# Supplementary material for: Comparative analysis of plant immune receptor architectures uncovers host proteins likely targeted by pathogens
Source: BMC Biol. 2016 Feb 19;14:8. doi: 10.1186/s12915-016-0228-7 (PMC4759884; doi:10.1186/s12915-016-0228-7)
Supplement: Additional file 1: — Plant datasets used in this study. A table with the description of species, genome builds and databases from where they were retrieved. (XLSX 32 kb) [file 12915_2016_228_MOESM1_ESM.xlsx]

## Sheet: free to publish
Organism	Species_ID	NCBI_taxon_ID	Family	Database	Date_aquired	Restrictions (as of Sep 17 2014)	Version	Common_Name	Source	Reference
Arabidopsis lyrata	Alyrata_107_v1.0	59689	Brassicaceae	Phytozome v10	Mar 25 2014	No	v1.0	Lyre-leaved rock cress	JGI release v1.0	Hu TT, Pattyn P, Bakker EG, Cao J, Cheng JF, Clark RM, Fahlgren N, Fawcett JA, Grimwood J, Gundlach H, Haberer G, Hollister JD, Ossowski S, Ottilar RP, Salamov AA, Schneeberger K, Spannagl M, Wang X, Yang L, Nasrallah ME, Bergelson J, Carrington JC, Gaut BS, Schmutz J, Mayer KF, Van de Peer Y, Grigoriev IV, Nordborg M, Weigel D, Guo YL, The Arabidopsis lyrata genome sequence and the basis of rapi…
Arabidopsis thaliana columbia	Athaliana_167_TAIR10	3702	Brassicaceae	Phytozome v10	Mar 25 2014	No	TAIR10	Thale cress	The Arabidopsis Information Resource	Lamesch P, Berardini TZ, Li D, Swarbreck D, Wilks C, Sasidharan R, Muller R, Dreher K, Alexander DL, Garcia-Hernandez M, Karthikeyan AS, Lee CH, Nelson WD, Ploetz L, Singh S, Wensel A, Huala E, The Arabidopsis Information Resource (TAIR): improved gene annotation and new tools., Nucleic acids research. 2012 Jan ; 40 Database issue D1202-10
Brachypodium distachyon	Bdistachyon_283_v2.1	15368	Poaceae	Phytozome v10	Mar 25 2014	No	v2.1	Purple false brome	JGI annotation of assembly v2.0 (strain Bd21)	International Brachypodium Initiative, Genome sequencing and analysis of the model grass Brachypodium distachyon., Nature. 2010 Feb 11; 463 7282 763-8
Brassica napus	Bnapus.annotation_v5	3708	Brassicaceae	BrassicaDB	April 20 2015	No	v5	oilseed rape	ftp://brassicadb.org/
Brassica rapa	Brapa_v1.2	3711	Brassicaceae	BrassicaDB	April 20 2015	No	v1.2	-	ftp://brassicadb.org/
Capsella grandiflora	Cgrandiflora_266_v1.1	264402	Brassicaceae	Phytozome v10	Mar 25 2014	No	v1.1	-	JGI annotation of assembly v1	Slotte T, Hazzouri KM, Ågren JA, Koenig D, Maumus F, Guo YL, Steige K, Platts AE, Escobar JS, Newman LK, Wang W, Mandáková T, Vello E, Smith LM, Henz SR, Steffen J, Takuno S, Brandvain Y, Coop G, Andolfatto P, Hu TT, Blanchette M, Clark RM, Quesneville H, Nordborg M, Gaut BS, Lysak MA, Jenkins J, Grimwood J, Chapman J, Prochnik S, Shu S, Rokhsar D, Schmutz J, Weigel D, Wright SI, The Capsella rub…
Carica papaya	Cpapaya_113_ASGPBv0.4	3649	Caricaceae	Phytozome v10	Mar 25 2014	No	ASGPBv0.4	Papaya	ASGPB release of 2007	Ming R, Hou S, Feng Y, Yu Q, Dionne-Laporte A, Saw JH, Senin P, Wang W, Ly BV, Lewis KL, Salzberg SL, Feng L, Jones MR, Skelton RL, Murray JE, Chen C, Qian W, Shen J, Du P, Eustice M, Tong E, Tang H, Lyons E, Paull RE, Michael TP, Wall K, Rice DW, Albert H, Wang ML, Zhu YJ, Schatz M, Nagarajan N, Acob RA, Guan P, Blas A, Wai CM, Ackerman CM, Ren Y, Liu C, Wang J, Wang J, Na JK, Shakirov EV, Haas …
Capsella rubella	Crubella_183_v1.0	81985	Brassicaceae	Phytozome v10	Mar 25 2014	No	v1.0	Red shepherd's purse	JGI annotation of assembly v1	Slotte T, Hazzouri KM, Ågren JA, Koenig D, Maumus F, Guo YL, Steige K, Platts AE, Escobar JS, Newman LK, Wang W, Mandáková T, Vello E, Smith LM, Henz SR, Steffen J, Takuno S, Brandvain Y, Coop G, Andolfatto P, Hu TT, Blanchette M, Clark RM, Quesneville H, Nordborg M, Gaut BS, Lysak MA, Jenkins J, Grimwood J, Chapman J, Prochnik S, Shu S, Rokhsar D, Schmutz J, Weigel D, Wright SI, The Capsella rub…
Cucumis sativus	Csativus_122_v1.0	3659	Cucurbitaceae	Phytozome v10	Mar 25 2014	No	v1.0	Cucumber	from Roche 454 assembly and JGI 2009 annotation pipeline	NA
Coccomyxa subellipsoidea C-169	CsubellipsoideaC169_227_v2.0	248742	Coccomyxaceae	Phytozome v10	Mar 25 2014	No	v2.0	-	JGI Coccomyxa subellipsoidea C-169 retrieved from JGI Eukaryotic Portal	Blanc G, Agarkova I, Grimwood J, Kuo A, Brueggeman A, Dunigan DD, Gurnon J, Ladunga I, Lindquist E, Lucas S, Pangilinan J, Pröschold T, Salamov A, Schmutz J, Weeks D, Yamada T, Lomsadze A, Borodovsky M, Claverie JM, Grigoriev IV, Van Etten JL, The genome of the polar eukaryotic microalga Coccomyxa subellipsoidea reveals traits of cold adaptation., Genome biology. 2012 ; 13 5 R39
Eucalyptus grandis	Egrandis_201_v1.1	71139	Myrtaceae	Phytozome v10	Mar 25 2014	No	v1.1	Eucalyptus	JGI annotation v1.0, filtered to remove low confidence models	Myburg AA, Grattapaglia D, Tuskan GA, Hellsten U, Hayes RD, Grimwood J, Jenkins J, Lindquist E, Tice H, Bauer D, Goodstein DM, Dubchak I, Poliakov A, Mizrachi E, Kullan AR, Hussey SG, Pinard D, van der Merwe K, Singh P, van Jaarsveld I, Silva-Junior OB, Togawa RC, Pappas MR, Faria DA, Sansaloni CP, Petroli CD, Yang X, Ranjan P, Tschaplinski TJ, Ye CY, Li T, Sterck L, Vanneste K, Murat F, Soler M,…
Eutrema salsugineum	Esalsugineum_173_v1.0	72664	Brassicaceae	Phytozome v10	Mar 25 2014	No	v1.0	Salt cress	JGI annotation of assembly v1	Yang R, Jarvis DE, Chen H, Beilstein MA, Grimwood J, Jenkins J, Shu S, Prochnik S, Xin M, Ma C, Schmutz J, Wing RA, Mitchell-Olds T, Schumaker KS, Wang X, The Reference Genome of the Halophytic Plant Eutrema salsugineum., Frontiers in plant science. 2013 ; 4 46
Fragaria vesca	Fvesca_226_v1.1	57918	Rosaceae	Phytozome v10	Mar 25 2014	No	v1.1	Woodland strawberry	Fragaria vesca Genome v1.1 from Sulaev et al with annotations from v1.0	Shulaev V, Sargent DJ, Crowhurst RN, Mockler TC, Folkerts O, Delcher AL, Jaiswal P, Mockaitis K, Liston A, Mane SP, Burns P, Davis TM, Slovin JP, Bassil N, Hellens RP, Evans C, Harkins T, Kodira C, Desany B, Crasta OR, Jensen RV, Allan AC, Michael TP, Setubal JC, Celton JM, Rees DJ, Williams KP, Holt SH, Ruiz Rojas JJ, Chatterjee M, Liu B, Silva H, Meisel L, Adato A, Filichkin SA, Troggio M, Viol…
Glycine max	Gmax_275_Wm82.a2.v1	3847	Fabaceae	Phytozome v10	Mar 25 2014	No	Wm82.a2.v1	Soybean	JGI annotation of assembly v2.0	Schmutz J, Cannon SB, Schlueter J, Ma J, Mitros T, Nelson W, Hyten DL, Song Q, Thelen JJ, Cheng J, Xu D, Hellsten U, May GD, Yu Y, Sakurai T, Umezawa T, Bhattacharyya MK, Sandhu D, Valliyodan B, Lindquist E, Peto M, Grant D, Shu S, Goodstein D, Barry K, Futrell-Griggs M, Abernathy B, Du J, Tian Z, Zhu L, Gill N, Joshi T, Libault M, Sethuraman A, Zhang XC, Shinozaki K, Nguyen HT, Wing RA, Cregan P…
Gossypium raimondii	Graimondii_221_v2.1	29730	Malvaceae	Phytozome v10	Mar 25 2014	No	v2.1	Cotton	JGI annotation of assembly v2.0	Paterson AH, Wendel JF, Gundlach H, Guo H, Jenkins J, Jin D, Llewellyn D, Showmaker KC, Shu S, Udall J, Yoo MJ, Byers R, Chen W, Doron-Faigenboim A, Duke MV, Gong L, Grimwood J, Grover C, Grupp K, Hu G, Lee TH, Li J, Lin L, Liu T, Marler BS, Page JT, Roberts AW, Romanel E, Sanders WS, Szadkowski E, Tan X, Tang H, Xu C, Wang J, Wang Z, Zhang D, Zhang L, Ashrafi H, Bedon F, Bowers JE, Brubaker CL, …
Linum usitatissimum	Lusitatissimum_200_v1.0	4006	Linaceae	Phytozome v10	Mar 25 2014	No	v1.0	Flax	BGI v1.0 on assembly v1.0, provided by Mike Deyholos at the University of Alberta	Wang Z, Hobson N, Galindo L, Zhu S, Shi D, McDill J, Yang L, Hawkins S, Neutelings G, Datla R, Lambert G, Galbraith DW, Grassa CJ, Geraldes A, Cronk QC, Cullis C, Dash PK, Kumar PA, Cloutier S, Sharpe AG, Wong GK, Wang J, Deyholos MK, The genome of flax (Linum usitatissimum) assembled de novo from short shotgun sequence reads., The Plant journal : for cell and molecular biology. 2012 Nov ; 72 3 4…
Malus domestica	Mdomestica_196_v1.0	3750	Rosaceae	Phytozome v10	Mar 25 2014	No	v1.0	Apple	Genome Database for Rosaceae	Velasco R, Zharkikh A, Affourtit J, Dhingra A, Cestaro A, Kalyanaraman A, Fontana P, Bhatnagar SK, Troggio M, Pruss D, Salvi S, Pindo M, Baldi P, Castelletti S, Cavaiuolo M, Coppola G, Costa F, Cova V, Dal Ri A, Goremykin V, Komjanc M, Longhi S, Magnago P, Malacarne G, Malnoy M, Micheletti D, Moretto M, Perazzolli M, Si-Ammour A, Vezzulli S, Zini E, Eldredge G, Fitzgerald LM, Gutin N, Lanchbury J…
Manihot esculenta	Mesculenta_147_v4.1	3983	Euphorbiaceae	Phytozome v10	Mar 25 2014	No	v4.1	Cassava	JGI annotation of v4 assembly	Prochnik S, Marri PR, Desany B, Rabinowicz PD, Kodira C, Mohiuddin M, Rodriguez F, Fauquet C, Tohme J, Harkins T, Rokhsar DS, Rounsley S, The Cassava Genome: Current Progress, Future Directions., Tropical plant biology. 2012 Mar ; 5 1 88-94
Mimulus guttatus	Mguttatus_256_v2.0	4155	Phrymaceae	Phytozome v10	Mar 25 2014	No	v2.0	Monkey flower	JGI annotation of assembly v2.0	Hellsten U, Wright KM, Jenkins J, Shu S, Yuan Y, Wessler SR, Schmutz J, Willis JH, Rokhsar DS, Fine-scale variation in meiotic recombination in Mimulus inferred from population shotgun sequencing., Proceedings of the National Academy of Sciences of the United States of America. 2013 Nov 26; 110 48 19478-82
Micromonas pusilla CCMP1545	MpusillaCCMP1545_228_v3.0	564608	Mamiellaceae	Phytozome v10	Mar 25 2014	No	v3.0	-	JGI annotation retrieved from JGI Eukaryotic Portal	Worden AZ, Lee JH, Mock T, Rouzé P, Simmons MP, Aerts AL, Allen AE, Cuvelier ML, Derelle E, Everett MV, Foulon E, Grimwood J, Gundlach H, Henrissat B, Napoli C, McDonald SM, Parker MS, Rombauts S, Salamov A, Von Dassow P, Badger JH, Coutinho PM, Demir E, Dubchak I, Gentemann C, Eikrem W, Gready JE, John U, Lanier W, Lindquist EA, Lucas S, Mayer KF, Moreau H, Not F, Otillar R, Panaud O, Pangilinan…
Micromonas pusilla RCC299	MpusillaRCC299_229_v3.0	296587	Mamiellaceae	Phytozome v10	Mar 25 2014	No	v3.0	-	JGI annotation retrieved from JGI Eukaryotic Portal	Worden AZ, Lee JH, Mock T, Rouzé P, Simmons MP, Aerts AL, Allen AE, Cuvelier ML, Derelle E, Everett MV, Foulon E, Grimwood J, Gundlach H, Henrissat B, Napoli C, McDonald SM, Parker MS, Rombauts S, Salamov A, Von Dassow P, Badger JH, Coutinho PM, Demir E, Dubchak I, Gentemann C, Eikrem W, Gready JE, John U, Lanier W, Lindquist EA, Lucas S, Mayer KF, Moreau H, Not F, Otillar R, Panaud O, Pangilinan…
Medicago truncatula	Mtruncatula_285_Mt4.0v1	3880	Fabaceae	Phytozome v10	Mar 25 2014	No	Mt4.0v1	Barrel medic	JCVI Medicago Truncatula Genome Project	Young ND, Debellé F, Oldroyd GE, Geurts R, Cannon SB, Udvardi MK, Benedito VA, Mayer KF, Gouzy J, Schoof H, Van de Peer Y, Proost S, Cook DR, Meyers BC, Spannagl M, Cheung F, De Mita S, Krishnakumar V, Gundlach H, Zhou S, Mudge J, Bharti AK, Murray JD, Naoumkina MA, Rosen B, Silverstein KA, Tang H, Rombauts S, Zhao PX, Zhou P, Barbe V, Bardou P, Bechner M, Bellec A, Berger A, Bergès H, Bidwell S,…
Ostreococcus lucimarinus	Olucimarinus_231_v2.0	242159	Bathycoccaceae	Phytozome v10	Mar 25 2014	No	v2.0	-	JGI annotation retrieved from JGI Eukarytoic portal	Palenik B, Grimwood J, Aerts A, Rouzé P, Salamov A, Putnam N, Dupont C, Jorgensen R, Derelle E, Rombauts S, Zhou K, Otillar R, Merchant SS, Podell S, Gaasterland T, Napoli C, Gendler K, Manuell A, Tai V, Vallon O, Piganeau G, Jancek S, Heijde M, Jabbari K, Bowler C, Lohr M, Robbens S, Werner G, Dubchak I, Pazour GJ, Ren Q, Paulsen I, Delwiche C, Schmutz J, Rokhsar D, Van de Peer Y, Moreau H, Grig…
Oryza sativa	Osativa_204_v7.0	4530	Poaceae	Phytozome v10	Mar 25 2014	No	v7.0	Rice	MSU Release 7 on assembly Os-Nipponbare-Reference-IRGSP-1.0, TE inactivated	Ouyang S, Zhu W, Hamilton J, Lin H, Campbell M, Childs K, Thibaud-Nissen F, Malek RL, Lee Y, Zheng L, Orvis J, Haas B, Wortman J, Buell CR, The TIGR Rice Genome Annotation Resource: improvements and new features., Nucleic acids research. 2007 Jan ; 35 Database issue D883-7
Physcomitrella patens	Ppatens_251_v3.0	3218	Funariaceae	Phytozome v10	Mar 25 2014	No	v3.0	Moss	JGI annotation of assembly v3	Rensing SA, Lang D, Zimmer AD, Terry A, Salamov A, Shapiro H, Nishiyama T, Perroud PF, Lindquist EA, Kamisugi Y, Tanahashi T, Sakakibara K, Fujita T, Oishi K, Shin-I T, Kuroki Y, Toyoda A, Suzuki Y, Hashimoto S, Yamaguchi K, Sugano S, Kohara Y, Fujiyama A, Anterola A, Aoki S, Ashton N, Barbazuk WB, Barker E, Bennetzen JL, Blankenship R, Cho SH, Dutcher SK, Estelle M, Fawcett JA, Gundlach H, Hanad…	Zimmer AD, Lang D, Buchta K, Rombauts S, Nishiyama T, Hasebe M, Van de Peer Y, Rensing SA, Reski R, Reannotation and extended community resources for the genome of the non-seed plant Physcomitrella patens provide insights into the evolution of plant gene structures and functions., BMC genomics. 2013 ; 14 498
Prunus persica	Ppersica_139_v1.0	3760	Rosaceae	Phytozome v10	Mar 25 2014	No	v1.0	Peach	JGI annotation of assembly v1	International Peach Genome Initiative, Verde I, Abbott AG, Scalabrin S, Jung S, Shu S, Marroni F, Zhebentyayeva T, Dettori MT, Grimwood J, Cattonaro F, Zuccolo A, Rossini L, Jenkins J, Vendramin E, Meisel LA, Decroocq V, Sosinski B, Prochnik S, Mitros T, Policriti A, Cipriani G, Dondini L, Ficklin S, Goodstein DM, Xuan P, Del Fabbro C, Aramini V, Copetti D, Gonzalez S, Horner DS, Falchi R, Lucas …
Populus trichocarpa	Ptrichocarpa_210_v3.0	3694	Salicaceae	Phytozome v10	Mar 25 2014	No	v3.0	Poplar	JGI annotation of assembly v3	Tuskan GA, Difazio S, Jansson S, Bohlmann J, Grigoriev I, Hellsten U, Putnam N, Ralph S, Rombauts S, Salamov A, Schein J, Sterck L, Aerts A, Bhalerao RR, Bhalerao RP, Blaudez D, Boerjan W, Brun A, Brunner A, Busov V, Campbell M, Carlson J, Chalot M, Chapman J, Chen GL, Cooper D, Coutinho PM, Couturier J, Covert S, Cronk Q, Cunningham R, Davis J, Degroeve S, Déjardin A, Depamphilis C, Detter J, Di…
Phaseolus vulgaris	Pvulgaris_218_v1.0	3885	Fabaceae	Phytozome v10	Mar 25 2014	No	v1.0	Common bean	JGI annotation of assembly v1.0	Schmutz J, McClean PE, Mamidi S, Wu GA, Cannon SB, Grimwood J, Jenkins J, Shu S, Song Q, Chavarro C, Torres-Torres M, Geffroy V, Moghaddam SM, Gao D, Abernathy B, Barry K, Blair M, Brick MA, Chovatia M, Gepts P, Goodstein DM, Gonzales M, Hellsten U, Hyten DL, Jia G, Kelly JD, Kudrna D, Lee R, Richard MM, Miklas PN, Osorno JM, Rodrigues J, Thareau V, Urrea CA, Wang M, Yu Y, Zhang M, Wing RA, Crega…
Ricinus communis	Rcommunis_119_v0.1	3988	Euphorbiaceae	Phytozome v10	Mar 25 2014	No	v0.1	Castor bean	TIGR release 0.1	Chan AP, Crabtree J, Zhao Q, Lorenzi H, Orvis J, Puiu D, Melake-Berhan A, Jones KM, Redman J, Chen G, Cahoon EB, Gedil M, Stanke M, Haas BJ, Wortman JR, Fraser-Liggett CM, Ravel J, Rabinowicz PD, Draft genome sequence of the oilseed species Ricinus communis., Nature biotechnology. 2010 Sep ; 28 9 951-6
Sorghum bicolor	Sbicolor_255_v2.1	4558	Poaceae	Phytozome v10	Mar 25 2014	No	v2.1	Cereal grass	JGI annotation of assembly v2.0	Paterson AH, Bowers JE, Bruggmann R, Dubchak I, Grimwood J, Gundlach H, Haberer G, Hellsten U, Mitros T, Poliakov A, Schmutz J, Spannagl M, Tang H, Wang X, Wicker T, Bharti AK, Chapman J, Feltus FA, Gowik U, Grigoriev IV, Lyons E, Maher CA, Martis M, Narechania A, Otillar RP, Penning BW, Salamov AA, Wang Y, Zhang L, Carpita NC, Freeling M, Gingle AR, Hash CT, Keller B, Klein P, Kresovich S, McCan…
Setaria italica	Sitalica_164_v2.1	4555	Poaceae	Phytozome v10	Mar 25 2014	No	v2.1	Foxtail millet	JGI annotation of assembly version2	Bennetzen JL, Schmutz J, Wang H, Percifield R, Hawkins J, Pontaroli AC, Estep M, Feng L, Vaughn JN, Grimwood J, Jenkins J, Barry K, Lindquist E, Hellsten U, Deshpande S, Wang X, Wu X, Mitros T, Triplett J, Yang X, Ye CY, Mauro-Herrera M, Wang L, Li P, Sharma M, Sharma R, Ronald PC, Panaud O, Kellogg EA, Brutnell TP, Doust AN, Tuskan GA, Rokhsar D, Devos KM, Reference genome sequence of the model …
Solanum lycopersicum	Slycopersicum_225_iTAGv2.3	4081	Solanaceae	Phytozome v10	Mar 25 2014	No	iTAGv2.3	Tomato	SGN Tomato Genome Project ITAG2.3	Tomato Genome Consortium, The tomato genome sequence provides insights into fleshy fruit evolution., Nature. 2012 May 31; 485 7400 635-41
Selaginella moellendorffii	Smoellendorffii_91_v1.0	88036	Selaginellaceae	Phytozome v10	Mar 25 2014	No	v1.0	Spikemoss	from original JGI FilteredModels3 database Selmo1, with only one haplotypic variant	Banks JA, Nishiyama T, Hasebe M, Bowman JL, Gribskov M, dePamphilis C, Albert VA, Aono N, Aoyama T, Ambrose BA, Ashton NW, Axtell MJ, Barker E, Barker MS, Bennetzen JL, Bonawitz ND, Chapple C, Cheng C, Correa LG, Dacre M, DeBarry J, Dreyer I, Elias M, Engstrom EM, Estelle M, Feng L, Finet C, Floyd SK, Frommer WB, Fujita T, Gramzow L, Gutensohn M, Harholt J, Hattori M, Heyl A, Hirai T, Hiwatashi Y…
Solanum tuberosum	Stuberosum_206_v3.4	4113	Solanaceae	Phytozome v10	Mar 25 2014	No	v3.4	Potato	SGN Solanum tuberosum Group Phureja DM1-3 516R44 (CIP801092) Genome Annotation v3.4 mapped to pseudomolecule sequence	Potato Genome Sequencing Consortium, Xu X, Pan S, Cheng S, Zhang B, Mu D, Ni P, Zhang G, Yang S, Li R, Wang J, Orjeda G, Guzman F, Torres M, Lozano R, Ponce O, Martinez D, De la Cruz G, Chakrabarti SK, Patil VU, Skryabin KG, Kuznetsov BB, Ravin NV, Kolganova TV, Beletsky AV, Mardanov AV, Di Genova A, Bolser DM, Martin DM, Li G, Yang Y, Kuang H, Hu Q, Xiong X, Bishop GJ, Sagredo B, Mejía N, Zagors…
Theobroma cacao	Tcacao_233_v1.1	3641	Malvaceae	Phytozome v10	Mar 25 2014	No	v1.1	Cacao	Theobroma cacao public gene set 8 Mar 2012 D. Gilbert, gilberd at indiana edu	Motamayor JC, Mockaitis K, Schmutz J, Haiminen N, Livingstone D, Cornejo O, Findley SD, Zheng P, Utro F, Royaert S, Saski C, Jenkins J, Podicheti R, Zhao M, Scheffler BE, Stack JC, Feltus FA, Mustiga GM, Amores F, Phillips W, Marelli JP, May GD, Shapiro H, Ma J, Bustamante CD, Schnell RJ, Main D, Gilbert D, Parida L, Kuhn DN, The genome sequence of the most widely cultivated cacao type and its us…
Volvox carteri	Vcarteri_199_v2.0	3067	Volvocaceae	Phytozome v10	Mar 25 2014	No	v2.0	Volvox	JGI annotation of assembly v2	Prochnik SE, Umen J, Nedelcu AM, Hallmann A, Miller SM, Nishii I, Ferris P, Kuo A, Mitros T, Fritz-Laylin LK, Hellsten U, Chapman J, Simakov O, Rensing SA, Terry A, Pangilinan J, Kapitonov V, Jurka J, Salamov A, Shapiro H, Schmutz J, Grimwood J, Lindquist E, Lucas S, Grigoriev IV, Schmitt R, Kirk D, Rokhsar DS, Genomic analysis of organismal complexity in the multicellular green alga Volvox carte…
Vitis vinifera	Vvinifera_145_Genoscope.12X	29760	Vitaceae	Phytozome v10	Mar 25 2014	No	Genoscope.12X	Grape	Genoscope	Jaillon O, Aury JM, Noel B, Policriti A, Clepet C, Casagrande A, Choisne N, Aubourg S, Vitulo N, Jubin C, Vezzi A, Legeai F, Hugueney P, Dasilva C, Horner D, Mica E, Jublot D, Poulain J, Bruyère C, Billault A, Segurens B, Gouyvenoux M, Ugarte E, Cattonaro F, Anthouard V, Vico V, Del Fabbro C, Alaux M, Di Gaspero G, Dumas V, Felice N, Paillard S, Juman I, Moroldo M, Scalabrin S, Canaguier A, Le Cl…
Zea mays	Zmays_284_6a	4577	Poaceae	Phytozome v10	Mar 25 2014	No	6a	Maize	Zea mays gene annotation v6a on B73 assembly AGPv3 from the Maize Genome Sequencing Project	Schnable PS, Ware D, Fulton RS, Stein JC, Wei F, Pasternak S, Liang C, Zhang J, Fulton L, Graves TA, Minx P, Reily AD, Courtney L, Kruchowski SS, Tomlinson C, Strong C, Delehaunty K, Fronick C, Courtney B, Rock SM, Belter E, Du F, Kim K, Abbott RM, Cotton M, Levy A, Marchetto P, Ochoa K, Jackson SM, Gillam B, Chen W, Yan L, Higginbotham J, Cardenas M, Waligorski J, Applebaum E, Phelps L, Falcone …
Hordeum vulgare	Hvulgare_HighConf23MAr12	4572	Poaceae	MIPS	Jun 19 2013	No	MIPS	Barley	ftp://ftpmips.helmholtz-muenchen.de/plants/barley/public_data/	A physical, genetical and functional sequence assembly of the barley genome. The International Barley Genome Sequencing Consortium (IBSC). Nature 2012.
Triticum aestivum	Triticum_aestivum.IWGSP1.22.pep.all	4565	Poaceae	Ensembl	Mar 28 2014	No	MIPS v22	Bread wheat	http://plants.ensembl.org/Triticum_aestivum/Info/Index
Triticum urartu	Turartu_000347455.1.21.ensembl	4513	Poaceae	Ensembl	July 25 2013	No	HighConf_genes_MIPS_23Mar12	-	http://plants.ensembl.org/Triticum_urartu/Info/Index

## Sheet: restricted
Organism	Species ID	NCBI taxon ID	Family	Database	Date aquired	Restrictions (as of Sep 17 2014)	Version	Common Name	Source	Reference
Aquilegia coerulea Goldsmith	Acoerulea	218851	Ranunculaceae	Phytozome v10	Mar 25 2014	Yes	v1.1	Colordo blue columbine	JGI annotation of assembly v1	NA
Arabidopsis halleri	Ahalleri_264_v1.1	81970	Brassicaceae	Phytozome v10	Mar 25 2014	Yes	v1.1 (ER)	-	JGI annotation of assembly v1	NA
Brassica rapa FPsc	BrapaFPsc	3711	Brassicaceae	Phytozome v10	Mar 25 2014	Yes	v1.3	Turnip mustard - FasPlant self-compatible	JGI annotation of assembly v1	NA
Boechera stricta	Bstricta_278_v1.2	72658	Brassicaceae	Phytozome v10	Mar 25 2014	Yes	v1.2	Drummond's rock cress	JGI annotation of assembly v1	NA
Citrus clementina	Cclementina_182_v1.0	85681	Rutaceae	Phytozome v10	Mar 25 2014	Please contact Fred Gmitter, ICGC at fgmitter@ufl.edu	v1.0	Clementine	JGI annotation of assembly v1	Wu GA, Prochnik S, Jenkins J, Salse J, Hellsten U, Murat F, Perrier X, Ruiz M, Scalabrin S, Terol J, Takita MA, Labadie K, Poulain J, Couloux A, Jabbari K, Cattonaro F, Del Fabbro C, Pinosio S, Zuccolo A, Chapman J, Grimwood J, Tadeo FR, Estornell LH, Muñoz-Sanz JV, Ibanez V, Herrero-Ortega A, Aleza P, Pérez-Pérez J, Ramón D, Brunel D, Luro F, Chen C, Farmerie WG, Desany B, Kodira C, Mohiuddin M,…
Citrus sinensis	Csinensis_154_v1.1	2711	Rutaceae	Phytozome v10	Mar 25 2014	Please contact Fred Gmitter, ICGC at fgmitter@ufl.edu	v1.1	Sweet orange	JGI annotation of assembly v1	Wu GA, Prochnik S, Jenkins J, Salse J, Hellsten U, Murat F, Perrier X, Ruiz M, Scalabrin S, Terol J, Takita MA, Labadie K, Poulain J, Couloux A, Jabbari K, Cattonaro F, Del Fabbro C, Pinosio S, Zuccolo A, Chapman J, Grimwood J, Tadeo FR, Estornell LH, Muñoz-Sanz JV, Ibanez V, Herrero-Ortega A, Aleza P, Pérez-Pérez J, Ramón D, Brunel D, Luro F, Chen C, Farmerie WG, Desany B, Kodira C, Mohiuddin M,…
Panicum hallii	Phallii_274_v0.5	206008	Poaceae	Phytozome v10	Mar 25 2014	Yes	v0.5 (ER)	Hall's panicgrass	JGI Early Release annotation of assembly v0.5	NA
Panicum virgatum	Pvirgatum_273_v1.1	38727	Poaceae	Phytozome v10	Mar 25 2014	Yes	v1.1	Switchgrass	JGI annotation of assembly v1.0	NA

## Sheet: not_used
Triticum turgidum	Tturgidum	4571	Poaceae	Maswheat	July 25 2013	No	v.2.0	Pasta wheat	http://maswheat.ucdavis.edu/Transcriptome/index.htm
Nicotiana benthamiana	Nbenthamiana	4100	Solanaceae	USydney	October 24 2014	No	v5	-	http://sydney.edu.au/science/molecular_bioscience/sites/benthamiana/	Nakasugi K, Crowhurst RN, Bally J, Wood CC, Hellens RP, Waterhouse P. (2013) De Novo Transcriptome Sequence Assembly and Analysis of RNA silencing genes of Nicotiana benthamiana. PLoS ONE 8(3): e59534.
