# Supplementary material for: Comparative analysis of plant immune receptor architectures uncovers host proteins likely targeted by pathogens
Source: BMC Biol. 2016 Feb 19;14:8. doi: 10.1186/s12915-016-0228-7 (PMC4759884; doi:10.1186/s12915-016-0228-7)
Supplement: Additional file 2: — NLR and NLR-ID architectures detected in each species. (XLSX 44 kb) [file 12915_2016_228_MOESM2_ESM.xlsx]

## Sheet: STable2_nlrsd_summary_table0923
Species	Family	NB	NB-LRR	TIR-NB-LRR	TIR2-NB-LRR	TIR-NB	TIR2-NB	NB-fusions	fusion_domains
Ostreococcus lucimarinus	Bathycoccaceae	0	0	0	0	0	0	0	N/A
Micromonas pusilla CCMP1545	Mamiellaceae	0	0	0	0	0	0	0	N/A
Micromonas pusilla RCC299	Mamiellaceae	0	0	0	0	0	0	0	N/A
Volvox carteri	Volvocaceae	2	0	0	0	0	0	2	TPR_12
Coccomyxa subellipsoidea C-169	Coccomyxaceae	3	0	0	0	0	0	3	PhyH, TPR_10, TPR_12
Physcomitrella patens	Funariaceae	87	49	4	1	2	2	21	Pkinase, Pkinase_Tyr, TPR_11, TPR_9
Selaginella moellendorffii	Selaginellaceae	18	4	0	0	1	0	1	CCT_2, tify
Triticum aestivum	Poaceae	1224	627	0	0	0	4	43	AP2, Ank_2, Ceramidase, DDE_4, Exo70, GRAS, Jacalin, Kelch_1, Motile_Sperm, PP2C, Pkinase, Pkinase_Tyr, Thioredoxin, VQ, WRKY, zf-BED, zf-RING_2
Triticum urartu	Poaceae	563	402	0	0	0	2	44	Aldo_ket_red, Ank_2, B3, BTB, CG-1, CwfJ_C_1, CwfJ_C_2, DUF295, DUF3420, DUF4216, DUF4218, EF_hand_5, Exo70, Kelch_1, Motile_Sperm, NPR1_like_C, PARP, PEX-1N, PP2C, PTEN_C2, Pkinase, Pkinase_Tyr, RST, RVT_3, Thioredoxin, UBN2, UBN2_3, WRKY, XH, gag_pre-integrs, rve, tRNA_synt_2f, zf-BED, zf-CCHC, zf-CCHC_4, zf-RVT
Hordeum vulgare	Poaceae	336	224	0	0	0	4	25	AUX_IAA, AvrRpt-cleavage, B3, CG-1, DDE_4, DUF581, Exo70, FNIP, Glutaredoxin, Jacalin, Kelch_1, PP2C, Pkinase, Pkinase_Tyr, Thioredoxin, WRKY, zf-BED, zf-LSD1
Brachypodium distachyon	Poaceae	501	357	0	0	0	5	27	AP2, DDE_4, Jacalin, Myb_DNA-binding, Pkinase, Pkinase_Tyr, Thioredoxin, WRKY, zf-BED
Oryza sativa	Poaceae	595	438	0	0	0	3	22	ALAD, AvrRpt-cleavage, B3, C1_2, Chlorophyllase, DUF296, DUF3542, DUF4371, DUF761, Jacalin, Pkinase, Pkinase_Tyr, Thioredoxin, VQ, WD40, zf-BED, zf-RVT
Zea mays	Poaceae	191	105	0	0	0	4	12	Abhydrolase_6, DUF247, Myb_DNA-bind_3, NAD_binding_2, NAM-associated, PAH, PP2, Peptidase_C48, Pkinase, Ribosomal_L23, Ribosomal_L23eN, Transpos_assoc, Transposase_24, UBN2_3
Sorghum bicolor	Poaceae	422	349	0	0	0	3	34	Apolipoprotein, DnaJ_C, FNIP, Glutaredoxin, HLH, Jacalin, NAM, PP2, Pkinase, Pkinase_Tyr, SelP_N, Thioredoxin, WD40, WRKY
Setaria italica	Poaceae	470	346	0	0	0	3	12	DUF3542, FNIP, Jacalin, NAM, Pkinase, Thioredoxin, WRKY, zf-BED
Vitis vinifera	Vitaceae	323	256	18	0	3	2	12	B_lectin, Cystatin, DUF3542, DUF4219, FHA, Oxidored_q1, PA, Pkinase, Pkinase_Tyr, RNA_pol_Rpb5_C, RNA_pol_Rpb5_N, Ribosomal_S18, S_locus_glycop, TIM-br_sig_trns, Thioredoxin, UBN2, cEGF, gag_pre-integrs, rve
Eutrema salsugineum	Brassicaceae	136	112	54	2	8	1	2	Calmodulin_bind, DUF640, VQ
Capsella grandiflora	Brassicaceae	115	92	46	0	10	2	3	VQ, WRKY
Capsella rubella	Brassicaceae	152	127	40	1	11	1	6	DUF640, DUF761, RHD3, VQ, WRKY
Arabidopsis thaliana columbia	Brassicaceae	213	182	105	1	18	2	16	AIG1, BRX, DUF3633, DUF640, LIM, PAH, Pkinase, WRKY
Arabidopsis lyrata	Brassicaceae	204	163	96	1	19	1	10	BRX, DUF640, FYVE, GLTP, Mob1_phocein, PARP, RCC1, Transaldolase, WRKY
Brassica napus	Brassicaceae	499	331	175	0	64	2	31	AIRS, ATP-synt_C, Anticodon_1, B3, B56, Bac_surface_Ag, CBFB_NFYA, Calmodulin_bind, DUF3633, DUF640, FBD, HMA, Kelch_1, Kelch_3, Kelch_4, LIM, MA3, MIF4G, Methyltransf_11, NAM, PPR_1, PPR_2, Pkinase, Pkinase_Tyr, RHD3, Surf_Ag_VNR, TCP, U-box, VQ, tRNA-synt_1, zf-CCCH, zf-U11-48K
Brassica rapa	Brassicaceae	207	164	92	0	22	2	25	Anticodon_1, B3, Bac_surface_Ag, C1_2, C1_3, CBFB_NFYA, Calmodulin_bind, DUF239, Kelch_3, Kelch_4, LpxK, MA3, MIF4G, Malectin_like, Med26, PGAP1, Pkinase, Pkinase_Tyr, RHD3, Sugar_tr, Surf_Ag_VNR, U-box, VQ, WD40, WEMBL, XH, XS, tRNA-synt_1, zf-CCCH, zf-XS
Carica papaya	Caricaceae	56	34	6	0	1	0	0	N/A
Gossypium raimondii	Malvaceae	369	328	31	0	0	1	7	Arch_ATPase, PRK, Thioredoxin, zf-RVT
Theobroma cacao	Malvaceae	355	312	16	0	2	1	25	B3, C1_2, C1_3, GIY-YIG, Gal_Lectin, Glyco_hydro_32N, Glyco_hydro_35, Methyltransf_PK, Mur_ligase_M, PP2, PRK, Pkinase, Pkinase_Tyr, RIP, RTC, RVT_2, RVT_3, Seryl_tRNA_N, TPR_11, UBN2, WD40, WRKY, p450, potato_inhibit, rve
Eucalyptus grandis	Myrtaceae	872	674	208	0	110	2	15	APG17, Cyclin_C, Cyclin_N, Jacalin, Myb_DNA-binding, PTEN_C2, Ycf1, zf-BED
Linum usitatissimum	Linaceae	196	153	96	0	16	0	9	Aminotran_3, CBFB_NFYA, DUF3542, DUF4408, DUF761, ELYS, IPK, Sec7_N, UPF0114, WI12
Populus trichocarpa	Salicaceae	728	602	153	0	42	1	26	DUF3542, EF_hand_5, Kinesin, NACHT, NAM, Proteasome, Proteasome_A_N, Retrotrans_gag, zf-BED
Manihot esculenta	Euphorbiaceae	232	205	28	0	1	1	3	DUF3542, RVT_3
Ricinus communis	Euphorbiaceae	167	118	25	0	6	1	3	MMR_HSR1, Myb_DNA-binding, Transferrin
Cucumis sativus	Cucurbitaceae	76	62	14	0	5	1	1	DUF761
Phaseolus vulgaris	Fabaceae	406	381	98	0	15	1	4	RVT_3, zf-BED, zf-RVT
Glycine max	Fabaceae	784	669	254	0	49	4	25	BSP, B_lectin, DUF4219, EFG_C, GTP_EFTU, LepA_C, PAN_2, Peptidase_C48, Pkinase_Tyr, RVT_2, RVT_3, S_locus_glycop, WRKY, zf-BED, zf-RVT
Medicago truncatula	Fabaceae	1074	893	361	0	63	1	48	Abhydrolase_1, Cyclin_C, Cyclin_N, DEAD, DTW, DUF4283, DUF599, DUF707, EF_TS, FNIP, GPI2, Glycos_transf_1, HA2, HMA, HSP70, Helicase_C, Inhibitor_I29, LIM, Myb_DNA-bind_6, NAC, OB_NTP_bind, PP1_inhibitor, Peptidase_C1, Pkinase, Reticulon, Sucrose_synth, UPF0114, WD40, zf-BED
Fragaria vesca	Rosaceae	190	142	22	0	13	1	20	Arm, B3, DAGK_cat, DUF4283, Glyco_transf_8, Ion_trans, Myb_DNA-bind_3, NAP, Nop52, PP2C, PPR, PPR_2, Peptidase_C48, Pkinase, Pkinase_Tyr, RVT_3, Ribosomal_L18e, Sec1, Trehalose_PPase, U-box, VQ, cNMP_binding, zf-CCHC_4, zf-RING_2
Malus domestica	Rosaceae	1032	737	218	0	75	3	93	Aa_trans, Abhydro_lipase, Abhydrolase_6, AlaDh_PNT_C, AlaDh_PNT_N, Alliinase_C, AvrRpt-cleavage, B3, CRS1_YhbY, CS, DAGK_cat, DUF247, DUF260, DUF3542, DUF3633, DUF4219, DUF4283, DUF740, DYW_deaminase, EF_hand_5, EMP70, Epimerase, F-box, F-box-like, F420_oxidored, FBD, GAT, HMA, INCENP_ARK-bind, Ketoacyl-synt_C, LIM, LIM_bind, Lectin_legB, MULE, Mannosyl_trans2, Methyltransf_15, Mito_carr, Mlo, NA…
Prunus persica	Rosaceae	416	352	129	0	15	2	13	CYTH, DUF3542, DUF3633, LIM, PRK, SEFIR
Mimulus guttatus	Phrymaceae	344	190	0	0	0	2	12	C2, DUF3542, NDK, Pkinase, RRM_1
Solanum lycopersicum	Solanaceae	264	137	19	0	5	1	21	Cupin_1, DUF3542, F-box
Solanum tuberosum	Solanaceae	543	309	38	0	18	1	46	DUF313, DUF3542, F-box, Glutaredoxin, Glycolytic, Homoserine_dh, Metallophos, Metallophos_C, Methyltransf_26, Phage_GPO
