# Supplementary material for: Comparative analysis of plant immune receptor architectures uncovers host proteins likely targeted by pathogens
Source: BMC Biol. 2016 Feb 19;14:8. doi: 10.1186/s12915-016-0228-7 (PMC4759884; doi:10.1186/s12915-016-0228-7)
Supplement: Additional file 3: — Summary of the integrated domains and their prevalence. (XLSX 58 kb) [file 12915_2016_228_MOESM3_ESM.xlsx]

## Sheet: Table1 full with domain names K
Domain	Species_list	Families_list	Domain description
Pkinase	A.thaliana, B.distachyon, B.napus, B.rapa, F.vesca, H.vulgare, M.domestica, M.guttatus, M.truncatula, O.sativa, P.patens, S.bicolor, S.italica, T.cacao, T.aestivum, T.urartu, V.vinifera, Z.mays	Brassicaceae, Fabaceae, Funariaceae, Malvaceae, Phrymaceae, Poaceae, Rosaceae, Vitaceae	Protein kinase domain
DUF3542	L.usitatissimum, M.domestica, M.esculenta, M.guttatus, O.sativa, P.persica, P.trichocarpa, S.italica, S.lycopersicum, S.tuberosum, V.vinifera	Euphorbiaceae, Linaceae, Phrymaceae, Poaceae, Rosaceae, Salicaceae, Solanaceae, Vitaceae	Protein of unknown function (DUF3542)
Pkinase_Tyr	B.distachyon, B.napus, B.rapa, F.vesca, G.max, H.vulgare, M.domestica, O.sativa, P.patens, S.bicolor, T.cacao, T.aestivum, T.urartu, V.vinifera	Brassicaceae, Fabaceae, Funariaceae, Malvaceae, Poaceae, Rosaceae, Vitaceae	Protein tyrosine kinase
WRKY	A.lyrata, A.thaliana, B.distachyon, C.grandiflora, C.rubella, G.max, H.vulgare, M.domestica, S.bicolor, S.italica, T.cacao, T.aestivum, T.urartu	Brassicaceae, Fabaceae, Malvaceae, Poaceae, Rosaceae	WRKY DNA -binding domain
RVT_3	F.vesca, G.max, M.domestica, M.esculenta, P.vulgaris, T.cacao, T.urartu	Euphorbiaceae, Fabaceae, Malvaceae, Poaceae, Rosaceae	Reverse transcriptase-like
WD40	B.rapa, M.domestica, M.truncatula, O.sativa, S.bicolor, T.cacao	Brassicaceae, Fabaceae, Malvaceae, Poaceae, Rosaceae	WD domain, G-beta repeat
zf-BED	B.distachyon, E.grandis, G.max, H.vulgare, M.truncatula, O.sativa, P.trichocarpa, P.vulgaris, S.italica, T.aestivum, T.urartu	Fabaceae, Myrtaceae, Poaceae, Salicaceae	BED zinc finger
B3	B.napus, B.rapa, F.vesca, H.vulgare, M.domestica, O.sativa, T.cacao, T.urartu	Brassicaceae, Malvaceae, Poaceae, Rosaceae	B3 DNA binding domain
NAM	B.napus, M.domestica, P.trichocarpa, S.bicolor, S.italica	Brassicaceae, Poaceae, Rosaceae, Salicaceae	No apical meristem (NAM) protein
DUF761	C.rubella, C.sativus, L.usitatissimum, O.sativa	Brassicaceae, Cucurbitaceae, Linaceae, Poaceae	Cotton fibre expressed protein
UBN2	M.domestica, T.cacao, T.urartu, V.vinifera	Malvaceae, Poaceae, Rosaceae, Vitaceae	gag-polypeptide of LTR copia-type
HMA	B.napus, C.rubella, M.domestica, M.truncatula, T.urartu	Brassicaceae, Fabaceae, Rosaceae, Poaceae	Heavy-metal-associated domain
Thioredoxin	B.distachyon, G.raimondii, H.vulgare, O.sativa, S.bicolor, S.italica, T.aestivum, T.urartu, V.vinifera	Malvaceae, Poaceae, Vitaceae	Thioredoxin
VQ	B.napus, B.rapa, C.grandiflora, C.rubella, E.salsugineum, F.vesca, M.domestica, O.sativa, T.aestivum	Brassicaceae, Poaceae, Rosaceae	VQ motif
LIM	A.thaliana, B.napus, M.domestica, M.truncatula, P.persica	Brassicaceae, Fabaceae, Rosaceae	LIM domain
zf-RVT	G.max, G.raimondii, O.sativa, P.vulgaris, T.urartu	Fabaceae, Malvaceae, Poaceae	zinc-binding in reverse transcriptase
C1_2	B.rapa, O.sativa, T.cacao	Brassicaceae, Malvaceae, Poaceae	C1 domain
DUF4219	G.max, M.domestica, V.vinifera	Fabaceae, Rosaceae, Vitaceae	Domain of unknown function (DUF4219)
EF_hand_5	M.domestica, P.trichocarpa, T.urartu	Poaceae, Rosaceae, Salicaceae	EF-hand domain pair
Myb_DNA-binding	B.distachyon, E.grandis, R.communis	Euphorbiaceae, Myrtaceae, Poaceae	Myb-like DNA-binding domain
Peptidase_C48	F.vesca, G.max, Z.mays	Fabaceae, Poaceae, Rosaceae	Ulp1 protease family, C-terminal catalytic domain
gag_pre-integrs	M.domestica, T.urartu, V.vinifera	Poaceae, Rosaceae, Vitaceae	GAG-pre-integrase domain
rve	T.cacao, T.urartu, V.vinifera	Malvaceae, Poaceae, Vitaceae	Integrase core domain
Jacalin	B.distachyon, E.grandis, H.vulgare, O.sativa, S.bicolor, S.italica, T.aestivum	Myrtaceae, Poaceae	Jacalin-like lectin domain
DUF3633	A.thaliana, B.napus, M.domestica, P.persica	Brassicaceae, Rosaceae	Protein of unknown function (DUF3633)
FNIP	H.vulgare, M.truncatula, S.bicolor, S.italica	Fabaceae, Poaceae	FNIP Repeat
Kelch_1	B.napus, H.vulgare, T.aestivum, T.urartu	Brassicaceae, Poaceae	Kelch motif
PP2C	F.vesca, H.vulgare, T.aestivum, T.urartu	Poaceae, Rosaceae	Protein phosphatase 2C
AvrRpt-cleavage	H.vulgare, M.domestica, O.sativa	Poaceae, Rosaceae	Cleavage site for pathogenic type III effector avirulence factor Avr
CBFB_NFYA	B.napus, B.rapa, L.usitatissimum	Brassicaceae, Linaceae	CCAAT-binding transcription factor (CBF-B/NF-YA) subunit B
DUF4283	F.vesca, M.domestica, M.truncatula	Fabaceae, Rosaceae	Domain of unknown function (DUF4283)
F-box	M.domestica, S.lycopersicum, S.tuberosum	Rosaceae, Solanaceae	F-box domain
Glutaredoxin	H.vulgare, S.bicolor, S.tuberosum	Poaceae, Solanaceae	Glutaredoxin
PP2	S.bicolor, T.cacao, Z.mays	Malvaceae, Poaceae	Phloem protein 2
PPR_2	B.napus, F.vesca, M.domestica	Brassicaceae, Rosaceae	PPR repeat family
PRK	G.raimondii, P.persica, T.cacao	Malvaceae, Rosaceae	Phosphoribulokinase / Uridine kinase family
U-box	B.napus, B.rapa, F.vesca	Brassicaceae, Rosaceae	U-box domain
UBN2_3	M.domestica, T.urartu, Z.mays	Poaceae, Rosaceae	gag-polypeptide of LTR copia-type
Abhydrolase_6	M.domestica, Z.mays	Poaceae, Rosaceae	Alpha/beta hydrolase family
B_lectin	G.max, V.vinifera	Fabaceae, Vitaceae	D-mannose binding lectin
C1_3	B.rapa, T.cacao	Brassicaceae, Malvaceae	C1-like domain
Cyclin_C	E.grandis, M.truncatula	Fabaceae, Myrtaceae	Cyclin, C-terminal domain
Cyclin_N	E.grandis, M.truncatula	Fabaceae, Myrtaceae	Cyclin, N-terminal domain
DUF247	M.domestica, Z.mays	Poaceae, Rosaceae	Plant protein of unknown function
FBD	B.napus, M.domestica	Brassicaceae, Rosaceae	FBD
Myb_DNA-bind_3	F.vesca, Z.mays	Poaceae, Rosaceae	Myb/SANT-like DNA-binding domain
PA	M.domestica, V.vinifera	Rosaceae, Vitaceae	PA domain
PAH	A.thaliana, Z.mays	Brassicaceae, Poaceae	Paired amphipathic helix repeat
PARP	A.lyrata, T.urartu	Brassicaceae, Poaceae	Poly(ADP-ribose) polymerase catalytic domain
PPR_1	B.napus, M.domestica	Brassicaceae, Rosaceae	PPR repeat
PTEN_C2	E.grandis, T.urartu	Myrtaceae, Poaceae	C2 domain of PTEN tumour-suppressor protein
Proteasome_A_N	M.domestica, P.trichocarpa	Rosaceae, Salicaceae	Proteasome subunit A N-terminal signature
RVT_2	G.max, T.cacao	Fabaceae, Malvaceae	Reverse transcriptase (RNA-dependent DNA polymerase)
S_locus_glycop	G.max, V.vinifera	Fabaceae, Vitaceae	S-locus glycoprotein family
Sugar_tr	B.rapa, M.domestica	Brassicaceae, Rosaceae	Sugar (and other) transporter
TPR_11	P.patens, T.cacao	Funariaceae, Malvaceae	TPR repeat
TPR_12	CsubellipsoideaC169_227_v2.0, Vcarteri_199_v2.0	Coccomyxaceae, Volvocaceae	Tetratricopeptide repeat
UPF0114	L.usitatissimum, M.truncatula	Fabaceae, Linaceae	Uncharacterized protein family, UPF0114
XH	B.rapa, T.urartu	Brassicaceae, Poaceae	XH domain
zf-CCHC_4	F.vesca, T.urartu	Poaceae, Rosaceae	Zinc knuckle
zf-RING_2	F.vesca, T.aestivum	Poaceae, Rosaceae	Ring finger domain
DUF640	A.lyrata, A.thaliana, B.napus, C.rubella, E.salsugineum	Brassicaceae	Protein of unknown function (DUF640)
Calmodulin_bind	B.napus, B.rapa, E.salsugineum	Brassicaceae	Calmodulin binding protein-like
DDE_4	B.distachyon, H.vulgare, T.aestivum	Poaceae	DDE superfamily endonuclease
Exo70	H.vulgare, T.aestivum, T.urartu	Poaceae	Exo70 exocyst complex subunit
RHD3	B.napus, B.rapa, C.rubella	Brassicaceae	Root hair defective 3 GTP-binding protein (RHD3)
AP2	B.distachyon, T.aestivum	Poaceae	AP2 domain
Ank_2	T.aestivum, T.urartu	Poaceae	Ankyrin repeats (3 copies)
Anticodon_1	B.napus, B.rapa	Brassicaceae	Anticodon-binding domain of tRNA
BRX	A.lyrata, A.thaliana	Brassicaceae	Transcription factor regulating root and shoot growth via Pin3
Bac_surface_Ag	B.napus, B.rapa	Brassicaceae	Surface antigen
CG-1	H.vulgare, T.urartu	Poaceae	CG-1 domain
DAGK_cat	F.vesca, M.domestica	Rosaceae	Diacylglycerol kinase catalytic domain
Kelch_3	B.napus, B.rapa	Brassicaceae	Galactose oxidase, central domain
Kelch_4	B.napus, B.rapa	Brassicaceae	Galactose oxidase, central domain
MA3	B.napus, B.rapa	Brassicaceae	MA3 domain
MIF4G	B.napus, B.rapa	Brassicaceae	MIF4G domain
Motile_Sperm	T.aestivum, T.urartu	Poaceae	MSP (Major sperm protein) domain
Surf_Ag_VNR	B.napus, B.rapa	Brassicaceae	Surface antigen variable number repeat
tRNA-synt_1	B.napus, B.rapa	Brassicaceae	tRNA synthetases class I (I, L, M and V)
zf-CCCH	B.napus, B.rapa	Brassicaceae	Zinc finger C-x8-C-x5-C-x3-H type (and similar)
AIG1	A.thaliana	Brassicaceae	AIG1 family
AIRS	B.napus	Brassicaceae	AIR synthase related protein, N-terminal domain
ALAD	O.sativa	Poaceae	Delta-aminolevulinic acid dehydratase
APG17	E.grandis	Myrtaceae	Autophagy protein Apg17
ATP-synt_C	B.napus	Brassicaceae	ATP synthase subunit C
AUX_IAA	H.vulgare	Poaceae	AUX/IAA family
Aa_trans	M.domestica	Rosaceae	Transmembrane amino acid transporter protein
Abhydro_lipase	M.domestica	Rosaceae	Partial alpha/beta-hydrolase lipase region
Abhydrolase_1	M.truncatula	Fabaceae	alpha/beta hydrolase fold
AlaDh_PNT_C	M.domestica	Rosaceae	Alanine dehydrogenase/PNT, C-terminal domain
AlaDh_PNT_N	M.domestica	Rosaceae	Alanine dehydrogenase/PNT, N-terminal domain
Aldo_ket_red	T.urartu	Poaceae	Aldo/keto reductase family
Alliinase_C	M.domestica	Rosaceae	Allinase
Aminotran_3	L.usitatissimum	Linaceae	Aminotransferase class-III
Apolipoprotein	S.bicolor	Poaceae	Apolipoprotein A1/A4/E domain
Arch_ATPase	G.raimondii	Malvaceae	Archaeal ATPase
Arm	F.vesca	Rosaceae	Armadillo/beta-catenin-like repeat
B56	B.napus	Brassicaceae	Protein phosphatase 2A regulatory B subunit (B56 family)
BSP	G.max	Fabaceae	Peptidase of plants and bacteria
BTB	T.urartu	Poaceae	BTB/POZ domain
C2	M.guttatus	Phrymaceae	C2 domain
CCT_2	Smoellendorffii_91_v1.0	Selaginellaceae	Divergent CCT motif
CRS1_YhbY	M.domestica	Rosaceae	CRS1 / YhbY (CRM) domain
CS	M.domestica	Rosaceae	CS domain
CYTH	P.persica	Rosaceae	CYTH domain
Ceramidase	T.aestivum	Poaceae	Ceramidase
Chlorophyllase	O.sativa	Poaceae	Chlorophyllase
Cupin_1	S.lycopersicum	Solanaceae	Cupin
CwfJ_C_1	T.urartu	Poaceae	Protein similar to CwfJ C-terminus 1
CwfJ_C_2	T.urartu	Poaceae	Protein similar to CwfJ C-terminus 2
Cystatin	V.vinifera	Vitaceae	Cystatin domain
DEAD	M.truncatula	Fabaceae	DEAD/DEAH box helicase
DTW	M.truncatula	Fabaceae	DTW domain
DUF239	B.rapa	Brassicaceae	Domain of unknown function (DUF239)
DUF260	M.domestica	Rosaceae	Protein of unknown function DUF260
DUF295	T.urartu	Poaceae	Protein of unknown function (DUF295)
DUF296	O.sativa	Poaceae	Domain of unknown function (DUF296)
DUF313	S.tuberosum	Solanaceae	Domain of unknown function (DUF313)
DUF3420	T.urartu	Poaceae	Domain of unknown function (DUF3420)
DUF4216	T.urartu	Poaceae	Domain of unknown function (DUF4216)
DUF4218	T.urartu	Poaceae	Domain of unknown function (DUF4218)
DUF4371	O.sativa	Poaceae	Domain of unknown function (DUF4371)
DUF4408	L.usitatissimum	Linaceae	Domain of unknown function (DUF4408)
DUF581	H.vulgare	Poaceae	Protein of unknown function (DUF581)
DUF599	M.truncatula	Fabaceae	Protein of unknown function, DUF599
DUF707	M.truncatula	Fabaceae	Protein of unknown function (DUF707)
DUF740	M.domestica	Rosaceae	Protein of unknown function (DUF740)
DYW_deaminase	M.domestica	Rosaceae	DYW family of nucleic acid deaminases
DnaJ_C	S.bicolor	Poaceae	DnaJ C terminal domain
EFG_C	G.max	Fabaceae	Elongation factor G C-terminus
EF_TS	M.truncatula	Fabaceae	Elongation factor TS
ELYS	L.usitatissimum	Linaceae	Nuclear pore complex assembly
EMP70	M.domestica	Rosaceae	Endomembrane protein 70
Epimerase	M.domestica	Rosaceae	NAD dependent epimerase/dehydratase family
F-box-like	M.domestica	Rosaceae	F-box-like
F420_oxidored	M.domestica	Rosaceae	NADP oxidoreductase coenzyme F420-dependent
FHA	V.vinifera	Vitaceae	FHA domain
FYVE	A.lyrata	Brassicaceae	FYVE zinc finger
GAT	M.domestica	Rosaceae	GAT domain
GIY-YIG	T.cacao	Malvaceae	GIY-YIG catalytic domain
GLTP	A.lyrata	Brassicaceae	Glycolipid transfer protein (GLTP)
GPI2	M.truncatula	Fabaceae	Phosphatidylinositol N-acetylglucosaminyltransferase
GRAS	T.aestivum	Poaceae	GRAS domain family
GTP_EFTU	G.max	Fabaceae	Elongation factor Tu GTP binding domain
Gal_Lectin	T.cacao	Malvaceae	Galactose binding lectin domain
Glyco_hydro_32N	T.cacao	Malvaceae	Glycosyl hydrolases family 32 N-terminal domain
Glyco_hydro_35	T.cacao	Malvaceae	Glycosyl hydrolases family 35
Glyco_transf_8	F.vesca	Rosaceae	Glycosyl transferase family 8
Glycolytic	S.tuberosum	Solanaceae	Fructose-bisphosphate aldolase class-I
Glycos_transf_1	M.truncatula	Fabaceae	Glycosyl transferases group 1
HA2	M.truncatula	Fabaceae	Helicase associated domain (HA2)
HLH	S.bicolor	Poaceae	Helix-loop-helix DNA-binding domain
HSP70	M.truncatula	Fabaceae	Hsp70 protein
Helicase_C	M.truncatula	Fabaceae	Helicase conserved C-terminal domain
Homoserine_dh	S.tuberosum	Solanaceae	Homoserine dehydrogenase
INCENP_ARK-bind	M.domestica	Rosaceae	Inner centromere protein, ARK binding region
IPK	L.usitatissimum	Linaceae	Inositol polyphosphate kinase
Inhibitor_I29	M.truncatula	Fabaceae	Cathepsin propeptide inhibitor domain (I29)
Ion_trans	F.vesca	Rosaceae	Ion transport protein
Ketoacyl-synt_C	M.domestica	Rosaceae	Beta-ketoacyl synthase, C-terminal domain
Kinesin	P.trichocarpa	Salicaceae	Kinesin motor domain
LIM_bind	M.domestica	Rosaceae	LIM-domain binding protein
Lectin_legB	M.domestica	Rosaceae	Legume lectin domain
LepA_C	G.max	Fabaceae	GTP-binding protein LepA C-terminus
LpxK	B.rapa	Brassicaceae	Tetraacyldisaccharide-1-P 4'-kinase
MMR_HSR1	R.communis	Euphorbiaceae	50S ribosome-binding GTPase
MULE	M.domestica	Rosaceae	MULE transposase domain
Malectin_like	B.rapa	Brassicaceae	Carbohydrate-binding protein of the ER
Mannosyl_trans2	M.domestica	Rosaceae	Mannosyltransferase (PIG-V))
Med26	B.rapa	Brassicaceae	TFIIS helical bundle-like domain
Metallophos	S.tuberosum	Solanaceae	Calcineurin-like phosphoesterase
Metallophos_C	S.tuberosum	Solanaceae	Iron/zinc purple acid phosphatase-like protein C
Methyltransf_11	B.napus	Brassicaceae	Methyltransferase domain
Methyltransf_15	M.domestica	Rosaceae	RNA cap guanine-N2 methyltransferase
Methyltransf_26	S.tuberosum	Solanaceae	Methyltransferase domain
Methyltransf_PK	T.cacao	Malvaceae	AdoMet dependent proline di-methyltransferase
Mito_carr	M.domestica	Rosaceae	Mitochondrial carrier protein
Mlo	M.domestica	Rosaceae	Mlo family
Mob1_phocein	A.lyrata	Brassicaceae	Mob1/phocein family
Mur_ligase_M	T.cacao	Malvaceae	Mur ligase middle domain
Myb_DNA-bind_6	M.truncatula	Fabaceae	Myb-like DNA-binding domain
NAC	M.truncatula	Fabaceae	NAC domain
NACHT	P.trichocarpa	Salicaceae	NACHT domain
NAD_binding_2	Z.mays	Poaceae	NAD binding domain of 6-phosphogluconate dehydrogenase
NAM-associated	Z.mays	Poaceae	No apical meristem-associated C-terminal domain
NAP	F.vesca	Rosaceae	Nucleosome assembly protein (NAP)
NDK	M.guttatus	Phrymaceae	Nucleoside diphosphate kinase
NPR1_like_C	T.urartu	Poaceae	NPR1/NIM1 like defence protein C terminal
Nop52	F.vesca	Rosaceae	Nucleolar protein,Nop52
OB_NTP_bind	M.truncatula	Fabaceae	Oligonucleotide/oligosaccharide-binding (OB)-fold
Oxidored_q1	V.vinifera	Vitaceae	NADH-Ubiquinone/plastoquinone (complex I), various chains
PAN_2	G.max	Fabaceae	PAN-like domain
PEX-1N	T.urartu	Poaceae	Peroxisome biogenesis factor 1, N-terminal
PGAP1	B.rapa	Brassicaceae	PGAP1-like protein
PMR5N	M.domestica	Rosaceae	PMR5 N terminal Domain
PP1_inhibitor	M.truncatula	Fabaceae	PKC-activated protein phosphatase-1 inhibitor
PPDK_N	M.domestica	Rosaceae	Pyruvate phosphate dikinase, PEP/pyruvate binding domain
PPR	F.vesca	Rosaceae	PPR repeat
PTR2	M.domestica	Rosaceae	POT family
Peptidase_C1	M.truncatula	Fabaceae	Papain family cysteine protease
Peptidase_S8	M.domestica	Rosaceae	Subtilase family
Phage_GPO	S.tuberosum	Solanaceae	Phage capsid scaffolding protein (GPO) serine peptidase
PhyH	CsubellipsoideaC169_227_v2.0	Coccomyxaceae	Phytanoyl-CoA dioxygenase (PhyH)
Phytochelatin	M.domestica	Rosaceae	Phytochelatin synthase
Porin_3	M.domestica	Rosaceae	Eukaryotic porin
Proteasome	P.trichocarpa	Salicaceae	Proteasome subunit
RCC1	A.lyrata	Brassicaceae	Regulator of chromosome condensation (RCC1) repeat
RIP	T.cacao	Malvaceae	Ribosome inactivating protein
RNA_pol_L	M.domestica	Rosaceae	RNA polymerase Rpb3/Rpb11 dimerisation domain
RNA_pol_Rpb5_C	V.vinifera	Vitaceae	RNA polymerase Rpb5, C-terminal domain
RNA_pol_Rpb5_N	V.vinifera	Vitaceae	RNA polymerase Rpb5, N-terminal domain
RRM_1	M.guttatus	Phrymaceae	RNA recognition motif. (a.k.a. RRM, RBD, or RNP domain)
RST	T.urartu	Poaceae	RCD1-SRO-TAF4 (RST) plant domain
RTC	T.cacao	Malvaceae	RNA 3'-terminal phosphate cyclase
Radical_SAM	M.domestica	Rosaceae	Radical SAM superfamily
Reticulon	M.truncatula	Fabaceae	Reticulon
Retrotrans_gag	P.trichocarpa	Salicaceae	Retrotransposon gag protein
Ribonuc_2-5A	M.domestica	Rosaceae	Ribonuclease 2-5A
Ribosomal_L11	M.domestica	Rosaceae	Ribosomal protein L11, RNA binding domain
Ribosomal_L18e	F.vesca	Rosaceae	Ribosomal protein L18e/L15
Ribosomal_L23	Z.mays	Poaceae	Ribosomal protein L23
Ribosomal_L23eN	Z.mays	Poaceae	Ribosomal protein L23, N-terminal domain
Ribosomal_S18	V.vinifera	Vitaceae	Ribosomal protein S18
SAM_2	M.domestica	Rosaceae	SAM domain (Sterile alpha motif)
SBP	M.domestica	Rosaceae	SBP domain
SEFIR	P.persica	Rosaceae	SEFIR domain
SHMT	M.domestica	Rosaceae	Serine hydroxymethyltransferase
Sec1	F.vesca	Rosaceae	Sec1 family
Sec7_N	L.usitatissimum	Linaceae	Guanine nucleotide exchange factor in Golgi transport N-terminal
SelP_N	S.bicolor	Poaceae	Selenoprotein P, N terminal region
Seryl_tRNA_N	T.cacao	Malvaceae	Seryl-tRNA synthetase N-terminal domain
Skp1	M.domestica	Rosaceae	Skp1 family, dimerisation domain
Skp1_POZ	M.domestica	Rosaceae	Skp1 family, tetramerisation domain
Suc_Fer-like	M.domestica	Rosaceae	Sucrase/ferredoxin-like
Sucrose_synth	M.truncatula	Fabaceae	Sucrose synthase
TCP	B.napus	Brassicaceae	TCP family transcription factor
TIM-br_sig_trns	V.vinifera	Vitaceae	TIM-barrel signal transduction protein
TPR_10	CsubellipsoideaC169_227_v2.0	Coccomyxaceae	Tetratricopeptide repeat
TPR_9	P.patens	Funariaceae	Tetratricopeptide repeat
Tim17	M.domestica	Rosaceae	Tim17/Tim22/Tim23/Pmp24 family
Transaldolase	A.lyrata	Brassicaceae	Transaldolase
Transferrin	R.communis	Euphorbiaceae	Transferrin
Transpos_assoc	Z.mays	Poaceae	Transposase-associated domain
Transposase_24	Z.mays	Poaceae	Plant transposase (Ptta/En/Spm family)
Trehalose_PPase	F.vesca	Rosaceae	Trehalose-phosphatase
UAA	M.domestica	Rosaceae	UAA transporter family
UBN2_2	M.domestica	Rosaceae	gag-polypeptide of LTR copia-type
UreF	M.domestica	Rosaceae	UreF
UvrD_C	M.domestica	Rosaceae	UvrD-like helicase C-terminal domain
WEMBL	B.rapa	Brassicaceae	Weak chloroplast movement under blue light
WI12	L.usitatissimum	Linaceae	Wound-induced protein WI12
XS	B.rapa	Brassicaceae	XS domain
Ycf1	E.grandis	Myrtaceae	Ycf1
cEGF	V.vinifera	Vitaceae	Complement Clr-like EGF-like
cNMP_binding	F.vesca	Rosaceae	Cyclic nucleotide-binding domain
eRF1_2	M.domestica	Rosaceae	eRF1 domain 2
p450	T.cacao	Malvaceae	Cytochrome P450
potato_inhibit	T.cacao	Malvaceae	Potato inhibitor I family
tRNA_synt_2f	T.urartu	Poaceae	Glycyl-tRNA synthetase beta subunit
tify	Smoellendorffii_91_v1.0	Selaginellaceae	tify domain
zf-CCHC	T.urartu	Poaceae	Zinc knuckle
zf-LSD1	H.vulgare	Poaceae	LSD1 zinc finger
zf-U11-48K	B.napus	Brassicaceae	U11-48K-like CHHC zinc finger
zf-XS	B.rapa	Brassicaceae	XS zinc finger domain
