# Supplementary material for: Comparative analysis of plant immune receptor architectures uncovers host proteins likely targeted by pathogens
Source: BMC Biol. 2016 Feb 19;14:8. doi: 10.1186/s12915-016-0228-7 (PMC4759884; doi:10.1186/s12915-016-0228-7)
Supplement: Additional file 4: — Protein ids and corresponding domains of putative NLRs from all plant species. A table of domain architectures detected in all NB-ARC-containing proteins. (XLSX 953 kb) [file 12915_2016_228_MOESM4_ESM.xlsx]

## Sheet: AdditionalFile3_All-04-08-2014.
Species	Gene_ID	Domains
Alyrata	492949	NB-ARC(start=106, stop=282, evalue=2.7e-22)
Alyrata	883370	TIR(start=17, stop=145, evalue=2.4e-37);NB-ARC(start=196, stop=449, evalue=5.3e-33);LRR_3(start=604, stop=623, evalue=1e-07);LRR_8(start=649, stop=706, evalue=0.0013);LRR_4(start=765, stop=804, evalue=0.013)
Alyrata	856232	NB-ARC(start=45, stop=226, evalue=1.5e-22);LRR_8(start=301, stop=329, evalue=0.34);LRR_3(start=372, stop=391, evalue=1.9e-09);LRR_4(start=419, stop=450, evalue=5.2e-05)
Alyrata	877391	TIR(start=11, stop=142, evalue=6.5e-30);NB-ARC(start=184, stop=345, evalue=7.2e-17)
Alyrata	884099	TIR(start=19, stop=146, evalue=8.8e-31);NB-ARC(start=222, stop=476, evalue=1.4e-40);LRR_3(start=642, stop=661, evalue=2.5e-05);LRR_8(start=687, stop=743, evalue=0.21);LRR_8(start=755, stop=811, evalue=0.00022);LRR_4(start=874, stop=915, evalue=0.001)
Alyrata	883489	TIR(start=24, stop=151, evalue=1.1e-38);NB-ARC(start=198, stop=458, evalue=1.8e-30);LRR_3(start=613, stop=632, evalue=2.3e-09);LRR_4(start=658, stop=702, evalue=8.8e-06)
Alyrata	338119	Methyltransf_14(start=47, stop=108, evalue=0.18);NB-ARC(start=158, stop=438, evalue=2.4e-90);LRR_8(start=541, stop=595, evalue=5.2e-08);LRR_4(start=611, stop=654, evalue=0.014)
Alyrata	876575	TIR(start=2, stop=102, evalue=1.1e-28);NB-ARC(start=123, stop=329, evalue=1.1e-23)
Alyrata	877382	TIR(start=14, stop=145, evalue=2.6e-21);NB-ARC(start=162, stop=392, evalue=9.7e-26)
Alyrata	859785	TIR(start=1, stop=99, evalue=3.5e-30);NB-ARC(start=138, stop=301, evalue=2.3e-14);NB-ARC(start=317, stop=365, evalue=0.38);LRR_3(start=524, stop=543, evalue=9.9e-08);LRR_4(start=569, stop=604, evalue=0.0013);LRR_4(start=618, stop=651, evalue=0.11);LRR_8(start=666, stop=722, evalue=4.2e-05);LRR_8(start=784, stop=824, evalue=0.25);LRR_8(start=830, stop=886, evalue=0.0011);LRR_8(start=892, stop=942,…
Alyrata	875523	TIR(start=14, stop=143, evalue=4.8e-36);NB-ARC(start=189, stop=447, evalue=3e-32);LRR_3(start=602, stop=621, evalue=1.5e-07);LRR_8(start=647, stop=702, evalue=4.9e-05);LRR_4(start=715, stop=747, evalue=0.39);LRR_4(start=767, stop=798, evalue=1)
Alyrata	883439	NB-ARC(start=11, stop=141, evalue=5.7e-13)
Alyrata	861527	TIR(start=5, stop=111, evalue=1.1e-29);NB-ARC(start=160, stop=418, evalue=2.6e-32);LRR_3(start=572, stop=591, evalue=7.4e-07);LRR_4(start=617, stop=657, evalue=1.3e-05);LRR_8(start=665, stop=722, evalue=0.00012);LRR_4(start=733, stop=764, evalue=0.0011);LRR_4(start=779, stop=820, evalue=0.014)
Alyrata	875992	NB-ARC(start=167, stop=453, evalue=1.7e-77);LRR_4(start=578, stop=616, evalue=0.012)
Alyrata	863893	NB-ARC(start=183, stop=385, evalue=2.9e-24);LRR_3(start=589, stop=608, evalue=0.0017);LRR_8(start=616, stop=672, evalue=0.00069);LRR_1(start=686, stop=703, evalue=0.19);LRR_8(start=731, stop=787, evalue=6.6e-06)
Alyrata	895140	TIR(start=5, stop=118, evalue=3.2e-13);AAA_18(start=230, stop=283, evalue=7.3e-05);NB-ARC(start=295, stop=370, evalue=1.9e-07)
Alyrata	915505	NB-ARC(start=3, stop=223, evalue=4.1e-23)
Alyrata	862192	TIR(start=12, stop=140, evalue=6.5e-33);NB-ARC(start=206, stop=460, evalue=1.2e-24);LRR_3(start=637, stop=656, evalue=7.4e-06);LRR_4(start=683, stop=716, evalue=0.048);LRR_4(start=749, stop=783, evalue=0.00082);LRR_4(start=797, stop=838, evalue=0.022);LRR_4(start=840, stop=882, evalue=0.04)
Alyrata	475351	NB-ARC(start=77, stop=360, evalue=4.9e-83)
Alyrata	494438	NB-ARC(start=59, stop=294, evalue=3.8e-26)
Alyrata	877393	TIR(start=13, stop=144, evalue=7e-31);NB-ARC(start=209, stop=344, evalue=8.4e-08)
Alyrata	916254	TIR(start=14, stop=143, evalue=7.2e-29);NB-ARC(start=190, stop=444, evalue=2.3e-34);LRR_3(start=556, stop=574, evalue=2e-06);LRR_8(start=580, stop=625, evalue=0.92);LRR_8(start=761, stop=816, evalue=0.014)
Alyrata	879328	NB-ARC(start=169, stop=456, evalue=4.1e-95);LRR_4(start=581, stop=610, evalue=0.77)
Alyrata	876065	NB-ARC(start=2, stop=73, evalue=1.2e-12);LRR_8(start=221, stop=257, evalue=0.046)
Alyrata	865716	TIR(start=55, stop=184, evalue=1.7e-40);NB-ARC(start=231, stop=490, evalue=8.6e-30);LRR_3(start=649, stop=668, evalue=9.9e-08);LRR_4(start=694, stop=728, evalue=0.00054);LRR_4(start=734, stop=767, evalue=0.59);LRR_4(start=780, stop=813, evalue=0.0036);LRR_4(start=856, stop=898, evalue=0.13)
Alyrata	888542	NB-ARC(start=161, stop=443, evalue=2.9e-100);LRR_8(start=538, stop=597, evalue=4.1e-11);LRR_8(start=609, stop=665, evalue=0.69)
Alyrata	865322	TIR(start=14, stop=143, evalue=3.2e-36);NB-ARC(start=189, stop=455, evalue=1.6e-26);LRR_3(start=609, stop=627, evalue=0.00053);LRR_8(start=632, stop=683, evalue=0.8);LRR_8(start=702, stop=751, evalue=0.86);LRR_8(start=775, stop=832, evalue=0.00013);LRR_4(start=843, stop=874, evalue=0.19)
Alyrata	875511	TIR(start=19, stop=148, evalue=1.4e-35);NB-ARC(start=196, stop=446, evalue=2.4e-35);LRR_3(start=602, stop=619, evalue=0.00015);LRR_8(start=647, stop=704, evalue=0.0059);LRR_4(start=715, stop=749, evalue=0.0036);LRR_4(start=759, stop=802, evalue=2.3e-07)
Alyrata	856467	NB-ARC(start=48, stop=189, evalue=3.8e-18)
Alyrata	884488	TIR(start=65, stop=194, evalue=2.2e-38);NB-ARC(start=244, stop=498, evalue=3.1e-35);LRR_8(start=598, stop=619, evalue=0.089);LRR_3(start=656, stop=675, evalue=2.1e-09);LRR_4(start=678, stop=710, evalue=0.19);LRR_4(start=725, stop=758, evalue=0.00054);LRR_4(start=774, stop=806, evalue=0.0075);LRR_4(start=846, stop=878, evalue=0.0053);LRR_4(start=893, stop=935, evalue=6.2e-06);LRR_4(start=961, stop…
Alyrata	493978	NB-ARC(start=166, stop=388, evalue=6.2e-20)
Alyrata	860414	NB-ARC(start=31, stop=290, evalue=2e-30);LRR_3(start=456, stop=475, evalue=0.018);LRR_4(start=501, stop=541, evalue=1.1e-05);LRR_4(start=569, stop=606, evalue=0.00033);LRR_4(start=616, stop=655, evalue=0.00086)
Alyrata	860059	TIR(start=16, stop=145, evalue=5.7e-39);NB-ARC(start=191, stop=442, evalue=3.2e-35);LRR_3(start=592, stop=611, evalue=2.4e-07);LRR_8(start=637, stop=694, evalue=0.00017);LRR_8(start=750, stop=799, evalue=0.0035)
Alyrata	865717	TIR(start=55, stop=184, evalue=2e-40);NB-ARC(start=232, stop=490, evalue=1.2e-31);LRR_3(start=650, stop=669, evalue=5.9e-08);LRR_4(start=719, stop=753, evalue=0.0003);LRR_8(start=799, stop=857, evalue=4.7e-06);LRR_1(start=871, stop=889, evalue=0.61);LRR_4(start=958, stop=1000, evalue=0.11)
Alyrata	856130	TIR(start=65, stop=194, evalue=2.4e-38);NB-ARC(start=244, stop=318, evalue=2.4e-06);NB-ARC(start=343, stop=389, evalue=0.018);LRR_8(start=489, stop=510, evalue=0.07);LRR_3(start=547, stop=566, evalue=6.3e-08);LRR_4(start=575, stop=608, evalue=0.00045);LRR_4(start=611, stop=632, evalue=0.08);LRR_4(start=647, stop=689, evalue=1.3e-06);LRR_4(start=744, stop=781, evalue=0.021)
Alyrata	884073	NB-ARC(start=168, stop=418, evalue=2e-35);LRR_3(start=574, stop=593, evalue=6.4e-08);LRR_8(start=598, stop=652, evalue=0.026);LRR_4(start=788, stop=820, evalue=0.0069);WRKY(start=1173, stop=1233, evalue=1e-24)
Alyrata	337420	GLYCAM-1(start=20, stop=105, evalue=0.29);NB-ARC(start=154, stop=368, evalue=6.9e-60)
Alyrata	497514	NB-ARC(start=7, stop=169, evalue=1.8e-20);LRR_3(start=334, stop=353, evalue=5.9e-05);LRR_4(start=379, stop=413, evalue=0.00068);LRR_4(start=455, stop=492, evalue=0.0003);LRR_4(start=502, stop=541, evalue=0.0043)
Alyrata	884172	TIR(start=18, stop=81, evalue=5.6e-11);NB-ARC(start=171, stop=422, evalue=5.6e-31);LRR_3(start=586, stop=605, evalue=0.0011);LRR_4(start=631, stop=665, evalue=0.019)
Alyrata	883372	NB-ARC(start=167, stop=453, evalue=1.4e-86);LRR_4(start=590, stop=626, evalue=0.0065)
Alyrata	471969	TIR(start=14, stop=141, evalue=1e-27);NB-ARC(start=188, stop=444, evalue=2.1e-34);LRR_3(start=603, stop=617, evalue=0.018);LRR_4(start=623, stop=656, evalue=0.22);LRR_4(start=807, stop=847, evalue=1.1e-05);LRR_4(start=887, stop=918, evalue=0.13)
Alyrata	880792	TIR(start=19, stop=138, evalue=8.3e-17);TIR(start=139, stop=204, evalue=5.2e-12);NB-ARC(start=294, stop=566, evalue=8e-45);LRR_8(start=795, stop=851, evalue=0.0061);LRR_8(start=865, stop=923, evalue=3.2e-06);LRR_4(start=935, stop=969, evalue=0.0049);LRR_4(start=984, stop=1022, evalue=0.068);LRR_4(start=1055, stop=1087, evalue=0.00033);LRR_4(start=1188, stop=1230, evalue=0.011);LRR_8(start=1232, s…
Alyrata	478871	NB-ARC(start=177, stop=460, evalue=3.2e-74);LRR_8(start=570, stop=611, evalue=7.5e-05);LRR_4(start=626, stop=664, evalue=7.4e-06);LRR_4(start=797, stop=822, evalue=0.18)
Alyrata	494346	TIR(start=14, stop=140, evalue=3.7e-34);NB-ARC(start=186, stop=451, evalue=2.4e-27);LRR_3(start=607, stop=625, evalue=9e-08);LRR_8(start=652, stop=709, evalue=0.0013);LRR_8(start=774, stop=831, evalue=6.7e-06);LRR_4(start=842, stop=875, evalue=0.12)
Alyrata	320248	TIR(start=10, stop=138, evalue=9.4e-31);NB-ARC(start=184, stop=407, evalue=4.5e-29);LRR_3(start=579, stop=598, evalue=3e-06);LRR_8(start=601, stop=658, evalue=5.5e-05);LRR_8(start=692, stop=748, evalue=2.3e-06);LRR_4(start=814, stop=853, evalue=0.0016)
Alyrata	916982	TIR(start=16, stop=142, evalue=1.9e-32);NB-ARC(start=214, stop=468, evalue=1.1e-29);LRR_3(start=633, stop=652, evalue=1.9e-07);LRR_4(start=657, stop=693, evalue=0.16);LRR_8(start=721, stop=778, evalue=0.0092);LRR_8(start=791, stop=844, evalue=0.00065)
Alyrata	884087	TIR(start=15, stop=150, evalue=2.9e-30);NB-ARC(start=222, stop=476, evalue=6e-33);LRR_3(start=640, stop=657, evalue=0.054);LRR_8(start=662, stop=719, evalue=0.00017);LRR_8(start=752, stop=809, evalue=1.7e-05);LRR_4(start=824, stop=856, evalue=0.027)
Alyrata	876049	NB-ARC(start=172, stop=463, evalue=4.8e-82);LRR_8(start=611, stop=664, evalue=0.00016)
Alyrata	884098	TIR(start=11, stop=149, evalue=6e-20);NB-ARC(start=199, stop=244, evalue=3.7e-05);NB-ARC(start=259, stop=440, evalue=1.2e-21);LRR_8(start=515, stop=543, evalue=0.98);LRR_3(start=586, stop=605, evalue=1.7e-08);LRR_4(start=632, stop=664, evalue=0.00049)
Alyrata	860417	TIR(start=65, stop=194, evalue=2.8e-41);NB-ARC(start=243, stop=503, evalue=4.8e-30);LRR_4(start=721, stop=760, evalue=0.00047);LRR_4(start=789, stop=826, evalue=0.032);LRR_4(start=836, stop=875, evalue=0.0013)
Alyrata	872326	TIR(start=12, stop=141, evalue=1.1e-35);NB-ARC(start=188, stop=453, evalue=4.3e-28);LRR_3(start=611, stop=628, evalue=6.8e-06);LRR_8(start=690, stop=746, evalue=0.11)
Alyrata	473526	RPW8(start=16, stop=129, evalue=3.2e-06);NB-ARC(start=177, stop=230, evalue=5.4e-05);NB-ARC(start=238, stop=417, evalue=2.6e-31);LRR_4(start=562, stop=603, evalue=0.0046);LRR_4(start=662, stop=695, evalue=0.16);LRR_8(start=712, stop=762, evalue=0.00096)
Alyrata	480565	TIR(start=14, stop=143, evalue=1.4e-38);NB-ARC(start=190, stop=447, evalue=1.2e-32);LRR_3(start=600, stop=619, evalue=2.8e-08);LRR_8(start=645, stop=702, evalue=0.00091);LRR_4(start=713, stop=739, evalue=0.96);LRR_4(start=759, stop=799, evalue=0.0028)
Alyrata	916667	NB-ARC(start=1, stop=81, evalue=3.9e-17);LRR_8(start=176, stop=236, evalue=2.7e-08)
Alyrata	876227	TIR(start=20, stop=149, evalue=2.3e-37);NB-ARC(start=194, stop=460, evalue=2.3e-28);LRR_3(start=616, stop=634, evalue=2.9e-06);LRR_4(start=661, stop=695, evalue=0.00019)
Alyrata	860345	TIR(start=19, stop=55, evalue=0.023);NB-ARC(start=165, stop=283, evalue=1.6e-13);LRR_3(start=304, stop=322, evalue=9.2e-07)
Alyrata	884145	TIR(start=8, stop=93, evalue=3e-09);NB-ARC(start=162, stop=413, evalue=4.1e-36);LRR_3(start=571, stop=587, evalue=4.1e-05);LRR_8(start=595, stop=649, evalue=0.044);LRR_4(start=722, stop=760, evalue=0.19)
Alyrata	492076	NB-ARC(start=138, stop=403, evalue=2e-64);LRR_8(start=504, stop=558, evalue=1.1e-06);LRR_4(start=599, stop=631, evalue=0.063)
Alyrata	860420	TIR(start=242, stop=371, evalue=2.7e-41);NB-ARC(start=420, stop=678, evalue=2.9e-30);LRR_3(start=845, stop=864, evalue=0.00034);LRR_4(start=890, stop=927, evalue=0.00027);LRR_4(start=958, stop=994, evalue=0.0012);LRR_4(start=1005, stop=1044, evalue=0.0069)
Alyrata	884150	NB-ARC(start=162, stop=418, evalue=2.9e-35);LRR_3(start=575, stop=594, evalue=5.5e-08);LRR_8(start=599, stop=653, evalue=0.01);LRR_8(start=731, stop=782, evalue=0.12);Phage_rep_org_N(start=1074, stop=1127, evalue=0.049);WRKY(start=1170, stop=1228, evalue=4.1e-27)
Alyrata	920027	RPW8(start=2, stop=76, evalue=2.1e-10);AAA_19(start=113, stop=136, evalue=7.8e-05);NB-ARC(start=147, stop=194, evalue=0.0029);NB-ARC(start=219, stop=310, evalue=5.9e-11);LRR_4(start=428, stop=472, evalue=0.54);LRR_8(start=532, stop=584, evalue=0.00028)
Alyrata	858713	DUF640(start=278, stop=318, evalue=0.18);DUF640(start=319, stop=357, evalue=2.2e-05);TIR(start=367, stop=493, evalue=7.8e-12);NB-ARC(start=534, stop=791, evalue=5.3e-28);LRR_3(start=933, stop=952, evalue=2.8e-08);LRR_8(start=979, stop=1035, evalue=0.0033);LRR_4(start=1046, stop=1080, evalue=1.8e-07)
Alyrata	856928	TIR(start=16, stop=81, evalue=6.4e-08);NB-ARC(start=132, stop=399, evalue=5e-37);LRR_3(start=555, stop=574, evalue=3.5e-07);LRR_4(start=601, stop=640, evalue=0.015);LRR_4(start=714, stop=751, evalue=0.023)
Alyrata	884542	TIR(start=21, stop=145, evalue=8.4e-35);NB-ARC(start=196, stop=459, evalue=1.8e-21);LRR_3(start=615, stop=633, evalue=0.0016);LRR_8(start=637, stop=693, evalue=0.0002);LRR_4(start=727, stop=764, evalue=0.00038)
Alyrata	494460	TIR(start=13, stop=151, evalue=7.9e-29);NB-ARC(start=223, stop=464, evalue=5e-27);LRR_3(start=629, stop=644, evalue=0.19);LRR_4(start=674, stop=708, evalue=0.0048);LRR_8(start=741, stop=798, evalue=1.6e-07);LRR_4(start=813, stop=848, evalue=0.068)
Alyrata	875962	TIR(start=16, stop=145, evalue=9e-39);NB-ARC(start=191, stop=448, evalue=1.1e-36);LRR_8(start=541, stop=581, evalue=0.49);LRR_3(start=599, stop=616, evalue=5.6e-07);LRR_8(start=644, stop=700, evalue=2e-06)
Alyrata	323301	NB-ARC(start=173, stop=451, evalue=1.3e-72);LRR_4(start=594, stop=637, evalue=0.0039)
Alyrata	492950	NB-ARC(start=34, stop=272, evalue=8.8e-09);LRR_8(start=518, stop=575, evalue=1.3e-06);LRR_8(start=621, stop=663, evalue=0.054);LRR_4(start=726, stop=764, evalue=0.00015);LRR_8(start=794, stop=853, evalue=1.2e-06);LRR_4(start=865, stop=897, evalue=0.00057);LRR_8(start=1083, stop=1139, evalue=0.53);Mob1_phocein(start=1234, stop=1409, evalue=1.2e-73)
Alyrata	478870	NB-ARC(start=186, stop=446, evalue=1.6e-68);LRR_4(start=575, stop=614, evalue=2.1e-08);LRR_4(start=619, stop=660, evalue=1.8e-06);LRR_4(start=790, stop=815, evalue=0.013);LRR_8(start=1097, stop=1138, evalue=0.3);LRR_8(start=1244, stop=1289, evalue=0.55)
Alyrata	313276	TIR(start=18, stop=146, evalue=6.7e-20);TIR(start=178, stop=307, evalue=1.6e-25);NB-ARC(start=366, stop=625, evalue=5.2e-45);LRR_4(start=807, stop=851, evalue=0.46);LRR_8(start=855, stop=911, evalue=0.00033);LRR_8(start=925, stop=983, evalue=2.8e-05);LRR_8(start=1092, stop=1146, evalue=0.00031);LRR_4(start=1160, stop=1195, evalue=0.072);LRR_8(start=1224, stop=1281, evalue=2.1e-05);LRR_4(start=129…
Alyrata	884076	TIR(start=13, stop=84, evalue=7.8e-13);NB-ARC(start=137, stop=334, evalue=8.1e-25);LRR_3(start=505, stop=524, evalue=1.4e-05);LRR_8(start=551, stop=606, evalue=0.0037);LRR_8(start=618, stop=674, evalue=1.7e-06);LRR_8(start=737, stop=794, evalue=3.1e-05)
Alyrata	883434	TIR(start=15, stop=143, evalue=8.6e-36);NB-ARC(start=196, stop=445, evalue=7.5e-29);LRR_3(start=597, stop=616, evalue=4e-06);LRR_8(start=620, stop=675, evalue=0.0018);LRR_4(start=710, stop=744, evalue=0.0035);Melittin(start=747, stop=760, evalue=0.29);LRR_4(start=761, stop=798, evalue=0.0012);CDC45(start=978, stop=1035, evalue=0.71)
Alyrata	859016	TIR(start=15, stop=144, evalue=8.2e-42);NB-ARC(start=189, stop=442, evalue=3.2e-28);LRR_8(start=532, stop=575, evalue=0.0016);LRR_3(start=593, stop=612, evalue=1.5e-06);LRR_8(start=639, stop=690, evalue=0.014);LRR_3(start=731, stop=750, evalue=0.00012);LRR_8(start=777, stop=833, evalue=0.00053);LRR_3(start=890, stop=909, evalue=4.6e-06);LRR_1(start=913, stop=932, evalue=0.95);LRR_8(start=935, sto…
Alyrata	859975	TIR(start=15, stop=144, evalue=5.4e-37);NB-ARC(start=221, stop=479, evalue=3.6e-35);LRR_3(start=637, stop=655, evalue=5.1e-06);LRR_8(start=681, stop=738, evalue=8.4e-05);LRR_4(start=750, stop=785, evalue=0.01);LRR_8(start=796, stop=833, evalue=0.23)
Alyrata	877022	TIR(start=77, stop=205, evalue=3e-38);NB-ARC(start=221, stop=309, evalue=1.1e-07);LRR_3(start=459, stop=478, evalue=0.0048);LRR_4(start=483, stop=545, evalue=0.14);LRR_4(start=548, stop=581, evalue=0.83);LRR_4(start=595, stop=636, evalue=0.00092)
Alyrata	893604	TIR(start=9, stop=135, evalue=3.6e-15);NB-ARC(start=175, stop=434, evalue=2.6e-29);LRR_3(start=575, stop=594, evalue=3.6e-08);LRR_8(start=621, stop=677, evalue=0.0063);LRR_8(start=688, stop=745, evalue=1.2e-06)
Alyrata	918766	TIR_2(start=182, stop=259, evalue=0.0037);NB-ARC(start=436, stop=573, evalue=7.1e-07)
Alyrata	474812	NB-ARC(start=41, stop=303, evalue=2.1e-32);LRR_3(start=459, stop=478, evalue=1.1e-08);LRR_4(start=505, stop=533, evalue=0.1);LRR_4(start=621, stop=661, evalue=0.00058)
Alyrata	884047	NB-ARC(start=105, stop=256, evalue=8.4e-13)
Alyrata	874330	TIR(start=15, stop=141, evalue=2.8e-36);NB-ARC(start=193, stop=335, evalue=9.9e-18)
Alyrata	856364	NB-ARC(start=169, stop=452, evalue=2.1e-95);LRR_4(start=576, stop=614, evalue=0.0075);LRR_4(start=692, stop=724, evalue=0.94)
Alyrata	884543	TIR(start=55, stop=184, evalue=2.3e-37);NB-ARC(start=230, stop=356, evalue=1.1e-10)
Alyrata	493178	TIR(start=17, stop=146, evalue=9.1e-38);NB-ARC(start=192, stop=410, evalue=1.4e-22);BRX(start=433, stop=487, evalue=1.6e-16);BRX(start=605, stop=658, evalue=2.1e-16)
Alyrata	859858	DUF948(start=31, stop=88, evalue=0.27);NB-ARC(start=161, stop=437, evalue=2.4e-89);LRR_8(start=516, stop=570, evalue=5.2e-07);LRR_4(start=584, stop=622, evalue=8.2e-06)
Alyrata	889995	TIR(start=14, stop=145, evalue=1.8e-29);NB-ARC(start=203, stop=474, evalue=6.7e-43);LRR_8(start=678, stop=735, evalue=0.00037);LRR_1(start=751, stop=771, evalue=0.45);LRR_8(start=775, stop=831, evalue=3.5e-06);LRR_4(start=843, stop=877, evalue=0.0035);LRR_4(start=919, stop=948, evalue=0.23);LRR_8(start=963, stop=1016, evalue=2.6e-05);LRR_8(start=1072, stop=1129, evalue=1.4e-05);LRR_4(start=1140, …
Alyrata	351902	NB-ARC(start=160, stop=386, evalue=7.5e-68);LRR_8(start=492, stop=549, evalue=7.2e-09);LRR_4(start=563, stop=599, evalue=0.019)
Alyrata	884077	NB-ARC(start=159, stop=386, evalue=9.4e-33);NB-ARC(start=398, stop=442, evalue=0.37);LRR_3(start=595, stop=614, evalue=9.6e-08);LRR_8(start=619, stop=673, evalue=0.0055);LRR_8(start=743, stop=795, evalue=0.085);LRR_4(start=806, stop=840, evalue=0.0081);LRR_4(start=849, stop=909, evalue=0.0077);LRR_3(start=1339, stop=1356, evalue=0.0012);LRR_8(start=1383, stop=1440, evalue=3.5e-05);LRR_8(start=145…
Alyrata	874663	TIR(start=16, stop=145, evalue=1e-38);NB-ARC(start=146, stop=288, evalue=7.9e-11);LRR_3(start=438, stop=456, evalue=1e-06);LRR_8(start=483, stop=540, evalue=3.3e-06)
Alyrata	856184	Laminin_II(start=22, stop=112, evalue=0.2);NB-ARC(start=169, stop=454, evalue=1.2e-95)
Alyrata	884353	SRP54_N(start=103, stop=139, evalue=0.14);NB-ARC(start=149, stop=426, evalue=9.3e-86);LRR_8(start=520, stop=580, evalue=6.8e-11)
Alyrata	859997	TIR(start=13, stop=143, evalue=4.2e-37);NB-ARC(start=188, stop=448, evalue=2.3e-37);LRR_3(start=602, stop=621, evalue=2e-06);LRR_8(start=647, stop=706, evalue=6.8e-06);LRR_8(start=715, stop=754, evalue=0.41);LRR_4(start=760, stop=801, evalue=0.0022);NB-ARC(start=1010, stop=1089, evalue=0.00066);TIR(start=1192, stop=1259, evalue=1.2e-10)
Alyrata	330052	NB-ARC(start=133, stop=410, evalue=2.3e-91);LRR_8(start=421, stop=480, evalue=9e-07)
Alyrata	865402	TIR(start=55, stop=184, evalue=1.5e-39);NB-ARC(start=231, stop=493, evalue=4.9e-35);LRR_8(start=677, stop=734, evalue=0.00017);LRR_8(start=748, stop=806, evalue=0.48);LRR_4(start=816, stop=848, evalue=0.041)
Alyrata	485509	TIR(start=20, stop=147, evalue=1.2e-33);NB-ARC(start=212, stop=471, evalue=8.2e-34);LRR_3(start=629, stop=644, evalue=0.00017);LRR_8(start=720, stop=776, evalue=1.8e-05);LRR_4(start=810, stop=852, evalue=0.0027)
Alyrata	917000	TIR(start=49, stop=120, evalue=2.7e-08);NB-ARC(start=166, stop=405, evalue=5.1e-31);LRR_3(start=541, stop=560, evalue=2.3e-08);LRR_4(start=587, stop=628, evalue=4.6e-05)
Alyrata	496910	RPW8(start=5, stop=133, evalue=5.4e-28);NB-ARC(start=177, stop=439, evalue=4.6e-34);LRR_8(start=675, stop=732, evalue=2.2e-06)
Alyrata	494924	NB-ARC(start=169, stop=454, evalue=1.3e-96);LRR_4(start=578, stop=616, evalue=0.013);Ribosomal_L37e(start=793, stop=826, evalue=0.36);LRR_4(start=843, stop=875, evalue=0.064)
Alyrata	917001	NB-ARC(start=8, stop=265, evalue=8.1e-33);LRR_3(start=429, stop=445, evalue=0.0028);LRR_8(start=451, stop=508, evalue=0.021);LRR_8(start=541, stop=598, evalue=1e-05);LRR_4(start=640, stop=681, evalue=0.0075)
Alyrata	880060	TIR(start=16, stop=146, evalue=1.1e-31);NB-ARC(start=197, stop=362, evalue=5e-11)
Alyrata	859454	TIR(start=8, stop=39, evalue=0.14);NB-ARC(start=99, stop=363, evalue=2.2e-39);LRR_3(start=515, stop=533, evalue=7.6e-06);LRR_8(start=538, stop=594, evalue=0.0016);LRR_8(start=723, stop=775, evalue=0.0013);LRR_8(start=818, stop=873, evalue=0.003)
Alyrata	916988	TIR(start=13, stop=131, evalue=7.5e-08);NB-ARC(start=180, stop=380, evalue=8e-22)
Alyrata	493640	NB-ARC(start=137, stop=413, evalue=9.1e-85);LRR_8(start=483, stop=541, evalue=2.3e-09)
Alyrata	354804	NB-ARC(start=2, stop=79, evalue=5.8e-06);LRR_3(start=240, stop=256, evalue=0.00088);LRR_4(start=287, stop=329, evalue=0.24);LRR_4(start=330, stop=363, evalue=1.5e-05)
Alyrata	875508	TIR(start=17, stop=146, evalue=1.5e-37);NB-ARC(start=192, stop=450, evalue=2e-34);LRR_3(start=552, stop=570, evalue=6.9e-05);LRR_8(start=596, stop=653, evalue=0.00057);LRR_4(start=688, stop=738, evalue=0.29)
Alyrata	858712	TIR(start=19, stop=149, evalue=2.7e-33);NB-ARC(start=199, stop=445, evalue=1.2e-37);LRR_3(start=605, stop=623, evalue=0.00085);LRR_8(start=650, stop=706, evalue=2.1e-05);LRR_8(start=718, stop=774, evalue=0.0022)
Alyrata	485448	Cohesin_load(start=7, stop=131, evalue=0.13);NB-ARC(start=168, stop=452, evalue=3.1e-100);LRR_4(start=562, stop=599, evalue=0.5);LRR_4(start=613, stop=647, evalue=0.49)
Alyrata	875509	TIR(start=16, stop=145, evalue=7.4e-39);NB-ARC(start=275, stop=420, evalue=1.9e-16);LRR_3(start=576, stop=595, evalue=3.3e-08);LRR_4(start=598, stop=632, evalue=0.016);LRR_4(start=713, stop=764, evalue=0.38)
Alyrata	856128	TIR(start=65, stop=194, evalue=6.3e-38);NB-ARC(start=242, stop=432, evalue=4.3e-20);LRR_8(start=522, stop=543, evalue=0.1);LRR_3(start=580, stop=599, evalue=2.6e-09);LRR_4(start=602, stop=635, evalue=0.04);LRR_4(start=649, stop=682, evalue=7.7e-05);LRR_4(start=697, stop=730, evalue=0.00019);LRR_4(start=736, stop=754, evalue=0.22);LRR_4(start=774, stop=802, evalue=0.006);LRR_1(start=831, stop=850,…
Alyrata	856129	TIR(start=65, stop=194, evalue=1.7e-37);NB-ARC(start=242, stop=424, evalue=3.6e-20);NB-ARC(start=430, stop=483, evalue=0.00073);LRR_8(start=579, stop=600, evalue=0.081);LRR_3(start=637, stop=656, evalue=2.3e-08);LRR_4(start=666, stop=698, evalue=0.0035);LRR_4(start=713, stop=755, evalue=2.9e-07);LRR_4(start=781, stop=813, evalue=0.052);LRR_4(start=828, stop=867, evalue=0.01)
Alyrata	859901	NB-ARC(start=67, stop=171, evalue=2.2e-24);LRR_8(start=283, stop=339, evalue=0.0076)
Alyrata	488633	TIR(start=18, stop=145, evalue=4.5e-37);NB-ARC(start=199, stop=461, evalue=1.8e-46);LRR_3(start=605, stop=624, evalue=3.6e-05);LRR_8(start=627, stop=684, evalue=0.001);LRR_8(start=721, stop=776, evalue=4.7e-05);LRR_8(start=833, stop=894, evalue=1.1e-07);LRR_8(start=959, stop=1013, evalue=1.3e-05)
Alyrata	913954	NB-ARC(start=159, stop=439, evalue=4e-93);LRR_8(start=533, stop=593, evalue=7.9e-11);DUF2363(start=662, stop=701, evalue=0.096);LRR_4(start=775, stop=807, evalue=0.052)
Alyrata	916973	TIR_2(start=11, stop=108, evalue=0.019);NB-ARC(start=153, stop=221, evalue=9.2e-07);NB-ARC(start=233, stop=331, evalue=9.2e-08);LRR_3(start=488, stop=506, evalue=5.7e-07);LRR_8(start=512, stop=566, evalue=0.0049);LRR_4(start=698, stop=729, evalue=0.016)
Alyrata	862201	TIR(start=21, stop=150, evalue=1.9e-37);NB-ARC(start=197, stop=460, evalue=1.9e-30);LRR_8(start=555, stop=576, evalue=0.9);LRR_3(start=617, stop=636, evalue=1.1e-08);LRR_8(start=663, stop=720, evalue=3.7e-08);LRR_4(start=731, stop=773, evalue=0.98)
Alyrata	884347	SRP54_N(start=114, stop=150, evalue=0.15);NB-ARC(start=160, stop=437, evalue=6.1e-86);LRR_8(start=531, stop=584, evalue=0.029)
Alyrata	884146	TIR(start=16, stop=145, evalue=5.7e-30);NB-ARC(start=214, stop=472, evalue=6.9e-33);LRR_3(start=631, stop=650, evalue=8.3e-08);LRR_4(start=655, stop=693, evalue=0.029);LRR_8(start=719, stop=777, evalue=3.6e-05);LRR_4(start=807, stop=851, evalue=0.013)
Alyrata	875762	TIR(start=15, stop=144, evalue=3.9e-39);NB-ARC(start=190, stop=446, evalue=9.4e-34);LRR_3(start=556, stop=575, evalue=1.6e-07);LRR_4(start=601, stop=636, evalue=0.00028);LRR_4(start=718, stop=757, evalue=0.85)
Alyrata	873001	DUF99(start=12, stop=82, evalue=0.03);cobW(start=92, stop=137, evalue=0.74);NB-ARC(start=157, stop=367, evalue=1.4e-58)
Alyrata	494475	TIR(start=17, stop=144, evalue=7.6e-31);NB-ARC(start=222, stop=485, evalue=3.2e-30);LRR_3(start=639, stop=658, evalue=4e-07);LRR_4(start=663, stop=702, evalue=0.74);LRR_8(start=727, stop=784, evalue=0.00039);LRR_8(start=796, stop=849, evalue=0.07)
Alyrata	323710	TIR(start=7, stop=112, evalue=3.9e-14);NB-ARC(start=178, stop=431, evalue=2.6e-31);LRR_3(start=570, stop=589, evalue=1e-07);LRR_8(start=616, stop=648, evalue=0.75);LRR_4(start=659, stop=732, evalue=0.32);LRR_4(start=735, stop=768, evalue=1.4e-05);LRR_4(start=770, stop=799, evalue=0.02);LRR_4(start=803, stop=836, evalue=2.4e-06);LRR_4(start=948, stop=985, evalue=0.00035)
Alyrata	916916	NB-ARC(start=65, stop=322, evalue=7.7e-26)
Alyrata	330904	TIR(start=18, stop=145, evalue=8.8e-33);NB-ARC(start=277, stop=525, evalue=4.1e-29);LRR_3(start=683, stop=702, evalue=3.3e-05);LRR_4(start=728, stop=763, evalue=0.088);LRR_4(start=795, stop=835, evalue=0.00073);LRR_4(start=843, stop=885, evalue=9.1e-06)
Alyrata	856927	TIR(start=17, stop=145, evalue=8.1e-37);NB-ARC(start=215, stop=468, evalue=1.7e-33);LRR_3(start=631, stop=650, evalue=0.00011);LRR_4(start=676, stop=710, evalue=0.01);LRR_8(start=744, stop=800, evalue=7.7e-07);LRR_4(start=815, stop=870, evalue=0.16)
Alyrata	862199	TIR(start=42, stop=171, evalue=4e-39);NB-ARC(start=214, stop=478, evalue=1.4e-23)
Alyrata	320641	NB-ARC(start=17, stop=90, evalue=9.5e-14);NB-ARC(start=109, stop=263, evalue=8.8e-46);LRR_8(start=343, stop=404, evalue=2.1e-09)
Alyrata	916986	NB-ARC(start=95, stop=289, evalue=6.5e-24);LRR_8(start=456, stop=509, evalue=2.2e-05)
Alyrata	874617	NB-ARC(start=30, stop=80, evalue=0.0026);NB-ARC(start=98, stop=144, evalue=0.033);LRR_5(start=238, stop=342, evalue=0.089);LRR_4(start=354, stop=387, evalue=0.00016);LRR_4(start=468, stop=500, evalue=0.088);LRR_4(start=516, stop=548, evalue=0.0037)
Alyrata	880795	TIR(start=16, stop=146, evalue=2.9e-25);NB-ARC(start=195, stop=465, evalue=6.4e-48);LRR_8(start=679, stop=736, evalue=0.00082);LRR_8(start=752, stop=808, evalue=0.00027);LRR_8(start=821, stop=877, evalue=6.2e-06);LRR_8(start=940, stop=995, evalue=5.8e-05);LRR_4(start=1009, stop=1037, evalue=0.028);LRR_4(start=1092, stop=1133, evalue=0.00021);LRR_8(start=1135, stop=1191, evalue=0.017)
Alyrata	884135	NB-ARC(start=162, stop=417, evalue=1.1e-35);LRR_3(start=558, stop=577, evalue=5.4e-08);LRR_8(start=582, stop=636, evalue=0.035);LRR_8(start=714, stop=765, evalue=0.12);Phage_rep_org_N(start=1044, stop=1108, evalue=0.06);WRKY(start=1146, stop=1204, evalue=1.4e-27)
Alyrata	888983	NB-ARC(start=106, stop=278, evalue=2.5e-46);LRR_4(start=368, stop=404, evalue=2.9e-05)
Alyrata	875982	NB-ARC(start=1, stop=81, evalue=2.2e-20)
Alyrata	917150	TIR(start=42, stop=171, evalue=5e-39);NB-ARC(start=217, stop=478, evalue=6.1e-33);LRR_3(start=635, stop=653, evalue=8.9e-06);LRR_8(start=657, stop=714, evalue=0.17);LRR_8(start=728, stop=786, evalue=8e-06);LRR_4(start=801, stop=835, evalue=0.002);LRR_8(start=848, stop=905, evalue=1.4e-05);LRR_4(start=920, stop=953, evalue=0.0033)
Alyrata	884856	NB-ARC(start=1, stop=106, evalue=5.2e-29);LRR_4(start=209, stop=247, evalue=0.014);LRR_4(start=325, stop=359, evalue=0.013);LRR_4(start=476, stop=502, evalue=0.9)
Alyrata	858466	TIR(start=51, stop=179, evalue=1.2e-39);NB-ARC(start=227, stop=286, evalue=9.3e-07);NB-ARC(start=311, stop=454, evalue=2.3e-14)
Alyrata	859995	TIR(start=17, stop=147, evalue=6.6e-36);NB-ARC(start=192, stop=451, evalue=1.1e-36);LRR_3(start=588, stop=599, evalue=0.061);LRR_8(start=629, stop=686, evalue=0.00039);LRR_4(start=743, stop=783, evalue=0.00014)
Alyrata	858750	NB-ARC(start=16, stop=348, evalue=1.8e-08);LRR_8(start=484, stop=519, evalue=0.81);LRR_8(start=524, stop=571, evalue=0.0036);LRR_8(start=610, stop=655, evalue=0.0049);LRR_8(start=668, stop=727, evalue=7.4e-07);LRR_8(start=971, stop=1013, evalue=0.02)
Alyrata	863488	NB-ARC(start=15, stop=49, evalue=0.076);LRR_3(start=133, stop=151, evalue=2.8e-07);LRR_4(start=179, stop=212, evalue=0.0067);LRR_7(start=226, stop=243, evalue=0.97);LRR_8(start=250, stop=307, evalue=0.00029);LRR_4(start=318, stop=356, evalue=0.2);LRR_4(start=365, stop=405, evalue=0.61)
Alyrata	862635	NB-ARC(start=165, stop=455, evalue=6.1e-79);LRR_8(start=616, stop=669, evalue=0.00024)
Alyrata	474976	TIR(start=3, stop=102, evalue=8.7e-28);NB-ARC(start=148, stop=408, evalue=1.2e-33);LRR_3(start=564, stop=583, evalue=4.9e-08);LRR_8(start=609, stop=666, evalue=0.00027);LRR_4(start=726, stop=760, evalue=0.026)
Alyrata	334514	NB-ARC(start=74, stop=356, evalue=1e-99);LRR_8(start=451, stop=510, evalue=9.9e-11);NB-ARC(start=875, stop=1101, evalue=1.6e-73);LRR_8(start=1200, stop=1256, evalue=9.4e-10);Transaldolase(start=1591, stop=1839, evalue=2.3e-48)
Alyrata	877383	TIR(start=12, stop=152, evalue=1.9e-28);NB-ARC(start=200, stop=457, evalue=7.1e-30);LRR_3(start=610, stop=628, evalue=4.3e-06);LRR_4(start=660, stop=695, evalue=0.29);LRR_4(start=809, stop=848, evalue=0.00011);LRR_4(start=927, stop=969, evalue=0.1)
Alyrata	356864	NB-ARC(start=2, stop=123, evalue=3.2e-26)
Alyrata	892371	NB-ARC(start=167, stop=453, evalue=6.3e-95);LRR_4(start=576, stop=615, evalue=0.012)
Alyrata	917053	TIR(start=17, stop=144, evalue=6.1e-31);NB-ARC(start=222, stop=485, evalue=4.6e-30);LRR_3(start=649, stop=668, evalue=2e-08);LRR_4(start=673, stop=710, evalue=0.25);LRR_8(start=737, stop=794, evalue=0.0013)
Alyrata	875727	PARP(start=237, stop=282, evalue=2.6e-05);NB-ARC(start=364, stop=644, evalue=1.6e-86);LRR_8(start=749, stop=807, evalue=1.1e-10)
Alyrata	333042	TIR(start=7, stop=124, evalue=2.5e-26);NB-ARC(start=176, stop=393, evalue=3.3e-27);LRR_8(start=526, stop=584, evalue=2.1e-05);LRR_8(start=623, stop=676, evalue=0.015);LRR_4(start=708, stop=746, evalue=0.00016)
Alyrata	862244	TIR(start=18, stop=141, evalue=2.6e-34);NB-ARC(start=188, stop=447, evalue=1.5e-32);LRR_3(start=609, stop=626, evalue=4.9e-06);LRR_8(start=655, stop=711, evalue=0.013);LRR_4(start=723, stop=764, evalue=3.8e-05)
Alyrata	875983	NB-ARC(start=1, stop=161, evalue=1.3e-39);LRR_4(start=286, stop=324, evalue=0.0015)
Alyrata	883426	NB-ARC(start=88, stop=201, evalue=1.1e-15);TIP41(start=215, stop=272, evalue=0.1);LRR_3(start=376, stop=395, evalue=1.6e-07);LRR_4(start=422, stop=457, evalue=0.26)
Alyrata	916980	NB-ARC(start=52, stop=252, evalue=2e-22)
Alyrata	883911	TIR(start=15, stop=141, evalue=1.8e-35);NB-ARC(start=187, stop=452, evalue=1.4e-24);LRR_8(start=544, stop=564, evalue=0.79);LRR_3(start=607, stop=625, evalue=2.9e-07);LRR_8(start=652, stop=709, evalue=0.0082);LRR_8(start=774, stop=831, evalue=0.0005);LRR_4(start=846, stop=875, evalue=0.56);LRR_8(start=877, stop=909, evalue=0.11)
Alyrata	478023	NB-ARC(start=162, stop=450, evalue=1.8e-96);LRR_8(start=590, stop=640, evalue=1.7e-06);LRR_8(start=745, stop=777, evalue=0.17);LRR_4(start=837, stop=868, evalue=0.012)
Alyrata	494325	TIR(start=16, stop=145, evalue=4.3e-38);NB-ARC(start=191, stop=453, evalue=1.1e-23);LRR_3(start=612, stop=630, evalue=3.1e-07);LRR_8(start=657, stop=714, evalue=2.1e-06);ZU5(start=756, stop=829, evalue=0.25)
Alyrata	869024	TIR(start=14, stop=144, evalue=9.7e-36);NB-ARC(start=189, stop=438, evalue=4.7e-41);LRR_3(start=587, stop=605, evalue=2.8e-07);LRR_4(start=631, stop=665, evalue=0.00014);LRR_1(start=679, stop=698, evalue=0.42);LRR_4(start=700, stop=737, evalue=0.013);LRR_4(start=746, stop=786, evalue=0.67)
Alyrata	477682	NB-ARC(start=143, stop=368, evalue=2.4e-19)
Alyrata	884107	TIR(start=16, stop=115, evalue=1.8e-27);NB-ARC(start=189, stop=443, evalue=1.2e-30);LRR_3(start=610, stop=627, evalue=0.00086);LRR_8(start=632, stop=689, evalue=0.00064);LRR_8(start=723, stop=779, evalue=3.8e-07);LRR_4(start=821, stop=863, evalue=0.0055)
Alyrata	856132	TIR(start=65, stop=194, evalue=1.8e-38);NB-ARC(start=243, stop=502, evalue=1.6e-32);LRR_8(start=590, stop=619, evalue=0.053);LRR_3(start=656, stop=675, evalue=2.4e-09);LRR_4(start=701, stop=735, evalue=6.7e-05);LRR_4(start=750, stop=782, evalue=0.0017);LRR_4(start=797, stop=831, evalue=2.4e-06);LRR_4(start=913, stop=951, evalue=0.18)
Alyrata	334861	NB-ARC(start=48, stop=184, evalue=2.2e-19);LRR_8(start=222, stop=277, evalue=2e-07)
Alyrata	493465	TIR(start=4, stop=74, evalue=7.2e-17);NB-ARC(start=120, stop=257, evalue=6.3e-08);LRR_3(start=465, stop=484, evalue=2e-05);LRR_8(start=510, stop=567, evalue=3.1e-05);RCC1(start=1100, stop=1148, evalue=2.9e-09);RCC1(start=1151, stop=1202, evalue=1.3e-07);RCC1(start=1206, stop=1255, evalue=4.2e-12);RCC1(start=1271, stop=1317, evalue=3.4e-12);RCC1(start=1320, stop=1369, evalue=6.1e-06);FYVE(start=14…
Alyrata	884855	NB-ARC(start=155, stop=278, evalue=4.1e-42)
Alyrata	909793	TIR(start=17, stop=104, evalue=2.3e-09);NB-ARC(start=155, stop=415, evalue=1e-28);LRR_3(start=576, stop=591, evalue=2.2e-06);LRR_8(start=619, stop=674, evalue=0.012);LRR_4(start=726, stop=765, evalue=0.086)
Alyrata	860423	TIR(start=64, stop=193, evalue=6e-41);NB-ARC(start=242, stop=500, evalue=7e-30);LRR_3(start=665, stop=684, evalue=0.00019);LRR_4(start=718, stop=758, evalue=5.5e-06);LRR_4(start=786, stop=823, evalue=0.00044);LRR_4(start=833, stop=872, evalue=0.0011)
Alyrata	855880	RPW8(start=8, stop=85, evalue=0.021);NB-ARC(start=136, stop=195, evalue=3.7e-20)
Alyrata	327329	TIR(start=13, stop=117, evalue=6.1e-30);NB-ARC(start=184, stop=436, evalue=2.5e-38);LRR_3(start=610, stop=629, evalue=0.0015);LRR_8(start=656, stop=712, evalue=4.1e-06);LRR_8(start=724, stop=780, evalue=0.00046);LRR_8(start=844, stop=901, evalue=1.1e-09)
Alyrata	883914	TIR(start=14, stop=144, evalue=8.1e-40);NB-ARC(start=190, stop=456, evalue=5.2e-24)
Alyrata	865108	TIR(start=95, stop=224, evalue=1.5e-38);NB-ARC(start=272, stop=474, evalue=6.8e-20)
Alyrata	884106	TIR(start=47, stop=124, evalue=1.6e-09);NB-ARC(start=173, stop=405, evalue=3.2e-24)
Alyrata	356470	Baculo_PEP_C(start=91, stop=158, evalue=0.12);NB-ARC(start=203, stop=253, evalue=0.052);LRR_4(start=436, stop=474, evalue=0.00011)
Alyrata	916990	TIR(start=29, stop=96, evalue=1.5e-05);NB-ARC(start=136, stop=327, evalue=3.5e-19)
Alyrata	877392	TIR(start=11, stop=142, evalue=1.2e-32);NB-ARC(start=189, stop=349, evalue=3.5e-13)
Alyrata	356517	NB-ARC(start=57, stop=314, evalue=3.4e-39);LRR_3(start=481, stop=496, evalue=0.042);LRR_8(start=503, stop=561, evalue=0.0024);LRR_8(start=594, stop=653, evalue=1.2e-07)
Alyrata	876538	TIR(start=25, stop=154, evalue=3.6e-39);NB-ARC(start=206, stop=465, evalue=8e-32);LRR_3(start=624, stop=642, evalue=2.4e-07);LRR_8(start=693, stop=750, evalue=1.2e-05)
Alyrata	916959	TIR(start=18, stop=142, evalue=4e-31);NB-ARC(start=216, stop=440, evalue=1.1e-25);LRR_3(start=563, stop=582, evalue=5.2e-07);LRR_8(start=609, stop=664, evalue=0.0043);LRR_8(start=676, stop=732, evalue=0.0013);LRR_8(start=763, stop=818, evalue=8.9e-05)
Alyrata	877388	TIR(start=41, stop=171, evalue=3.8e-34);NB-ARC(start=217, stop=388, evalue=2.3e-20)
Alyrata	905877	NB-ARC(start=173, stop=450, evalue=2.7e-73);LRR_4(start=576, stop=609, evalue=0.0011)
Alyrata	474150	DUF3542(start=28, stop=82, evalue=0.004);NB-ARC(start=168, stop=459, evalue=1.1e-78);LRR_8(start=558, stop=602, evalue=0.063)
Alyrata	884080	TIR(start=16, stop=142, evalue=1.5e-27);NB-ARC(start=209, stop=467, evalue=5.6e-33);LRR_3(start=636, stop=655, evalue=3e-07);LRR_4(start=682, stop=713, evalue=0.086);LRR_4(start=724, stop=766, evalue=0.00081);LRR_4(start=812, stop=856, evalue=0.0009)
Alyrata	497178	SRP54_N(start=103, stop=139, evalue=0.13);NB-ARC(start=149, stop=412, evalue=5.1e-70);LRR_8(start=533, stop=589, evalue=4.2e-08)
Alyrata	333306	TIR(start=10, stop=139, evalue=2.3e-30);NB-ARC(start=192, stop=447, evalue=6.3e-35);LRR_3(start=606, stop=623, evalue=0.0025);LRR_8(start=628, stop=685, evalue=0.004);LRR_8(start=719, stop=775, evalue=3.6e-09)
Alyrata	886969	NB-ARC(start=8, stop=43, evalue=0.00018);LRR_4(start=262, stop=299, evalue=0.3);LRR_4(start=310, stop=342, evalue=5e-05)
Alyrata	876064	NB-ARC(start=168, stop=293, evalue=7.5e-37);NB-ARC(start=327, stop=492, evalue=9.4e-41);LRR_4(start=617, stop=656, evalue=0.36)
Alyrata	863489	NB-ARC(start=42, stop=133, evalue=3.6e-11)
Alyrata	883903	TIR(start=9, stop=138, evalue=1.5e-35);NB-ARC(start=185, stop=455, evalue=4.3e-33);LRR_8(start=536, stop=565, evalue=0.84);LRR_3(start=611, stop=631, evalue=6.3e-07);LRR_4(start=657, stop=696, evalue=0.00068);LRR_3(start=747, stop=766, evalue=0.0074);LRR_8(start=792, stop=850, evalue=0.017);LRR_4(start=862, stop=895, evalue=0.013)
Alyrata	883909	TIR(start=11, stop=140, evalue=5.2e-40);NB-ARC(start=193, stop=454, evalue=3.4e-29);LRR_3(start=612, stop=630, evalue=3.7e-08);GLTP(start=638, stop=714, evalue=3.9e-14);TIR(start=757, stop=886, evalue=5.4e-40);NB-ARC(start=934, stop=1137, evalue=2.8e-21);LRR_3(start=1221, stop=1239, evalue=2.3e-07);LRR_3(start=1310, stop=1329, evalue=0.27);LRR_8(start=1356, stop=1413, evalue=8.5e-05);LRR_4(start=…
Alyrata	338250	DUF3373(start=30, stop=90, evalue=0.047);NB-ARC(start=157, stop=436, evalue=1.4e-99);LRR_4(start=517, stop=550, evalue=0.074);LRR_8(start=565, stop=617, evalue=1e-07)
Alyrata	860060	TIR(start=17, stop=146, evalue=3.1e-38);NB-ARC(start=192, stop=444, evalue=1.1e-37);LRR_8(start=532, stop=572, evalue=0.065);LRR_3(start=590, stop=609, evalue=8e-06);LRR_8(start=635, stop=692, evalue=1.6e-05);LRR_8(start=733, stop=780, evalue=0.032)
Alyrata	883912	TIR(start=15, stop=143, evalue=8.6e-37);NB-ARC(start=190, stop=455, evalue=2.2e-25);LRR_3(start=612, stop=630, evalue=4.9e-06);LRR_8(start=657, stop=714, evalue=0.038);LRR_4(start=846, stop=883, evalue=0.29);AAA_21(start=1056, stop=1129, evalue=0.97)
Alyrata	859998	TIR(start=13, stop=142, evalue=4.2e-35);NB-ARC(start=188, stop=452, evalue=7.7e-41);LRR_3(start=602, stop=621, evalue=0.00031)
Alyrata	884048	NB-ARC(start=18, stop=174, evalue=4.4e-09);LRR_8(start=502, stop=557, evalue=1.5e-06);LRR_4(start=573, stop=604, evalue=0.99);LRR_8(start=650, stop=709, evalue=0.00055);LRR_8(start=720, stop=778, evalue=9.7e-05)
Alyrata	487251	RPW8(start=9, stop=124, evalue=5.7e-07);NB-ARC(start=187, stop=437, evalue=6.3e-39);LRR_4(start=574, stop=616, evalue=0.069);LRR_4(start=675, stop=714, evalue=0.37);LRR_8(start=723, stop=777, evalue=4.6e-05)
Alyrata	883910	TIR(start=15, stop=143, evalue=9.7e-38);NB-ARC(start=190, stop=453, evalue=2.9e-26);LRR_3(start=612, stop=631, evalue=6.7e-09);LRR_8(start=657, stop=714, evalue=0.00078);LRR_8(start=779, stop=835, evalue=0.037);LRR_4(start=846, stop=879, evalue=0.0044)
Alyrata	865712	TIR(start=54, stop=183, evalue=2e-38);NB-ARC(start=264, stop=390, evalue=1.2e-12);LRR_3(start=553, stop=569, evalue=1.1e-05);LRR_4(start=646, stop=680, evalue=0.0056);LRR_4(start=761, stop=793, evalue=0.95)
Alyrata	888984	CENP-Q(start=25, stop=86, evalue=0.078);NB-ARC(start=144, stop=228, evalue=5.5e-18);NB-ARC(start=231, stop=344, evalue=7.2e-34);LRR_8(start=464, stop=522, evalue=1.6e-10)
Alyrata	859141	RPW8(start=9, stop=80, evalue=0.14);NB-ARC(start=166, stop=289, evalue=7.4e-41);NB-ARC(start=290, stop=400, evalue=1.2e-34)
Alyrata	882156	TIR(start=59, stop=149, evalue=2.3e-28);NB-ARC(start=228, stop=387, evalue=2e-18);LRR_4(start=720, stop=752, evalue=0.014);LRR_4(start=792, stop=825, evalue=0.0044);LRR_4(start=859, stop=891, evalue=0.017);LRR_4(start=906, stop=946, evalue=0.0084)
Alyrata	883493	TIR(start=26, stop=152, evalue=1e-37);NB-ARC(start=202, stop=462, evalue=3.4e-30);LRR_3(start=619, stop=638, evalue=5.8e-06);LRR_4(start=664, stop=698, evalue=0.022);LRR_4(start=714, stop=752, evalue=0.0043)
Alyrata	884085	TIR(start=15, stop=139, evalue=6.1e-34);NB-ARC(start=181, stop=431, evalue=1.6e-30);LRR_3(start=598, stop=617, evalue=2.8e-07);LRR_8(start=644, stop=699, evalue=0.00037);LRR_8(start=711, stop=767, evalue=0.00013);LRR_4(start=798, stop=841, evalue=0.0027);Med19(start=1076, stop=1129, evalue=0.72)
Alyrata	877381	TIR(start=16, stop=145, evalue=3.3e-33);NB-ARC(start=206, stop=452, evalue=2.2e-32);LRR_4(start=652, stop=699, evalue=0.73);LRR_4(start=825, stop=866, evalue=4.4e-08)
Alyrata	471970	TIR(start=16, stop=114, evalue=0.002);NB-ARC(start=220, stop=364, evalue=3.5e-12)
Alyrata	913089	RPW8(start=25, stop=132, evalue=6.8e-07);NB-ARC(start=193, stop=443, evalue=2.6e-40);LRR_4(start=579, stop=622, evalue=0.002);LRR_4(start=657, stop=691, evalue=0.84);LRR_4(start=730, stop=763, evalue=0.00091)
Alyrata	900967	TIR(start=22, stop=149, evalue=1.5e-30);NB-ARC(start=227, stop=251, evalue=0.017);NB-ARC(start=286, stop=445, evalue=2.3e-23);LRR_3(start=618, stop=637, evalue=1.1e-05);LRR_4(start=640, stop=673, evalue=0.044);LRR_4(start=688, stop=725, evalue=0.083);LRR_8(start=732, stop=788, evalue=2.2e-07);LRR_8(start=844, stop=896, evalue=0.036)
Alyrata	489751	TIR(start=10, stop=135, evalue=2e-36);NB-ARC(start=182, stop=440, evalue=6e-27);LRR_3(start=607, stop=625, evalue=6.8e-07);LRR_8(start=652, stop=709, evalue=0.00014);LRR_3(start=743, stop=762, evalue=0.56);LRR_8(start=789, stop=845, evalue=0.0057);LRR_8(start=856, stop=913, evalue=0.0023)
Alyrata	312255	NB-ARC(start=118, stop=396, evalue=9.8e-88);LRR_8(start=498, stop=559, evalue=4.7e-10);NB-ARC(start=996, stop=1260, evalue=1.2e-76);NB-ARC(start=1286, stop=1348, evalue=0.45);LRR_8(start=1358, stop=1416, evalue=6.5e-07);LRR_4(start=1429, stop=1459, evalue=0.23)
Alyrata	916981	NB-ARC(start=161, stop=413, evalue=3.5e-34)
Athaliana	AT5G48780.1	TIR(start=14, stop=143, evalue=1.8e-26);NB-ARC(start=194, stop=396, evalue=5e-17);NB-ARC(start=454, stop=665, evalue=2.1e-32)
Athaliana	AT5G66910.1	RPW8(start=12, stop=133, evalue=4.3e-22);NB-ARC(start=183, stop=441, evalue=1.5e-32);LRR_8(start=680, stop=737, evalue=1.6e-05)
Athaliana	AT1G63750.3	TIR(start=20, stop=149, evalue=1.2e-34);NB-ARC(start=195, stop=450, evalue=1.3e-31);LRR_3(start=608, stop=627, evalue=1.5e-06);LRR_8(start=653, stop=710, evalue=1.1e-05);LRR_4(start=724, stop=764, evalue=0.0086);LRR_4(start=766, stop=808, evalue=8.7e-06)
Athaliana	AT1G72840.2	TIR(start=17, stop=148, evalue=1.1e-32);NB-ARC(start=204, stop=448, evalue=1.6e-34);LRR_3(start=606, stop=623, evalue=2.7e-05);LRR_8(start=626, stop=682, evalue=0.13);LRR_4(start=795, stop=830, evalue=2.3e-05);LRR_8(start=940, stop=1005, evalue=0.021)
Athaliana	AT1G57650.1	NB-ARC(start=77, stop=179, evalue=2.5e-08);LRR_3(start=338, stop=357, evalue=2.1e-08);LRR_4(start=361, stop=393, evalue=0.044);LRR_4(start=407, stop=450, evalue=0.0014)
Athaliana	AT1G58848.2	NB-ARC(start=167, stop=459, evalue=8.1e-82);LRR_8(start=611, stop=665, evalue=0.0049);LRR_8(start=777, stop=834, evalue=0.00019);LRR_8(start=852, stop=904, evalue=0.046);LRR_4(start=946, stop=973, evalue=0.52)
Athaliana	AT1G12290.2	NB-ARC(start=118, stop=397, evalue=6.9e-87);LRR_8(start=498, stop=559, evalue=1.8e-10)
Athaliana	AT4G19530.1	TIR(start=17, stop=143, evalue=3.8e-33);NB-ARC(start=226, stop=478, evalue=1.2e-21);LRR_3(start=643, stop=662, evalue=0.00023);LRR_4(start=665, stop=698, evalue=0.14);LRR_4(start=713, stop=744, evalue=0.25);LRR_8(start=756, stop=813, evalue=0.00019);LRR_4(start=846, stop=888, evalue=0.72)
Athaliana	AT5G56220.1	TIR_2(start=183, stop=260, evalue=0.0037);NB-ARC(start=437, stop=574, evalue=6.9e-07)
Athaliana	AT4G19060.1	NB-ARC(start=102, stop=290, evalue=3.6e-24)
Athaliana	AT5G45050.1	NB-ARC(start=153, stop=413, evalue=1.7e-35);LRR_3(start=570, stop=589, evalue=5.6e-08);LRR_8(start=616, stop=669, evalue=0.09);LRR_8(start=725, stop=777, evalue=0.22);WRKY(start=1180, stop=1238, evalue=8.9e-26)
Athaliana	AT5G46450.1	TIR(start=15, stop=144, evalue=8.1e-41);NB-ARC(start=190, stop=452, evalue=1.3e-26);LRR_3(start=606, stop=624, evalue=7.6e-06);LRR_8(start=629, stop=685, evalue=0.0013);LRR_8(start=699, stop=748, evalue=0.54);LRR_8(start=772, stop=829, evalue=2.7e-07)
Athaliana	AT5G45240.1	TIR(start=44, stop=116, evalue=4.6e-08);NB-ARC(start=165, stop=367, evalue=1.5e-19);LRR_8(start=474, stop=529, evalue=0.06);LRR_3(start=540, stop=550, evalue=0.19);LRR_4(start=564, stop=596, evalue=0.049)
Athaliana	AT1G61300.1	NB-ARC(start=45, stop=327, evalue=1.1e-104);LRR_8(start=423, stop=482, evalue=6.5e-10)
Athaliana	AT3G50950.2	DUF3542(start=24, stop=78, evalue=0.16);NB-ARC(start=165, stop=450, evalue=1e-100);LRR_4(start=560, stop=597, evalue=0.037);LRR_4(start=611, stop=645, evalue=0.49)
Athaliana	AT1G72870.1	TIR(start=12, stop=141, evalue=9.1e-21);NB-ARC(start=258, stop=474, evalue=2.1e-26)
Athaliana	AT1G63860.2	TIR(start=16, stop=145, evalue=1.1e-36);NB-ARC(start=192, stop=329, evalue=7.6e-15);NB-ARC(start=341, stop=420, evalue=8.3e-06);LRR_3(start=573, stop=592, evalue=0.00031);LRR_8(start=596, stop=652, evalue=8.5e-05);LRR_4(start=733, stop=773, evalue=0.2)
Athaliana	AT5G43740.1	Vps5(start=20, stop=53, evalue=0.46);NB-ARC(start=157, stop=436, evalue=2.4e-88);LRR_8(start=532, stop=589, evalue=5.1e-06)
Athaliana	AT5G36930.2	TIR(start=19, stop=150, evalue=4.5e-32);NB-ARC(start=200, stop=448, evalue=3.3e-42);LRR_3(start=599, stop=615, evalue=0.019);LRR_4(start=671, stop=711, evalue=0.014);LRR_4(start=720, stop=762, evalue=0.0015);LRR_4(start=786, stop=824, evalue=0.00025)
Athaliana	AT4G27190.1	NB-ARC(start=150, stop=426, evalue=3.1e-68);LRR_4(start=484, stop=519, evalue=0.3);LRR_8(start=529, stop=583, evalue=1.4e-05);LRR_4(start=623, stop=655, evalue=0.068)
Athaliana	AT5G45440.1	NB-ARC(start=59, stop=310, evalue=3.5e-25)
Athaliana	AT4G16990.5	NB-ARC(start=27, stop=255, evalue=6.3e-20);BRX(start=273, stop=328, evalue=2.6e-17);BRX(start=377, stop=435, evalue=6.8e-22);BRX(start=558, stop=613, evalue=9.2e-20)
Athaliana	AT1G15890.1	NB-ARC(start=159, stop=437, evalue=1.8e-88);LRR_8(start=535, stop=593, evalue=1.3e-09);LRR_8(start=599, stop=640, evalue=0.068)
Athaliana	AT3G44670.1	TIR(start=96, stop=225, evalue=6.1e-40);NB-ARC(start=276, stop=532, evalue=7.2e-32);LRR_3(start=694, stop=713, evalue=1.1e-06);LRR_8(start=739, stop=796, evalue=1.3e-05);LRR_4(start=832, stop=866, evalue=0.00028);LRR_4(start=880, stop=922, evalue=0.72);LRR_4(start=936, stop=978, evalue=0.53)
Athaliana	AT5G46260.1	TIR(start=14, stop=141, evalue=9e-35);NB-ARC(start=186, stop=451, evalue=6.1e-33);LRR_3(start=606, stop=623, evalue=9.7e-06);LRR_8(start=651, stop=707, evalue=0.017);LRR_4(start=720, stop=747, evalue=1);LRR_8(start=774, stop=831, evalue=2.6e-05);LRR_4(start=842, stop=875, evalue=0.53)
Athaliana	AT4G08450.1	TIR(start=13, stop=138, evalue=1.1e-35);NB-ARC(start=185, stop=443, evalue=3.1e-29);LRR_3(start=610, stop=628, evalue=9e-06);LRR_4(start=655, stop=696, evalue=5.8e-06);LRR_8(start=792, stop=848, evalue=0.0012);LRR_4(start=859, stop=893, evalue=0.0014)
Athaliana	AT4G09420.1	TIR(start=14, stop=137, evalue=3.2e-17);NB-ARC(start=210, stop=432, evalue=3.2e-26)
Athaliana	AT3G46710.1	NB-ARC(start=170, stop=444, evalue=5.3e-66);LRR_4(start=589, stop=631, evalue=0.00013)
Athaliana	AT5G41550.1	TIR(start=15, stop=145, evalue=3.8e-39);NB-ARC(start=190, stop=450, evalue=5e-36);LRR_3(start=607, stop=625, evalue=3.5e-06);LRR_8(start=628, stop=685, evalue=8e-06);LRR_4(start=767, stop=805, evalue=0.27)
Athaliana	AT5G45230.1	TIR(start=13, stop=151, evalue=1.8e-28);NB-ARC(start=220, stop=471, evalue=1.6e-30);LRR_3(start=636, stop=655, evalue=3.4e-05);LRR_8(start=658, stop=715, evalue=0.002);LRR_8(start=748, stop=805, evalue=2.7e-06);LRR_4(start=820, stop=855, evalue=0.019)
Athaliana	AT1G31540.2	TIR(start=14, stop=140, evalue=5.1e-36);NB-ARC(start=187, stop=454, evalue=1.1e-27);LRR_3(start=606, stop=624, evalue=3e-08);LRR_8(start=651, stop=708, evalue=0.55);LRR_8(start=774, stop=831, evalue=0.066);LRR_4(start=842, stop=875, evalue=0.004)
Athaliana	AT5G66630.1	RPW8(start=5, stop=154, evalue=2.1e-52);NB-ARC(start=178, stop=305, evalue=5.2e-13);DiS_P_DiS(start=339, stop=383, evalue=0.03);DUF3633(start=488, stop=700, evalue=1.2e-91)
Athaliana	AT5G46490.2	TIR(start=14, stop=139, evalue=1e-33);NB-ARC(start=186, stop=453, evalue=1.6e-26);LRR_3(start=669, stop=687, evalue=2e-06);LRR_5(start=710, stop=783, evalue=0.0025)
Athaliana	AT1G72940.1	TIR(start=11, stop=142, evalue=2e-32);NB-ARC(start=189, stop=346, evalue=1.9e-14)
Athaliana	AT5G38850.1	TIR(start=11, stop=135, evalue=4e-36);NB-ARC(start=184, stop=437, evalue=1.1e-30);Phage_rep_org_N(start=442, stop=490, evalue=0.049);LRR_3(start=592, stop=611, evalue=3.2e-06);LRR_8(start=637, stop=694, evalue=1.6e-06);LRR_4(start=750, stop=792, evalue=7.6e-05)
Athaliana	AT1G51480.1	Vps5(start=108, stop=140, evalue=0.22);NB-ARC(start=247, stop=526, evalue=1.9e-83);LRR_8(start=622, stop=681, evalue=6.8e-09)
Athaliana	AT5G36930.1	TIR(start=16, stop=147, evalue=4.5e-32);NB-ARC(start=197, stop=445, evalue=3.2e-42);LRR_3(start=596, stop=612, evalue=0.019);LRR_4(start=668, stop=708, evalue=0.014);LRR_4(start=717, stop=759, evalue=0.0014);LRR_4(start=783, stop=821, evalue=0.00025)
Athaliana	AT3G07040.1	NB-ARC(start=177, stop=465, evalue=9.2e-99);LRR_8(start=605, stop=655, evalue=1.3e-05);LRR_8(start=759, stop=791, evalue=0.052);LRR_4(start=852, stop=883, evalue=0.51)
Athaliana	AT1G12220.2	DUF1846(start=12, stop=76, evalue=0.12);NB-ARC(start=161, stop=442, evalue=2.7e-98);LRR_8(start=541, stop=597, evalue=1e-08)
Athaliana	AT3G44670.2	TIR(start=96, stop=225, evalue=6.1e-40);NB-ARC(start=276, stop=532, evalue=7.2e-32);LRR_3(start=694, stop=713, evalue=1.1e-06);LRR_8(start=739, stop=796, evalue=1.3e-05);LRR_4(start=832, stop=866, evalue=0.00028);LRR_4(start=880, stop=922, evalue=0.72);LRR_4(start=936, stop=978, evalue=0.53)
Athaliana	AT4G27220.1	NB-ARC(start=121, stop=395, evalue=6.8e-69);LRR_8(start=498, stop=552, evalue=2.3e-08);LRR_4(start=565, stop=605, evalue=0.0009);LRR_4(start=768, stop=806, evalue=0.0025)
Athaliana	AT3G44630.2	TIR(start=96, stop=225, evalue=1.1e-39);NB-ARC(start=276, stop=531, evalue=2.2e-31);LRR_3(start=717, stop=736, evalue=6e-09);LRR_4(start=740, stop=773, evalue=0.0026);LRR_4(start=787, stop=819, evalue=0.29);LRR_8(start=834, stop=891, evalue=4.4e-05);LRR_4(start=981, stop=1012, evalue=0.47)
Athaliana	AT5G18350.1	TIR(start=22, stop=150, evalue=2.8e-36);NB-ARC(start=199, stop=469, evalue=5.9e-32);LRR_3(start=623, stop=639, evalue=0.027);LRR_4(start=645, stop=678, evalue=0.0032);LRR_4(start=716, stop=750, evalue=6.5e-06);LRR_4(start=799, stop=839, evalue=0.0016);LRR_4(start=847, stop=876, evalue=0.03)
Athaliana	AT3G44630.1	TIR(start=96, stop=225, evalue=1.1e-39);NB-ARC(start=276, stop=531, evalue=2.2e-31);LRR_3(start=717, stop=736, evalue=6e-09);LRR_4(start=740, stop=773, evalue=0.0026);LRR_4(start=787, stop=819, evalue=0.29);LRR_8(start=834, stop=891, evalue=4.4e-05);LRR_4(start=981, stop=1012, evalue=0.47)
Athaliana	AT1G58390.1	NB-ARC(start=168, stop=455, evalue=3.5e-84);LRR_8(start=610, stop=663, evalue=0.011);LRR_4(start=702, stop=737, evalue=0.17)
Athaliana	AT1G58848.1	NB-ARC(start=167, stop=459, evalue=8.1e-82);LRR_8(start=611, stop=665, evalue=0.0049);LRR_8(start=777, stop=834, evalue=0.00019);LRR_8(start=852, stop=904, evalue=0.046);LRR_4(start=946, stop=973, evalue=0.52)
Athaliana	AT4G19500.2	DUF640(start=7, stop=49, evalue=6.5e-12);TIR(start=58, stop=184, evalue=3.6e-18);NB-ARC(start=232, stop=481, evalue=3.2e-28);LRR_3(start=623, stop=642, evalue=1.1e-09);LRR_4(start=693, stop=734, evalue=0.025);LRR_4(start=736, stop=775, evalue=1.3e-07)
Athaliana	AT5G41740.2	TIR(start=18, stop=133, evalue=1.3e-22);NB-ARC(start=180, stop=439, evalue=3.1e-37);LRR_3(start=591, stop=608, evalue=5.5e-05);LRR_8(start=635, stop=692, evalue=0.00025);LRR_4(start=704, stop=735, evalue=0.73);LRR_4(start=749, stop=786, evalue=0.7)
Athaliana	AT4G16860.1	TIR(start=15, stop=144, evalue=1.7e-38);NB-ARC(start=189, stop=446, evalue=2.5e-28);LRR_8(start=537, stop=556, evalue=0.18);LRR_3(start=608, stop=626, evalue=2.4e-07);LRR_4(start=654, stop=696, evalue=0.00098);LRR_3(start=745, stop=764, evalue=1.8e-06);LRR_8(start=791, stop=847, evalue=0.017);LRR_3(start=906, stop=924, evalue=0.26);LRR_4(start=929, stop=961, evalue=0.0036);LRR_8(start=1019, stop=…
Athaliana	AT1G59780.1	Rabaptin(start=7, stop=58, evalue=0.18);NB-ARC(start=164, stop=448, evalue=2.1e-72);LRR_8(start=599, stop=654, evalue=0.00047)
Athaliana	AT2G17060.1	TIR(start=20, stop=148, evalue=4.3e-31);NB-ARC(start=225, stop=474, evalue=9.7e-34);LRR_3(start=659, stop=676, evalue=2.1e-05);LRR_8(start=705, stop=761, evalue=8.1e-05);LRR_8(start=773, stop=828, evalue=8.9e-07);LRR_4(start=890, stop=930, evalue=0.0015)
Athaliana	AT3G44630.3	TIR(start=96, stop=225, evalue=1.1e-39);NB-ARC(start=276, stop=531, evalue=2.3e-31);LRR_3(start=717, stop=736, evalue=6.1e-09);LRR_4(start=740, stop=773, evalue=0.0027);LRR_4(start=787, stop=819, evalue=0.3);LRR_8(start=834, stop=891, evalue=4.6e-05);LRR_4(start=981, stop=1012, evalue=0.47)
Athaliana	AT1G63360.1	Myosin_tail_1(start=27, stop=69, evalue=0.068);NB-ARC(start=157, stop=436, evalue=1.5e-80);LRR_8(start=568, stop=626, evalue=3.4e-06)
Athaliana	AT4G16990.2	TIR(start=11, stop=140, evalue=2.3e-40);NB-ARC(start=185, stop=413, evalue=1e-19);BRX(start=431, stop=486, evalue=3.5e-17);BRX(start=535, stop=594, evalue=7.5e-21);BRX(start=717, stop=772, evalue=1.2e-19)
Athaliana	AT5G41540.1	TIR(start=13, stop=142, evalue=1.2e-37);NB-ARC(start=189, stop=451, evalue=1.9e-36);LRR_3(start=605, stop=623, evalue=3.1e-07);LRR_4(start=649, stop=684, evalue=0.0013);LRR_8(start=717, stop=756, evalue=0.0077);LRR_4(start=761, stop=803, evalue=0.073)
Athaliana	AT1G58807.2	NB-ARC(start=167, stop=459, evalue=6.5e-83);LRR_8(start=604, stop=658, evalue=0.00065);LRR_8(start=769, stop=826, evalue=0.065)
Athaliana	AT1G72950.1	TIR(start=13, stop=143, evalue=3.7e-31);NB-ARC(start=191, stop=350, evalue=1.2e-13)
Athaliana	AT4G09430.1	TIR(start=17, stop=144, evalue=2.7e-28);NB-ARC(start=190, stop=442, evalue=2.5e-33);LRR_3(start=566, stop=584, evalue=1.3e-05);LRR_8(start=770, stop=825, evalue=0.0072);LRR_8(start=849, stop=906, evalue=0.081)
Athaliana	AT3G50950.1	DUF3542(start=24, stop=78, evalue=0.16);NB-ARC(start=165, stop=450, evalue=1e-100);LRR_4(start=560, stop=597, evalue=0.037);LRR_4(start=611, stop=645, evalue=0.49)
Athaliana	AT2G14080.1	TIR(start=58, stop=187, evalue=1.4e-39);NB-ARC(start=236, stop=495, evalue=1.2e-32);LRR_8(start=579, stop=608, evalue=0.36);LRR_3(start=652, stop=671, evalue=5.7e-07);LRR_4(start=697, stop=731, evalue=0.0036);LRR_1(start=746, stop=767, evalue=0.16);LRR_4(start=769, stop=800, evalue=8.4e-06);LRR_4(start=842, stop=873, evalue=0.022);LRR_4(start=933, stop=972, evalue=0.0014);LRR_4(start=979, stop=10…
Athaliana	AT5G46510.1	TIR(start=11, stop=139, evalue=1.1e-34);NB-ARC(start=186, stop=451, evalue=2.4e-24);LRR_3(start=607, stop=624, evalue=1.1e-06);LRR_8(start=652, stop=707, evalue=0.0054);LRR_8(start=771, stop=828, evalue=0.00026);LRR_4(start=839, stop=873, evalue=0.0021)
Athaliana	AT1G66090.1	TIR(start=29, stop=157, evalue=2.9e-37);NB-ARC(start=203, stop=412, evalue=1.5e-23)
Athaliana	AT5G46270.1	TIR(start=25, stop=151, evalue=2.9e-35);NB-ARC(start=197, stop=462, evalue=2.3e-26);LRR_3(start=616, stop=634, evalue=1.3e-07);LRR_8(start=661, stop=718, evalue=0.00055);LRR_8(start=780, stop=837, evalue=0.00065);LRR_4(start=848, stop=881, evalue=0.025)
Athaliana	AT5G63020.1	NB-ARC(start=160, stop=440, evalue=2.3e-98);LRR_8(start=533, stop=593, evalue=6.9e-08)
Athaliana	AT1G59218.1	NB-ARC(start=167, stop=459, evalue=8.1e-82);LRR_8(start=611, stop=665, evalue=0.0049);LRR_8(start=777, stop=834, evalue=0.00019);LRR_8(start=852, stop=904, evalue=0.046);LRR_4(start=946, stop=973, evalue=0.52)
Athaliana	AT1G56540.1	TIR(start=17, stop=146, evalue=5.7e-38);NB-ARC(start=192, stop=449, evalue=2.2e-31);LRR_3(start=604, stop=623, evalue=1.6e-09);LRR_8(start=627, stop=683, evalue=0.19);LRR_4(start=762, stop=805, evalue=8.6e-05)
Athaliana	AT1G56510.1	TIR(start=15, stop=143, evalue=1.7e-33);NB-ARC(start=190, stop=443, evalue=2.4e-32);LRR_3(start=602, stop=621, evalue=1.1e-06);LRR_8(start=647, stop=704, evalue=0.0059);LRR_8(start=762, stop=800, evalue=0.019)
Athaliana	AT3G44400.1	TIR(start=50, stop=179, evalue=2.1e-40);NB-ARC(start=220, stop=477, evalue=1.8e-26);LRR_3(start=648, stop=667, evalue=6.1e-07);LRR_8(start=693, stop=750, evalue=1.5e-05);LRR_8(start=764, stop=822, evalue=5e-05)
Athaliana	AT5G45200.1	TIR(start=21, stop=147, evalue=1.2e-33);NB-ARC(start=219, stop=474, evalue=3.9e-33);LRR_3(start=640, stop=659, evalue=2.3e-05);LRR_8(start=686, stop=741, evalue=0.00011);LRR_8(start=753, stop=809, evalue=8.1e-06);LRR_8(start=872, stop=924, evalue=0.0042)
Athaliana	AT4G10780.1	TelA(start=27, stop=99, evalue=0.15);NB-ARC(start=158, stop=436, evalue=1.2e-89);LRR_8(start=536, stop=597, evalue=1.8e-10);LRR_4(start=610, stop=643, evalue=0.44)
Athaliana	AT4G16950.1	TIR(start=14, stop=147, evalue=2.3e-43);NB-ARC(start=192, stop=446, evalue=1e-28);LRR_8(start=541, stop=558, evalue=0.51);LRR_3(start=597, stop=615, evalue=3.1e-07);LRR_4(start=643, stop=685, evalue=0.02);LRR_3(start=734, stop=753, evalue=6.5e-06);LRR_8(start=780, stop=836, evalue=0.00028);LRR_3(start=894, stop=913, evalue=2.4e-06);LRR_8(start=939, stop=996, evalue=0.0014);LRR_8(start=1030, stop=…
Athaliana	AT5G41750.2	TIR(start=15, stop=145, evalue=5.3e-36);NB-ARC(start=190, stop=447, evalue=1.4e-40);LRR_3(start=604, stop=623, evalue=4.7e-06);LRR_4(start=649, stop=684, evalue=0.0016);LRR_4(start=718, stop=748, evalue=0.043);LRR_4(start=761, stop=799, evalue=0.0015)
Athaliana	AT4G12020.2	PAH(start=324, stop=368, evalue=3.9e-12);WRKY(start=467, stop=524, evalue=5.4e-27);WRKY(start=640, stop=661, evalue=2.5e-08);NB-ARC(start=821, stop=1083, evalue=4.8e-25);LRR_3(start=1228, stop=1247, evalue=9e-05);LRR_4(start=1281, stop=1322, evalue=0.00044);LRR_1(start=1329, stop=1346, evalue=0.99);LRR_8(start=1374, stop=1432, evalue=5.4e-06);Pkinase(start=1626, stop=1877, evalue=5.8e-54)
Athaliana	AT4G16950.2	TIR(start=14, stop=147, evalue=2.2e-43);NB-ARC(start=192, stop=446, evalue=9.8e-29);LRR_8(start=541, stop=558, evalue=0.49);LRR_3(start=597, stop=615, evalue=3e-07);LRR_8(start=621, stop=675, evalue=0.044);LRR_3(start=734, stop=753, evalue=6.3e-06);LRR_8(start=780, stop=836, evalue=0.00027);LRR_3(start=894, stop=913, evalue=2.3e-06);LRR_8(start=939, stop=996, evalue=0.0014);LRR_8(start=1030, stop…
Athaliana	AT5G17970.1	TIR(start=18, stop=147, evalue=2.9e-37);NB-ARC(start=194, stop=461, evalue=6.3e-32);LRR_3(start=615, stop=634, evalue=1.1e-08);LRR_8(start=660, stop=718, evalue=2.5e-08)
Athaliana	AT4G11170.1	TIR(start=13, stop=142, evalue=5.4e-41);NB-ARC(start=188, stop=452, evalue=2.7e-35);LRR_3(start=609, stop=628, evalue=4.6e-07);LRR_8(start=655, stop=711, evalue=0.013);LRR_4(start=722, stop=747, evalue=0.45);LRR_4(start=767, stop=808, evalue=0.0062)
Athaliana	AT5G44510.1	TIR(start=42, stop=171, evalue=3.6e-39);NB-ARC(start=217, stop=478, evalue=1.2e-32);LRR_3(start=635, stop=653, evalue=2.8e-05);LRR_8(start=657, stop=713, evalue=0.21);LRR_8(start=728, stop=786, evalue=2.4e-06);LRR_8(start=848, stop=905, evalue=0.00023);LRR_4(start=920, stop=953, evalue=0.021)
Athaliana	AT5G45050.2	TIR(start=8, stop=104, evalue=1.7e-07);NB-ARC(start=153, stop=413, evalue=1.6e-35);LRR_3(start=570, stop=589, evalue=5.5e-08);LRR_8(start=594, stop=648, evalue=0.15);LRR_8(start=697, stop=749, evalue=0.19);WRKY(start=1152, stop=1210, evalue=8.7e-26)
Athaliana	AT5G35450.1	RPW8(start=7, stop=83, evalue=0.15);NB-ARC(start=167, stop=448, evalue=8.1e-94);LRR_4(start=570, stop=606, evalue=0.053)
Athaliana	AT5G17890.1	TIR_2(start=32, stop=122, evalue=0.0041);NB-ARC(start=178, stop=427, evalue=1.7e-28);LRR_3(start=594, stop=613, evalue=0.00016);LRR_8(start=618, stop=672, evalue=0.18);LRR_4(start=793, stop=833, evalue=0.15);LIM(start=1240, stop=1291, evalue=7.4e-08);DUF3633(start=1387, stop=1603, evalue=4.1e-92)
Athaliana	AT1G52660.1	GLYCAM-1(start=20, stop=105, evalue=0.11);NB-ARC(start=154, stop=368, evalue=1.4e-59)
Athaliana	AT5G45210.1	TIR(start=9, stop=132, evalue=2e-15);NB-ARC(start=180, stop=438, evalue=1.8e-35);LRR_3(start=580, stop=594, evalue=0.00055);LRR_8(start=603, stop=658, evalue=0.00018)
Athaliana	AT1G10920.2	NB-ARC(start=44, stop=336, evalue=1.1e-104);LRR_8(start=486, stop=538, evalue=0.00051)
Athaliana	AT4G19050.1	NB-ARC(start=13, stop=300, evalue=2.3e-16);LRR_8(start=493, stop=549, evalue=1.1e-06);LRR_4(start=633, stop=661, evalue=0.16);LRR_4(start=703, stop=741, evalue=0.00017);LRR_8(start=772, stop=831, evalue=3e-06);LRR_8(start=842, stop=901, evalue=2.4e-05)
Athaliana	AT3G51570.1	TIR(start=21, stop=148, evalue=2.7e-33);NB-ARC(start=213, stop=472, evalue=1.8e-33);LRR_3(start=630, stop=648, evalue=5.2e-05);LRR_8(start=721, stop=777, evalue=6.1e-05);LRR_4(start=811, stop=853, evalue=0.0012)
Athaliana	AT5G17680.1	TIR(start=20, stop=144, evalue=4.7e-34);NB-ARC(start=191, stop=447, evalue=7.7e-43);LRR_3(start=603, stop=622, evalue=2.9e-06);LRR_4(start=648, stop=689, evalue=0.00024);LRR_8(start=719, stop=774, evalue=9e-05);LRR_4(start=808, stop=846, evalue=2.5e-06);LRR_4(start=882, stop=915, evalue=0.02);LRR_8(start=957, stop=1011, evalue=2e-06)
Athaliana	AT5G43730.1	NB-ARC(start=158, stop=437, evalue=1.2e-87);LRR_8(start=533, stop=589, evalue=1e-08)
Athaliana	AT1G56520.1	TIR(start=15, stop=144, evalue=6.7e-34);NB-ARC(start=191, stop=445, evalue=2.2e-26);LRR_3(start=603, stop=622, evalue=1.9e-07);LRR_8(start=626, stop=682, evalue=0.0084);LRR_4(start=716, stop=750, evalue=0.037);LRR_8(start=763, stop=799, evalue=0.0014)
Athaliana	AT1G10920.1	NB-ARC(start=44, stop=336, evalue=1.1e-104);LRR_8(start=486, stop=538, evalue=0.00051)
Athaliana	AT3G14460.1	adh_short(start=49, stop=118, evalue=0.34);NB-ARC(start=186, stop=446, evalue=1.3e-67);LRR_4(start=575, stop=613, evalue=9.2e-08);LRR_4(start=619, stop=660, evalue=3.8e-06);LRR_4(start=788, stop=815, evalue=0.04);LRR_8(start=1092, stop=1133, evalue=0.14);LRR_8(start=1239, stop=1284, evalue=0.51)
Athaliana	AT1G58400.1	Atg14(start=12, stop=102, evalue=0.015);NB-ARC(start=169, stop=449, evalue=1.1e-71);LRR_8(start=597, stop=653, evalue=0.0004)
Athaliana	AT5G17880.1	TIR(start=19, stop=147, evalue=9.4e-35);NB-ARC(start=210, stop=480, evalue=9.7e-27);LRR_3(start=638, stop=657, evalue=2.6e-05);LRR_4(start=660, stop=693, evalue=0.19);LRR_4(start=709, stop=739, evalue=0.053);LRR_4(start=751, stop=784, evalue=0.0011);LRR_4(start=798, stop=838, evalue=0.0064);LRR_8(start=842, stop=895, evalue=0.13)
Athaliana	AT4G16960.1	TIR(start=15, stop=146, evalue=1.9e-39);NB-ARC(start=191, stop=446, evalue=2.3e-29);LRR_3(start=586, stop=605, evalue=0.0008);LRR_4(start=610, stop=650, evalue=0.72);LRR_3(start=716, stop=736, evalue=2.3e-06);LRR_4(start=740, stop=773, evalue=0.095);LRR_4(start=873, stop=914, evalue=7.1e-06)
Athaliana	AT3G04210.1	TIR(start=68, stop=197, evalue=9.7e-40);NB-ARC(start=244, stop=472, evalue=2.2e-27)
Athaliana	AT4G09360.1	NB-ARC(start=5, stop=203, evalue=1.8e-22);LRR_8(start=525, stop=577, evalue=4.8e-05);LRR_4(start=601, stop=637, evalue=0.57)
Athaliana	AT4G19500.1	TIR(start=13, stop=142, evalue=8.5e-38);NB-ARC(start=187, stop=418, evalue=1.8e-22);DUF640(start=527, stop=572, evalue=4.2e-13);TIR(start=581, stop=707, evalue=6.7e-18);NB-ARC(start=755, stop=1004, evalue=7e-28);LRR_3(start=1146, stop=1165, evalue=1.9e-09);LRR_4(start=1216, stop=1257, evalue=0.041);LRR_4(start=1259, stop=1301, evalue=6.6e-08)
Athaliana	AT5G18360.1	TIR(start=18, stop=143, evalue=5e-38);NB-ARC(start=190, stop=449, evalue=5.6e-30);LRR_3(start=608, stop=627, evalue=1.4e-06);LRR_8(start=654, stop=710, evalue=0.013);LRR_4(start=725, stop=759, evalue=0.0048);LRR_4(start=767, stop=805, evalue=0.0079)
Athaliana	AT5G49140.1	TIR(start=17, stop=144, evalue=2.3e-37);NB-ARC(start=190, stop=452, evalue=1.8e-33);LRR_3(start=609, stop=628, evalue=8.5e-07);LRR_8(start=655, stop=711, evalue=0.0035);LRR_4(start=722, stop=755, evalue=0.00018);LRR_4(start=769, stop=809, evalue=0.02)
Athaliana	AT5G47280.1	NB-ARC(start=2, stop=250, evalue=7.1e-32);LRR_4(start=412, stop=443, evalue=0.57);LRR_8(start=463, stop=519, evalue=0.059);LRR_4(start=535, stop=575, evalue=0.018)
Athaliana	AT1G58602.2	NB-ARC(start=166, stop=463, evalue=1.1e-81);LRR_8(start=608, stop=663, evalue=0.01);LRR_8(start=775, stop=833, evalue=0.00077)
Athaliana	AT5G48770.1	TIR(start=16, stop=126, evalue=7.2e-30);NB-ARC(start=190, stop=450, evalue=1.7e-37);LRR_3(start=606, stop=623, evalue=2e-06);LRR_4(start=650, stop=684, evalue=8.3e-05);LRR_4(start=805, stop=848, evalue=0.00025);LRR_4(start=900, stop=933, evalue=0.0022)
Athaliana	AT1G63860.1	TIR(start=16, stop=145, evalue=1.1e-36);NB-ARC(start=192, stop=329, evalue=7.8e-15);NB-ARC(start=341, stop=420, evalue=8.5e-06);LRR_3(start=573, stop=592, evalue=0.00031);LRR_8(start=596, stop=652, evalue=8.1e-05);LRR_4(start=733, stop=773, evalue=0.2)
Athaliana	AT5G51630.3	TIR(start=13, stop=141, evalue=3.9e-38);NB-ARC(start=163, stop=394, evalue=3.7e-23);LRR_3(start=554, stop=573, evalue=2.5e-06);LRR_8(start=600, stop=656, evalue=0.0051);LRR_3(start=714, stop=733, evalue=3.1e-06);LRR_8(start=759, stop=816, evalue=0.0011)
Athaliana	AT4G16940.1	TIR(start=5, stop=102, evalue=2.4e-27);NB-ARC(start=147, stop=402, evalue=2.8e-29);LRR_3(start=566, stop=585, evalue=0.00012);LRR_4(start=589, stop=630, evalue=0.0073);LRR_3(start=698, stop=718, evalue=9.7e-05);LRR_4(start=744, stop=778, evalue=0.0031);LRR_8(start=791, stop=845, evalue=0.061);LRR_4(start=855, stop=896, evalue=5.2e-05)
Athaliana	AT1G72890.1	TIR(start=41, stop=171, evalue=1.2e-34);NB-ARC(start=230, stop=390, evalue=5.9e-20)
Athaliana	AT1G65850.1	TIR(start=35, stop=164, evalue=1.3e-39);NB-ARC(start=220, stop=475, evalue=2.2e-32);LRR_3(start=634, stop=652, evalue=1.2e-07);LRR_8(start=703, stop=760, evalue=3.2e-05);LRR_4(start=771, stop=805, evalue=0.00098);LRR_4(start=839, stop=879, evalue=0.52)
Athaliana	AT1G12220.1	DUF1846(start=12, stop=76, evalue=0.12);NB-ARC(start=161, stop=442, evalue=2.7e-98);LRR_8(start=541, stop=597, evalue=1e-08)
Athaliana	AT3G15700.1	IL2(start=5, stop=44, evalue=0.28);NB-ARC(start=158, stop=366, evalue=3.6e-57)
Athaliana	AT1G61180.1	CENP-Q(start=25, stop=68, evalue=0.023);NB-ARC(start=156, stop=438, evalue=6.2e-107);LRR_8(start=534, stop=593, evalue=1e-10)
Athaliana	AT1G57650.2	NB-ARC(start=77, stop=179, evalue=2.3e-08);LRR_3(start=338, stop=357, evalue=2e-08);LRR_4(start=361, stop=393, evalue=0.041);LRR_4(start=407, stop=450, evalue=0.0014);Transposase_23(start=566, stop=593, evalue=0.39)
Athaliana	AT1G65850.2	TIR(start=50, stop=179, evalue=1.3e-39);NB-ARC(start=235, stop=490, evalue=2.3e-32);LRR_3(start=649, stop=667, evalue=1.3e-07);LRR_8(start=718, stop=775, evalue=3.3e-05);LRR_4(start=786, stop=820, evalue=0.001);LRR_4(start=854, stop=894, evalue=0.54)
Athaliana	AT1G72890.2	TIR(start=41, stop=171, evalue=1.5e-34);NB-ARC(start=256, stop=416, evalue=7.2e-20)
Athaliana	AT1G50180.1	NB-ARC(start=168, stop=459, evalue=2.2e-79);LRR_8(start=558, stop=602, evalue=0.19)
Athaliana	AT5G45490.2	NB-ARC(start=65, stop=321, evalue=5.3e-26)
Athaliana	AT5G48620.1	RPW8(start=9, stop=85, evalue=0.01);NB-ARC(start=169, stop=455, evalue=8.2e-93);LRR_4(start=578, stop=616, evalue=0.0048);LRR_4(start=700, stop=727, evalue=0.84);LRR_4(start=844, stop=873, evalue=0.39)
Athaliana	AT5G43740.2	Vps5(start=20, stop=53, evalue=0.46);NB-ARC(start=157, stop=436, evalue=2.4e-88);LRR_8(start=532, stop=589, evalue=5.1e-06)
Athaliana	AT1G12280.1	NB-ARC(start=160, stop=441, evalue=1.3e-95);NB-ARC(start=467, stop=530, evalue=0.15);LRR_8(start=540, stop=598, evalue=2.5e-07);LRR_4(start=610, stop=640, evalue=0.81);CAP_C(start=702, stop=755, evalue=0.12)
Athaliana	AT5G41750.1	TIR(start=15, stop=145, evalue=5.3e-36);NB-ARC(start=190, stop=447, evalue=1.4e-40);LRR_3(start=604, stop=623, evalue=4.7e-06);LRR_4(start=649, stop=684, evalue=0.0016);LRR_4(start=718, stop=748, evalue=0.043);LRR_4(start=761, stop=799, evalue=0.0015)
Athaliana	AT3G04220.1	TIR(start=65, stop=193, evalue=7.8e-39);NB-ARC(start=242, stop=497, evalue=7.6e-33);LRR_3(start=655, stop=665, evalue=0.028);LRR_4(start=669, stop=701, evalue=0.054);LRR_8(start=715, stop=770, evalue=4.8e-06);LRR_8(start=787, stop=845, evalue=1.8e-08)
Athaliana	AT5G45260.1	TIR(start=18, stop=101, evalue=0.015);NB-ARC(start=170, stop=421, evalue=2.9e-32);LRR_3(start=577, stop=596, evalue=6.5e-08);LRR_4(start=622, stop=660, evalue=0.068);LRR_4(start=748, stop=786, evalue=1);LRR_4(start=788, stop=820, evalue=0.0063);WRKY(start=1209, stop=1268, evalue=8.5e-24)
Athaliana	AT1G58602.1	NB-ARC(start=166, stop=463, evalue=1.1e-81);LRR_8(start=608, stop=663, evalue=0.01);LRR_8(start=775, stop=833, evalue=0.00077)
Athaliana	AT5G40910.1	TIR(start=14, stop=142, evalue=1.6e-36);NB-ARC(start=189, stop=441, evalue=1.7e-34);LRR_8(start=531, stop=569, evalue=0.25);LRR_3(start=587, stop=606, evalue=8.3e-06);LRR_8(start=609, stop=666, evalue=8.3e-06);LRR_8(start=745, stop=795, evalue=0.044)
Athaliana	AT3G14470.1	NB-ARC(start=176, stop=460, evalue=1.1e-71);LRR_8(start=579, stop=635, evalue=1.2e-07);LRR_4(start=650, stop=677, evalue=0.0086);LRR_4(start=797, stop=822, evalue=0.23)
Athaliana	AT1G12210.1	NB-ARC(start=161, stop=442, evalue=8.2e-97);LRR_8(start=540, stop=599, evalue=2.6e-10);LRR_8(start=611, stop=664, evalue=0.13)
Athaliana	AT1G59620.1	NB-ARC(start=133, stop=417, evalue=4.4e-83)
Athaliana	AT5G46470.1	TIR(start=16, stop=145, evalue=6.4e-38);NB-ARC(start=191, stop=452, evalue=8.9e-23);LRR_3(start=611, stop=629, evalue=7.3e-07);LRR_8(start=656, stop=713, evalue=4.9e-06);LRR_8(start=767, stop=824, evalue=0.0036);LRR_4(start=836, stop=869, evalue=0.03)
Athaliana	AT1G72840.1	TIR(start=17, stop=148, evalue=9.4e-33);NB-ARC(start=204, stop=448, evalue=1.3e-34);LRR_3(start=606, stop=623, evalue=2.4e-05);LRR_8(start=626, stop=682, evalue=0.11);LRR_4(start=795, stop=830, evalue=2e-05);LRR_4(start=919, stop=948, evalue=0.04);LRR_4(start=965, stop=1005, evalue=0.091)
Athaliana	AT4G16890.1	TIR(start=14, stop=142, evalue=5e-41);NB-ARC(start=187, stop=442, evalue=3.9e-29);LRR_8(start=537, stop=554, evalue=0.9);LRR_3(start=591, stop=609, evalue=2.8e-07);LRR_8(start=637, stop=693, evalue=1.7e-05);LRR_3(start=752, stop=770, evalue=7.5e-05);LRR_8(start=797, stop=853, evalue=0.0031);LRR_4(start=864, stop=920, evalue=0.0035);LRR_4(start=933, stop=964, evalue=0.0012);LRR_4(start=1021, stop=…
Athaliana	AT1G61180.2	CENP-Q(start=25, stop=68, evalue=0.024);NB-ARC(start=156, stop=438, evalue=6.3e-107);LRR_8(start=534, stop=593, evalue=1e-10)
Athaliana	AT1G61310.1	CENP-Q(start=27, stop=71, evalue=0.0025);NB-ARC(start=158, stop=440, evalue=1.6e-102);LRR_8(start=547, stop=606, evalue=8.6e-11)
Athaliana	AT5G45060.1	TIR(start=16, stop=143, evalue=2.6e-30);NB-ARC(start=211, stop=474, evalue=6.3e-28);LRR_8(start=562, stop=592, evalue=0.083);LRR_3(start=638, stop=657, evalue=6.3e-08);LRR_4(start=684, stop=715, evalue=0.18);LRR_8(start=726, stop=783, evalue=4.4e-05);LRR_8(start=795, stop=848, evalue=0.22)
Athaliana	AT4G16900.1	TIR(start=14, stop=143, evalue=1.8e-40);NB-ARC(start=188, stop=435, evalue=7.2e-30);LRR_3(start=559, stop=577, evalue=8.6e-06);LRR_8(start=582, stop=638, evalue=0.084);LRR_3(start=686, stop=706, evalue=3.6e-05);LRR_8(start=732, stop=789, evalue=0.00072)
Athaliana	AT1G33560.1	RPW8(start=16, stop=128, evalue=6.3e-06);AAA_18(start=191, stop=219, evalue=0.0015);NB-ARC(start=232, stop=416, evalue=8.8e-30);LRR_4(start=551, stop=592, evalue=0.021);LRR_8(start=701, stop=752, evalue=0.00059)
Athaliana	AT1G58410.1	DUF1280(start=38, stop=131, evalue=0.042);NB-ARC(start=166, stop=451, evalue=1.3e-82);LRR_8(start=603, stop=656, evalue=0.00025);LRR_8(start=766, stop=801, evalue=0.44)
Athaliana	AT5G05400.1	ADIP(start=12, stop=82, evalue=0.35);NB-ARC(start=161, stop=429, evalue=4.9e-78);LRR_8(start=527, stop=584, evalue=1.6e-09)
Athaliana	AT4G36150.1	TIR(start=21, stop=149, evalue=1.7e-37);NB-ARC(start=219, stop=471, evalue=6.2e-34);LRR_3(start=630, stop=649, evalue=5.2e-05);LRR_8(start=676, stop=731, evalue=0.039);LRR_8(start=743, stop=799, evalue=4e-07);LRR_8(start=849, stop=888, evalue=0.19)
Athaliana	AT5G04720.1	RPW8(start=11, stop=126, evalue=1.1e-06);NB-ARC(start=187, stop=437, evalue=6.1e-38);LRR_4(start=574, stop=616, evalue=0.1);LRR_8(start=651, stop=709, evalue=0.066);LRR_8(start=723, stop=777, evalue=0.011)
Athaliana	AT4G26090.1	NB-ARC(start=159, stop=439, evalue=8.7e-95);LRR_8(start=533, stop=593, evalue=4.2e-12);DUF2363(start=662, stop=703, evalue=0.084);LRR_8(start=717, stop=783, evalue=0.14)
Athaliana	AT1G17610.1	TIR_2(start=16, stop=111, evalue=0.031);NB-ARC(start=183, stop=406, evalue=1.5e-21)
Athaliana	AT3G44400.2	TIR(start=50, stop=179, evalue=2.1e-40);NB-ARC(start=220, stop=477, evalue=1.8e-26);LRR_3(start=648, stop=667, evalue=6.1e-07);LRR_8(start=693, stop=750, evalue=1.5e-05);LRR_8(start=764, stop=822, evalue=5e-05)
Athaliana	AT5G66890.1	NB-ARC(start=8, stop=43, evalue=0.0003);LRR_4(start=256, stop=292, evalue=0.28);LRR_4(start=305, stop=336, evalue=0.0047);LRR_4(start=339, stop=374, evalue=0.39)
Athaliana	AT1G53350.1	NB-ARC(start=167, stop=453, evalue=2.9e-92);LRR_4(start=576, stop=614, evalue=0.05)
Athaliana	AT4G14370.1	TIR(start=2, stop=103, evalue=1.1e-29);NB-ARC(start=149, stop=415, evalue=3e-31);LRR_3(start=560, stop=579, evalue=9e-07);LRR_8(start=605, stop=662, evalue=2.7e-05);LRR_4(start=718, stop=760, evalue=4.2e-05)
Athaliana	AT5G40090.1	TIR(start=37, stop=108, evalue=0.011);NB-ARC(start=187, stop=400, evalue=4.7e-21)
Athaliana	AT3G46730.1	NB-ARC(start=166, stop=451, evalue=6e-74);LRR_4(start=596, stop=639, evalue=0.0011);LRR_8(start=741, stop=798, evalue=0.049)
Athaliana	AT5G40100.1	TIR(start=14, stop=143, evalue=4.5e-29);NB-ARC(start=195, stop=450, evalue=8.2e-35);LRR_3(start=597, stop=615, evalue=7.9e-07);LRR_4(start=813, stop=853, evalue=0.0014);LRR_4(start=911, stop=949, evalue=0.024)
Athaliana	AT1G69550.1	TIR(start=82, stop=210, evalue=9.4e-39);NB-ARC(start=258, stop=516, evalue=6.2e-26);LRR_3(start=671, stop=690, evalue=1.2e-05);LRR_4(start=720, stop=750, evalue=0.48);LRR_8(start=766, stop=822, evalue=0.71);LRR_8(start=837, stop=894, evalue=3.3e-05);LRR_4(start=909, stop=942, evalue=1.2e-05);LRR_4(start=957, stop=990, evalue=2.3e-06);LRR_1(start=1005, stop=1027, evalue=0.21);LRR_4(start=1029, sto…
Athaliana	AT5G18370.1	TIR(start=63, stop=191, evalue=7.5e-40);NB-ARC(start=240, stop=516, evalue=6.2e-29);LRR_3(start=664, stop=683, evalue=4.3e-05);LRR_8(start=709, stop=767, evalue=2.8e-05);LRR_4(start=805, stop=839, evalue=0.0023);LRR_4(start=853, stop=882, evalue=0.0021);LRR_4(start=950, stop=989, evalue=0.11)
Athaliana	AT1G72860.1	TIR(start=14, stop=142, evalue=3.2e-30);NB-ARC(start=189, stop=450, evalue=1.8e-32);LRR_3(start=608, stop=626, evalue=0.0076);LRR_4(start=661, stop=718, evalue=0.0044);LRR_8(start=918, stop=966, evalue=0.0046);LRR_8(start=1016, stop=1068, evalue=0.39)
Athaliana	AT4G12020.1	PAH(start=324, stop=368, evalue=3.7e-12);WRKY(start=467, stop=524, evalue=5.1e-27);WRKY(start=640, stop=661, evalue=2.3e-08);NB-ARC(start=821, stop=1083, evalue=4.5e-25);LRR_3(start=1228, stop=1247, evalue=8.5e-05);LRR_4(start=1281, stop=1322, evalue=0.00043);LRR_1(start=1329, stop=1346, evalue=0.93);LRR_8(start=1374, stop=1432, evalue=5e-06);Pkinase(start=1626, stop=1790, evalue=7.2e-35)
Athaliana	AT1G31540.1	TIR(start=14, stop=140, evalue=2.8e-36);NB-ARC(start=187, stop=454, evalue=5.1e-28);LRR_8(start=538, stop=564, evalue=0.71);LRR_3(start=606, stop=624, evalue=1.9e-08);LRR_8(start=651, stop=708, evalue=0.34)
Athaliana	AT1G62630.1	NB-ARC(start=157, stop=436, evalue=1.7e-83);LRR_4(start=570, stop=610, evalue=4.5e-07);LRR_4(start=618, stop=658, evalue=0.013)
Athaliana	AT5G43470.1	RPW8(start=7, stop=80, evalue=0.02);NB-ARC(start=169, stop=455, evalue=2.5e-93);LRR_4(start=578, stop=617, evalue=0.031);LRR_4(start=696, stop=726, evalue=0.79);LRR_4(start=844, stop=876, evalue=0.11)
Athaliana	AT5G11250.1	TIR(start=64, stop=191, evalue=7.9e-37);NB-ARC(start=241, stop=501, evalue=1.1e-32);LRR_3(start=654, stop=673, evalue=3.6e-05);LRR_4(start=677, stop=709, evalue=0.31);LRR_8(start=724, stop=780, evalue=0.0015);LRR_1(start=819, stop=840, evalue=0.32);LRR_5(start=866, stop=929, evalue=0.0082);LRR_4(start=981, stop=1009, evalue=0.46)
Athaliana	AT1G64070.1	TIR(start=16, stop=145, evalue=1.7e-37);NB-ARC(start=191, stop=447, evalue=3.7e-34);Phage_rep_org_N(start=454, stop=505, evalue=0.56);LRR_3(start=602, stop=621, evalue=0.00035);LRR_4(start=624, stop=655, evalue=0.0024);LRR_8(start=716, stop=754, evalue=0.23);LRR_8(start=759, stop=801, evalue=9.4e-05)
Athaliana	AT1G63870.1	TIR(start=19, stop=148, evalue=6.5e-36);NB-ARC(start=195, stop=447, evalue=7.9e-37);Phage_rep_org_N(start=453, stop=492, evalue=0.45);LRR_3(start=602, stop=621, evalue=2.9e-08);LRR_8(start=647, stop=704, evalue=6.5e-06);LRR_4(start=715, stop=747, evalue=0.49);LRR_4(start=760, stop=802, evalue=0.00029)
Athaliana	AT3G44480.1	TIR(start=100, stop=229, evalue=9.2e-40);NB-ARC(start=280, stop=535, evalue=8.5e-32);LRR_3(start=692, stop=711, evalue=6.8e-08);LRR_4(start=737, stop=782, evalue=8.4e-06);LRR_4(start=808, stop=842, evalue=0.0022);LRR_4(start=955, stop=986, evalue=0.037)
Athaliana	AT1G63750.1	NB-ARC(start=28, stop=283, evalue=1e-31);LRR_3(start=441, stop=460, evalue=1.3e-06);LRR_8(start=486, stop=543, evalue=9.1e-06);LRR_4(start=557, stop=597, evalue=0.0071);LRR_4(start=599, stop=641, evalue=7.2e-06)
Athaliana	AT4G19520.1	TIR(start=7, stop=116, evalue=9.6e-19);NB-ARC(start=192, stop=432, evalue=8.7e-28);LRR_3(start=581, stop=600, evalue=2.2e-08);LRR_8(start=626, stop=681, evalue=0.93);LRR_8(start=756, stop=813, evalue=0.00053);LRR_8(start=824, stop=882, evalue=0.0025);LRR_8(start=894, stop=950, evalue=1.9e-05);LRR_4(start=1011, stop=1054, evalue=0.00023);TIR(start=1403, stop=1528, evalue=7.1e-35)
Athaliana	AT5G41740.1	TIR(start=18, stop=133, evalue=1.2e-22);NB-ARC(start=180, stop=439, evalue=2.7e-37);LRR_3(start=591, stop=608, evalue=5.1e-05);LRR_8(start=635, stop=692, evalue=0.00023);LRR_4(start=704, stop=735, evalue=0.68);LRR_4(start=749, stop=786, evalue=0.65)
Athaliana	AT4G16990.4	NB-ARC(start=27, stop=255, evalue=6.5e-20);BRX(start=273, stop=328, evalue=2.6e-17);BRX(start=377, stop=436, evalue=5.7e-21);BRX(start=564, stop=619, evalue=9.3e-20)
Athaliana	AT5G40060.1	NB-ARC(start=6, stop=254, evalue=4.2e-23);LRR_3(start=418, stop=436, evalue=4.4e-07);LRR_8(start=463, stop=520, evalue=3.9e-05);LRR_3(start=554, stop=573, evalue=3.7e-05);LRR_8(start=593, stop=645, evalue=0.026);LRR_4(start=661, stop=694, evalue=0.52)
Athaliana	AT4G16920.1	TIR(start=12, stop=140, evalue=1.2e-37);NB-ARC(start=185, stop=442, evalue=3.7e-28);LRR_3(start=591, stop=609, evalue=1.6e-06);LRR_4(start=637, stop=679, evalue=0.00065);LRR_3(start=728, stop=747, evalue=5.8e-06);LRR_8(start=774, stop=830, evalue=0.00025);LRR_3(start=888, stop=907, evalue=2.2e-06);LRR_8(start=933, stop=990, evalue=0.0013);LRR_8(start=1024, stop=1080, evalue=0.0037)
Athaliana	AT1G27180.1	TIR(start=19, stop=146, evalue=1.3e-15);TIR(start=178, stop=309, evalue=5.8e-29);NB-ARC(start=374, stop=638, evalue=5.7e-42);LRR_8(start=868, stop=924, evalue=0.0023);LRR_4(start=939, stop=978, evalue=9.3e-05);LRR_8(start=985, stop=1041, evalue=5.2e-06);LRR_4(start=1084, stop=1113, evalue=0.22);LRR_4(start=1128, stop=1160, evalue=0.00065);LRR_4(start=1173, stop=1200, evalue=0.73);LRR_4(start=1284…
Athaliana	AT2G16870.1	TIR(start=14, stop=143, evalue=9.4e-38);NB-ARC(start=195, stop=448, evalue=2.9e-32);LRR_3(start=601, stop=620, evalue=2.8e-08);LRR_8(start=646, stop=703, evalue=0.0017);LRR_4(start=759, stop=800, evalue=0.00018)
Athaliana	AT5G38350.1	NB-ARC(start=30, stop=290, evalue=4.2e-30);LRR_3(start=456, stop=475, evalue=0.00017);LRR_4(start=501, stop=541, evalue=0.00035);LRR_4(start=569, stop=601, evalue=0.011);LRR_4(start=616, stop=655, evalue=0.00077)
Athaliana	AT5G45260.2	TIR(start=18, stop=101, evalue=0.014);NB-ARC(start=170, stop=421, evalue=2.5e-32);LRR_3(start=577, stop=596, evalue=6e-08);LRR_4(start=622, stop=660, evalue=0.069);LRR_4(start=748, stop=786, evalue=0.91);LRR_4(start=788, stop=820, evalue=0.0051)
Athaliana	AT5G47250.1	NB-ARC(start=161, stop=439, evalue=6.6e-74);LRR_8(start=534, stop=594, evalue=1.2e-07)
Athaliana	AT1G59218.2	NB-ARC(start=167, stop=459, evalue=8.1e-82);LRR_8(start=611, stop=665, evalue=0.0049);LRR_8(start=777, stop=834, evalue=0.00019);LRR_8(start=852, stop=904, evalue=0.046);LRR_4(start=946, stop=973, evalue=0.52)
Athaliana	AT1G63880.1	TIR(start=16, stop=146, evalue=1.8e-37);NB-ARC(start=191, stop=447, evalue=1e-35);LRR_3(start=607, stop=626, evalue=9.3e-07);LRR_8(start=630, stop=681, evalue=0.00063);LRR_8(start=739, stop=795, evalue=0.00031)
Athaliana	AT2G17050.1	NB-ARC(start=46, stop=287, evalue=6.8e-21);LRR_3(start=437, stop=456, evalue=4.9e-09);LRR_8(start=461, stop=515, evalue=0.017);LRR_8(start=531, stop=587, evalue=0.00042);LRR_4(start=598, stop=637, evalue=1.9e-05);LRR_4(start=667, stop=699, evalue=2.7e-07);LRR_4(start=829, stop=871, evalue=1.2e-07);TIR(start=1127, stop=1256, evalue=7.8e-19)
Athaliana	AT5G51630.2	TIR(start=2, stop=77, evalue=6.4e-19);NB-ARC(start=125, stop=378, evalue=7.5e-34);LRR_3(start=538, stop=557, evalue=2.5e-06);LRR_8(start=584, stop=640, evalue=0.0051);LRR_3(start=698, stop=717, evalue=3.1e-06);LRR_8(start=743, stop=800, evalue=0.001)
Athaliana	AT1G56520.2	TIR(start=15, stop=144, evalue=9.2e-34);NB-ARC(start=191, stop=445, evalue=3.3e-26);LRR_3(start=603, stop=622, evalue=2.4e-07);LRR_8(start=626, stop=682, evalue=0.011);LRR_4(start=716, stop=750, evalue=0.048);LRR_8(start=763, stop=799, evalue=0.0018)
Athaliana	AT4G33300.2	RPW8(start=15, stop=132, evalue=3.8e-07);NB-ARC(start=191, stop=443, evalue=8.7e-39);LRR_4(start=579, stop=621, evalue=0.024);LRR_4(start=657, stop=696, evalue=0.61);LRR_4(start=728, stop=766, evalue=0.00016)
Athaliana	AT5G58120.1	TIR(start=17, stop=146, evalue=7.3e-38);NB-ARC(start=192, stop=449, evalue=8e-33);Phage_rep_org_N(start=455, stop=508, evalue=0.1);LRR_3(start=604, stop=623, evalue=1.3e-07);LRR_8(start=649, stop=706, evalue=9.1e-05);LRR_4(start=763, stop=805, evalue=0.0028)
Athaliana	AT1G63350.1	TelA(start=23, stop=97, evalue=0.082);NB-ARC(start=156, stop=436, evalue=5.9e-87);LRR_8(start=539, stop=596, evalue=3.3e-10);LRR_4(start=608, stop=649, evalue=0.73);LRR_4(start=736, stop=774, evalue=0.11)
Athaliana	AT4G19510.1	TIR(start=59, stop=189, evalue=1.3e-33);NB-ARC(start=241, stop=484, evalue=1.2e-32);LRR_3(start=613, stop=631, evalue=7.8e-05);LRR_8(start=658, stop=713, evalue=0.0049);LRR_8(start=725, stop=781, evalue=0.0024);LRR_8(start=846, stop=900, evalue=3.6e-07)
Athaliana	AT4G36140.1	TIR(start=52, stop=181, evalue=1.5e-33);NB-ARC(start=272, stop=419, evalue=4.5e-14);TIR(start=440, stop=536, evalue=2.6e-08);NB-ARC(start=600, stop=854, evalue=3.2e-33);LRR_3(start=1010, stop=1029, evalue=4.4e-06);LRR_8(start=1034, stop=1089, evalue=0.14);Indigoidine_A(start=1213, stop=1308, evalue=0.089)
Athaliana	AT3G46530.1	NB-ARC(start=169, stop=450, evalue=1e-73);LRR_4(start=587, stop=622, evalue=0.026)
Athaliana	AT1G72900.1	TIR(start=12, stop=144, evalue=3.9e-32);NB-ARC(start=190, stop=350, evalue=4.4e-11)
Athaliana	AT1G17600.1	TIR(start=14, stop=141, evalue=4.1e-28);NB-ARC(start=188, stop=445, evalue=5.6e-33);LRR_3(start=604, stop=622, evalue=4.3e-06);LRR_8(start=627, stop=682, evalue=0.11);LRR_4(start=821, stop=861, evalue=9.2e-07);LRR_4(start=915, stop=957, evalue=0.0049)
Athaliana	AT5G22690.1	TIR(start=12, stop=141, evalue=2.2e-38);NB-ARC(start=188, stop=453, evalue=9.5e-27);LRR_3(start=612, stop=631, evalue=8.2e-08);LRR_4(start=657, stop=691, evalue=0.00028);LRR_8(start=725, stop=782, evalue=2.1e-05)
Athaliana	AT5G66900.1	RPW8(start=10, stop=133, evalue=2.6e-25);NB-ARC(start=176, stop=439, evalue=5.2e-34);LRR_8(start=674, stop=731, evalue=1.4e-06)
Athaliana	AT5G45490.1	NB-ARC(start=65, stop=321, evalue=5.3e-26)
Athaliana	AT1G63740.1	TIR(start=3, stop=102, evalue=1.1e-28);NB-ARC(start=148, stop=409, evalue=7.9e-36);LRR_3(start=565, stop=584, evalue=4.9e-08);LRR_8(start=610, stop=666, evalue=9.4e-05);LRR_4(start=727, stop=752, evalue=0.089)
Athaliana	AT4G33300.1	RPW8(start=15, stop=132, evalue=3.8e-07);NB-ARC(start=191, stop=443, evalue=8.7e-39);LRR_4(start=579, stop=621, evalue=0.024);LRR_4(start=657, stop=696, evalue=0.61);LRR_4(start=728, stop=766, evalue=0.00016)
Athaliana	AT1G63730.1	TIR(start=15, stop=144, evalue=1.7e-37);NB-ARC(start=190, stop=447, evalue=9e-31);LRR_3(start=603, stop=622, evalue=1.5e-07);LRR_4(start=648, stop=682, evalue=0.00064);LRR_4(start=716, stop=748, evalue=0.16)
Athaliana	AT4G12010.1	TIR(start=13, stop=143, evalue=3.3e-31);NB-ARC(start=195, stop=447, evalue=7.2e-39);LRR_3(start=621, stop=640, evalue=2e-05);LRR_8(start=667, stop=723, evalue=0.0003);LRR_8(start=735, stop=791, evalue=0.003);LRR_8(start=855, stop=912, evalue=1.8e-09)
Athaliana	AT1G12290.1	Cortex-I_coil(start=32, stop=107, evalue=0.15);NB-ARC(start=160, stop=439, evalue=7.6e-87);LRR_8(start=540, stop=601, evalue=1.9e-10)
Athaliana	AT1G72850.1	TIR(start=9, stop=123, evalue=4.7e-15);NB-ARC(start=176, stop=390, evalue=5.3e-29)
Athaliana	AT5G47260.1	Vps5(start=15, stop=49, evalue=0.079);NB-ARC(start=156, stop=431, evalue=8.5e-69);LRR_8(start=520, stop=578, evalue=1.4e-06);AIG1(start=883, stop=940, evalue=2.6e-10)
Athaliana	AT1G61190.1	CENP-Q(start=26, stop=70, evalue=0.0033);NB-ARC(start=157, stop=439, evalue=6.3e-103);LRR_8(start=538, stop=597, evalue=6.3e-11)
Athaliana	AT5G45250.1	TIR(start=18, stop=142, evalue=8.8e-32);NB-ARC(start=211, stop=472, evalue=1.4e-36);LRR_3(start=638, stop=657, evalue=1.3e-07);LRR_8(start=684, stop=739, evalue=0.031);LRR_8(start=751, stop=807, evalue=0.012);LRR_4(start=838, stop=881, evalue=0.011)
Athaliana	AT1G27170.2	TIR(start=18, stop=147, evalue=8.9e-21);NB-ARC(start=206, stop=465, evalue=5.5e-47);LRR_8(start=670, stop=727, evalue=0.0059);LRR_8(start=765, stop=822, evalue=6.5e-07);LRR_8(start=835, stop=883, evalue=0.007);LRR_4(start=894, stop=921, evalue=0.44);LRR_8(start=931, stop=986, evalue=5.2e-05);LRR_4(start=999, stop=1026, evalue=0.32);LRR_4(start=1110, stop=1150, evalue=0.0006);LRR_4(start=1155, sto…
Athaliana	AT1G17615.1	TIR(start=17, stop=147, evalue=6.7e-33);NB-ARC(start=204, stop=362, evalue=1.6e-11)
Athaliana	AT1G27170.1	TIR(start=16, stop=146, evalue=5.1e-25);NB-ARC(start=206, stop=465, evalue=5.5e-47);LRR_8(start=670, stop=727, evalue=0.0059);LRR_8(start=765, stop=822, evalue=6.5e-07);LRR_8(start=835, stop=883, evalue=0.007);LRR_4(start=894, stop=921, evalue=0.44);LRR_8(start=931, stop=986, evalue=5.2e-05);LRR_4(start=999, stop=1026, evalue=0.32);LRR_4(start=1110, stop=1150, evalue=0.0006);LRR_4(start=1155, sto…
Athaliana	AT5G44870.1	TIR(start=14, stop=141, evalue=1.4e-33);NB-ARC(start=261, stop=513, evalue=1.1e-29);LRR_3(start=679, stop=698, evalue=1.4e-06);LRR_4(start=724, stop=763, evalue=0.07);LRR_4(start=791, stop=830, evalue=7.2e-05);LRR_4(start=839, stop=881, evalue=0.00039)
Athaliana	AT1G58807.1	NB-ARC(start=167, stop=459, evalue=9.2e-83);LRR_8(start=604, stop=658, evalue=0.00081);LRR_8(start=769, stop=826, evalue=0.081)
Athaliana	AT4G19510.2	TIR(start=19, stop=149, evalue=1.1e-33);NB-ARC(start=201, stop=447, evalue=4.9e-33);LRR_3(start=610, stop=628, evalue=6.7e-05);LRR_8(start=655, stop=710, evalue=0.0042);LRR_8(start=722, stop=778, evalue=0.0021)
Athaliana	AT4G16990.1	TIR(start=11, stop=140, evalue=1.7e-40);NB-ARC(start=185, stop=413, evalue=7.1e-20);BRX(start=431, stop=486, evalue=2.8e-17);BRX(start=535, stop=593, evalue=7.3e-22)
Athaliana	AT5G51630.1	TIR(start=13, stop=141, evalue=4.1e-38);NB-ARC(start=189, stop=442, evalue=8.1e-34);LRR_3(start=602, stop=621, evalue=2.7e-06);LRR_8(start=648, stop=704, evalue=0.0054);LRR_3(start=762, stop=781, evalue=3.2e-06);LRR_8(start=807, stop=864, evalue=0.0011)
Athaliana	AT1G63750.2	NB-ARC(start=28, stop=283, evalue=1e-31);LRR_3(start=441, stop=460, evalue=1.3e-06);LRR_8(start=486, stop=543, evalue=9.1e-06);LRR_4(start=557, stop=597, evalue=0.0071);LRR_4(start=599, stop=641, evalue=7.2e-06)
Athaliana	AT4G12020.3	PAH(start=324, stop=368, evalue=3.9e-12);WRKY(start=467, stop=524, evalue=5.4e-27);WRKY(start=640, stop=661, evalue=2.4e-08);NB-ARC(start=821, stop=1083, evalue=4.8e-25);LRR_3(start=1228, stop=1247, evalue=8.9e-05);LRR_4(start=1281, stop=1322, evalue=0.00027);LRR_1(start=1329, stop=1346, evalue=0.98);LRR_8(start=1374, stop=1432, evalue=5.4e-06);Pkinase(start=1626, stop=1774, evalue=5.3e-34);Pkina…
Athaliana	AT5G46490.1	TIR(start=14, stop=139, evalue=2.2e-34);NB-ARC(start=186, stop=333, evalue=1.2e-14)
Athaliana	AT4G16990.3	NB-ARC(start=27, stop=255, evalue=6.4e-20);BRX(start=273, stop=328, evalue=2.6e-17);BRX(start=377, stop=436, evalue=5.6e-21);BRX(start=559, stop=614, evalue=9.2e-20)
Athaliana	AT3G51560.1	TIR(start=7, stop=107, evalue=2e-14);NB-ARC(start=178, stop=432, evalue=4.6e-34);LRR_3(start=570, stop=589, evalue=7.1e-08);LRR_4(start=659, stop=734, evalue=0.2);LRR_4(start=735, stop=768, evalue=1.1e-05);LRR_4(start=771, stop=799, evalue=0.081);LRR_4(start=803, stop=836, evalue=4.1e-05);LRR_4(start=948, stop=977, evalue=0.0022)
Athaliana	AT5G38340.1	TIR(start=59, stop=187, evalue=2.2e-38);NB-ARC(start=235, stop=497, evalue=5.1e-32);LRR_3(start=657, stop=676, evalue=4e-07);LRR_8(start=703, stop=760, evalue=6.6e-05);LRR_4(start=794, stop=827, evalue=0.011);LRR_4(start=843, stop=878, evalue=0.47)
Athaliana	AT1G59124.1	NB-ARC(start=167, stop=459, evalue=6.5e-83);LRR_8(start=604, stop=658, evalue=0.00065);LRR_8(start=769, stop=826, evalue=0.065)
Athaliana	AT5G43470.2	RPW8(start=7, stop=80, evalue=0.02);NB-ARC(start=169, stop=455, evalue=2.5e-93);LRR_4(start=578, stop=617, evalue=0.031);LRR_4(start=696, stop=726, evalue=0.79);LRR_4(start=844, stop=876, evalue=0.11)
Athaliana	AT1G72910.1	TIR(start=11, stop=141, evalue=1.2e-32);NB-ARC(start=192, stop=331, evalue=4.6e-10)
Athaliana	AT5G48780.2	TIR(start=14, stop=143, evalue=1.7e-26);NB-ARC(start=194, stop=396, evalue=4.7e-17);NB-ARC(start=454, stop=614, evalue=3.7e-24)
Athaliana	AT5G46520.1	TIR(start=14, stop=140, evalue=2.9e-35);NB-ARC(start=187, stop=452, evalue=1.8e-24);LRR_3(start=608, stop=625, evalue=9.5e-07);LRR_8(start=653, stop=708, evalue=0.0046);LRR_8(start=772, stop=829, evalue=0.00021);LRR_4(start=840, stop=874, evalue=0.0017)
Athaliana	AT3G25510.1	TIR(start=55, stop=183, evalue=3.7e-40);NB-ARC(start=211, stop=467, evalue=1.5e-33);LRR_3(start=642, stop=661, evalue=3.1e-05);LRR_8(start=687, stop=743, evalue=0.002);LRR_4(start=782, stop=815, evalue=0.13);LRR_8(start=830, stop=887, evalue=0.00016);LRR_4(start=902, stop=935, evalue=0.006);LRR_8(start=949, stop=1006, evalue=0.017);LRR_4(start=1017, stop=1048, evalue=0.12);TIR(start=1260, stop=13…
Bdistachyon	Bradi3g03878.2.p	NB-ARC(start=176, stop=454, evalue=1.8e-61);LRR_8(start=625, stop=659, evalue=0.4);LRR_4(start=673, stop=705, evalue=0.57)
Bdistachyon	Bradi3g34697.5.p	NB-ARC(start=174, stop=439, evalue=5.3e-59);LRR_8(start=578, stop=631, evalue=9.6e-06)
Bdistachyon	Bradi1g29427.4.p	NB-ARC(start=169, stop=454, evalue=2.9e-75);LRR_8(start=593, stop=649, evalue=0.00066);LRR_8(start=787, stop=843, evalue=0.0091)
Bdistachyon	Bradi3g60250.2.p	NB-ARC(start=223, stop=329, evalue=0.00031);NB-ARC(start=392, stop=443, evalue=2.3e-07);NB-ARC(start=447, stop=560, evalue=0.033);LRR_4(start=756, stop=794, evalue=4.3e-06)
Bdistachyon	Bradi3g15592.1.p	NB-ARC(start=186, stop=456, evalue=3.9e-64);LRR_4(start=597, stop=634, evalue=6.3e-07);LRR_8(start=766, stop=795, evalue=0.23)
Bdistachyon	Bradi3g15277.3.p	NB-ARC(start=1, stop=255, evalue=1.1e-56);LRR_4(start=397, stop=427, evalue=2.8e-05);LRR_4(start=549, stop=579, evalue=0.76)
Bdistachyon	Bradi1g22500.2.p	DUF3542(start=11, stop=84, evalue=0.0055);TGF_beta_GS(start=92, stop=107, evalue=0.24);NB-ARC(start=184, stop=477, evalue=1.2e-60);LRR_4(start=614, stop=643, evalue=0.00012);LRR_8(start=778, stop=833, evalue=1)
Bdistachyon	Bradi4g02528.1.p	NB-ARC(start=229, stop=255, evalue=0.00053);NB-ARC(start=260, stop=479, evalue=1.1e-46)
Bdistachyon	Bradi1g57271.1.p	NB-ARC(start=238, stop=299, evalue=0.00017)
Bdistachyon	Bradi3g15594.1.p	NB-ARC(start=183, stop=458, evalue=5.9e-65);LRR_4(start=619, stop=649, evalue=0.00016);LRR_4(start=754, stop=782, evalue=0.43)
Bdistachyon	Bradi3g60981.1.p	Nup54(start=34, stop=85, evalue=0.25);NB-ARC(start=122, stop=273, evalue=9.6e-32);NB-ARC(start=309, stop=356, evalue=2.2e-08);LRR_4(start=507, stop=543, evalue=0.0071);Glycos_transf_N(start=771, stop=804, evalue=0.18)
Bdistachyon	Bradi3g14917.2.p	NB-ARC(start=63, stop=343, evalue=2.9e-69)
Bdistachyon	Bradi4g17365.1.p	NB-ARC(start=201, stop=465, evalue=9.4e-51);LRR_4(start=606, stop=643, evalue=1.1e-07)
Bdistachyon	Bradi4g01687.2.p	Cytochrom_B562(start=75, stop=144, evalue=0.34);NB-ARC(start=179, stop=465, evalue=6e-66);LRR_4(start=641, stop=671, evalue=0.12)
Bdistachyon	Bradi2g03191.1.p	NB-ARC(start=175, stop=418, evalue=3.7e-55);LRR_8(start=510, stop=568, evalue=3.4e-08);LRR_4(start=580, stop=622, evalue=0.38);LRR_4(start=829, stop=861, evalue=0.59)
Bdistachyon	Bradi4g07911.1.p	NB-ARC(start=186, stop=412, evalue=6.2e-24)
Bdistachyon	Bradi4g28324.1.p	NB-ARC(start=3, stop=46, evalue=2.1e-06);LRR_8(start=132, stop=189, evalue=0.00081);LRR_4(start=202, stop=238, evalue=0.014);LRR_4(start=480, stop=507, evalue=0.87)
Bdistachyon	Bradi2g38800.2.p	Gal-3-0_sulfotr(start=83, stop=126, evalue=0.057);NB-ARC(start=179, stop=361, evalue=3.4e-16);NB-ARC(start=380, stop=579, evalue=2.8e-35);LRR_4(start=711, stop=745, evalue=0.00025)
Bdistachyon	Bradi2g39517.3.p	NB-ARC(start=173, stop=318, evalue=3e-21);NB-ARC(start=402, stop=702, evalue=1.5e-58);LRR_4(start=848, stop=881, evalue=0.0012)
Bdistachyon	Bradi2g11931.1.p	NB-ARC(start=168, stop=452, evalue=1.4e-58)
Bdistachyon	Bradi4g09587.4.p	NB-ARC(start=189, stop=452, evalue=4.5e-53);LRR_4(start=597, stop=620, evalue=0.17);LRR_4(start=621, stop=647, evalue=0.00056)
Bdistachyon	Bradi4g24852.1.p	NB-ARC(start=149, stop=203, evalue=0.00054);NB-ARC(start=222, stop=345, evalue=2.5e-10)
Bdistachyon	Bradi4g10030.2.p	NB-ARC(start=192, stop=452, evalue=1e-67);LRR_4(start=569, stop=606, evalue=4.1e-07);LRR_4(start=614, stop=652, evalue=0.0016);LRR_4(start=781, stop=811, evalue=0.13)
Bdistachyon	Bradi2g09480.1.p	NB-ARC(start=186, stop=457, evalue=6.7e-63);Peptidase_M26_N(start=497, stop=545, evalue=0.31);LRR_8(start=579, stop=633, evalue=1.1e-06);LRR_4(start=647, stop=686, evalue=2.6e-06);LRR_4(start=719, stop=753, evalue=0.00041);LRR_8(start=768, stop=825, evalue=7.4e-06);LRR_4(start=840, stop=873, evalue=0.066);LRR_4(start=898, stop=917, evalue=0.94);LRR_8(start=1164, stop=1221, evalue=0.0019)
Bdistachyon	Bradi4g40727.1.p	NB-ARC(start=196, stop=486, evalue=3.8e-41);LRR_4(start=624, stop=662, evalue=3.7e-08);LRR_8(start=784, stop=839, evalue=0.025)
Bdistachyon	Bradi1g29560.1.p	NB-ARC(start=191, stop=459, evalue=1.4e-59);LRR_4(start=578, stop=616, evalue=7.6e-07);LRR_4(start=624, stop=660, evalue=0.00036);LRR_4(start=803, stop=835, evalue=0.035)
Bdistachyon	Bradi4g10030.3.p	NB-ARC(start=192, stop=452, evalue=1e-67);LRR_4(start=569, stop=606, evalue=4.1e-07);LRR_4(start=614, stop=652, evalue=0.0016);LRR_4(start=781, stop=811, evalue=0.13)
Bdistachyon	Bradi3g34961.1.p	DUF4075(start=72, stop=103, evalue=0.1);NB-ARC(start=200, stop=481, evalue=3.7e-45);Pkinase(start=1082, stop=1349, evalue=1.6e-44)
Bdistachyon	Bradi4g12313.1.p	NB-ARC(start=181, stop=336, evalue=1.8e-32);LRR_4(start=578, stop=611, evalue=0.0047);LRR_4(start=853, stop=895, evalue=0.035)
Bdistachyon	Bradi2g26926.1.p	NB-ARC(start=13, stop=98, evalue=3.7e-13);LRR_8(start=171, stop=210, evalue=0.11);LRR_8(start=234, stop=280, evalue=0.038)
Bdistachyon	Bradi2g57534.1.p	NB-ARC(start=186, stop=468, evalue=6e-63);LRR_4(start=634, stop=668, evalue=6e-05)
Bdistachyon	Bradi4g44217.4.p	Laminin_II(start=28, stop=83, evalue=0.14);Herpes_BLRF2(start=99, stop=131, evalue=0.38);NB-ARC(start=192, stop=459, evalue=1.1e-53);LRR_4(start=629, stop=659, evalue=1e-05)
Bdistachyon	Bradi4g44550.3.p	Laminin_II(start=26, stop=83, evalue=0.038);Herpes_BLRF2(start=97, stop=135, evalue=0.098);NB-ARC(start=191, stop=456, evalue=8.2e-54);LRR_4(start=626, stop=656, evalue=0.0002)
Bdistachyon	Bradi3g34961.3.p	DUF4075(start=72, stop=103, evalue=0.082);NB-ARC(start=200, stop=481, evalue=2.6e-45);Pkinase_Tyr(start=1083, stop=1144, evalue=2.4e-09)
Bdistachyon	Bradi4g04655.2.p	NB-ARC(start=177, stop=460, evalue=4.9e-70);LRR_4(start=567, stop=599, evalue=0.07);LRR_4(start=624, stop=658, evalue=0.00038);LRR_4(start=671, stop=707, evalue=0.55)
Bdistachyon	Bradi4g23880.1.p	NB-ARC(start=180, stop=349, evalue=1.5e-12);NB-ARC(start=413, stop=675, evalue=1.9e-33);LRR_8(start=824, stop=876, evalue=0.0011)
Bdistachyon	Bradi1g29658.2.p	NB-ARC(start=244, stop=521, evalue=8e-62)
Bdistachyon	Bradi3g03874.1.p	NB-ARC(start=176, stop=452, evalue=1.8e-63);LRR_8(start=623, stop=659, evalue=0.19);LRR_4(start=682, stop=703, evalue=0.65)
Bdistachyon	Bradi4g21941.1.p	NB-ARC(start=206, stop=385, evalue=3.9e-14);LRR_8(start=534, stop=587, evalue=4.1e-06)
Bdistachyon	Bradi4g02535.2.p	NB-ARC(start=154, stop=425, evalue=2.4e-60)
Bdistachyon	Bradi4g38170.2.p	NB-ARC(start=214, stop=492, evalue=1.5e-64);LRR_8(start=633, stop=685, evalue=5.3e-05);LRR_8(start=870, stop=930, evalue=0.067);LRR_8(start=968, stop=1026, evalue=0.035)
Bdistachyon	Bradi2g39547.1.p	NB-ARC(start=13, stop=310, evalue=1.3e-61);LRR_4(start=458, stop=490, evalue=0.0014);LRR_8(start=673, stop=728, evalue=0.21)
Bdistachyon	Bradi1g01250.4.p	NB-ARC(start=195, stop=520, evalue=8.1e-57);LRR_4(start=665, stop=697, evalue=0.0098)
Bdistachyon	Bradi4g09577.1.p	CorA(start=6, stop=79, evalue=0.13);NB-ARC(start=160, stop=429, evalue=3.8e-46);LRR_8(start=578, stop=629, evalue=0.28);Usp(start=862, stop=931, evalue=0.45)
Bdistachyon	Bradi3g42037.3.p	NB-ARC(start=2, stop=270, evalue=4.1e-56)
Bdistachyon	Bradi4g44575.1.p	Laminin_II(start=26, stop=83, evalue=0.075);Herpes_BLRF2(start=99, stop=132, evalue=0.36);NB-ARC(start=191, stop=456, evalue=1.7e-51);LRR_4(start=626, stop=654, evalue=3.5e-05)
Bdistachyon	Bradi2g61510.2.p	OPT(start=18, stop=68, evalue=0.15);NB-ARC(start=196, stop=368, evalue=4.6e-20);NB-ARC(start=427, stop=639, evalue=3.7e-39)
Bdistachyon	Bradi4g28188.1.p	NB-ARC(start=161, stop=452, evalue=3.4e-42);LRR_8(start=553, stop=606, evalue=3.1e-07);LRR_4(start=620, stop=661, evalue=2.6e-08);LRR_8(start=692, stop=749, evalue=6.8e-06);LRR_1(start=764, stop=785, evalue=0.21);LRR_8(start=789, stop=844, evalue=3.2e-07);LRR_8(start=846, stop=901, evalue=0.00036);Pkinase_Tyr(start=1345, stop=1610, evalue=1.7e-31)
Bdistachyon	Bradi3g34697.4.p	NB-ARC(start=174, stop=439, evalue=5.3e-59);LRR_8(start=578, stop=631, evalue=9.6e-06)
Bdistachyon	Bradi4g02525.6.p	DUF1993(start=16, stop=88, evalue=0.39);Matrilin_ccoil(start=104, stop=123, evalue=0.08);NB-ARC(start=186, stop=270, evalue=1.9e-14)
Bdistachyon	Bradi1g30667.1.p	NB-ARC(start=23, stop=144, evalue=0.00045);LRR_8(start=351, stop=399, evalue=1)
Bdistachyon	Bradi1g51961.3.p	Myb_DNA-binding(start=17, stop=63, evalue=2.7e-16);Myb_DNA-binding(start=70, stop=115, evalue=9.2e-14);NB-ARC(start=453, stop=736, evalue=3.2e-54)
Bdistachyon	Bradi4g24930.2.p	AAA_16(start=191, stop=256, evalue=0.00047);NB-ARC(start=296, stop=418, evalue=1.4e-06)
Bdistachyon	Bradi2g39074.1.p	Cep57_CLD_2(start=119, stop=147, evalue=0.12);NB-ARC(start=196, stop=470, evalue=1.5e-63);LRR_4(start=622, stop=651, evalue=0.072)
Bdistachyon	Bradi3g42037.2.p	NB-ARC(start=2, stop=270, evalue=4.1e-56)
Bdistachyon	Bradi2g48467.1.p	NB-ARC(start=187, stop=245, evalue=1.5e-05);NB-ARC(start=287, stop=399, evalue=1.4e-06)
Bdistachyon	Bradi2g38982.1.p	Cep57_CLD_2(start=119, stop=147, evalue=0.12);NB-ARC(start=196, stop=470, evalue=1.9e-64);LRR_4(start=622, stop=652, evalue=0.0097)
Bdistachyon	Bradi1g27757.2.p	Lact-deh-memb(start=8, stop=57, evalue=0.13);NB-ARC(start=164, stop=428, evalue=3.9e-52);LRR_8(start=504, stop=559, evalue=0.14);LRR_4(start=571, stop=603, evalue=0.0014);LRR_8(start=837, stop=892, evalue=0.028)
Bdistachyon	Bradi5g15560.1.p	NB-ARC(start=170, stop=445, evalue=2.3e-62);LRR_8(start=537, stop=595, evalue=8e-12);LRR_4(start=607, stop=650, evalue=0.32)
Bdistachyon	Bradi5g17527.1.p	NB-ARC(start=171, stop=455, evalue=4.9e-75);LRR_4(start=569, stop=607, evalue=5e-05);LRR_4(start=614, stop=642, evalue=0.058);LRR_8(start=745, stop=801, evalue=0.00032)
Bdistachyon	Bradi3g15595.1.p	NB-ARC(start=7, stop=180, evalue=3.4e-36);LRR_4(start=329, stop=366, evalue=0.00027)
Bdistachyon	Bradi4g07027.1.p	NB-ARC(start=176, stop=479, evalue=5.5e-45);LRR_4(start=624, stop=652, evalue=0.59)
Bdistachyon	Bradi4g15060.1.p	NB-ARC(start=202, stop=474, evalue=8.6e-41);LRR_8(start=650, stop=705, evalue=1.2e-06)
Bdistachyon	Bradi4g12131.1.p	NB-ARC(start=173, stop=317, evalue=1e-22);LRR_4(start=460, stop=492, evalue=0.0067);LRR_8(start=501, stop=552, evalue=0.25);UCH(start=648, stop=785, evalue=0.51)
Bdistachyon	Bradi4g40010.2.p	NB-ARC(start=245, stop=446, evalue=4e-05)
Bdistachyon	Bradi2g39666.1.p	NB-ARC(start=37, stop=161, evalue=5.4e-23);NB-ARC(start=164, stop=291, evalue=2.5e-21);LRR_4(start=405, stop=436, evalue=0.03)
Bdistachyon	Bradi5g01480.1.p	NB-ARC(start=143, stop=353, evalue=3e-12)
Bdistachyon	Bradi1g29381.1.p	NB-ARC(start=167, stop=341, evalue=7.6e-10);NB-ARC(start=372, stop=643, evalue=2.6e-35);LRR_8(start=796, stop=848, evalue=0.00086)
Bdistachyon	Bradi1g29441.2.p	NB-ARC(start=36, stop=321, evalue=1.5e-74);LRR_8(start=460, stop=515, evalue=0.00024)
Bdistachyon	Bradi4g09597.1.p	NB-ARC(start=197, stop=504, evalue=1.7e-55);LRR_4(start=648, stop=685, evalue=5.7e-06)
Bdistachyon	Bradi4g02520.2.p	NB-ARC(start=227, stop=357, evalue=9.1e-06);NB-ARC(start=473, stop=544, evalue=0.68);NB-ARC(start=751, stop=1039, evalue=1.6e-30);LRR_8(start=1168, stop=1220, evalue=0.00015)
Bdistachyon	Bradi2g03588.1.p	NB-ARC(start=192, stop=494, evalue=6.9e-44);LRR_4(start=605, stop=643, evalue=7.5e-06);LRR_8(start=651, stop=706, evalue=0.18)
Bdistachyon	Bradi3g03878.1.p	NB-ARC(start=176, stop=454, evalue=1.5e-61);LRR_8(start=625, stop=659, evalue=0.34);LRR_4(start=673, stop=705, evalue=0.51)
Bdistachyon	Bradi2g36150.1.p	NB-ARC(start=56, stop=335, evalue=9.8e-51)
Bdistachyon	Bradi3g41871.1.p	DUF2250(start=29, stop=79, evalue=0.011);NB-ARC(start=105, stop=172, evalue=1.3e-15)
Bdistachyon	Bradi1g29360.2.p	Neocarzinostat(start=149, stop=209, evalue=0.18);NB-ARC(start=227, stop=363, evalue=4.1e-12);NB-ARC(start=396, stop=586, evalue=2.9e-19);LRR_8(start=740, stop=793, evalue=9.6e-06);LRR_8(start=960, stop=990, evalue=0.95)
Bdistachyon	Bradi3g03465.1.p	Laminin_II(start=26, stop=118, evalue=0.19);NB-ARC(start=168, stop=454, evalue=1.3e-63)
Bdistachyon	Bradi2g21360.1.p	NB-ARC(start=177, stop=469, evalue=2.5e-74);LRR_4(start=582, stop=619, evalue=2.1e-05);LRR_4(start=627, stop=656, evalue=0.68);LRR_8(start=783, stop=844, evalue=0.0037);LRR_8(start=910, stop=970, evalue=0.00076)
Bdistachyon	Bradi3g60446.2.p	NB-ARC(start=5, stop=225, evalue=2.8e-43);LRR_4(start=367, stop=396, evalue=0.00024)
Bdistachyon	Bradi4g04657.1.p	NB-ARC(start=214, stop=482, evalue=2.6e-66);LRR_4(start=646, stop=680, evalue=0.001)
Bdistachyon	Bradi2g60230.5.p	NB-ARC(start=175, stop=470, evalue=1.5e-53);LRR_8(start=636, stop=691, evalue=0.00016);LRR_1(start=730, stop=751, evalue=0.5);LRR_8(start=752, stop=809, evalue=9e-07);LRR_8(start=824, stop=882, evalue=1.3e-09);LRR_4(start=1055, stop=1085, evalue=0.89);LRR_8(start=1231, stop=1290, evalue=6.1e-05)
Bdistachyon	Bradi2g60230.4.p	NB-ARC(start=175, stop=470, evalue=1.5e-53);LRR_8(start=636, stop=691, evalue=0.00016);LRR_1(start=730, stop=751, evalue=0.51);LRR_8(start=752, stop=809, evalue=9e-07);LRR_8(start=824, stop=882, evalue=1.3e-09);LRR_4(start=1055, stop=1085, evalue=0.89);LRR_8(start=1231, stop=1290, evalue=6.1e-05)
Bdistachyon	Bradi3g41865.1.p	NB-ARC(start=170, stop=283, evalue=2e-25);NB-ARC(start=285, stop=360, evalue=7e-16)
Bdistachyon	Bradi4g09577.2.p	CorA(start=6, stop=79, evalue=0.13);NB-ARC(start=160, stop=429, evalue=3.8e-46);LRR_8(start=578, stop=629, evalue=0.28);Usp(start=862, stop=931, evalue=0.45)
Bdistachyon	Bradi3g03878.3.p	NB-ARC(start=176, stop=454, evalue=1.4e-61);LRR_8(start=598, stop=632, evalue=0.34);LRR_4(start=646, stop=678, evalue=0.49)
Bdistachyon	Bradi5g00451.1.p	NB-ARC(start=172, stop=284, evalue=4.8e-21);NB-ARC(start=303, stop=403, evalue=8.7e-21);LRR_7(start=925, stop=941, evalue=0.18)
Bdistachyon	Bradi4g04655.4.p	NB-ARC(start=177, stop=460, evalue=4.9e-70);LRR_4(start=567, stop=599, evalue=0.07);LRR_4(start=624, stop=658, evalue=0.00038);LRR_4(start=671, stop=707, evalue=0.55)
Bdistachyon	Bradi2g60430.1.p	NB-ARC(start=3, stop=134, evalue=4.3e-25);LRR_4(start=273, stop=303, evalue=4.5e-05)
Bdistachyon	Bradi3g15277.4.p	NB-ARC(start=1, stop=255, evalue=1.1e-56);LRR_4(start=397, stop=427, evalue=2.8e-05);LRR_4(start=549, stop=579, evalue=0.76)
Bdistachyon	Bradi3g03587.1.p	NB-ARC(start=177, stop=453, evalue=1.4e-62)
Bdistachyon	Bradi4g07902.2.p	NB-ARC(start=135, stop=357, evalue=2.4e-29)
Bdistachyon	Bradi5g02430.1.p	NB-ARC(start=19, stop=138, evalue=0.00028);LRR_4(start=368, stop=400, evalue=0.046)
Bdistachyon	Bradi1g51320.1.p	NB-ARC(start=236, stop=347, evalue=1.7e-05);NB-ARC(start=382, stop=534, evalue=1.5e-15);LRR_4(start=690, stop=729, evalue=0.00011);DEC-1_N(start=747, stop=785, evalue=0.59)
Bdistachyon	Bradi1g29427.5.p	NB-ARC(start=169, stop=454, evalue=2.9e-75);LRR_8(start=593, stop=649, evalue=0.00066);LRR_8(start=787, stop=843, evalue=0.0091)
Bdistachyon	Bradi1g27770.1.p	NB-ARC(start=163, stop=447, evalue=1.3e-49);LRR_8(start=562, stop=618, evalue=7.6e-08);LRR_4(start=632, stop=660, evalue=0.12);Spore-coat_CotZ(start=692, stop=755, evalue=0.28);LRR_4(start=775, stop=806, evalue=0.014)
Bdistachyon	Bradi4g24857.1.p	NB-ARC(start=176, stop=230, evalue=0.00081);NB-ARC(start=249, stop=373, evalue=2.7e-10)
Bdistachyon	Bradi4g44227.4.p	DUF3542(start=11, stop=83, evalue=0.017);Herpes_BLRF2(start=99, stop=131, evalue=0.41);NB-ARC(start=192, stop=459, evalue=1.3e-54);LRR_4(start=629, stop=659, evalue=2.6e-06)
Bdistachyon	Bradi4g13550.1.p	HSCB_C(start=262, stop=316, evalue=0.067);NB-ARC(start=420, stop=629, evalue=4.1e-13);LRR_4(start=756, stop=788, evalue=0.00022)
Bdistachyon	Bradi4g06611.1.p	NB-ARC(start=152, stop=439, evalue=4.9e-57);LRR_8(start=563, stop=597, evalue=0.73)
Bdistachyon	Bradi5g22547.1.p	NB-ARC(start=313, stop=589, evalue=2.3e-64);Recep_L_domain(start=841, stop=880, evalue=0.79);LRR_4(start=1451, stop=1494, evalue=0.14)
Bdistachyon	Bradi1g51954.1.p	NB-ARC(start=155, stop=431, evalue=2.1e-43);LRR_4(start=573, stop=608, evalue=0.017)
Bdistachyon	Bradi4g11940.2.p	NB-ARC(start=130, stop=194, evalue=8.4e-07);NB-ARC(start=259, stop=328, evalue=2.2e-05);LRR_8(start=444, stop=493, evalue=0.11);LRR_8(start=502, stop=560, evalue=3.4e-05);LRR_8(start=754, stop=796, evalue=0.00016)
Bdistachyon	Bradi4g12877.1.p	NB-ARC(start=206, stop=474, evalue=5.3e-68);LRR_4(start=580, stop=604, evalue=0.046);LRR_4(start=639, stop=682, evalue=0.31)
Bdistachyon	Bradi1g79026.1.p	NB-ARC(start=154, stop=278, evalue=2.9e-15);NB-ARC(start=295, stop=376, evalue=0.009)
Bdistachyon	Bradi1g50407.1.p	DUF3683(start=81, stop=130, evalue=0.38);NB-ARC(start=185, stop=469, evalue=1.4e-55);LRR_4(start=638, stop=672, evalue=4.5e-05)
Bdistachyon	Bradi1g53940.2.p	NB-ARC(start=159, stop=208, evalue=0.058);NB-ARC(start=214, stop=343, evalue=4.9e-07)
Bdistachyon	Bradi4g21950.3.p	NB-ARC(start=181, stop=359, evalue=2.2e-17);NB-ARC(start=452, stop=729, evalue=7.6e-37);LRR_8(start=878, stop=932, evalue=5.1e-05)
Bdistachyon	Bradi4g09621.1.p	NB-ARC(start=7, stop=165, evalue=1e-35);LRR_8(start=307, stop=360, evalue=0.0025);LRR_8(start=569, stop=603, evalue=0.12);DDE_4(start=743, stop=885, evalue=3.1e-17)
Bdistachyon	Bradi4g28177.1.p	NB-ARC(start=177, stop=459, evalue=4.6e-45);LRR_4(start=582, stop=612, evalue=6.5e-05);LRR_4(start=628, stop=669, evalue=3.2e-05);LRR_4(start=674, stop=707, evalue=0.00029);LRR_8(start=749, stop=806, evalue=1.2e-07)
Bdistachyon	Bradi4g44590.2.p	DUF3542(start=10, stop=83, evalue=0.0018);Herpes_BLRF2(start=99, stop=131, evalue=0.22);NB-ARC(start=177, stop=279, evalue=1.5e-13)
Bdistachyon	Bradi5g10277.2.p	NB-ARC(start=31, stop=139, evalue=0.15);LRR_4(start=494, stop=533, evalue=0.00051);LRR_8(start=581, stop=634, evalue=0.062);LRR_8(start=881, stop=914, evalue=0.0099)
Bdistachyon	Bradi2g12497.1.p	NB-ARC(start=197, stop=461, evalue=1.4e-57);LRR_4(start=604, stop=642, evalue=2.3e-06)
Bdistachyon	Bradi3g05470.2.p	NB-ARC(start=172, stop=462, evalue=2.3e-37);LRR_4(start=639, stop=673, evalue=8.2e-06)
Bdistachyon	Bradi3g45550.1.p	NB-ARC(start=165, stop=228, evalue=2.9e-06);NB-ARC(start=248, stop=375, evalue=7.2e-07)
Bdistachyon	Bradi4g14697.1.p	NB-ARC(start=158, stop=437, evalue=2.8e-70);LRR_8(start=574, stop=629, evalue=4.3e-07);LRR_8(start=718, stop=771, evalue=0.0051)
Bdistachyon	Bradi4g39317.3.p	NB-ARC(start=182, stop=358, evalue=5.2e-15);NB-ARC(start=418, stop=711, evalue=3.9e-38);LRR_8(start=861, stop=914, evalue=2e-05);LRR_8(start=1125, stop=1180, evalue=0.83)
Bdistachyon	Bradi2g37990.1.p	NB-ARC(start=171, stop=209, evalue=0.033);NB-ARC(start=212, stop=431, evalue=3.5e-48);LRR_4(start=574, stop=612, evalue=1.3e-05)
Bdistachyon	Bradi4g06970.1.p	NB-ARC(start=185, stop=467, evalue=1.1e-74);LRR_4(start=609, stop=647, evalue=1.6e-08);LRR_4(start=860, stop=892, evalue=0.066)
Bdistachyon	Bradi2g38192.1.p	NB-ARC(start=232, stop=512, evalue=4.2e-60);LRR_8(start=655, stop=713, evalue=0.026)
Bdistachyon	Bradi1g51961.4.p	Myb_DNA-binding(start=17, stop=63, evalue=2.7e-16);Myb_DNA-binding(start=70, stop=115, evalue=9.2e-14);NB-ARC(start=453, stop=736, evalue=3.2e-54)
Bdistachyon	Bradi2g03191.2.p	NB-ARC(start=175, stop=418, evalue=3.7e-55);LRR_8(start=510, stop=568, evalue=3.4e-08);LRR_4(start=580, stop=622, evalue=0.38);LRR_4(start=829, stop=861, evalue=0.59)
Bdistachyon	Bradi4g10453.1.p	NB-ARC(start=167, stop=453, evalue=2.9e-26);LRR_8(start=581, stop=630, evalue=0.033)
Bdistachyon	Bradi4g02528.2.p	NB-ARC(start=3, stop=219, evalue=2.3e-46)
Bdistachyon	Bradi4g12732.1.p	NB-ARC(start=157, stop=425, evalue=7.2e-60);LRR_8(start=567, stop=619, evalue=0.53);LRR_4(start=629, stop=669, evalue=0.85)
Bdistachyon	Bradi2g37990.2.p	NB-ARC(start=3, stop=198, evalue=6.7e-46);LRR_4(start=341, stop=379, evalue=8.8e-06)
Bdistachyon	Bradi4g38671.1.p	NB-ARC(start=196, stop=432, evalue=2.4e-41);LRR_8(start=525, stop=580, evalue=3e-05);mTERF(start=847, stop=918, evalue=0.039);FLO_LFY(start=989, stop=1044, evalue=0.087)
Bdistachyon	Bradi4g00600.1.p	NB-ARC(start=655, stop=770, evalue=1.2e-09);LRR_4(start=900, stop=933, evalue=0.0037);LRR_4(start=1059, stop=1099, evalue=0.68)
Bdistachyon	Bradi1g01555.1.p	NB-ARC(start=227, stop=331, evalue=2.1e-07)
Bdistachyon	Bradi4g10017.1.p	NB-ARC(start=109, stop=377, evalue=7.6e-68);LRR_4(start=492, stop=529, evalue=2.4e-07);LRR_4(start=537, stop=575, evalue=0.045);LRR_4(start=718, stop=734, evalue=0.18)
Bdistachyon	Bradi4g24887.1.p	NB-ARC(start=173, stop=444, evalue=2.1e-43);LRR_4(start=573, stop=605, evalue=0.42);LRR_4(start=620, stop=646, evalue=0.031)
Bdistachyon	Bradi5g27069.1.p	NB-ARC(start=168, stop=439, evalue=1.1e-58);LRR_4(start=612, stop=640, evalue=0.024)
Bdistachyon	Bradi4g07027.4.p	NB-ARC(start=52, stop=170, evalue=5.1e-10);LRR_4(start=315, stop=343, evalue=0.39)
Bdistachyon	Bradi4g04655.3.p	NB-ARC(start=177, stop=460, evalue=4.9e-70);LRR_4(start=567, stop=599, evalue=0.07);LRR_4(start=624, stop=658, evalue=0.00038);LRR_4(start=671, stop=707, evalue=0.55)
Bdistachyon	Bradi2g37166.2.p	NB-ARC(start=176, stop=467, evalue=4.7e-65);LRR_4(start=634, stop=661, evalue=0.055)
Bdistachyon	Bradi1g01250.1.p	NB-ARC(start=195, stop=520, evalue=8.1e-57);LRR_4(start=665, stop=697, evalue=0.0098)
Bdistachyon	Bradi3g07580.2.p	Cytochrom_B562(start=37, stop=97, evalue=0.15);NB-ARC(start=173, stop=455, evalue=4.1e-24)
Bdistachyon	Bradi4g44217.3.p	Laminin_II(start=28, stop=83, evalue=0.14);Herpes_BLRF2(start=99, stop=131, evalue=0.38);NB-ARC(start=192, stop=459, evalue=1.1e-53);LRR_4(start=629, stop=659, evalue=1e-05)
Bdistachyon	Bradi5g01936.1.p	NB-ARC(start=204, stop=478, evalue=4e-59);LRR_8(start=601, stop=652, evalue=0.0043);LRR_8(start=1047, stop=1093, evalue=0.1)
Bdistachyon	Bradi3g14560.2.p	NB-ARC(start=36, stop=170, evalue=0.00029);LRR_8(start=448, stop=495, evalue=0.0015);LRR_8(start=579, stop=623, evalue=0.00028)
Bdistachyon	Bradi3g15277.2.p	NB-ARC(start=1, stop=255, evalue=1.1e-56);LRR_4(start=397, stop=427, evalue=2.8e-05);LRR_4(start=549, stop=579, evalue=0.76)
Bdistachyon	Bradi3g60453.1.p	NB-ARC(start=28, stop=95, evalue=3.1e-07)
Bdistachyon	Bradi1g50407.5.p	DUF3683(start=81, stop=130, evalue=0.38);NB-ARC(start=185, stop=469, evalue=1.4e-55);LRR_4(start=638, stop=672, evalue=4.5e-05)
Bdistachyon	Bradi4g09271.1.p	NB-ARC(start=14, stop=117, evalue=5.7e-21);LRR_8(start=223, stop=266, evalue=0.074);LRR_8(start=536, stop=597, evalue=0.006);DDE_4(start=837, stop=966, evalue=7.2e-17)
Bdistachyon	Bradi1g50407.3.p	DUF3683(start=81, stop=130, evalue=0.38);NB-ARC(start=185, stop=469, evalue=1.4e-55);LRR_4(start=638, stop=672, evalue=4.5e-05)
Bdistachyon	Bradi3g34967.2.p	NB-ARC(start=145, stop=218, evalue=5e-07);NB-ARC(start=312, stop=366, evalue=0.015);NB-ARC(start=377, stop=463, evalue=0.0098)
Bdistachyon	Bradi3g15594.3.p	NB-ARC(start=183, stop=458, evalue=5.9e-65);LRR_4(start=619, stop=649, evalue=0.00016);LRR_4(start=754, stop=782, evalue=0.43)
Bdistachyon	Bradi2g39247.1.p	DUF827(start=28, stop=139, evalue=0.16);NB-ARC(start=197, stop=466, evalue=1.3e-61);LRR_4(start=611, stop=643, evalue=5.7e-06)
Bdistachyon	Bradi4g21950.4.p	NB-ARC(start=181, stop=359, evalue=2.2e-17);NB-ARC(start=452, stop=729, evalue=7.6e-37);LRR_8(start=878, stop=932, evalue=5.1e-05)
Bdistachyon	Bradi1g29370.2.p	NB-ARC(start=47, stop=329, evalue=3e-31);LRR_4(start=482, stop=522, evalue=0.015)
Bdistachyon	Bradi3g21210.1.p	NB-ARC(start=173, stop=228, evalue=0.0001);NB-ARC(start=245, stop=334, evalue=0.31)
Bdistachyon	Bradi2g09427.1.p	NB-ARC(start=201, stop=467, evalue=1.5e-39);LRR_4(start=601, stop=636, evalue=5.7e-06)
Bdistachyon	Bradi4g02500.1.p	NB-ARC(start=108, stop=177, evalue=0.37);NB-ARC(start=241, stop=395, evalue=1.5e-07);NB-ARC(start=453, stop=731, evalue=2.1e-18);Pirin_C(start=788, stop=841, evalue=0.86);LRR_4(start=897, stop=924, evalue=0.037)
Bdistachyon	Bradi4g44646.1.p	Laminin_II(start=26, stop=83, evalue=0.0037);Herpes_BLRF2(start=99, stop=133, evalue=0.069);NB-ARC(start=191, stop=237, evalue=3.1e-08)
Bdistachyon	Bradi5g15565.1.p	NB-ARC(start=175, stop=447, evalue=1.6e-58);LRR_8(start=537, stop=593, evalue=9.4e-10);SPO22(start=675, stop=807, evalue=0.0081)
Bdistachyon	Bradi4g40605.1.p	NB-ARC(start=106, stop=214, evalue=4e-20)
Bdistachyon	Bradi3g61040.2.p	NB-ARC(start=105, stop=343, evalue=5e-30)
Bdistachyon	Bradi1g00278.1.p	NB-ARC(start=178, stop=218, evalue=0.0025);NB-ARC(start=235, stop=316, evalue=9.2e-10);NB-ARC(start=348, stop=403, evalue=1.4e-07);Serine_rich(start=430, stop=486, evalue=0.3);LRR_4(start=541, stop=573, evalue=0.62);LRR_4(start=828, stop=863, evalue=0.011)
Bdistachyon	Bradi2g38838.1.p	NB-ARC(start=174, stop=355, evalue=3.9e-14);NB-ARC(start=444, stop=631, evalue=4.7e-29);LRR_4(start=765, stop=800, evalue=0.0016)
Bdistachyon	Bradi4g04662.3.p	Myosin_tail_1(start=30, stop=132, evalue=0.062);NB-ARC(start=179, stop=455, evalue=2.9e-69);LRR_4(start=620, stop=649, evalue=0.00024);PP1_inhibitor(start=691, stop=727, evalue=0.49)
Bdistachyon	Bradi3g22538.1.p	NB-ARC(start=164, stop=293, evalue=2.2e-26);LRR_8(start=449, stop=507, evalue=0.025)
Bdistachyon	Bradi3g00757.1.p	Laminin_II(start=33, stop=138, evalue=0.87);NB-ARC(start=168, stop=451, evalue=2.8e-65)
Bdistachyon	Bradi4g09957.1.p	NB-ARC(start=222, stop=436, evalue=4.1e-32)
Bdistachyon	Bradi3g03597.1.p	NB-ARC(start=140, stop=416, evalue=2.2e-66)
Bdistachyon	Bradi4g07027.2.p	NB-ARC(start=1, stop=195, evalue=2.2e-25);LRR_4(start=340, stop=368, evalue=0.4)
Bdistachyon	Bradi1g29446.1.p	NB-ARC(start=168, stop=453, evalue=1.1e-73);LRR_8(start=592, stop=645, evalue=0.00057);LRR_8(start=738, stop=791, evalue=0.88)
Bdistachyon	Bradi2g50590.3.p	TIR_2(start=187, stop=262, evalue=6.2e-05);NB-ARC(start=473, stop=627, evalue=2.7e-08)
Bdistachyon	Bradi5g01457.1.p	NB-ARC(start=92, stop=277, evalue=3e-07)
Bdistachyon	Bradi3g39933.1.p	NB-ARC(start=201, stop=355, evalue=4.3e-10);NB-ARC(start=359, stop=441, evalue=3.3e-08);LRR_4(start=555, stop=586, evalue=0.13);LRR_4(start=611, stop=630, evalue=0.44)
Bdistachyon	Bradi2g60427.1.p	Hypoth_Ymh(start=102, stop=160, evalue=0.17);NB-ARC(start=172, stop=233, evalue=5.1e-09)
Bdistachyon	Bradi4g10060.1.p	NB-ARC(start=196, stop=454, evalue=7e-68);LRR_4(start=571, stop=608, evalue=5e-07);LRR_4(start=616, stop=654, evalue=0.0033)
Bdistachyon	Bradi1g01377.1.p	NB-ARC(start=177, stop=457, evalue=3.1e-71);LRR_8(start=563, stop=608, evalue=0.25);LRR_4(start=624, stop=668, evalue=0.001)
Bdistachyon	Bradi2g52450.3.p	NB-ARC(start=41, stop=298, evalue=1.9e-34);LRR_8(start=462, stop=520, evalue=0.00028);LRR_8(start=783, stop=841, evalue=0.78)
Bdistachyon	Bradi1g01387.3.p	NB-ARC(start=192, stop=462, evalue=3.6e-66);LRR_4(start=630, stop=660, evalue=0.076)
Bdistachyon	Bradi2g03061.3.p	NB-ARC(start=190, stop=453, evalue=3e-64);LRR_4(start=568, stop=604, evalue=0.00068);LRR_4(start=612, stop=651, evalue=0.0018);LRR_4(start=780, stop=810, evalue=0.15)
Bdistachyon	Bradi4g44227.1.p	DUF3542(start=11, stop=83, evalue=0.017);Herpes_BLRF2(start=99, stop=131, evalue=0.41);NB-ARC(start=192, stop=459, evalue=1.3e-54);LRR_4(start=629, stop=659, evalue=2.6e-06)
Bdistachyon	Bradi4g13470.1.p	NB-ARC(start=417, stop=623, evalue=1.1e-12);LRR_4(start=751, stop=783, evalue=0.00014)
Bdistachyon	Bradi2g27750.1.p	NB-ARC(start=172, stop=380, evalue=1.7e-07)
Bdistachyon	Bradi1g29427.3.p	NB-ARC(start=169, stop=454, evalue=2.9e-75);LRR_8(start=593, stop=649, evalue=0.00066);LRR_8(start=787, stop=843, evalue=0.0091)
Bdistachyon	Bradi1g29352.1.p	NB-ARC(start=204, stop=343, evalue=2.8e-06);NB-ARC(start=362, stop=418, evalue=0.041);NB-ARC(start=426, stop=483, evalue=0.0029);NB-ARC(start=605, stop=875, evalue=1.5e-32);LRR_4(start=1037, stop=1064, evalue=0.064)
Bdistachyon	Bradi2g51807.1.p	NB-ARC(start=214, stop=476, evalue=3.9e-51);LRR_8(start=617, stop=666, evalue=0.00031);LRR_8(start=977, stop=1036, evalue=0.045)
Bdistachyon	Bradi3g34697.2.p	NB-ARC(start=174, stop=439, evalue=5.3e-59);LRR_8(start=578, stop=631, evalue=9.6e-06)
Bdistachyon	Bradi1g29634.2.p	NB-ARC(start=150, stop=281, evalue=1.9e-27);LRR_1(start=334, stop=354, evalue=0.21)
Bdistachyon	Bradi1g01397.1.p	Topo_C_assoc(start=128, stop=167, evalue=0.16);NB-ARC(start=183, stop=346, evalue=1.6e-35)
Bdistachyon	Bradi2g39622.1.p	NB-ARC(start=187, stop=208, evalue=0.97);NB-ARC(start=210, stop=403, evalue=1.4e-32);LRR_4(start=542, stop=571, evalue=0.001)
Bdistachyon	Bradi3g58951.2.p	NB-ARC(start=179, stop=457, evalue=2.8e-43);LRR_4(start=787, stop=817, evalue=0.75)
Bdistachyon	Bradi2g39091.1.p	NB-ARC(start=176, stop=461, evalue=8.4e-67)
Bdistachyon	Bradi4g06470.1.p	NB-ARC(start=168, stop=455, evalue=2.1e-51);LRR_8(start=603, stop=647, evalue=0.27);LRR_8(start=935, stop=998, evalue=0.013)
Bdistachyon	Bradi5g00616.1.p	NB-ARC(start=12, stop=154, evalue=2.3e-05);LRR_8(start=328, stop=374, evalue=0.069);LRR_4(start=469, stop=501, evalue=0.012);LRR_4(start=539, stop=568, evalue=0.3)
Bdistachyon	Bradi4g02625.1.p	NB-ARC(start=197, stop=464, evalue=2.9e-59);LRR_8(start=754, stop=804, evalue=0.075)
Bdistachyon	Bradi4g13533.1.p	NB-ARC(start=236, stop=302, evalue=5.7e-08);LRR_4(start=417, stop=450, evalue=0.048)
Bdistachyon	Bradi1g31998.1.p	NB-ARC(start=64, stop=166, evalue=0.00011)
Bdistachyon	Bradi4g44550.1.p	Laminin_II(start=27, stop=81, evalue=0.01);NB-ARC(start=205, stop=294, evalue=3.3e-12);NB-ARC(start=318, stop=581, evalue=2.2e-53);LRR_4(start=751, stop=781, evalue=0.00023)
Bdistachyon	Bradi3g55006.1.p	NB-ARC(start=195, stop=470, evalue=4.1e-60);LRR_4(start=689, stop=720, evalue=0.15)
Bdistachyon	Bradi4g24914.2.p	NB-ARC(start=13, stop=150, evalue=6e-23);Pkinase(start=713, stop=978, evalue=1.1e-28);Pkinase(start=1060, stop=1344, evalue=1.6e-71)
Bdistachyon	Bradi4g13540.2.p	NB-ARC(start=480, stop=689, evalue=4.4e-13);LRR_4(start=815, stop=848, evalue=8.7e-05);LRR_8(start=1006, stop=1043, evalue=0.19)
Bdistachyon	Bradi2g37166.1.p	NB-ARC(start=176, stop=467, evalue=5.1e-65);LRR_4(start=634, stop=661, evalue=0.058)
Bdistachyon	Bradi3g14033.1.p	Phage_GP20(start=102, stop=151, evalue=0.13);NB-ARC(start=181, stop=449, evalue=2.2e-61)
Bdistachyon	Bradi3g05480.1.p	NB-ARC(start=172, stop=460, evalue=4.1e-38);LRR_4(start=637, stop=675, evalue=4.2e-05)
Bdistachyon	Bradi1g01407.1.p	NB-ARC(start=177, stop=459, evalue=2.5e-67);LRR_8(start=555, stop=610, evalue=0.087);LRR_4(start=626, stop=670, evalue=0.0011)
Bdistachyon	Bradi2g36173.1.p	NB-ARC(start=55, stop=244, evalue=5.3e-38)
Bdistachyon	Bradi2g03200.2.p	NB-ARC(start=168, stop=379, evalue=1.4e-45);LRR_8(start=532, stop=587, evalue=2.1e-05)
Bdistachyon	Bradi2g38928.1.p	NB-ARC(start=233, stop=322, evalue=3.2e-09);NB-ARC(start=397, stop=577, evalue=6.4e-30);LRR_8(start=667, stop=718, evalue=0.00056)
Bdistachyon	Bradi3g15980.2.p	NB-ARC(start=239, stop=369, evalue=0.00022)
Bdistachyon	Bradi5g22176.1.p	zf-BED(start=127, stop=176, evalue=8.2e-10);Syntaxin-6_N(start=218, stop=259, evalue=0.21);NB-ARC(start=295, stop=567, evalue=1e-62)
Bdistachyon	Bradi2g38900.2.p	NB-ARC(start=295, stop=472, evalue=1.2e-22);LRR_8(start=638, stop=690, evalue=0.00022)
Bdistachyon	Bradi2g39847.1.p	OGG_N(start=53, stop=136, evalue=0.28);NB-ARC(start=173, stop=453, evalue=1.1e-66);LRR_4(start=593, stop=631, evalue=9.2e-06)
Bdistachyon	Bradi1g44542.2.p	NB-ARC(start=198, stop=468, evalue=6.1e-64);YozD(start=473, stop=517, evalue=0.022);LRR_4(start=627, stop=657, evalue=0.00011);LRR_4(start=676, stop=703, evalue=0.022)
Bdistachyon	Bradi3g10370.3.p	NB-ARC(start=225, stop=491, evalue=1.6e-63);LRR_8(start=627, stop=681, evalue=8.8e-05)
Bdistachyon	Bradi3g03882.1.p	NB-ARC(start=176, stop=453, evalue=1.3e-65);LRR_4(start=665, stop=697, evalue=0.24)
Bdistachyon	Bradi2g52840.1.p	TelA(start=7, stop=85, evalue=0.21);NB-ARC(start=191, stop=456, evalue=3.1e-73);LRR_8(start=591, stop=642, evalue=2.6e-05);LRR_4(start=770, stop=801, evalue=0.045);LRR_4(start=870, stop=911, evalue=0.03);LRR_8(start=921, stop=953, evalue=0.17);LRR_4(start=1020, stop=1060, evalue=0.014)
Bdistachyon	Bradi4g12737.3.p	NB-ARC(start=4, stop=162, evalue=2.1e-21);LRR_4(start=308, stop=339, evalue=0.00012);NapD(start=366, stop=415, evalue=0.22)
Bdistachyon	Bradi2g52450.1.p	NB-ARC(start=41, stop=298, evalue=2.1e-34);LRR_8(start=415, stop=469, evalue=0.0019);LRR_8(start=485, stop=538, evalue=0.00031);LRR_8(start=783, stop=841, evalue=0.84)
Bdistachyon	Bradi4g44217.5.p	Laminin_II(start=28, stop=83, evalue=0.14);Herpes_BLRF2(start=99, stop=131, evalue=0.38);NB-ARC(start=192, stop=459, evalue=1.1e-53);LRR_4(start=629, stop=659, evalue=1e-05)
Bdistachyon	Bradi1g27770.2.p	NB-ARC(start=163, stop=447, evalue=1.3e-49);LRR_8(start=562, stop=618, evalue=7.6e-08);LRR_4(start=632, stop=660, evalue=0.12);Spore-coat_CotZ(start=692, stop=755, evalue=0.27);LRR_4(start=775, stop=806, evalue=0.013)
Bdistachyon	Bradi1g58980.1.p	NB-ARC(start=179, stop=232, evalue=9.1e-05);NB-ARC(start=263, stop=392, evalue=6e-07)
Bdistachyon	Bradi4g20527.2.p	NB-ARC(start=177, stop=461, evalue=1.9e-66)
Bdistachyon	Bradi4g02500.2.p	NB-ARC(start=108, stop=177, evalue=0.37);NB-ARC(start=241, stop=395, evalue=1.5e-07);NB-ARC(start=452, stop=730, evalue=2.1e-18);Pirin_C(start=787, stop=840, evalue=0.85);LRR_4(start=896, stop=923, evalue=0.037)
Bdistachyon	Bradi2g39067.1.p	Cep57_CLD_2(start=98, stop=122, evalue=0.21);NB-ARC(start=157, stop=446, evalue=2.3e-65);LRR_4(start=595, stop=628, evalue=3.3e-05)
Bdistachyon	Bradi2g39393.1.p	ATG16(start=16, stop=83, evalue=0.087);NB-ARC(start=196, stop=465, evalue=6e-62);LRR_4(start=610, stop=643, evalue=2.5e-06)
Bdistachyon	Bradi2g18830.2.p	NB-ARC(start=185, stop=235, evalue=0.00022);NB-ARC(start=280, stop=377, evalue=4.8e-07)
Bdistachyon	Bradi4g03230.1.p	NB-ARC(start=205, stop=466, evalue=2e-40);LRR_8(start=681, stop=725, evalue=0.085);LRR_4(start=753, stop=792, evalue=4.5e-05)
Bdistachyon	Bradi1g56695.1.p	NB-ARC(start=156, stop=432, evalue=7.9e-40);LRR_8(start=558, stop=615, evalue=3.6e-10);LRR_4(start=627, stop=673, evalue=0.0022);LRR_8(start=984, stop=1033, evalue=0.0035)
Bdistachyon	Bradi4g01113.2.p	NB-ARC(start=157, stop=441, evalue=1.3e-46);LRR_4(start=572, stop=602, evalue=0.034)
Bdistachyon	Bradi4g25034.1.p	NB-ARC(start=12, stop=171, evalue=5.3e-35);LRR_8(start=318, stop=370, evalue=0.00016);LRR_8(start=593, stop=635, evalue=0.017)
Bdistachyon	Bradi1g41825.1.p	NB-ARC(start=333, stop=428, evalue=1.6e-06);NB-ARC(start=429, stop=558, evalue=2.1e-19);LRR_4(start=733, stop=766, evalue=4.1e-06)
Bdistachyon	Bradi2g61520.1.p	NB-ARC(start=171, stop=455, evalue=4.3e-49);LRR_4(start=602, stop=635, evalue=0.0028)
Bdistachyon	Bradi4g10672.1.p	NB-ARC(start=145, stop=421, evalue=4.2e-25);LRR_4(start=548, stop=581, evalue=0.11)
Bdistachyon	Bradi4g09597.3.p	NB-ARC(start=197, stop=504, evalue=1.7e-55);LRR_4(start=648, stop=685, evalue=5.7e-06)
Bdistachyon	Bradi1g51961.1.p	Myb_DNA-binding(start=17, stop=63, evalue=2.8e-16);Myb_DNA-binding(start=70, stop=115, evalue=9.5e-14);NB-ARC(start=486, stop=769, evalue=3.3e-54)
Bdistachyon	Bradi2g39537.1.p	NB-ARC(start=103, stop=384, evalue=2e-61);LRR_4(start=521, stop=548, evalue=0.023)
Bdistachyon	Bradi4g10045.1.p	NB-ARC(start=230, stop=498, evalue=6.3e-67);LRR_8(start=598, stop=642, evalue=4.9e-05);LRR_4(start=656, stop=693, evalue=0.0096);LRR_8(start=816, stop=853, evalue=0.16)
Bdistachyon	Bradi1g29422.1.p	YcbB(start=84, stop=147, evalue=0.017);NB-ARC(start=174, stop=296, evalue=3.1e-30)
Bdistachyon	Bradi2g03020.1.p	NB-ARC(start=181, stop=430, evalue=4.8e-56);LRR_4(start=545, stop=582, evalue=0.00035);LRR_4(start=589, stop=629, evalue=0.0044)
Bdistachyon	Bradi4g10197.1.p	NB-ARC(start=2, stop=215, evalue=2.1e-36);LRR_8(start=319, stop=365, evalue=5.2e-07)
Bdistachyon	Bradi4g16492.4.p	NB-ARC(start=173, stop=458, evalue=3.5e-59);LRR_4(start=599, stop=632, evalue=4.9e-06)
Bdistachyon	Bradi4g01117.2.p	NB-ARC(start=235, stop=518, evalue=2e-46);LRR_4(start=703, stop=741, evalue=0.0074)
Bdistachyon	Bradi2g07303.1.p	NB-ARC(start=254, stop=305, evalue=0.00063);LRR_4(start=438, stop=469, evalue=0.061);NADH_4Fe-4S(start=500, stop=529, evalue=0.004)
Bdistachyon	Bradi2g60250.1.p	NB-ARC(start=58, stop=113, evalue=9.4e-09);NB-ARC(start=115, stop=323, evalue=7.6e-36);LRR_8(start=488, stop=543, evalue=6.4e-06);LRR_4(start=582, stop=621, evalue=0.0085);LRR_4(start=627, stop=661, evalue=1.4e-06);LRR_8(start=676, stop=733, evalue=2.5e-09);LRR_4(start=747, stop=776, evalue=0.0028);LRR_4(start=1102, stop=1136, evalue=0.0005)
Bdistachyon	Bradi4g13987.1.p	NB-ARC(start=146, stop=424, evalue=1.8e-52);Pkinase(start=1096, stop=1181, evalue=0.093);Jacalin(start=1217, stop=1344, evalue=1.2e-23);Jacalin(start=1373, stop=1500, evalue=2.2e-19);Jacalin(start=1545, stop=1666, evalue=6.3e-18)
Bdistachyon	Bradi4g09788.1.p	NB-ARC(start=3, stop=275, evalue=6.2e-49);LRR_4(start=1001, stop=1020, evalue=0.68);LRR_4(start=1136, stop=1169, evalue=0.16)
Bdistachyon	Bradi3g60337.1.p	NB-ARC(start=238, stop=515, evalue=2.4e-57);LRR_8(start=614, stop=667, evalue=0.052);LRR_4(start=1134, stop=1164, evalue=0.51);LRR_8(start=1272, stop=1329, evalue=0.36)
Bdistachyon	Bradi3g14928.1.p	NB-ARC(start=270, stop=552, evalue=3e-63);LRR_8(start=709, stop=764, evalue=0.25);LRR_4(start=893, stop=923, evalue=0.27)
Bdistachyon	Bradi1g50420.2.p	Pil1(start=34, stop=172, evalue=0.043);NB-ARC(start=185, stop=446, evalue=1.6e-42);LRR_4(start=605, stop=634, evalue=0.00024)
Bdistachyon	Bradi5g22146.2.p	zf-BED(start=141, stop=188, evalue=0.001);NB-ARC(start=309, stop=601, evalue=2.8e-60);LRR_8(start=761, stop=814, evalue=0.21);LRR_8(start=1313, stop=1362, evalue=0.12)
Bdistachyon	Bradi3g41960.1.p	NB-ARC(start=172, stop=452, evalue=1.5e-75);LRR_8(start=592, stop=648, evalue=5e-05);LRR_8(start=1089, stop=1142, evalue=0.00014)
Bdistachyon	Bradi4g10149.1.p	NB-ARC(start=196, stop=269, evalue=5.7e-16)
Bdistachyon	Bradi1g50407.4.p	DUF3683(start=81, stop=130, evalue=0.38);NB-ARC(start=185, stop=469, evalue=1.4e-55);LRR_4(start=638, stop=672, evalue=4.5e-05)
Bdistachyon	Bradi1g78926.1.p	NB-ARC(start=270, stop=534, evalue=1.8e-45);LRR_4(start=1423, stop=1456, evalue=0.46)
Bdistachyon	Bradi4g10040.1.p	NB-ARC(start=191, stop=453, evalue=5.7e-65);LRR_4(start=570, stop=607, evalue=6.7e-05);LRR_4(start=615, stop=652, evalue=0.074);LRR_4(start=782, stop=812, evalue=0.081)
Bdistachyon	Bradi1g29560.2.p	NB-ARC(start=207, stop=475, evalue=1.4e-59);LRR_4(start=594, stop=632, evalue=7.7e-07);LRR_4(start=640, stop=676, evalue=0.00035);LRR_4(start=819, stop=851, evalue=0.036)
Bdistachyon	Bradi1g00227.3.p	NB-ARC(start=183, stop=467, evalue=6.4e-79)
Bdistachyon	Bradi0022s00400.1.p	NB-ARC(start=170, stop=439, evalue=2.3e-69);LRR_8(start=548, stop=601, evalue=0.00071);LRR_8(start=984, stop=1039, evalue=0.0028)
Bdistachyon	Bradi4g02825.1.p	NB-ARC(start=174, stop=450, evalue=1e-67)
Bdistachyon	Bradi2g38827.2.p	NB-ARC(start=177, stop=357, evalue=9.7e-20);NB-ARC(start=436, stop=713, evalue=1.3e-57);LRR_4(start=844, stop=879, evalue=0.00089)
Bdistachyon	Bradi3g14917.1.p	NB-ARC(start=188, stop=468, evalue=3.4e-69)
Bdistachyon	Bradi2g38810.2.p	NB-ARC(start=176, stop=364, evalue=1.4e-14);NB-ARC(start=475, stop=752, evalue=1.6e-58);LRR_4(start=900, stop=935, evalue=0.0002)
Bdistachyon	Bradi4g16492.2.p	NB-ARC(start=173, stop=458, evalue=3.5e-59);LRR_4(start=599, stop=632, evalue=4.9e-06)
Bdistachyon	Bradi3g16000.1.p	NB-ARC(start=261, stop=386, evalue=1.6e-08)
Bdistachyon	Bradi5g03989.1.p	NB-ARC(start=177, stop=459, evalue=2.7e-57);LRR_4(start=559, stop=579, evalue=0.52);LRR_4(start=594, stop=630, evalue=0.036)
Bdistachyon	Bradi4g10050.2.p	RPW8(start=12, stop=80, evalue=0.16);NB-ARC(start=187, stop=455, evalue=7.3e-65);LRR_4(start=622, stop=643, evalue=0.02)
Bdistachyon	Bradi4g10675.1.p	NB-ARC(start=178, stop=430, evalue=6.2e-48);LRR_4(start=546, stop=587, evalue=0.0018)
Bdistachyon	Bradi4g07027.5.p	NB-ARC(start=52, stop=170, evalue=5.1e-10);LRR_4(start=315, stop=343, evalue=0.39)
Bdistachyon	Bradi1g55672.1.p	NB-ARC(start=190, stop=463, evalue=4.4e-58);LRR_4(start=599, stop=628, evalue=8.5e-05)
Bdistachyon	Bradi4g07017.1.p	NB-ARC(start=209, stop=484, evalue=2.1e-57);LRR_4(start=651, stop=678, evalue=0.0017)
Bdistachyon	Bradi4g05870.1.p	NB-ARC(start=175, stop=449, evalue=3.3e-66);LRR_8(start=595, stop=651, evalue=2.7e-06)
Bdistachyon	Bradi4g12737.2.p	NB-ARC(start=4, stop=162, evalue=2.1e-21);LRR_4(start=308, stop=339, evalue=0.00012);NapD(start=366, stop=415, evalue=0.22)
Bdistachyon	Bradi3g15990.1.p	NB-ARC(start=245, stop=369, evalue=4.6e-09)
Bdistachyon	Bradi2g48487.1.p	NB-ARC(start=183, stop=240, evalue=0.0012);NB-ARC(start=268, stop=396, evalue=9.6e-09)
Bdistachyon	Bradi2g37260.1.p	NB-ARC(start=30, stop=156, evalue=1.8e-06);LRR_8(start=373, stop=419, evalue=0.17);LRR_4(start=524, stop=560, evalue=0.0037)
Bdistachyon	Bradi4g24862.1.p	NB-ARC(start=158, stop=212, evalue=0.058);NB-ARC(start=241, stop=355, evalue=8.2e-05)
Bdistachyon	Bradi3g22520.1.p	NB-ARC(start=184, stop=464, evalue=8.1e-66);LRR_4(start=580, stop=615, evalue=1.3e-05);LRR_4(start=623, stop=652, evalue=0.22)
Bdistachyon	Bradi4g02552.1.p	NB-ARC(start=184, stop=467, evalue=1.8e-64)
Bdistachyon	Bradi3g15594.2.p	NB-ARC(start=183, stop=458, evalue=5.9e-65);LRR_4(start=619, stop=649, evalue=0.00016);LRR_4(start=754, stop=782, evalue=0.43)
Bdistachyon	Bradi2g38987.4.p	NB-ARC(start=2, stop=163, evalue=3.7e-34);LRR_4(start=312, stop=345, evalue=1.5e-06)
Bdistachyon	Bradi3g34967.1.p	NB-ARC(start=145, stop=218, evalue=5e-07);NB-ARC(start=312, stop=366, evalue=0.015);NB-ARC(start=377, stop=463, evalue=0.0098)
Bdistachyon	Bradi1g27757.3.p	Lact-deh-memb(start=8, stop=57, evalue=0.13);NB-ARC(start=164, stop=428, evalue=3.9e-52);LRR_8(start=504, stop=559, evalue=0.14);LRR_4(start=571, stop=603, evalue=0.0014);LRR_8(start=837, stop=892, evalue=0.028)
Bdistachyon	Bradi3g15075.1.p	CHAD(start=13, stop=66, evalue=0.2);NB-ARC(start=217, stop=444, evalue=8.4e-45);LRR_8(start=917, stop=955, evalue=0.2);LRR_4(start=1211, stop=1252, evalue=0.13);LRR_4(start=1259, stop=1293, evalue=0.64);LRR_8(start=1305, stop=1349, evalue=0.23)
Bdistachyon	Bradi4g12737.1.p	NB-ARC(start=71, stop=343, evalue=2.8e-51);LRR_4(start=489, stop=519, evalue=0.00021);NapD(start=547, stop=596, evalue=0.3)
Bdistachyon	Bradi4g09597.2.p	NB-ARC(start=197, stop=504, evalue=1.7e-55);LRR_4(start=648, stop=685, evalue=5.7e-06)
Bdistachyon	Bradi1g01387.2.p	NB-ARC(start=192, stop=462, evalue=3.6e-66);LRR_4(start=630, stop=660, evalue=0.076)
Bdistachyon	Bradi4g10190.1.p	NB-ARC(start=189, stop=454, evalue=5.9e-61);LRR_4(start=568, stop=604, evalue=7.7e-06);LRR_4(start=615, stop=652, evalue=0.0021)
Bdistachyon	Bradi4g13480.1.p	PhoU(start=282, stop=325, evalue=0.53);NB-ARC(start=472, stop=679, evalue=3.1e-14);LRR_4(start=806, stop=839, evalue=0.00022)
Bdistachyon	Bradi4g12770.2.p	NB-ARC(start=220, stop=345, evalue=2.4e-22);NB-ARC(start=373, stop=428, evalue=1.9e-09);LRR_8(start=571, stop=624, evalue=0.89);LRR_8(start=741, stop=780, evalue=0.25)
Bdistachyon	Bradi3g21190.2.p	NB-ARC(start=39, stop=93, evalue=0.051);NB-ARC(start=125, stop=241, evalue=1.1e-06)
Bdistachyon	Bradi3g10370.4.p	NB-ARC(start=225, stop=491, evalue=1.6e-63);LRR_8(start=627, stop=681, evalue=8.8e-05)
Bdistachyon	Bradi4g12785.1.p	NB-ARC(start=151, stop=289, evalue=8.5e-12)
Bdistachyon	Bradi4g07906.1.p	NB-ARC(start=192, stop=414, evalue=1.7e-26)
Bdistachyon	Bradi3g34697.7.p	NB-ARC(start=174, stop=439, evalue=5.3e-59);LRR_8(start=578, stop=631, evalue=9.6e-06)
Bdistachyon	Bradi4g03005.1.p	NB-ARC(start=189, stop=457, evalue=5.9e-60);LRR_4(start=601, stop=639, evalue=0.00029)
Bdistachyon	Bradi4g40583.2.p	NB-ARC(start=174, stop=450, evalue=8.7e-61);LRR_4(start=667, stop=688, evalue=0.97)
Bdistachyon	Bradi2g03012.1.p	NB-ARC(start=14, stop=119, evalue=2.1e-23);LRR_4(start=234, stop=271, evalue=0.00032);LRR_4(start=278, stop=318, evalue=0.012);LRR_4(start=446, stop=476, evalue=0.38)
Bdistachyon	Bradi2g36179.1.p	DUF1269(start=2, stop=54, evalue=0.21);NB-ARC(start=149, stop=371, evalue=6.3e-30)
Bdistachyon	Bradi3g34697.6.p	NB-ARC(start=174, stop=439, evalue=5.3e-59);LRR_8(start=578, stop=631, evalue=9.6e-06)
Bdistachyon	Bradi1g34407.1.p	NB-ARC(start=154, stop=205, evalue=9.3e-05)
Bdistachyon	Bradi4g22740.1.p	NB-ARC(start=92, stop=148, evalue=9.4e-11)
Bdistachyon	Bradi4g41708.1.p	NB-ARC(start=158, stop=407, evalue=1.3e-55);LRR_4(start=538, stop=569, evalue=0.14)
Bdistachyon	Bradi4g44227.3.p	DUF3542(start=11, stop=83, evalue=0.017);Herpes_BLRF2(start=99, stop=131, evalue=0.41);NB-ARC(start=192, stop=459, evalue=1.3e-54);LRR_4(start=629, stop=659, evalue=2.6e-06)
Bdistachyon	Bradi2g03061.1.p	NB-ARC(start=190, stop=453, evalue=3e-64);LRR_4(start=568, stop=604, evalue=0.00068);LRR_4(start=612, stop=651, evalue=0.0018);LRR_4(start=780, stop=810, evalue=0.15)
Bdistachyon	Bradi4g21950.5.p	NB-ARC(start=181, stop=359, evalue=2.2e-17);NB-ARC(start=452, stop=729, evalue=7.6e-37);LRR_8(start=878, stop=932, evalue=5.1e-05)
Bdistachyon	Bradi4g44642.1.p	NB-ARC(start=99, stop=363, evalue=2.7e-51)
Bdistachyon	Bradi4g09530.1.p	NB-ARC(start=184, stop=462, evalue=2.9e-64);LRR_8(start=603, stop=659, evalue=6.6e-05);LRR_8(start=877, stop=911, evalue=0.53);DDE_4(start=1190, stop=1346, evalue=3.7e-17);DDE_4(start=1541, stop=1687, evalue=1.1e-17)
Bdistachyon	Bradi4g16492.3.p	NB-ARC(start=173, stop=458, evalue=3.5e-59);LRR_4(start=599, stop=632, evalue=4.9e-06)
Bdistachyon	Bradi2g37172.2.p	NB-ARC(start=67, stop=349, evalue=7e-69);LRR_4(start=493, stop=531, evalue=0.0031)
Bdistachyon	Bradi4g09587.5.p	NB-ARC(start=189, stop=452, evalue=4.5e-53);LRR_4(start=597, stop=620, evalue=0.17);LRR_4(start=621, stop=647, evalue=0.00056)
Bdistachyon	Bradi5g03986.1.p	NB-ARC(start=175, stop=213, evalue=0.0058);NB-ARC(start=214, stop=327, evalue=7.3e-24)
Bdistachyon	Bradi2g50590.2.p	TIR_2(start=187, stop=262, evalue=6.2e-05);NB-ARC(start=473, stop=627, evalue=2.7e-08)
Bdistachyon	Bradi4g00610.1.p	ArsA_ATPase(start=382, stop=464, evalue=0.53);NB-ARC(start=514, stop=726, evalue=1.4e-05);LRR_4(start=794, stop=825, evalue=0.011);NB-ARC(start=1392, stop=1507, evalue=2.8e-09);LRR_4(start=1637, stop=1670, evalue=0.038)
Bdistachyon	Bradi3g03878.4.p	NB-ARC(start=4, stop=131, evalue=6.8e-24);YozD(start=137, stop=183, evalue=0.22);LRR_8(start=275, stop=309, evalue=0.2);LRR_4(start=323, stop=355, evalue=0.29)
Bdistachyon	Bradi4g36976.1.p	NB-ARC(start=176, stop=458, evalue=1.3e-42);LRR_8(start=603, stop=652, evalue=0.04)
Bdistachyon	Bradi2g36037.1.p	NB-ARC(start=352, stop=626, evalue=4.2e-61);LRR_4(start=1461, stop=1489, evalue=0.0033);LRR_4(start=1498, stop=1536, evalue=0.63)
Bdistachyon	Bradi1g29435.1.p	NB-ARC(start=159, stop=324, evalue=3.8e-35)
Bdistachyon	Bradi2g03061.4.p	NB-ARC(start=190, stop=453, evalue=3e-64);LRR_4(start=568, stop=604, evalue=0.00068);LRR_4(start=612, stop=651, evalue=0.0018);LRR_4(start=780, stop=810, evalue=0.15)
Bdistachyon	Bradi1g51687.1.p	NB-ARC(start=176, stop=460, evalue=8.1e-62);LRR_4(start=627, stop=654, evalue=0.0016)
Bdistachyon	Bradi1g67840.1.p	NB-ARC(start=180, stop=441, evalue=1.5e-51);LRR_4(start=604, stop=637, evalue=1.7e-06)
Bdistachyon	Bradi5g22842.1.p	NB-ARC(start=313, stop=589, evalue=4.3e-64)
Bdistachyon	Bradi2g38982.2.p	Cep57_CLD_2(start=119, stop=147, evalue=0.12);NB-ARC(start=196, stop=470, evalue=1.9e-64);LRR_4(start=622, stop=652, evalue=0.0097)
Bdistachyon	Bradi4g09886.1.p	NB-ARC(start=204, stop=484, evalue=1.2e-57);LRR_4(start=697, stop=725, evalue=0.049);WRKY(start=1075, stop=1132, evalue=8.6e-29);WRKY(start=1221, stop=1278, evalue=2.4e-26)
Bdistachyon	Bradi1g48747.1.p	NB-ARC(start=190, stop=497, evalue=4.9e-66);LRR_4(start=639, stop=674, evalue=6.3e-06)
Bdistachyon	Bradi4g44603.1.p	Laminin_II(start=26, stop=83, evalue=0.015);Herpes_BLRF2(start=99, stop=131, evalue=0.4);NB-ARC(start=191, stop=458, evalue=8.1e-56);LRR_4(start=628, stop=658, evalue=4.5e-06)
Bdistachyon	Bradi0022s00100.1.p	NB-ARC(start=53, stop=152, evalue=1.8e-16)
Bdistachyon	Bradi2g52450.2.p	NB-ARC(start=41, stop=298, evalue=2.2e-34);LRR_8(start=415, stop=469, evalue=0.0019);LRR_8(start=485, stop=538, evalue=0.00032);LRR_8(start=783, stop=841, evalue=0.86)
Bdistachyon	Bradi5g00871.1.p	NB-ARC(start=266, stop=581, evalue=4.2e-56);LRR_8(start=700, stop=747, evalue=0.27)
Bdistachyon	Bradi4g12770.4.p	NB-ARC(start=220, stop=345, evalue=2.4e-22);NB-ARC(start=373, stop=428, evalue=1.9e-09);LRR_8(start=571, stop=624, evalue=0.89);LRR_8(start=741, stop=780, evalue=0.25)
Bdistachyon	Bradi3g15593.1.p	NB-ARC(start=155, stop=423, evalue=1e-53);LRR_4(start=582, stop=615, evalue=0.021);LRR_4(start=720, stop=749, evalue=0.0087)
Bdistachyon	Bradi4g15060.2.p	NB-ARC(start=202, stop=474, evalue=9.2e-41);LRR_8(start=650, stop=705, evalue=1.2e-06)
Bdistachyon	Bradi4g09648.1.p	NB-ARC(start=2, stop=103, evalue=2.9e-21);LRR_4(start=245, stop=278, evalue=0.0052);LRR_4(start=532, stop=566, evalue=0.037);HTH_38(start=757, stop=791, evalue=0.21);DDE_4(start=857, stop=1001, evalue=3e-16);DDE_4_2(start=1097, stop=1149, evalue=0.25);DDE_4(start=1194, stop=1340, evalue=1e-19)
Bdistachyon	Bradi4g12895.1.p	NB-ARC(start=203, stop=472, evalue=4.2e-55)
Bdistachyon	Bradi2g39560.1.p	NB-ARC(start=176, stop=334, evalue=1.6e-16)
Bdistachyon	Bradi4g20527.3.p	NB-ARC(start=177, stop=461, evalue=1.9e-66)
Bdistachyon	Bradi5g00616.2.p	NB-ARC(start=10, stop=152, evalue=2.3e-05);LRR_8(start=326, stop=372, evalue=0.068);LRR_4(start=467, stop=499, evalue=0.012);LRR_4(start=537, stop=566, evalue=0.3)
Bdistachyon	Bradi4g10207.2.p	NB-ARC(start=193, stop=454, evalue=1.6e-67);LRR_4(start=571, stop=608, evalue=4.1e-07);LRR_4(start=616, stop=654, evalue=0.0016);LRR_4(start=783, stop=813, evalue=0.13)
Bdistachyon	Bradi5g22162.1.p	zf-BED(start=139, stop=186, evalue=0.00089);NB-ARC(start=307, stop=600, evalue=2.6e-60);LRR_8(start=743, stop=796, evalue=0.17);LRR_8(start=1070, stop=1108, evalue=0.85);LRR_8(start=1283, stop=1340, evalue=0.012)
Bdistachyon	Bradi4g06880.1.p	NB-ARC(start=495, stop=754, evalue=1.1e-08);LRR_4(start=882, stop=914, evalue=5.4e-05);LRR_4(start=1156, stop=1190, evalue=0.023)
Bdistachyon	Bradi1g22500.1.p	DUF3542(start=11, stop=84, evalue=0.0055);TGF_beta_GS(start=92, stop=107, evalue=0.24);NB-ARC(start=184, stop=477, evalue=1.2e-60);LRR_4(start=614, stop=643, evalue=0.00012);LRR_8(start=778, stop=833, evalue=1)
Bdistachyon	Bradi2g39067.2.p	Cep57_CLD_2(start=98, stop=122, evalue=0.21);NB-ARC(start=157, stop=446, evalue=2.3e-65);LRR_4(start=595, stop=628, evalue=3.3e-05)
Bdistachyon	Bradi3g03935.1.p	NB-ARC(start=1, stop=182, evalue=1.2e-38)
Bdistachyon	Bradi4g39287.3.p	NB-ARC(start=254, stop=315, evalue=0.00023);LRR_4(start=463, stop=499, evalue=0.16)
Bdistachyon	Bradi0013s00100.1.p	NB-ARC(start=190, stop=453, evalue=3e-64);LRR_4(start=568, stop=604, evalue=0.00068);LRR_4(start=612, stop=651, evalue=0.0018);LRR_4(start=780, stop=810, evalue=0.15)
Bdistachyon	Bradi3g41910.1.p	DUF2250(start=114, stop=146, evalue=0.23);NB-ARC(start=169, stop=452, evalue=3.9e-76);LRR_8(start=592, stop=648, evalue=7.8e-05);LRR_1(start=1046, stop=1063, evalue=1);LRR_8(start=1067, stop=1124, evalue=0.0039)
Bdistachyon	Bradi4g12893.1.p	NB-ARC(start=183, stop=456, evalue=6.6e-45);LRR_4(start=592, stop=627, evalue=1e-05)
Bdistachyon	Bradi3g34697.3.p	NB-ARC(start=174, stop=439, evalue=5.3e-59);LRR_8(start=578, stop=631, evalue=9.6e-06)
Bdistachyon	Bradi2g60418.1.p	DivIVA(start=78, stop=143, evalue=0.001);NB-ARC(start=177, stop=461, evalue=8.6e-65);LRR_4(start=568, stop=590, evalue=0.18);LRR_4(start=599, stop=636, evalue=1.5e-06)
Bdistachyon	Bradi2g41930.2.p	Laminin_I(start=8, stop=60, evalue=0.047);NB-ARC(start=185, stop=366, evalue=1.1e-26)
Bdistachyon	Bradi5g22187.1.p	zf-BED(start=132, stop=178, evalue=2.3e-07);NB-ARC(start=296, stop=580, evalue=1.1e-61);LRR_8(start=767, stop=800, evalue=0.016);LRR_4(start=1170, stop=1222, evalue=0.9);LRR_8(start=1328, stop=1381, evalue=0.057);LRR_8(start=1412, stop=1464, evalue=0.086);LRR_8(start=1545, stop=1597, evalue=0.008)
Bdistachyon	Bradi1g58950.1.p	NB-ARC(start=176, stop=387, evalue=2.1e-13)
Bdistachyon	Bradi4g07027.3.p	NB-ARC(start=1, stop=195, evalue=2.2e-25);LRR_4(start=340, stop=368, evalue=0.4)
Bdistachyon	Bradi4g12770.3.p	NB-ARC(start=220, stop=345, evalue=2.4e-22);NB-ARC(start=373, stop=428, evalue=1.9e-09);LRR_8(start=571, stop=624, evalue=0.89);LRR_8(start=741, stop=780, evalue=0.25)
Bdistachyon	Bradi4g13521.1.p	CRISPR_Cse1(start=88, stop=187, evalue=0.0045);NB-ARC(start=244, stop=452, evalue=1.3e-12);LRR_4(start=579, stop=612, evalue=0.00047)
Bdistachyon	Bradi2g35767.1.p	NB-ARC(start=294, stop=570, evalue=3.8e-63);LRR_4(start=1270, stop=1302, evalue=0.14);LRR_8(start=1378, stop=1440, evalue=0.42)
Bdistachyon	Bradi3g07775.1.p	NB-ARC(start=173, stop=350, evalue=1.4e-17);NB-ARC(start=415, stop=709, evalue=5.5e-34);LRR_8(start=855, stop=906, evalue=0.013)
Bdistachyon	Bradi4g10171.3.p	NB-ARC(start=193, stop=455, evalue=1.2e-67);LRR_4(start=572, stop=609, evalue=4.3e-07);LRR_4(start=617, stop=655, evalue=0.001);LRR_4(start=783, stop=813, evalue=0.23);LRR_4(start=953, stop=979, evalue=0.51)
Bdistachyon	Bradi1g15650.1.p	NB-ARC(start=237, stop=518, evalue=4.7e-44);LRR_4(start=643, stop=680, evalue=2.4e-08);LRR_8(start=984, stop=1047, evalue=6.6e-05);LRR_4(start=1159, stop=1200, evalue=0.0054)
Bdistachyon	Bradi4g39317.2.p	NB-ARC(start=182, stop=358, evalue=5.2e-15);NB-ARC(start=418, stop=711, evalue=3.9e-38);LRR_8(start=861, stop=914, evalue=2e-05);LRR_8(start=1125, stop=1180, evalue=0.83)
Bdistachyon	Bradi4g11930.1.p	DUF1221(start=86, stop=144, evalue=0.014);NB-ARC(start=189, stop=237, evalue=0.026);LRR_8(start=379, stop=438, evalue=1.6e-05)
Bdistachyon	Bradi2g60230.2.p	NB-ARC(start=175, stop=470, evalue=1.5e-53);LRR_8(start=636, stop=691, evalue=0.00016);LRR_1(start=730, stop=751, evalue=0.51);LRR_8(start=752, stop=809, evalue=9e-07);LRR_8(start=824, stop=882, evalue=1.3e-09);LRR_4(start=1055, stop=1085, evalue=0.89);LRR_8(start=1231, stop=1290, evalue=6.1e-05)
Bdistachyon	Bradi1g56690.1.p	DUF827(start=195, stop=436, evalue=0.5);NB-ARC(start=453, stop=505, evalue=0.00018);LRR_8(start=649, stop=706, evalue=0.0002)
Bdistachyon	Bradi5g02360.1.p	NB-ARC(start=208, stop=478, evalue=3.1e-59);ScdA_N(start=858, stop=887, evalue=0.23)
Bdistachyon	Bradi4g00620.1.p	pRN1_helical(start=359, stop=402, evalue=0.24);NB-ARC(start=645, stop=718, evalue=8.9e-09);LRR_4(start=849, stop=880, evalue=0.012)
Bdistachyon	Bradi3g34722.1.p	NB-ARC(start=188, stop=461, evalue=7.7e-63);LRR_4(start=604, stop=642, evalue=5.9e-05)
Bdistachyon	Bradi4g44227.2.p	DUF3542(start=11, stop=83, evalue=0.017);Herpes_BLRF2(start=99, stop=131, evalue=0.41);NB-ARC(start=192, stop=459, evalue=1.3e-54);LRR_4(start=629, stop=659, evalue=2.6e-06)
Bdistachyon	Bradi1g58940.1.p	NB-ARC(start=172, stop=234, evalue=0.00015);NB-ARC(start=252, stop=343, evalue=7.9e-05)
Bdistachyon	Bradi4g28177.2.p	NB-ARC(start=177, stop=459, evalue=4.9e-45);LRR_4(start=582, stop=612, evalue=7e-05);LRR_4(start=628, stop=669, evalue=3e-05);LRR_4(start=674, stop=707, evalue=0.0003);LRR_8(start=749, stop=806, evalue=1.2e-07)
Bdistachyon	Bradi3g00741.1.p	DegS(start=33, stop=81, evalue=0.26);RuvB_N(start=141, stop=193, evalue=0.022);NB-ARC(start=213, stop=379, evalue=2.8e-33);LRR_4(start=595, stop=620, evalue=0.0033)
Bdistachyon	Bradi3g34967.3.p	NB-ARC(start=145, stop=218, evalue=4.8e-07);NB-ARC(start=312, stop=366, evalue=0.015);NB-ARC(start=377, stop=463, evalue=0.0093)
Bdistachyon	Bradi4g09782.1.p	NB-ARC(start=154, stop=278, evalue=4.5e-16);NB-ARC(start=325, stop=374, evalue=0.025)
Bdistachyon	Bradi2g03260.1.p	FAT(start=41, stop=90, evalue=0.24);NB-ARC(start=168, stop=441, evalue=1.9e-57);LRR_8(start=561, stop=616, evalue=2.2e-05)
Bdistachyon	Bradi1g01250.2.p	NB-ARC(start=195, stop=520, evalue=8.1e-57);LRR_4(start=665, stop=697, evalue=0.0098)
Bdistachyon	Bradi3g45167.1.p	NB-ARC(start=138, stop=395, evalue=1e-51)
Bdistachyon	Bradi2g39207.1.p	NB-ARC(start=192, stop=462, evalue=9.3e-66);LRR_8(start=542, stop=600, evalue=0.11);LRR_4(start=613, stop=652, evalue=5e-05)
Bdistachyon	Bradi4g11920.2.p	NB-ARC(start=148, stop=359, evalue=4.3e-19);NB-ARC(start=416, stop=464, evalue=0.00031);LRR_8(start=593, stop=648, evalue=8e-07);LRR_8(start=662, stop=715, evalue=0.00031)
Bdistachyon	Bradi2g03061.2.p	NB-ARC(start=190, stop=453, evalue=3e-64);LRR_4(start=568, stop=604, evalue=0.00068);LRR_4(start=612, stop=651, evalue=0.0018);LRR_4(start=780, stop=810, evalue=0.15)
Bdistachyon	Bradi4g11930.2.p	DUF1221(start=86, stop=144, evalue=0.014);NB-ARC(start=189, stop=237, evalue=0.026);LRR_8(start=379, stop=438, evalue=1.6e-05)
Bdistachyon	Bradi4g01117.3.p	NB-ARC(start=235, stop=518, evalue=2e-46);LRR_4(start=703, stop=741, evalue=0.0074)
Bdistachyon	Bradi4g10450.1.p	NB-ARC(start=203, stop=481, evalue=1.4e-47);Pkinase_Tyr(start=1347, stop=1613, evalue=1.7e-40)
Bdistachyon	Bradi2g50590.4.p	TIR_2(start=187, stop=262, evalue=6.2e-05);NB-ARC(start=473, stop=627, evalue=2.7e-08)
Bdistachyon	Bradi4g16492.5.p	NB-ARC(start=173, stop=458, evalue=3.1e-59);LRR_4(start=599, stop=633, evalue=3.7e-06)
Bdistachyon	Bradi3g58937.5.p	NB-ARC(start=158, stop=436, evalue=4.9e-40);zf-ribbon_3(start=510, stop=526, evalue=0.11);LRR_8(start=606, stop=647, evalue=0.75);Thioredoxin(start=970, stop=1060, evalue=5.9e-19)
Bdistachyon	Bradi2g05611.1.p	NB-ARC(start=186, stop=416, evalue=8.6e-10)
Bdistachyon	Bradi1g01550.2.p	NB-ARC(start=6, stop=116, evalue=3.7e-06);LRR_4(start=256, stop=294, evalue=0.0043)
Bdistachyon	Bradi1g29267.1.p	NB-ARC(start=221, stop=350, evalue=7.5e-11);NB-ARC(start=427, stop=530, evalue=0.41);NB-ARC(start=597, stop=755, evalue=1.2e-10);NB-ARC(start=806, stop=995, evalue=7.7e-12);LRR_8(start=1159, stop=1212, evalue=0.00034)
Bdistachyon	Bradi4g21950.2.p	NB-ARC(start=181, stop=359, evalue=2.2e-17);NB-ARC(start=452, stop=729, evalue=7.6e-37);LRR_8(start=878, stop=932, evalue=5.1e-05)
Bdistachyon	Bradi3g14033.2.p	Phage_GP20(start=102, stop=151, evalue=0.087);NB-ARC(start=181, stop=449, evalue=1.1e-61)
Bdistachyon	Bradi2g37191.1.p	AAA_16(start=192, stop=218, evalue=0.018);NB-ARC(start=251, stop=414, evalue=9.2e-33);LRR_4(start=558, stop=596, evalue=0.00031)
Bdistachyon	Bradi2g52437.2.p	NB-ARC(start=137, stop=204, evalue=5.6e-08);LRR_8(start=358, stop=415, evalue=0.00012)
Bdistachyon	Bradi5g01167.1.p	NB-ARC(start=184, stop=465, evalue=1.1e-76);LRR_8(start=609, stop=665, evalue=0.0001)
Bdistachyon	Bradi4g24845.2.p	NB-ARC(start=120, stop=171, evalue=3.5e-05);NB-ARC(start=187, stop=314, evalue=6e-08)
Bdistachyon	Bradi4g12678.1.p	NB-ARC(start=346, stop=616, evalue=5.7e-42);LRR_4(start=778, stop=823, evalue=0.0014);LRR_8(start=871, stop=925, evalue=0.54)
Bdistachyon	Bradi4g16340.1.p	NB-ARC(start=181, stop=399, evalue=1.5e-13)
Bdistachyon	Bradi4g35317.1.p	NB-ARC(start=239, stop=425, evalue=1.2e-43);LRR_4(start=566, stop=601, evalue=1.5e-05)
Bdistachyon	Bradi2g03009.1.p	NB-ARC(start=188, stop=285, evalue=7.6e-26)
Bdistachyon	Bradi2g60434.2.p	FlgN(start=41, stop=108, evalue=0.17);NB-ARC(start=113, stop=403, evalue=4.5e-65);LRR_4(start=520, stop=555, evalue=0.00019);LRR_4(start=565, stop=588, evalue=0.29);TPR_14(start=834, stop=857, evalue=0.1)
Bdistachyon	Bradi4g40482.1.p	NB-ARC(start=170, stop=448, evalue=2.8e-59);LRR_4(start=587, stop=625, evalue=0.0008)
Bdistachyon	Bradi4g10045.2.p	NB-ARC(start=187, stop=455, evalue=5.9e-67);LRR_8(start=555, stop=599, evalue=4.7e-05);LRR_4(start=613, stop=650, evalue=0.0097);LRR_8(start=773, stop=810, evalue=0.15)
Bdistachyon	Bradi4g28177.4.p	NB-ARC(start=177, stop=459, evalue=4.3e-45);LRR_4(start=582, stop=612, evalue=6.3e-05);LRR_4(start=628, stop=669, evalue=3e-05);LRR_4(start=674, stop=707, evalue=0.00028);LRR_8(start=749, stop=806, evalue=1.1e-07)
Bdistachyon	Bradi2g60260.2.p	Nnf1(start=5, stop=76, evalue=0.54);NB-ARC(start=170, stop=464, evalue=1.3e-53);LRR_8(start=558, stop=600, evalue=0.019);LRR_8(start=630, stop=685, evalue=3.4e-05);LRR_8(start=699, stop=756, evalue=0.00045);LRR_4(start=770, stop=803, evalue=0.00011);LRR_8(start=818, stop=876, evalue=6.8e-09);LRR_4(start=889, stop=920, evalue=0.0001);LRR_4(start=1247, stop=1281, evalue=0.00033)
Bdistachyon	Bradi1g59465.1.p	NB-ARC(start=191, stop=441, evalue=6.7e-19)
Bdistachyon	Bradi1g01257.1.p	NB-ARC(start=177, stop=460, evalue=3.2e-65);LRR_8(start=603, stop=655, evalue=0.00021)
Bdistachyon	Bradi2g39648.1.p	Syntaxin-6_N(start=77, stop=154, evalue=0.0024);NB-ARC(start=176, stop=455, evalue=1.3e-58)
Bdistachyon	Bradi1g55080.1.p	NB-ARC(start=182, stop=465, evalue=2.1e-79);LRR_8(start=584, stop=639, evalue=3.1e-07);LRR_8(start=746, stop=780, evalue=0.48);LRR_8(start=823, stop=875, evalue=0.043)
Bdistachyon	Bradi4g33467.1.p	NB-ARC(start=174, stop=458, evalue=3e-71)
Bdistachyon	Bradi3g39360.1.p	TIR_2(start=190, stop=277, evalue=4.5e-05);NB-ARC(start=457, stop=592, evalue=8.3e-05);HflK_N(start=613, stop=639, evalue=0.13)
Bdistachyon	Bradi4g10220.2.p	NB-ARC(start=185, stop=446, evalue=2.3e-65);LRR_4(start=537, stop=574, evalue=2.5e-07);LRR_4(start=582, stop=619, evalue=0.06);LRR_4(start=763, stop=780, evalue=0.096)
Bdistachyon	Bradi4g11338.1.p	NB-ARC(start=157, stop=212, evalue=0.0042);NB-ARC(start=234, stop=291, evalue=9.7e-06);LRR_4(start=426, stop=459, evalue=0.00018)
Bdistachyon	Bradi1g34430.2.p	NB-ARC(start=182, stop=507, evalue=1.2e-21);LRR_4(start=652, stop=690, evalue=0.0023)
Bdistachyon	Bradi4g39287.2.p	NB-ARC(start=254, stop=315, evalue=0.00023);LRR_4(start=463, stop=499, evalue=0.16)
Bdistachyon	Bradi2g34986.1.p	NB-ARC(start=185, stop=463, evalue=2.2e-65);LRR_4(start=604, stop=634, evalue=0.011);LRR_8(start=865, stop=900, evalue=0.041);DDE_4(start=1234, stop=1384, evalue=4.4e-16)
Bdistachyon	Bradi4g02490.2.p	NB-ARC(start=214, stop=358, evalue=3.5e-08);NB-ARC(start=483, stop=558, evalue=0.45);NB-ARC(start=697, stop=974, evalue=2.7e-18);LRR_4(start=1114, stop=1150, evalue=0.00032)
Bdistachyon	Bradi1g51961.2.p	Myb_DNA-binding(start=17, stop=63, evalue=2.7e-16);Myb_DNA-binding(start=70, stop=115, evalue=9.2e-14);NB-ARC(start=453, stop=736, evalue=3.2e-54)
Bdistachyon	Bradi3g19967.2.p	NB-ARC(start=204, stop=474, evalue=9.7e-63);LRR_8(start=624, stop=678, evalue=0.12);LRR_4(start=806, stop=837, evalue=0.0038)
Bdistachyon	Bradi5g03110.1.p	NB-ARC(start=178, stop=456, evalue=1.3e-71);LRR_8(start=599, stop=650, evalue=6.1e-06)
Bdistachyon	Bradi4g21890.1.p	NB-ARC(start=183, stop=458, evalue=6.1e-71);LRR_8(start=597, stop=649, evalue=3.7e-06);LRR_8(start=776, stop=834, evalue=0.15)
Bdistachyon	Bradi3g19967.3.p	NB-ARC(start=204, stop=474, evalue=9.7e-63);LRR_8(start=624, stop=678, evalue=0.12);LRR_4(start=806, stop=837, evalue=0.0038)
Bdistachyon	Bradi3g34723.1.p	NB-ARC(start=24, stop=304, evalue=1e-60);LRR_4(start=448, stop=485, evalue=2.4e-07)
Bdistachyon	Bradi3g28592.1.p	NB-ARC(start=174, stop=456, evalue=5.5e-55);LRR_8(start=549, stop=605, evalue=2.3e-06);LRR_4(start=617, stop=652, evalue=0.1);LRR_4(start=785, stop=813, evalue=0.26);LRR_4(start=919, stop=941, evalue=0.27)
Bdistachyon	Bradi1g01250.3.p	NB-ARC(start=195, stop=520, evalue=8.1e-57);LRR_4(start=665, stop=697, evalue=0.0098)
Bdistachyon	Bradi3g15593.2.p	NB-ARC(start=3, stop=178, evalue=1.4e-37);LRR_4(start=337, stop=371, evalue=0.016);LRR_4(start=475, stop=504, evalue=0.0068)
Bdistachyon	Bradi4g22014.1.p	NB-ARC(start=192, stop=469, evalue=4.5e-47)
Bdistachyon	Bradi4g21842.1.p	NB-ARC(start=171, stop=445, evalue=4.5e-65);LRR_8(start=584, stop=635, evalue=7.6e-06)
Bdistachyon	Bradi2g52430.1.p	NB-ARC(start=155, stop=378, evalue=6.2e-28)
Bdistachyon	Bradi4g09944.1.p	NB-ARC(start=26, stop=294, evalue=8.1e-38)
Bdistachyon	Bradi4g33467.2.p	NB-ARC(start=174, stop=458, evalue=3e-71)
Bdistachyon	Bradi4g40583.1.p	NB-ARC(start=174, stop=450, evalue=8.7e-61);LRR_4(start=667, stop=688, evalue=0.97)
Bdistachyon	Bradi4g02528.3.p	NB-ARC(start=3, stop=219, evalue=2.3e-46)
Bdistachyon	Bradi5g02367.1.p	NB-ARC(start=212, stop=496, evalue=1e-67);LRR_8(start=1013, stop=1050, evalue=0.0025);LRR_4(start=1066, stop=1102, evalue=0.072);LRR_4(start=1410, stop=1449, evalue=0.014)
Bdistachyon	Bradi4g09312.1.p	NB-ARC(start=183, stop=463, evalue=2.5e-65);LRR_4(start=611, stop=651, evalue=0.32);LRR_4(start=881, stop=924, evalue=0.019);DDE_4(start=1194, stop=1339, evalue=2.3e-18);DDE_4(start=1532, stop=1674, evalue=3.1e-18);HTH_38(start=1769, stop=1803, evalue=0.88);DDE_4(start=1860, stop=2011, evalue=4.3e-19)
Bdistachyon	Bradi1g29267.2.p	NB-ARC(start=221, stop=350, evalue=7.7e-11);NB-ARC(start=427, stop=530, evalue=0.42);NB-ARC(start=597, stop=755, evalue=1.2e-10);NB-ARC(start=807, stop=992, evalue=1.3e-11);LRR_8(start=1180, stop=1233, evalue=0.00035)
Bdistachyon	Bradi4g10153.2.p	NB-ARC(start=196, stop=338, evalue=1.7e-35)
Bdistachyon	Bradi3g07580.4.p	Cytochrom_B562(start=37, stop=97, evalue=0.15);NB-ARC(start=173, stop=455, evalue=4.1e-24)
Bdistachyon	Bradi4g44550.5.p	Laminin_II(start=26, stop=83, evalue=0.038);Herpes_BLRF2(start=97, stop=135, evalue=0.098);NB-ARC(start=191, stop=456, evalue=8.2e-54);LRR_4(start=626, stop=656, evalue=0.0002)
Bdistachyon	Bradi4g09652.1.p	NB-ARC(start=158, stop=328, evalue=2.6e-38)
Bdistachyon	Bradi4g09886.2.p	NB-ARC(start=204, stop=484, evalue=1.2e-57);LRR_4(start=697, stop=725, evalue=0.049);WRKY(start=1075, stop=1132, evalue=8.6e-29);WRKY(start=1221, stop=1278, evalue=2.4e-26)
Bdistachyon	Bradi2g38791.1.p	NB-ARC(start=177, stop=326, evalue=2.1e-15);NB-ARC(start=393, stop=484, evalue=1.9e-22);LRR_8(start=590, stop=645, evalue=0.13)
Bdistachyon	Bradi4g25810.1.p	NB-ARC(start=175, stop=445, evalue=1.5e-18);NB-ARC(start=457, stop=541, evalue=1.6e-11);LRR_8(start=678, stop=730, evalue=0.00023)
Bdistachyon	Bradi3g10370.2.p	NB-ARC(start=225, stop=491, evalue=2.5e-63);LRR_8(start=627, stop=681, evalue=0.00011);LRR_8(start=940, stop=1001, evalue=0.11)
Bdistachyon	Bradi5g01205.1.p	NB-ARC(start=133, stop=396, evalue=1.4e-36);LRR_8(start=495, stop=555, evalue=6.7e-06);LRR_4(start=566, stop=599, evalue=0.038);LRR_8(start=668, stop=721, evalue=0.94)
Bdistachyon	Bradi4g25780.2.p	NB-ARC(start=173, stop=507, evalue=3e-28);LRR_4(start=675, stop=713, evalue=8.5e-06)
Bdistachyon	Bradi1g58965.1.p	AAA_16(start=170, stop=227, evalue=0.026);NB-ARC(start=238, stop=335, evalue=1.5e-06);UreD(start=395, stop=458, evalue=0.27)
Bdistachyon	Bradi1g44542.1.p	NB-ARC(start=198, stop=468, evalue=6.1e-64);YozD(start=473, stop=517, evalue=0.022);LRR_4(start=627, stop=657, evalue=0.00011);LRR_4(start=676, stop=703, evalue=0.022)
Bdistachyon	Bradi3g61040.3.p	NB-ARC(start=14, stop=111, evalue=1.3e-11)
Bdistachyon	Bradi3g34961.2.p	DUF4075(start=72, stop=103, evalue=0.082);NB-ARC(start=200, stop=481, evalue=2.7e-45);Pkinase_Tyr(start=1083, stop=1146, evalue=1.1e-09)
Bdistachyon	Bradi2g37172.3.p	NB-ARC(start=67, stop=349, evalue=7e-69);LRR_4(start=493, stop=531, evalue=0.0031)
Bdistachyon	Bradi4g02525.7.p	DUF1993(start=16, stop=88, evalue=0.39);Matrilin_ccoil(start=104, stop=123, evalue=0.08);NB-ARC(start=186, stop=270, evalue=1.9e-14)
Bdistachyon	Bradi5g22146.1.p	zf-BED(start=141, stop=188, evalue=0.001);NB-ARC(start=309, stop=601, evalue=2.9e-60);LRR_8(start=761, stop=814, evalue=0.22);LRR_8(start=1313, stop=1362, evalue=0.12)
Bdistachyon	Bradi2g03040.1.p	NB-ARC(start=235, stop=420, evalue=8.2e-44)
Bdistachyon	Bradi4g24914.1.p	NB-ARC(start=182, stop=464, evalue=1.6e-52);Pkinase(start=1027, stop=1292, evalue=1.4e-28);Pkinase(start=1374, stop=1658, evalue=2.3e-71)
Bdistachyon	Bradi4g10153.1.p	NB-ARC(start=196, stop=338, evalue=1.7e-35)
Bdistachyon	Bradi2g38991.1.p	DUF1470(start=32, stop=172, evalue=0.14);NB-ARC(start=177, stop=246, evalue=6.6e-10)
Bdistachyon	Bradi4g12684.1.p	NB-ARC(start=181, stop=505, evalue=1.4e-49);QPP(start=599, stop=616, evalue=0.17);LRR_4(start=644, stop=681, evalue=0.00027);LRR_8(start=797, stop=849, evalue=0.056)
Bdistachyon	Bradi4g12734.1.p	NB-ARC(start=47, stop=126, evalue=1.9e-13);NB-ARC(start=138, stop=291, evalue=3.4e-13);LRR_8(start=436, stop=485, evalue=0.00067)
Bdistachyon	Bradi2g48480.2.p	AAA_16(start=167, stop=211, evalue=0.00047);NB-ARC(start=255, stop=382, evalue=5.1e-08)
Bdistachyon	Bradi4g28177.3.p	NB-ARC(start=177, stop=459, evalue=4.8e-45);LRR_4(start=582, stop=612, evalue=6.7e-05);LRR_4(start=628, stop=669, evalue=3.3e-05);LRR_4(start=674, stop=707, evalue=0.00029);LRR_8(start=749, stop=806, evalue=1.2e-07)
Bdistachyon	Bradi2g60260.3.p	Nnf1(start=5, stop=76, evalue=0.54);NB-ARC(start=170, stop=464, evalue=1.3e-53);LRR_8(start=558, stop=600, evalue=0.019);LRR_8(start=630, stop=685, evalue=3.4e-05);LRR_8(start=699, stop=756, evalue=0.00045);LRR_4(start=770, stop=803, evalue=0.00011);LRR_8(start=818, stop=876, evalue=6.8e-09);LRR_4(start=889, stop=920, evalue=0.0001);LRR_4(start=1247, stop=1281, evalue=0.00033)
Bdistachyon	Bradi1g53930.1.p	NB-ARC(start=195, stop=236, evalue=3.9e-05);NB-ARC(start=257, stop=397, evalue=1.1e-07)
Bdistachyon	Bradi5g02860.2.p	NB-ARC(start=208, stop=489, evalue=2.6e-64);LRR_8(start=600, stop=643, evalue=0.0068);LRR_8(start=970, stop=1029, evalue=0.0016)
Bdistachyon	Bradi1g00237.2.p	NB-ARC(start=183, stop=460, evalue=1.3e-66);LRR_8(start=569, stop=613, evalue=0.13);LRR_4(start=824, stop=860, evalue=0.12)
Bdistachyon	Bradi4g09794.1.p	NB-ARC(start=275, stop=535, evalue=1.2e-60)
Bdistachyon	Bradi4g10641.1.p	Prp19(start=64, stop=105, evalue=0.37);NB-ARC(start=224, stop=501, evalue=8.5e-62)
Bdistachyon	Bradi2g18851.1.p	NB-ARC(start=183, stop=234, evalue=0.00044);NB-ARC(start=264, stop=388, evalue=4.9e-09)
Bdistachyon	Bradi4g33350.1.p	TIR_2(start=189, stop=266, evalue=4.7e-05);NB-ARC(start=444, stop=583, evalue=2.3e-07);TPR_12(start=923, stop=975, evalue=0.0014)
Bdistachyon	Bradi5g01546.1.p	NB-ARC(start=190, stop=364, evalue=6.2e-17);NB-ARC(start=389, stop=667, evalue=2e-33);LRR_4(start=817, stop=854, evalue=1.6e-06)
Bdistachyon	Bradi4g12666.1.p	FaeA(start=86, stop=118, evalue=0.33);NB-ARC(start=188, stop=456, evalue=2.4e-45);LRR_4(start=604, stop=643, evalue=0.014)
Bdistachyon	Bradi4g06460.1.p	NB-ARC(start=205, stop=493, evalue=8.2e-55);LRR_8(start=614, stop=651, evalue=0.7);LRR_4(start=691, stop=736, evalue=0.00038);LRR_8(start=1068, stop=1127, evalue=0.14)
Bdistachyon	Bradi4g40010.1.p	NB-ARC(start=174, stop=375, evalue=3e-05)
Bdistachyon	Bradi4g44550.4.p	Laminin_II(start=26, stop=83, evalue=0.038);Herpes_BLRF2(start=97, stop=135, evalue=0.098);NB-ARC(start=191, stop=456, evalue=8.2e-54);LRR_4(start=626, stop=656, evalue=0.0002)
Bdistachyon	Bradi4g44575.2.p	Laminin_II(start=26, stop=83, evalue=0.075);Herpes_BLRF2(start=99, stop=132, evalue=0.36);NB-ARC(start=191, stop=456, evalue=1.7e-51);LRR_4(start=626, stop=654, evalue=3.5e-05)
Bdistachyon	Bradi4g39317.5.p	NB-ARC(start=182, stop=358, evalue=5.2e-15);NB-ARC(start=418, stop=711, evalue=3.9e-38);LRR_8(start=861, stop=914, evalue=2e-05);LRR_8(start=1125, stop=1180, evalue=0.83)
Bdistachyon	Bradi1g34370.1.p	AAA_16(start=171, stop=233, evalue=0.0045);NB-ARC(start=255, stop=375, evalue=5.6e-06)
Bdistachyon	Bradi4g02525.9.p	DUF1993(start=16, stop=88, evalue=0.37);Matrilin_ccoil(start=104, stop=123, evalue=0.076);NB-ARC(start=186, stop=266, evalue=4.3e-14)
Bdistachyon	Bradi4g02544.1.p	NB-ARC(start=177, stop=275, evalue=2.7e-11);NB-ARC(start=281, stop=398, evalue=2.3e-14)
Bdistachyon	Bradi2g60434.1.p	FlgN(start=41, stop=108, evalue=0.17);NB-ARC(start=113, stop=403, evalue=4.5e-65);LRR_4(start=520, stop=555, evalue=0.00019);LRR_4(start=565, stop=588, evalue=0.29);TPR_14(start=834, stop=857, evalue=0.1)
Bdistachyon	Bradi2g52150.1.p	NB-ARC(start=152, stop=428, evalue=1.4e-60);LRR_8(start=528, stop=588, evalue=1.3e-13);LRR_8(start=601, stop=658, evalue=0.75);FeS(start=717, stop=739, evalue=0.046)
Bdistachyon	Bradi5g01470.2.p	AAA_16(start=163, stop=225, evalue=0.00031);NB-ARC(start=236, stop=357, evalue=1.8e-07)
Bdistachyon	Bradi4g04662.2.p	Myosin_tail_1(start=30, stop=132, evalue=0.062);NB-ARC(start=179, stop=455, evalue=2.9e-69);LRR_4(start=620, stop=649, evalue=0.00024);PP1_inhibitor(start=691, stop=727, evalue=0.49)
Bdistachyon	Bradi2g25327.1.p	NB-ARC(start=189, stop=465, evalue=3.7e-60);LRR_8(start=601, stop=654, evalue=0.35);LRR_4(start=785, stop=813, evalue=0.084);LRR_8(start=951, stop=990, evalue=0.028);PA28_alpha(start=1032, stop=1071, evalue=0.12)
Bdistachyon	Bradi3g34697.8.p	NB-ARC(start=24, stop=203, evalue=1.1e-39);LRR_8(start=342, stop=395, evalue=6.6e-06)
Bdistachyon	Bradi1g00227.2.p	NB-ARC(start=183, stop=467, evalue=6.4e-79)
Bdistachyon	Bradi2g36030.2.p	NB-ARC(start=310, stop=584, evalue=2.2e-60);LRR_4(start=1297, stop=1330, evalue=0.24);LRR_4(start=1429, stop=1469, evalue=2.6e-05)
Bdistachyon	Bradi3g07315.2.p	NB-ARC(start=199, stop=403, evalue=2.5e-11)
Bdistachyon	Bradi3g60446.1.p	AAA_13(start=13, stop=182, evalue=0.053);NB-ARC(start=189, stop=411, evalue=2.7e-43);LRR_4(start=553, stop=583, evalue=0.00019)
Bdistachyon	Bradi4g10450.2.p	NB-ARC(start=203, stop=481, evalue=1.3e-47);Pkinase(start=1347, stop=1557, evalue=1.2e-39)
Bdistachyon	Bradi4g14104.1.p	NB-ARC(start=7, stop=74, evalue=8.5e-09);NB-ARC(start=82, stop=233, evalue=1.4e-06);LRR_4(start=386, stop=424, evalue=1.2e-07);LRR_8(start=555, stop=608, evalue=0.74)
Bdistachyon	Bradi2g59310.1.p	NB-ARC(start=206, stop=498, evalue=6.3e-46);LRR_8(start=619, stop=672, evalue=0.037)
Bdistachyon	Bradi3g42037.4.p	NB-ARC(start=3, stop=73, evalue=2e-08)
Bdistachyon	Bradi1g00960.3.p	NB-ARC(start=227, stop=496, evalue=5.9e-54);LRR_4(start=610, stop=651, evalue=0.0029);LRR_4(start=654, stop=693, evalue=0.15);LRR_4(start=802, stop=834, evalue=0.00053)
Bdistachyon	Bradi2g61510.1.p	OPT(start=18, stop=68, evalue=0.15);NB-ARC(start=196, stop=368, evalue=4.6e-20);NB-ARC(start=427, stop=639, evalue=3.7e-39)
Bdistachyon	Bradi5g03140.1.p	NB-ARC(start=178, stop=366, evalue=7.3e-40);NB-ARC(start=367, stop=392, evalue=0.83);BACK(start=407, stop=447, evalue=0.23);LRR_8(start=537, stop=588, evalue=5.8e-06)
Bdistachyon	Bradi3g07580.3.p	Cytochrom_B562(start=37, stop=97, evalue=0.15);NB-ARC(start=173, stop=455, evalue=4.1e-24)
Bdistachyon	Bradi2g60230.3.p	NB-ARC(start=175, stop=470, evalue=1.5e-53);LRR_8(start=636, stop=691, evalue=0.00016);LRR_1(start=730, stop=751, evalue=0.51);LRR_8(start=752, stop=809, evalue=9e-07);LRR_8(start=824, stop=882, evalue=1.3e-09);LRR_4(start=1055, stop=1085, evalue=0.89);LRR_8(start=1231, stop=1290, evalue=6.1e-05)
Bdistachyon	Bradi4g15067.1.p	NB-ARC(start=202, stop=480, evalue=1.1e-51);LRR_4(start=619, stop=659, evalue=8.9e-06);DUF1053(start=743, stop=781, evalue=0.44);LRR_8(start=790, stop=844, evalue=0.027)
Bdistachyon	Bradi4g17141.1.p	Erp_C(start=26, stop=61, evalue=0.15);NB-ARC(start=183, stop=316, evalue=1.8e-26);NB-ARC(start=340, stop=444, evalue=1e-18);LRR_8(start=571, stop=626, evalue=0.019);LRR_8(start=834, stop=866, evalue=0.048)
Bdistachyon	Bradi2g39517.2.p	NB-ARC(start=173, stop=318, evalue=3e-21);NB-ARC(start=402, stop=702, evalue=1.5e-58);LRR_4(start=848, stop=881, evalue=0.0012)
Bdistachyon	Bradi4g09631.1.p	NB-ARC(start=179, stop=462, evalue=9.8e-66);LRR_4(start=606, stop=639, evalue=0.0017);LRR_4(start=893, stop=935, evalue=0.027);HTH_38(start=1116, stop=1150, evalue=0.27);DDE_4(start=1218, stop=1360, evalue=1.7e-16);DDE_4_2(start=1456, stop=1505, evalue=0.14);DDE_4(start=1560, stop=1699, evalue=4.5e-16)
Bdistachyon	Bradi2g09434.1.p	AP2(start=33, stop=80, evalue=1.5e-09);NB-ARC(start=602, stop=882, evalue=1.7e-53)
Bdistachyon	Bradi4g39317.4.p	NB-ARC(start=182, stop=358, evalue=5.2e-15);NB-ARC(start=418, stop=711, evalue=3.9e-38);LRR_8(start=861, stop=914, evalue=2e-05);LRR_8(start=1125, stop=1180, evalue=0.83)
Bdistachyon	Bradi4g01113.1.p	NB-ARC(start=157, stop=441, evalue=1.3e-46);LRR_4(start=572, stop=602, evalue=0.034)
Bdistachyon	Bradi4g09247.1.p	NB-ARC(start=183, stop=466, evalue=2.2e-75);LRR_8(start=609, stop=661, evalue=0.0001)
Bdistachyon	Bradi5g02360.2.p	NB-ARC(start=208, stop=478, evalue=3.1e-59);ScdA_N(start=858, stop=887, evalue=0.23)
Bdistachyon	Bradi4g10180.3.p	NB-ARC(start=187, stop=455, evalue=6.9e-67);LRR_4(start=570, stop=607, evalue=4.1e-07);LRR_4(start=615, stop=651, evalue=0.85);DUF1042(start=676, stop=752, evalue=0.17);LRR_4(start=782, stop=812, evalue=0.091)
Bdistachyon	Bradi4g02525.8.p	DUF1993(start=16, stop=88, evalue=0.39);Matrilin_ccoil(start=104, stop=123, evalue=0.08);NB-ARC(start=186, stop=270, evalue=1.9e-14)
Bdistachyon	Bradi4g44590.1.p	DUF3542(start=10, stop=83, evalue=0.0019);Herpes_BLRF2(start=99, stop=131, evalue=0.22);NB-ARC(start=177, stop=278, evalue=5.8e-14)
Bdistachyon	Bradi2g18840.1.p	NB-ARC(start=183, stop=392, evalue=5.1e-16)
Bnapus.annotation	GSBRNA2T00049138001	TIR(start=5, stop=138, evalue=6.7e-28);NB-ARC(start=220, stop=316, evalue=3.1e-13)
Bnapus.annotation	GSBRNA2T00120498001	RPW8(start=15, stop=118, evalue=1.6e-08);NB-ARC(start=155, stop=415, evalue=3.9e-27);LRR_8(start=656, stop=713, evalue=0.0004)
Bnapus.annotation	GSBRNA2T00091886001	NB-ARC(start=158, stop=444, evalue=1e-76);LRR_4(start=570, stop=612, evalue=0.12)
Bnapus.annotation	GSBRNA2T00080195001	NB-ARC(start=51, stop=319, evalue=1.8e-35);LRR_3(start=460, stop=479, evalue=2.5e-05);LRR_4(start=505, stop=540, evalue=3.6e-05);LRR_4(start=574, stop=590, evalue=0.45)
Bnapus.annotation	GSBRNA2T00032794001	NB-ARC(start=51, stop=307, evalue=1.1e-32);LRR_3(start=464, stop=483, evalue=1.7e-07);LRR_4(start=511, stop=544, evalue=0.0077);LRR_4(start=613, stop=645, evalue=0.067)
Bnapus.annotation	GSBRNA2T00096083001	NB-ARC(start=27, stop=65, evalue=1.1e-09);B56(start=145, stop=188, evalue=2.3e-05)
Bnapus.annotation	GSBRNA2T00001598001	TIR(start=1, stop=73, evalue=6.8e-10);NB-ARC(start=115, stop=372, evalue=5.4e-28);LRR_3(start=515, stop=534, evalue=1.4e-06);LRR_8(start=561, stop=617, evalue=0.00044);LRR_4(start=628, stop=662, evalue=3.3e-08)
Bnapus.annotation	GSBRNA2T00138436001	Cep57_MT_bd(start=21, stop=65, evalue=0.28);NB-ARC(start=152, stop=294, evalue=3.6e-32)
Bnapus.annotation	GSBRNA2T00063343001	NB-ARC(start=1, stop=80, evalue=1.3e-19);LRR_4(start=124, stop=148, evalue=0.00051);LRR_4(start=157, stop=195, evalue=0.22)
Bnapus.annotation	GSBRNA2T00094765001	TIR(start=20, stop=148, evalue=4.8e-31);NB-ARC(start=245, stop=413, evalue=3.7e-13);LRR_3(start=582, stop=601, evalue=2.6e-05);LRR_4(start=605, stop=637, evalue=1);LRR_4(start=653, stop=683, evalue=0.023);LRR_8(start=719, stop=776, evalue=0.035);LRR_4(start=786, stop=827, evalue=0.16)
Bnapus.annotation	GSBRNA2T00074984001	NB-ARC(start=81, stop=123, evalue=1.1e-09)
Bnapus.annotation	GSBRNA2T00151522001	VQ(start=62, stop=86, evalue=8.1e-07);NB-ARC(start=258, stop=519, evalue=2.2e-23);LRR_3(start=663, stop=682, evalue=3.4e-07);LRR_8(start=715, stop=772, evalue=5e-05)
Bnapus.annotation	GSBRNA2T00154650001	NB-ARC(start=5, stop=278, evalue=1.7e-68);LRR_8(start=380, stop=436, evalue=4.4e-07);LRR_8(start=450, stop=504, evalue=0.00013)
Bnapus.annotation	GSBRNA2T00087758001	NB-ARC(start=69, stop=132, evalue=2.2e-09);NB-ARC(start=142, stop=308, evalue=1.5e-26);LRR_4(start=446, stop=486, evalue=0.034);LRR_8(start=523, stop=578, evalue=0.11);LRR_4(start=595, stop=633, evalue=7.2e-05)
Bnapus.annotation	GSBRNA2T00093797001	TIR(start=8, stop=134, evalue=7.2e-24);NB-ARC(start=209, stop=443, evalue=1.8e-27);LRR_3(start=602, stop=621, evalue=2.5e-07);LRR_4(start=648, stop=682, evalue=0.0075);LRR_8(start=715, stop=772, evalue=7.2e-07);LRR_4(start=824, stop=866, evalue=0.00086)
Bnapus.annotation	GSBRNA2T00106669001	TIR(start=143, stop=271, evalue=1.2e-14);NB-ARC(start=318, stop=579, evalue=7.9e-25);LRR_3(start=721, stop=740, evalue=3.3e-09);LRR_4(start=743, stop=776, evalue=0.0076);LRR_8(start=791, stop=824, evalue=0.055);LRR_8(start=834, stop=891, evalue=1.9e-06)
Bnapus.annotation	GSBRNA2T00015202001	NB-ARC(start=161, stop=442, evalue=8.7e-98);LRR_8(start=541, stop=597, evalue=5.5e-09);LRR_4(start=610, stop=642, evalue=0.69)
Bnapus.annotation	GSBRNA2T00104169001	TIR(start=159, stop=293, evalue=7.8e-32);NB-ARC(start=342, stop=605, evalue=1.6e-45);LRR_3(start=752, stop=771, evalue=3.7e-08);LRR_4(start=843, stop=876, evalue=4.7e-06);LRR_1(start=890, stop=910, evalue=0.22);LRR_4(start=911, stop=944, evalue=0.00026);LRR_4(start=945, stop=976, evalue=0.25);LRR_4(start=982, stop=1019, evalue=5e-05);LRR_8(start=1076, stop=1132, evalue=3.2e-08)
Bnapus.annotation	GSBRNA2T00037414001	LRR_4(start=91, stop=120, evalue=0.0084);LRR_4(start=129, stop=148, evalue=0.11);LRR_4(start=162, stop=196, evalue=0.004);TIR(start=362, stop=479, evalue=2.8e-36);NB-ARC(start=534, stop=787, evalue=3.7e-31);LRR_3(start=948, stop=965, evalue=0.00014);LRR_4(start=991, stop=1022, evalue=0.00013);LRR_4(start=1039, stop=1071, evalue=0.0013);LRR_4(start=1098, stop=1132, evalue=2.2e-05);LRR_4(start=1141…
Bnapus.annotation	GSBRNA2T00140188001	TIR(start=2, stop=92, evalue=4.7e-25);NB-ARC(start=130, stop=297, evalue=1.1e-10)
Bnapus.annotation	GSBRNA2T00032649001	NB-ARC(start=11, stop=79, evalue=0.00059)
Bnapus.annotation	GSBRNA2T00083264001	NB-ARC(start=157, stop=438, evalue=9.2e-101)
Bnapus.annotation	GSBRNA2T00068223001	NB-ARC(start=5, stop=51, evalue=6e-06)
Bnapus.annotation	GSBRNA2T00032603001	NB-ARC(start=28, stop=269, evalue=3e-21)
Bnapus.annotation	GSBRNA2T00035129001	NB-ARC(start=56, stop=207, evalue=3e-10)
Bnapus.annotation	GSBRNA2T00106784001	NB-ARC(start=11, stop=60, evalue=0.0079);LRR_3(start=215, stop=235, evalue=0.00038);LRR_4(start=261, stop=295, evalue=0.00068);LRR_4(start=309, stop=340, evalue=0.17);DUF3133(start=362, stop=381, evalue=0.98);LRR_8(start=383, stop=439, evalue=6.7e-08);LRR_4(start=451, stop=485, evalue=1.3e-06);LRR_4(start=487, stop=509, evalue=0.19)
Bnapus.annotation	GSBRNA2T00078155001	NB-ARC(start=15, stop=144, evalue=1.1e-17)
Bnapus.annotation	GSBRNA2T00111840001	TIR(start=66, stop=195, evalue=2.7e-40);NB-ARC(start=234, stop=488, evalue=4.7e-36);ParBc_2(start=542, stop=623, evalue=0.23);LRR_3(start=642, stop=659, evalue=2.5e-06);LRR_8(start=688, stop=748, evalue=9e-06);LRR_8(start=759, stop=791, evalue=1)
Bnapus.annotation	GSBRNA2T00044617001	AAA_16(start=164, stop=206, evalue=0.0028);NB-ARC(start=218, stop=360, evalue=8.5e-44)
Bnapus.annotation	GSBRNA2T00096021001	NB-ARC(start=94, stop=285, evalue=1.3e-22)
Bnapus.annotation	GSBRNA2T00121459001	TIR(start=66, stop=161, evalue=1.7e-09);NB-ARC(start=209, stop=470, evalue=3.7e-35);LRR_3(start=626, stop=645, evalue=1.5e-07);LRR_4(start=786, stop=825, evalue=0.07);TIR(start=1160, stop=1284, evalue=5.7e-25)
Bnapus.annotation	GSBRNA2T00008052001	TIR(start=22, stop=151, evalue=2.4e-40);NB-ARC(start=198, stop=460, evalue=2.6e-25);LRR_3(start=618, stop=635, evalue=1.8e-06);LRR_8(start=662, stop=719, evalue=2.5e-05);LRR_8(start=783, stop=840, evalue=8.7e-05);LRR_4(start=852, stop=888, evalue=0.3)
Bnapus.annotation	GSBRNA2T00094020001	TIR(start=14, stop=143, evalue=4.2e-37);NB-ARC(start=189, stop=455, evalue=3.9e-33);LRR_3(start=614, stop=633, evalue=0.0017);LRR_8(start=637, stop=694, evalue=0.039);LRR_8(start=750, stop=785, evalue=0.3)
Bnapus.annotation	GSBRNA2T00084437001	TIR(start=18, stop=147, evalue=1.8e-41);NB-ARC(start=195, stop=228, evalue=0.00013)
Bnapus.annotation	GSBRNA2T00121666001	TIR(start=12, stop=141, evalue=5.2e-30);NB-ARC(start=196, stop=452, evalue=5.3e-39);LRR_3(start=615, stop=633, evalue=0.00032);LRR_5(start=644, stop=728, evalue=0.22);LRR_8(start=750, stop=787, evalue=1.5e-05);LRR_4(start=819, stop=861, evalue=3.9e-06)
Bnapus.annotation	GSBRNA2T00103384001	TIR(start=39, stop=169, evalue=3.3e-33);NB-ARC(start=215, stop=388, evalue=3.9e-23)
Bnapus.annotation	GSBRNA2T00131406001	NB-ARC(start=13, stop=305, evalue=1.2e-15);LRR_8(start=508, stop=565, evalue=1.9e-05);LRR_4(start=649, stop=680, evalue=0.022);LRR_8(start=741, stop=798, evalue=9.6e-05);LRR_8(start=812, stop=851, evalue=0.0052);LRR_8(start=1019, stop=1076, evalue=0.052)
Bnapus.annotation	GSBRNA2T00075988001	TIR(start=1, stop=54, evalue=9e-09);NB-ARC(start=98, stop=360, evalue=1.6e-26)
Bnapus.annotation	GSBRNA2T00056437001	NB-ARC(start=67, stop=160, evalue=2.2e-10);Phage_rep_org_N(start=170, stop=217, evalue=0.16);LRR_3(start=294, stop=313, evalue=0.014);LRR_8(start=339, stop=392, evalue=0.00069)
Bnapus.annotation	GSBRNA2T00139419001	RPW8(start=4, stop=128, evalue=1.3e-24);NB-ARC(start=200, stop=397, evalue=2.1e-20)
Bnapus.annotation	GSBRNA2T00000936001	TIR(start=63, stop=192, evalue=1.1e-42);NB-ARC(start=261, stop=514, evalue=1.9e-25);LRR_3(start=662, stop=678, evalue=1.4e-05);LRR_8(start=707, stop=765, evalue=0.0073);LRR_8(start=780, stop=837, evalue=4.2e-05)
Bnapus.annotation	GSBRNA2T00139432001	RPW8(start=4, stop=128, evalue=1.7e-24);NB-ARC(start=183, stop=455, evalue=1.5e-25);LRR_8(start=697, stop=745, evalue=0.19)
Bnapus.annotation	GSBRNA2T00134876001	NB-ARC(start=102, stop=165, evalue=2.6e-12);NB-ARC(start=175, stop=224, evalue=0.0025);LRR_4(start=321, stop=360, evalue=0.0034);LRR_4(start=442, stop=481, evalue=0.00039)
Bnapus.annotation	GSBRNA2T00010335001	TIR(start=11, stop=138, evalue=9.4e-14);NB-ARC(start=192, stop=414, evalue=3.2e-28)
Bnapus.annotation	GSBRNA2T00114812001	NB-ARC(start=44, stop=295, evalue=4e-29);LRR_3(start=460, stop=479, evalue=0.00012);LRR_8(start=506, stop=559, evalue=0.23);LRR_4(start=616, stop=657, evalue=0.21)
Bnapus.annotation	GSBRNA2T00148078001	TIR(start=62, stop=191, evalue=6.1e-34);NB-ARC(start=247, stop=496, evalue=2.1e-46);LRR_8(start=594, stop=632, evalue=0.34);LRR_3(start=658, stop=677, evalue=0.002);LRR_8(start=704, stop=762, evalue=2e-05);LRR_4(start=775, stop=807, evalue=0.0002);LRR_4(start=865, stop=907, evalue=6.1e-05)
Bnapus.annotation	GSBRNA2T00130715001	RPW8(start=13, stop=129, evalue=9e-08);NB-ARC(start=193, stop=445, evalue=9.1e-39)
Bnapus.annotation	GSBRNA2T00120338001	NB-ARC(start=24, stop=312, evalue=2e-82);LRR_4(start=460, stop=490, evalue=0.001);LRR_8(start=621, stop=655, evalue=0.34)
Bnapus.annotation	GSBRNA2T00120333001	NB-ARC(start=59, stop=280, evalue=3.1e-64)
Bnapus.annotation	GSBRNA2T00114845001	TIR(start=32, stop=160, evalue=5.8e-38);NB-ARC(start=205, stop=460, evalue=1.2e-47);LRR_3(start=617, stop=636, evalue=0.022);LRR_4(start=662, stop=696, evalue=9e-06);LRR_8(start=702, stop=758, evalue=1.4e-06);LRR_8(start=815, stop=876, evalue=1.6e-09);LRR_8(start=940, stop=994, evalue=3.2e-05)
Bnapus.annotation	GSBRNA2T00141101001	TIR(start=54, stop=183, evalue=6e-39);NB-ARC(start=231, stop=419, evalue=7.9e-21);LRR_3(start=576, stop=594, evalue=1.5e-07);LRR_4(start=645, stop=679, evalue=0.002);LRR_4(start=717, stop=751, evalue=0.00012)
Bnapus.annotation	GSBRNA2T00152427001	NB-ARC(start=125, stop=253, evalue=3.1e-11);LRR_8(start=372, stop=425, evalue=0.0025)
Bnapus.annotation	GSBRNA2T00034231001	NB-ARC(start=14, stop=71, evalue=8.2e-08)
Bnapus.annotation	GSBRNA2T00058058001	TIR(start=17, stop=146, evalue=4.8e-37);NB-ARC(start=192, stop=457, evalue=2.5e-26);LRR_3(start=609, stop=627, evalue=0.0066);LRR_8(start=655, stop=703, evalue=0.049);LRR_8(start=759, stop=813, evalue=3.2e-05);LRR_4(start=825, stop=857, evalue=0.013)
Bnapus.annotation	GSBRNA2T00046352001	NB-ARC(start=32, stop=284, evalue=1.1e-26);LRR_3(start=433, stop=452, evalue=1.9e-07);LRR_4(start=457, stop=489, evalue=0.043);LRR_4(start=546, stop=585, evalue=0.011)
Bnapus.annotation	GSBRNA2T00145431001	Calmodulin_bind(start=7, stop=147, evalue=1.1e-37);VQ(start=209, stop=231, evalue=3.1e-06);VQ(start=268, stop=276, evalue=0.5);NB-ARC(start=461, stop=525, evalue=1.2e-05);LRR_3(start=779, stop=798, evalue=3.1e-05);LRR_8(start=825, stop=881, evalue=0.00045);LRR_8(start=892, stop=949, evalue=4.4e-06);LRR_4(start=964, stop=990, evalue=0.0028)
Bnapus.annotation	GSBRNA2T00047707001	NB-ARC(start=3, stop=61, evalue=0.00075);NB-ARC(start=102, stop=159, evalue=0.0025)
Bnapus.annotation	GSBRNA2T00112649001	TIR(start=18, stop=148, evalue=6.5e-34);NB-ARC(start=209, stop=452, evalue=5.7e-40);LRR_3(start=614, stop=633, evalue=0.00021);LRR_4(start=683, stop=725, evalue=0.065);LRR_4(start=726, stop=752, evalue=0.11)
Bnapus.annotation	GSBRNA2T00157155001	NB-ARC(start=37, stop=298, evalue=1e-32);LRR_3(start=453, stop=471, evalue=2e-07);LRR_4(start=476, stop=502, evalue=0.89);LRR_8(start=522, stop=575, evalue=0.06)
Bnapus.annotation	GSBRNA2T00035409001	NB-ARC(start=42, stop=323, evalue=1.7e-90);LRR_8(start=420, stop=481, evalue=1.1e-07)
Bnapus.annotation	GSBRNA2T00058477001	NB-ARC(start=60, stop=319, evalue=2.7e-34)
Bnapus.annotation	GSBRNA2T00141140001	NB-ARC(start=166, stop=397, evalue=1.8e-75);LRR_4(start=699, stop=730, evalue=0.17)
Bnapus.annotation	GSBRNA2T00054914001	NB-ARC(start=133, stop=419, evalue=1.6e-85);LRR_4(start=543, stop=577, evalue=0.19);LRR_4(start=638, stop=673, evalue=0.04)
Bnapus.annotation	GSBRNA2T00079466001	TIR(start=60, stop=189, evalue=3e-41);NB-ARC(start=226, stop=268, evalue=0.0031)
Bnapus.annotation	GSBRNA2T00120329001	NB-ARC(start=165, stop=455, evalue=7.5e-84)
Bnapus.annotation	GSBRNA2T00109586001	NB-ARC(start=8, stop=116, evalue=1.4e-28);LRR_8(start=242, stop=295, evalue=0.15);LRR_4(start=357, stop=390, evalue=0.54)
Bnapus.annotation	GSBRNA2T00143125001	TIR(start=45, stop=174, evalue=2.5e-39);NB-ARC(start=217, stop=464, evalue=1.2e-24);MIF4G(start=828, stop=1022, evalue=3.8e-12);MA3(start=1111, stop=1211, evalue=3e-21)
Bnapus.annotation	GSBRNA2T00062660001	NB-ARC(start=248, stop=460, evalue=2.5e-19)
Bnapus.annotation	GSBRNA2T00109987001	TIR(start=18, stop=149, evalue=3.8e-34);NB-ARC(start=201, stop=450, evalue=7.5e-44);LRR_8(start=544, stop=564, evalue=0.66);LRR_4(start=645, stop=678, evalue=0.018);LRR_8(start=717, stop=773, evalue=0.00012);LRR_4(start=805, stop=844, evalue=8.8e-05)
Bnapus.annotation	GSBRNA2T00156967001	TIR(start=1, stop=54, evalue=1.9e-09);NB-ARC(start=76, stop=337, evalue=3.4e-30);LRR_3(start=503, stop=523, evalue=0.0023);LRR_4(start=549, stop=583, evalue=9.6e-05);LRR_1(start=623, stop=645, evalue=0.17);LRR_8(start=693, stop=748, evalue=6.3e-05);LRR_4(start=764, stop=798, evalue=0.042);LRR_4(start=813, stop=845, evalue=0.0018);LRR_4(start=879, stop=919, evalue=9.7e-06)
Bnapus.annotation	GSBRNA2T00112657001	NB-ARC(start=64, stop=329, evalue=8e-21);LRR_3(start=492, stop=508, evalue=0.00021);LRR_8(start=514, stop=571, evalue=0.002);LRR_8(start=628, stop=687, evalue=0.0022);LRR_8(start=695, stop=746, evalue=0.74)
Bnapus.annotation	GSBRNA2T00050924001	TIR(start=16, stop=147, evalue=8.7e-38);NB-ARC(start=269, stop=377, evalue=1.3e-15);LRR_8(start=536, stop=594, evalue=0.00017);LRR_8(start=634, stop=691, evalue=3.7e-05);LRR_4(start=722, stop=760, evalue=2.9e-06);LRR_4(start=789, stop=822, evalue=0.88)
Bnapus.annotation	GSBRNA2T00087423001	NB-ARC(start=99, stop=302, evalue=1.5e-59);LRR_8(start=344, stop=395, evalue=0.091)
Bnapus.annotation	GSBRNA2T00032770001	NB-ARC(start=28, stop=79, evalue=5.7e-07)
Bnapus.annotation	GSBRNA2T00032771001	NB-ARC(start=2, stop=70, evalue=9.7e-06);LRR_3(start=177, stop=196, evalue=0.0026);LRR_8(start=222, stop=277, evalue=0.00096);LRR_4(start=303, stop=334, evalue=0.21)
Bnapus.annotation	GSBRNA2T00020889001	Vps5(start=25, stop=73, evalue=0.15);AAA_25(start=134, stop=164, evalue=0.18);NB-ARC(start=170, stop=308, evalue=4.4e-34)
Bnapus.annotation	GSBRNA2T00066482001	NB-ARC(start=193, stop=357, evalue=1.2e-43)
Bnapus.annotation	GSBRNA2T00135215001	AIRS(start=31, stop=96, evalue=6.3e-10);NB-ARC(start=133, stop=168, evalue=5.7e-07)
Bnapus.annotation	GSBRNA2T00013519001	TIR(start=11, stop=90, evalue=1.3e-23);NB-ARC(start=141, stop=194, evalue=3.4e-06);NB-ARC(start=211, stop=238, evalue=0.86);NB-ARC(start=248, stop=337, evalue=0.001);LRR_3(start=490, stop=508, evalue=4.2e-07);LRR_8(start=535, stop=593, evalue=0.00084);LRR_8(start=675, stop=730, evalue=6.4e-05);LRR_8(start=742, stop=779, evalue=0.07)
Bnapus.annotation	GSBRNA2T00091382001	LRR_3(start=144, stop=162, evalue=0.00034);LRR_8(start=166, stop=223, evalue=0.0051);LRR_8(start=257, stop=313, evalue=0.00062);NB-ARC(start=702, stop=948, evalue=9e-30);LRR_3(start=1107, stop=1126, evalue=4.8e-07);LRR_4(start=1152, stop=1195, evalue=2.1e-05);LRR_8(start=1220, stop=1276, evalue=0.0018);LRR_8(start=1336, stop=1376, evalue=0.48);TIR(start=1703, stop=1830, evalue=2.8e-22)
Bnapus.annotation	GSBRNA2T00090471001	NB-ARC(start=144, stop=366, evalue=8e-71);LRR_8(start=472, stop=544, evalue=6.9e-08)
Bnapus.annotation	GSBRNA2T00021121001	NB-ARC(start=159, stop=437, evalue=5.9e-88);LRR_8(start=533, stop=593, evalue=5.7e-13);LRR_8(start=605, stop=656, evalue=0.003)
Bnapus.annotation	GSBRNA2T00095519001	TIR_2(start=177, stop=254, evalue=0.0041);NB-ARC(start=433, stop=571, evalue=9.3e-07)
Bnapus.annotation	GSBRNA2T00103381001	TIR(start=12, stop=152, evalue=9.4e-28);NB-ARC(start=200, stop=455, evalue=6.8e-33)
Bnapus.annotation	GSBRNA2T00035161001	NB-ARC(start=10, stop=202, evalue=9.9e-18);LRR_3(start=361, stop=380, evalue=2e-07);LRR_8(start=384, stop=440, evalue=0.025);LRR_8(start=474, stop=531, evalue=5.6e-07);LRR_4(start=583, stop=625, evalue=0.00076)
Bnapus.annotation	GSBRNA2T00143120001	TIR(start=18, stop=148, evalue=1.6e-39);NB-ARC(start=190, stop=356, evalue=8.5e-13)
Bnapus.annotation	GSBRNA2T00021663001	TIR(start=18, stop=95, evalue=9.6e-06);NB-ARC(start=164, stop=415, evalue=2.1e-36);LRR_3(start=574, stop=593, evalue=1.1e-07);LRR_8(start=597, stop=652, evalue=0.037);LRR_4(start=663, stop=684, evalue=0.78);LRR_8(start=724, stop=776, evalue=0.14);TIR(start=1159, stop=1288, evalue=2.3e-33);NB-ARC(start=1334, stop=1592, evalue=3.5e-28);LRR_3(start=1752, stop=1767, evalue=0.069);NAM(start=2002, stop…
Bnapus.annotation	GSBRNA2T00047405001	NB-ARC(start=32, stop=219, evalue=2.7e-48)
Bnapus.annotation	GSBRNA2T00051268001	NB-ARC(start=135, stop=407, evalue=3.2e-72);LRR_4(start=554, stop=583, evalue=0.00027);LRR_8(start=708, stop=743, evalue=0.75)
Bnapus.annotation	GSBRNA2T00136781001	TIR(start=9, stop=89, evalue=6.1e-16);NB-ARC(start=141, stop=348, evalue=1.7e-16)
Bnapus.annotation	GSBRNA2T00046400001	RPW8(start=21, stop=98, evalue=0.014);NB-ARC(start=153, stop=436, evalue=2.7e-84);LRR_4(start=566, stop=597, evalue=0.14);LRR_4(start=660, stop=693, evalue=0.45)
Bnapus.annotation	GSBRNA2T00016243001	LRR_4(start=71, stop=110, evalue=1.1e-05);LRR_4(start=165, stop=206, evalue=0.051);NB-ARC(start=289, stop=402, evalue=1.3e-08)
Bnapus.annotation	GSBRNA2T00083384001	Methyltransf_14(start=47, stop=116, evalue=0.11);NB-ARC(start=159, stop=241, evalue=6.3e-20);LRR_8(start=363, stop=421, evalue=3.3e-10);LRR_4(start=432, stop=469, evalue=0.013)
Bnapus.annotation	GSBRNA2T00112656001	TIR(start=9, stop=99, evalue=1.6e-07);NB-ARC(start=167, stop=411, evalue=3.7e-32);LRR_3(start=576, stop=595, evalue=3.6e-06);LRR_8(start=665, stop=725, evalue=0.14);LRR_8(start=737, stop=790, evalue=0.00052);LRR_8(start=801, stop=859, evalue=0.00061);LRR_8(start=871, stop=924, evalue=0.0002);LRR_8(start=968, stop=1005, evalue=0.081)
Bnapus.annotation	GSBRNA2T00010011001	DUF99(start=12, stop=82, evalue=0.12);NB-ARC(start=158, stop=373, evalue=7.8e-61)
Bnapus.annotation	GSBRNA2T00104794001	NB-ARC(start=174, stop=424, evalue=2.9e-61);LRR_4(start=528, stop=568, evalue=3.8e-09);LRR_4(start=573, stop=612, evalue=0.00019);LRR_4(start=733, stop=758, evalue=0.018);LRR_8(start=955, stop=1003, evalue=0.095);LRR_8(start=1099, stop=1144, evalue=0.071)
Bnapus.annotation	GSBRNA2T00047167001	NB-ARC(start=157, stop=229, evalue=7.9e-15);NB-ARC(start=262, stop=386, evalue=1.7e-32);LRR_8(start=484, stop=521, evalue=0.00037)
Bnapus.annotation	GSBRNA2T00090373001	NB-ARC(start=163, stop=323, evalue=2.3e-40);NB-ARC(start=324, stop=424, evalue=9.7e-30)
Bnapus.annotation	GSBRNA2T00048544001	Calmodulin_bind(start=2, stop=129, evalue=2.8e-27);NB-ARC(start=342, stop=579, evalue=5.9e-18);LRR_3(start=736, stop=755, evalue=2.9e-05);LRR_8(start=765, stop=821, evalue=7.7e-05);LRR_1(start=835, stop=852, evalue=0.28);LRR_8(start=855, stop=912, evalue=2.4e-05);LRR_4(start=931, stop=959, evalue=0.0021);Pkinase(start=984, stop=1060, evalue=3.8e-07)
Bnapus.annotation	GSBRNA2T00134909001	RPW8(start=1, stop=87, evalue=2.3e-12);NB-ARC(start=136, stop=398, evalue=3.8e-32);LRR_8(start=635, stop=692, evalue=1.8e-06);SLS(start=713, stop=753, evalue=0.12)
Bnapus.annotation	GSBRNA2T00099533001	TIR(start=13, stop=145, evalue=2.9e-31);NB-ARC(start=200, stop=449, evalue=3.6e-33);LRR_3(start=603, stop=621, evalue=2.7e-05);LRR_4(start=626, stop=665, evalue=0.14);LRR_8(start=775, stop=832, evalue=3.1e-09);LRR_4(start=890, stop=933, evalue=0.016);CBFB_NFYA(start=1190, stop=1245, evalue=2.5e-29)
Bnapus.annotation	GSBRNA2T00149595001	NB-ARC(start=160, stop=441, evalue=4e-91);LRR_8(start=535, stop=595, evalue=2.7e-11);LRR_8(start=768, stop=804, evalue=0.31)
Bnapus.annotation	GSBRNA2T00063348001	DUF3373(start=26, stop=101, evalue=0.18);NB-ARC(start=158, stop=399, evalue=1.2e-73)
Bnapus.annotation	GSBRNA2T00076517001	TIR(start=14, stop=141, evalue=5.9e-28);TIR(start=217, stop=343, evalue=5.4e-32);NB-ARC(start=414, stop=613, evalue=2.4e-25);LRR_3(start=820, stop=839, evalue=6.6e-06);LRR_4(start=866, stop=909, evalue=1.4e-05);LRR_8(start=933, stop=989, evalue=1.3e-06);LRR_4(start=1058, stop=1099, evalue=0.083)
Bnapus.annotation	GSBRNA2T00032772001	TIR(start=3, stop=102, evalue=9.6e-28);NB-ARC(start=149, stop=408, evalue=2e-28);LRR_3(start=564, stop=583, evalue=2.1e-07);LRR_4(start=609, stop=639, evalue=0.0033);LRR_4(start=678, stop=714, evalue=0.47)
Bnapus.annotation	GSBRNA2T00129276001	TIR(start=62, stop=191, evalue=1.4e-39);NB-ARC(start=242, stop=505, evalue=7.2e-38);LRR_3(start=661, stop=680, evalue=1.3e-06);LRR_8(start=683, stop=738, evalue=0.00033);LRR_4(start=774, stop=806, evalue=0.00015);LRR_4(start=820, stop=861, evalue=0.25)
Bnapus.annotation	GSBRNA2T00076848001	RPW8(start=4, stop=131, evalue=2.8e-22);NB-ARC(start=183, stop=440, evalue=1.9e-36);LRR_8(start=685, stop=742, evalue=2.2e-06)
Bnapus.annotation	GSBRNA2T00065552001	TIR(start=18, stop=148, evalue=7.6e-38);NB-ARC(start=194, stop=449, evalue=4.5e-27);LRR_3(start=607, stop=626, evalue=2.4e-06);LRR_4(start=652, stop=687, evalue=0.17)
Bnapus.annotation	GSBRNA2T00021315001	TIR(start=22, stop=136, evalue=4e-21);NB-ARC(start=183, stop=241, evalue=1e-05);NB-ARC(start=257, stop=413, evalue=2.1e-18);Phage_rep_org_N(start=425, stop=474, evalue=0.48);TIR(start=531, stop=612, evalue=1.9e-13);NB-ARC(start=651, stop=912, evalue=4.2e-32);TIR(start=984, stop=1099, evalue=8.5e-32);NB-ARC(start=1158, stop=1217, evalue=3.7e-08)
Bnapus.annotation	GSBRNA2T00039492001	NB-ARC(start=3, stop=116, evalue=6.9e-26);NB-ARC(start=118, stop=233, evalue=7e-34);LRR_8(start=330, stop=389, evalue=2.3e-06)
Bnapus.annotation	GSBRNA2T00044501001	TIR(start=62, stop=191, evalue=1e-41);NB-ARC(start=238, stop=481, evalue=4.4e-26);LRR_3(start=642, stop=660, evalue=1.8e-07);LRR_4(start=686, stop=721, evalue=0.00084);LRR_4(start=734, stop=769, evalue=0.085);LRR_4(start=778, stop=810, evalue=0.011);LRR_4(start=825, stop=865, evalue=0.0024)
Bnapus.annotation	GSBRNA2T00098829001	NB-ARC(start=112, stop=347, evalue=2.9e-68);LRR_8(start=438, stop=498, evalue=2.6e-07);LRR_4(start=509, stop=546, evalue=0.48)
Bnapus.annotation	GSBRNA2T00003033001	eIF3_N(start=31, stop=92, evalue=0.87);NB-ARC(start=112, stop=258, evalue=6.7e-35)
Bnapus.annotation	GSBRNA2T00094807001	NB-ARC(start=231, stop=288, evalue=2.3e-07);LRR_3(start=364, stop=383, evalue=0.0037);LRR_4(start=396, stop=423, evalue=0.079);LRR_8(start=470, stop=524, evalue=7.2e-07)
Bnapus.annotation	GSBRNA2T00099532001	TIR(start=14, stop=145, evalue=3.8e-23);NB-ARC(start=196, stop=296, evalue=7.1e-11)
Bnapus.annotation	GSBRNA2T00114807001	TIR(start=1, stop=54, evalue=4.2e-08);NB-ARC(start=101, stop=363, evalue=2.2e-29);LRR_3(start=520, stop=539, evalue=8e-07);LRR_8(start=565, stop=624, evalue=1.7e-05);TIR(start=707, stop=836, evalue=7e-37);NB-ARC(start=879, stop=912, evalue=0.0016);NB-ARC(start=1000, stop=1150, evalue=1.3e-12)
Bnapus.annotation	GSBRNA2T00021668001	TIR(start=18, stop=146, evalue=1.2e-26);NB-ARC(start=217, stop=476, evalue=8.3e-38);LRR_3(start=640, stop=659, evalue=5.8e-06);LRR_8(start=685, stop=741, evalue=0.00054);LRR_4(start=752, stop=792, evalue=4.1e-05);LRR_4(start=848, stop=889, evalue=0.022)
Bnapus.annotation	GSBRNA2T00109143001	LAMTOR(start=29, stop=65, evalue=0.051);NB-ARC(start=71, stop=110, evalue=2.5e-06)
Bnapus.annotation	GSBRNA2T00021665001	TIR(start=12, stop=138, evalue=9.5e-19);NB-ARC(start=186, stop=232, evalue=0.0003);NB-ARC(start=259, stop=430, evalue=8.6e-22);LRR_3(start=576, stop=595, evalue=6.3e-08);LRR_4(start=622, stop=654, evalue=0.0043)
Bnapus.annotation	GSBRNA2T00035149001	NB-ARC(start=51, stop=297, evalue=9.7e-33);LRR_3(start=452, stop=471, evalue=2.3e-07);LRR_8(start=497, stop=550, evalue=0.11);LRR_8(start=603, stop=654, evalue=0.16);TIR(start=1055, stop=1183, evalue=2.9e-32);NB-ARC(start=1226, stop=1436, evalue=5.3e-19);LRR_8(start=1587, stop=1643, evalue=0.0014);LRR_4(start=1659, stop=1686, evalue=0.063)
Bnapus.annotation	GSBRNA2T00126515001	NB-ARC(start=42, stop=101, evalue=9.2e-07);NB-ARC(start=150, stop=277, evalue=6.3e-11);LRR_8(start=378, stop=419, evalue=0.035);LRR_3(start=434, stop=453, evalue=1.1e-05);LRR_4(start=528, stop=568, evalue=0.0001);LRR_4(start=575, stop=604, evalue=0.041)
Bnapus.annotation	GSBRNA2T00155048001	NB-ARC(start=168, stop=454, evalue=8.9e-86);LRR_8(start=606, stop=661, evalue=0.031);LRR_4(start=699, stop=739, evalue=0.023);LRR_8(start=778, stop=809, evalue=0.13)
Bnapus.annotation	GSBRNA2T00013517001	TIR(start=1, stop=54, evalue=8.6e-08);NB-ARC(start=94, stop=323, evalue=1.9e-16);LRR_3(start=441, stop=460, evalue=1.3e-05)
Bnapus.annotation	GSBRNA2T00016622001	NB-ARC(start=87, stop=123, evalue=0.00029);NB-ARC(start=146, stop=323, evalue=4.1e-23);LRR_3(start=486, stop=505, evalue=0.00067);LRR_8(start=532, stop=589, evalue=0.0014);LRR_8(start=600, stop=656, evalue=1.8e-09)
Bnapus.annotation	GSBRNA2T00120339001	NB-ARC(start=167, stop=445, evalue=7.7e-80);LRR_8(start=836, stop=894, evalue=0.055);LRR_8(start=970, stop=1005, evalue=0.1)
Bnapus.annotation	GSBRNA2T00142069001	TIR(start=15, stop=139, evalue=1.1e-36);NB-ARC(start=188, stop=448, evalue=5.7e-31);LRR_3(start=604, stop=623, evalue=1.2e-07);LRR_4(start=718, stop=759, evalue=0.001);LRR_8(start=764, stop=815, evalue=0.54)
Bnapus.annotation	GSBRNA2T00098104001	TIR(start=17, stop=146, evalue=5.2e-41);NB-ARC(start=193, stop=444, evalue=4.6e-22);LRR_3(start=606, stop=624, evalue=1.5e-08);LRR_8(start=649, stop=701, evalue=0.0016);LRR_8(start=782, stop=837, evalue=0.0073);LRR_4(start=852, stop=889, evalue=0.0041)
Bnapus.annotation	GSBRNA2T00047877001	NB-ARC(start=169, stop=293, evalue=8.5e-35);amfpi-1(start=299, stop=335, evalue=0.34);LRR_4(start=437, stop=479, evalue=5e-07)
Bnapus.annotation	GSBRNA2T00057893001	NB-ARC(start=28, stop=287, evalue=5.7e-35);LRR_3(start=439, stop=458, evalue=4.2e-06);LRR_8(start=484, stop=543, evalue=0.00034);LRR_8(start=596, stop=625, evalue=0.58)
Bnapus.annotation	GSBRNA2T00112650001	B3(start=43, stop=108, evalue=3e-10);TIR(start=154, stop=257, evalue=2.1e-15);NB-ARC(start=310, stop=573, evalue=5.1e-28);LRR_3(start=715, stop=734, evalue=4.4e-07);LRR_4(start=738, stop=770, evalue=0.31);LRR_8(start=785, stop=818, evalue=0.036);LRR_4(start=828, stop=868, evalue=9.7e-08);zf-CCCH(start=975, stop=1001, evalue=6.6e-09);zf-CCCH(start=1021, stop=1044, evalue=0.24)
Bnapus.annotation	GSBRNA2T00137177001	NB-ARC(start=1, stop=28, evalue=0.2);NB-ARC(start=63, stop=112, evalue=1.8e-06)
Bnapus.annotation	GSBRNA2T00081543001	NB-ARC(start=9, stop=90, evalue=2e-18);NB-ARC(start=94, stop=135, evalue=1.8e-08);LRR_8(start=286, stop=344, evalue=0.079)
Bnapus.annotation	GSBRNA2T00056436001	TIR(start=2, stop=102, evalue=2.8e-28);NB-ARC(start=148, stop=406, evalue=2.5e-27);LRR_3(start=562, stop=581, evalue=0.00081);LRR_8(start=607, stop=662, evalue=0.0024)
Bnapus.annotation	GSBRNA2T00021651001	NB-ARC(start=26, stop=274, evalue=1.5e-29);LRR_3(start=443, stop=462, evalue=9.2e-05);LRR_8(start=465, stop=522, evalue=0.00011);LRR_8(start=555, stop=612, evalue=2.8e-05);LRR_4(start=654, stop=696, evalue=0.02)
Bnapus.annotation	GSBRNA2T00150042001	NB-ARC(start=28, stop=273, evalue=1.8e-21)
Bnapus.annotation	GSBRNA2T00036202001	TIR(start=17, stop=147, evalue=1.8e-18);NB-ARC(start=211, stop=470, evalue=2.7e-44);LRR_8(start=702, stop=758, evalue=7e-06);LRR_8(start=774, stop=831, evalue=8.1e-07);LRR_8(start=843, stop=895, evalue=0.083);LRR_8(start=961, stop=1015, evalue=3.8e-05);LRR_8(start=1068, stop=1124, evalue=5.7e-06);LRR_4(start=1160, stop=1192, evalue=6.3e-05)
Bnapus.annotation	GSBRNA2T00145416001	NB-ARC(start=71, stop=151, evalue=0.0015);LRR_3(start=165, stop=184, evalue=1.6e-07);LRR_8(start=210, stop=262, evalue=2.6e-05);LRR_4(start=265, stop=298, evalue=0.068);LRR_4(start=311, stop=352, evalue=6.8e-05)
Bnapus.annotation	GSBRNA2T00136779001	TIR(start=18, stop=126, evalue=8.3e-31);NB-ARC(start=193, stop=442, evalue=6.9e-37);LRR_8(start=530, stop=550, evalue=0.44);LRR_3(start=595, stop=612, evalue=0.019);LRR_4(start=643, stop=675, evalue=0.00027);LRR_8(start=803, stop=857, evalue=4.6e-05);LRR_4(start=920, stop=963, evalue=0.023)
Bnapus.annotation	GSBRNA2T00117236001	NB-ARC(start=1, stop=78, evalue=4.9e-17);LRR_4(start=158, stop=191, evalue=0.052)
Bnapus.annotation	GSBRNA2T00000959001	NB-ARC(start=39, stop=173, evalue=1.2e-14);LRR_3(start=224, stop=241, evalue=3.1e-06)
Bnapus.annotation	GSBRNA2T00037746001	NB-ARC(start=197, stop=320, evalue=2.1e-12)
Bnapus.annotation	GSBRNA2T00103378001	TIR(start=13, stop=140, evalue=1e-33);NB-ARC(start=198, stop=443, evalue=3.2e-32);LRR_3(start=579, stop=594, evalue=1.4e-05)
Bnapus.annotation	GSBRNA2T00109311001	TIR(start=34, stop=149, evalue=5e-29);AKNA(start=180, stop=249, evalue=0.037);NB-ARC(start=256, stop=453, evalue=2.6e-20);LRR_3(start=605, stop=623, evalue=2.8e-05);LRR_8(start=628, stop=684, evalue=0.0051);LRR_8(start=718, stop=774, evalue=0.002);LRR_8(start=790, stop=842, evalue=0.009)
Bnapus.annotation	GSBRNA2T00150947001	TIR(start=89, stop=218, evalue=2.4e-40);NB-ARC(start=265, stop=370, evalue=2.1e-11);LRR_3(start=520, stop=539, evalue=2.9e-05);LRR_4(start=565, stop=600, evalue=0.0087)
Bnapus.annotation	GSBRNA2T00044934001	NB-ARC(start=2, stop=78, evalue=0.00025);LRR_8(start=166, stop=192, evalue=0.042)
Bnapus.annotation	GSBRNA2T00044502001	TIR(start=49, stop=178, evalue=8.3e-43);NB-ARC(start=225, stop=490, evalue=6.5e-28);LRR_3(start=638, stop=656, evalue=2.1e-06);LRR_4(start=659, stop=692, evalue=0.028);LRR_4(start=706, stop=739, evalue=0.0052);LRR_4(start=752, stop=787, evalue=0.026);LRR_8(start=801, stop=859, evalue=0.00019)
Bnapus.annotation	GSBRNA2T00001594001	B3(start=88, stop=188, evalue=4.5e-10);TIR(start=337, stop=458, evalue=9.5e-10);NB-ARC(start=513, stop=768, evalue=9.9e-25);LRR_3(start=909, stop=927, evalue=2.7e-09);LRR_8(start=980, stop=1020, evalue=0.0032);LRR_4(start=1023, stop=1062, evalue=1.9e-05);zf-CCCH(start=1079, stop=1104, evalue=0.0047)
Bnapus.annotation	GSBRNA2T00092893001	TIR(start=14, stop=143, evalue=7.6e-38);NB-ARC(start=191, stop=445, evalue=7.5e-32);LRR_3(start=608, stop=623, evalue=0.00024);LRR_8(start=675, stop=733, evalue=0.0024);LRR_4(start=797, stop=828, evalue=4e-06);LRR_4(start=866, stop=896, evalue=0.093)
Bnapus.annotation	GSBRNA2T00049143001	TIR(start=5, stop=125, evalue=8.9e-09);NB-ARC(start=222, stop=427, evalue=5.7e-24)
Bnapus.annotation	GSBRNA2T00000941001	TIR(start=61, stop=171, evalue=3.2e-33);NB-ARC(start=235, stop=509, evalue=2.5e-23);LRR_3(start=620, stop=639, evalue=1.1e-05);LRR_8(start=665, stop=731, evalue=0.00017);LRR_4(start=749, stop=779, evalue=0.15);LRR_1(start=794, stop=815, evalue=0.096);LRR_4(start=836, stop=872, evalue=0.82);TIR(start=1080, stop=1156, evalue=1.3e-23);NB-ARC(start=1209, stop=1465, evalue=7e-29)
Bnapus.annotation	GSBRNA2T00058713001	TIR(start=14, stop=144, evalue=9.2e-37);NB-ARC(start=190, stop=448, evalue=7.4e-23);LRR_3(start=633, stop=651, evalue=7.3e-08);LRR_8(start=678, stop=735, evalue=2.3e-05);TIR(start=834, stop=957, evalue=2.6e-22)
Bnapus.annotation	GSBRNA2T00144381001	RPW8(start=5, stop=87, evalue=0.0076);NB-ARC(start=177, stop=296, evalue=8.1e-38)
Bnapus.annotation	GSBRNA2T00041104001	TIR(start=3, stop=106, evalue=1.2e-23);NB-ARC(start=130, stop=370, evalue=3.8e-22);LRR_3(start=522, stop=540, evalue=0.00083);LRR_4(start=592, stop=625, evalue=0.04);LRR_4(start=680, stop=708, evalue=0.78)
Bnapus.annotation	GSBRNA2T00157499001	NB-ARC(start=68, stop=348, evalue=2.8e-90);LRR_8(start=442, stop=502, evalue=2.6e-11);LRR_8(start=677, stop=713, evalue=0.32)
Bnapus.annotation	GSBRNA2T00046655001	NB-ARC(start=77, stop=340, evalue=2.2e-20)
Bnapus.annotation	GSBRNA2T00102606001	TIR(start=14, stop=142, evalue=2.9e-29);NB-ARC(start=202, stop=371, evalue=8e-09)
Bnapus.annotation	GSBRNA2T00114739001	NB-ARC(start=56, stop=225, evalue=9.2e-20)
Bnapus.annotation	GSBRNA2T00038482001	TIR(start=14, stop=143, evalue=8.2e-41);NB-ARC(start=213, stop=479, evalue=1.3e-32);LRR_3(start=634, stop=653, evalue=2.1e-05);LRR_4(start=657, stop=685, evalue=0.1);LRR_4(start=780, stop=822, evalue=0.00055)
Bnapus.annotation	GSBRNA2T00057140001	NB-ARC(start=114, stop=272, evalue=2.8e-43)
Bnapus.annotation	GSBRNA2T00149475001	NB-ARC(start=145, stop=422, evalue=4.8e-70);LRR_8(start=494, stop=553, evalue=0.00011);LRR_8(start=566, stop=622, evalue=1.8e-06);LRR_8(start=824, stop=863, evalue=0.82)
Bnapus.annotation	GSBRNA2T00006395001	TIR(start=2, stop=102, evalue=2.3e-28);NB-ARC(start=148, stop=403, evalue=3.5e-35);LRR_3(start=561, stop=578, evalue=1.1e-06);LRR_4(start=606, stop=658, evalue=0.014);LRR_4(start=674, stop=707, evalue=0.25)
Bnapus.annotation	GSBRNA2T00112461001	RPW8(start=5, stop=126, evalue=4.4e-22);NB-ARC(start=141, stop=367, evalue=5.1e-23);LRR_8(start=610, stop=667, evalue=5.9e-06)
Bnapus.annotation	GSBRNA2T00079364001	TIR(start=14, stop=143, evalue=1.1e-38);NB-ARC(start=189, stop=454, evalue=1.8e-27);LRR_3(start=616, stop=634, evalue=1.3e-06);LRR_8(start=661, stop=718, evalue=0.00011);LRR_3(start=752, stop=771, evalue=3e-05);LRR_8(start=797, stop=854, evalue=0.0053);LRR_8(start=867, stop=924, evalue=0.0004);LRR_4(start=934, stop=967, evalue=0.0048)
Bnapus.annotation	GSBRNA2T00025870001	TIR(start=19, stop=147, evalue=1.7e-36);NB-ARC(start=195, stop=444, evalue=1.9e-44);LRR_3(start=596, stop=615, evalue=0.022);LRR_4(start=641, stop=682, evalue=9.1e-06);LRR_8(start=712, stop=768, evalue=1.2e-06);LRR_8(start=825, stop=886, evalue=2.5e-09);LRR_4(start=950, stop=987, evalue=5.2e-05)
Bnapus.annotation	GSBRNA2T00048543001	TIR(start=13, stop=119, evalue=1.3e-30);NB-ARC(start=184, stop=434, evalue=2.2e-42);LRR_3(start=587, stop=606, evalue=1.1e-06);LRR_8(start=633, stop=689, evalue=0.00041);LRR_8(start=701, stop=757, evalue=0.00037);LRR_4(start=772, stop=803, evalue=0.86);LRR_8(start=821, stop=878, evalue=1.5e-07)
Bnapus.annotation	GSBRNA2T00068224001	NB-ARC(start=46, stop=130, evalue=2.1e-19)
Bnapus.annotation	GSBRNA2T00090364001	Arch_ATPase(start=81, stop=120, evalue=0.016);NB-ARC(start=137, stop=315, evalue=9e-59);LRR_8(start=413, stop=472, evalue=3.5e-09);LRR_8(start=591, stop=625, evalue=0.67)
Bnapus.annotation	GSBRNA2T00090686001	TIR(start=17, stop=149, evalue=1.8e-26);NB-ARC(start=202, stop=463, evalue=1.5e-46);LRR_8(start=645, stop=701, evalue=0.00031);LRR_1(start=716, stop=735, evalue=0.17);LRR_4(start=741, stop=776, evalue=0.0014);LRR_4(start=786, stop=826, evalue=1.6e-07);LRR_8(start=965, stop=1019, evalue=9.4e-05);LRR_8(start=1027, stop=1064, evalue=7.8e-07);LRR_4(start=1078, stop=1121, evalue=1.2e-05)
Bnapus.annotation	GSBRNA2T00002994001	U-box(start=72, stop=142, evalue=1.2e-14);HEAT_2(start=220, stop=305, evalue=0.64);TIR(start=647, stop=776, evalue=1.8e-39);NB-ARC(start=794, stop=1051, evalue=4.9e-29);LRR_3(start=1171, stop=1189, evalue=6.2e-06);LRR_8(start=1215, stop=1278, evalue=0.0001);LRR_4(start=1318, stop=1360, evalue=0.0056)
Bnapus.annotation	GSBRNA2T00044609001	NB-ARC(start=162, stop=382, evalue=6.3e-66)
Bnapus.annotation	GSBRNA2T00081578001	TIR(start=12, stop=140, evalue=2.7e-35);NB-ARC(start=187, stop=445, evalue=1.9e-32);LRR_3(start=599, stop=618, evalue=6.7e-08);LRR_4(start=621, stop=655, evalue=0.0032)
Bnapus.annotation	GSBRNA2T00032659001	NB-ARC(start=102, stop=187, evalue=2.7e-08)
Bnapus.annotation	GSBRNA2T00068522001	TIR(start=13, stop=130, evalue=2.4e-25);NB-ARC(start=178, stop=445, evalue=5.5e-32);LRR_3(start=595, stop=613, evalue=4.9e-05);LRR_8(start=639, stop=696, evalue=0.0039);LRR_4(start=751, stop=791, evalue=0.0013);FBD(start=1080, stop=1132, evalue=1.8e-15)
Bnapus.annotation	GSBRNA2T00079363001	NB-ARC(start=41, stop=306, evalue=1.1e-27);LRR_3(start=463, stop=481, evalue=1.8e-06);LRR_8(start=508, stop=565, evalue=7.5e-06);LRR_8(start=629, stop=686, evalue=0.059);LRR_8(start=702, stop=754, evalue=0.017);LRR_8(start=1086, stop=1140, evalue=0.091)
Bnapus.annotation	GSBRNA2T00115720001	NB-ARC(start=28, stop=289, evalue=9.2e-27);LRR_8(start=375, stop=407, evalue=0.5);LRR_3(start=449, stop=467, evalue=1.3e-07);LRR_4(start=494, stop=528, evalue=0.003);LRR_8(start=562, stop=591, evalue=0.6)
Bnapus.annotation	GSBRNA2T00037200001	NB-ARC(start=147, stop=261, evalue=2.1e-31)
Bnapus.annotation	GSBRNA2T00145397001	VQ(start=42, stop=63, evalue=0.018);NB-ARC(start=289, stop=425, evalue=1.6e-13);LRR_3(start=659, stop=678, evalue=2e-06);LRR_8(start=705, stop=761, evalue=0.00028)
Bnapus.annotation	GSBRNA2T00144378001	NB-ARC(start=2, stop=168, evalue=6.3e-48);LRR_8(start=321, stop=373, evalue=0.0026);LRR_4(start=560, stop=592, evalue=0.014)
Bnapus.annotation	GSBRNA2T00120663001	TIR(start=17, stop=145, evalue=3.7e-39);NB-ARC(start=193, stop=444, evalue=3.6e-23);LRR_3(start=606, stop=624, evalue=1.6e-08);LRR_8(start=681, stop=733, evalue=0.00087);LRR_8(start=838, stop=894, evalue=0.0058);LRR_4(start=909, stop=946, evalue=0.0044)
Bnapus.annotation	GSBRNA2T00055362001	FmdE(start=10, stop=83, evalue=0.43);NB-ARC(start=159, stop=437, evalue=6.8e-87);LRR_8(start=537, stop=597, evalue=1.5e-13);LRR_8(start=609, stop=660, evalue=0.012)
Bnapus.annotation	GSBRNA2T00146370001	TIR(start=62, stop=191, evalue=5.8e-34);NB-ARC(start=247, stop=495, evalue=6.7e-47);LRR_8(start=595, stop=619, evalue=0.83);LRR_3(start=659, stop=678, evalue=0.0068);LRR_8(start=705, stop=763, evalue=4.8e-05);LRR_4(start=776, stop=808, evalue=0.00024);LRR_4(start=866, stop=908, evalue=0.00091)
Bnapus.annotation	GSBRNA2T00019860001	NB-ARC(start=224, stop=474, evalue=1.8e-28)
Bnapus.annotation	GSBRNA2T00146682001	TIR(start=67, stop=114, evalue=3.2e-06);NB-ARC(start=160, stop=424, evalue=1.6e-22);LRR_3(start=575, stop=593, evalue=4e-08);LRR_8(start=623, stop=680, evalue=0.0053);LRR_8(start=749, stop=806, evalue=3e-05);LRR_4(start=817, stop=847, evalue=0.12)
Bnapus.annotation	GSBRNA2T00038472001	NB-ARC(start=117, stop=395, evalue=1.2e-86);LRR_8(start=457, stop=496, evalue=4.6e-06);LRR_4(start=506, stop=543, evalue=0.00069)
Bnapus.annotation	GSBRNA2T00016629001	TIR(start=14, stop=143, evalue=3.2e-32);TIR(start=268, stop=397, evalue=6.4e-26);NB-ARC(start=467, stop=707, evalue=2.8e-20);LRR_3(start=866, stop=885, evalue=2.4e-07);LRR_4(start=913, stop=952, evalue=0.057);LRR_4(start=979, stop=1012, evalue=0.0014);LRR_4(start=1013, stop=1043, evalue=0.078);NB-ARC(start=1392, stop=1630, evalue=2e-31);LRR_3(start=1796, stop=1815, evalue=1.8e-05);LRR_8(start=181…
Bnapus.annotation	GSBRNA2T00047169001	NB-ARC(start=1, stop=175, evalue=8.7e-45)
Bnapus.annotation	GSBRNA2T00085851001	TIR(start=22, stop=59, evalue=8.6e-07);NB-ARC(start=144, stop=291, evalue=6.3e-16);LRR_8(start=417, stop=437, evalue=0.15);LRR_3(start=470, stop=487, evalue=0.00032);LRR_4(start=493, stop=522, evalue=0.85);LRR_4(start=548, stop=577, evalue=0.054);LRR_8(start=617, stop=673, evalue=0.002)
Bnapus.annotation	GSBRNA2T00049146001	TIR(start=14, stop=146, evalue=1.7e-22);NB-ARC(start=196, stop=409, evalue=7.8e-29)
Bnapus.annotation	GSBRNA2T00111050001	TIR(start=58, stop=187, evalue=2.3e-41);NB-ARC(start=234, stop=356, evalue=1.7e-11)
Bnapus.annotation	GSBRNA2T00057061001	zf-AD(start=75, stop=117, evalue=0.13);NB-ARC(start=151, stop=342, evalue=3.9e-48)
Bnapus.annotation	GSBRNA2T00030636001	NB-ARC(start=43, stop=113, evalue=1.3e-05)
Bnapus.annotation	GSBRNA2T00079465001	NB-ARC(start=18, stop=71, evalue=3.4e-06);LRR_3(start=218, stop=235, evalue=0.00024);LRR_8(start=260, stop=312, evalue=0.00084);LRR_1(start=355, stop=376, evalue=0.91);TIR(start=708, stop=853, evalue=1.3e-35);NB-ARC(start=901, stop=1164, evalue=1.2e-35);LRR_3(start=1283, stop=1302, evalue=0.00083);LRR_1(start=1329, stop=1350, evalue=0.52);LRR_4(start=1352, stop=1386, evalue=0.002);LRR_4(start=146…
Bnapus.annotation	GSBRNA2T00049144001	TIR(start=16, stop=147, evalue=3.4e-29);NB-ARC(start=194, stop=231, evalue=2.5e-05);NB-ARC(start=242, stop=434, evalue=2.6e-23)
Bnapus.annotation	GSBRNA2T00058479001	NB-ARC(start=113, stop=248, evalue=6.5e-10);LRR_3(start=382, stop=401, evalue=0.0023);LRR_4(start=427, stop=461, evalue=0.0017);LRR_8(start=494, stop=551, evalue=1.2e-07)
Bnapus.annotation	GSBRNA2T00054217001	CENP-Q(start=25, stop=72, evalue=0.029);NB-ARC(start=129, stop=409, evalue=1.7e-87);LRR_4(start=483, stop=521, evalue=5.6e-06)
Bnapus.annotation	GSBRNA2T00062663001	TIR(start=11, stop=140, evalue=1.6e-27);NB-ARC(start=186, stop=446, evalue=2.2e-36);LRR_3(start=601, stop=616, evalue=8.8e-06);LRR_4(start=792, stop=832, evalue=6.9e-05);LRR_4(start=882, stop=921, evalue=0.0016)
Bnapus.annotation	GSBRNA2T00021654001	TIR(start=92, stop=148, evalue=0.046);NB-ARC(start=207, stop=453, evalue=9.3e-29);LRR_3(start=584, stop=603, evalue=1.7e-08);LRR_4(start=630, stop=671, evalue=0.025)
Bnapus.annotation	GSBRNA2T00137174001	TIR(start=5, stop=89, evalue=9.9e-06);NB-ARC(start=192, stop=390, evalue=1.1e-17)
Bnapus.annotation	GSBRNA2T00005226001	NB-ARC(start=45, stop=161, evalue=6.3e-11);LRR_8(start=399, stop=456, evalue=3.2e-05);LRR_4(start=527, stop=565, evalue=3.3e-06);LRR_8(start=646, stop=700, evalue=0.00069);LRR_4(start=714, stop=742, evalue=0.87);LRR_8(start=757, stop=799, evalue=0.00013);LRR_4(start=810, stop=853, evalue=8e-05)
Bnapus.annotation	GSBRNA2T00111893001	TIR(start=2614, stop=2731, evalue=8.5e-26);NB-ARC(start=2778, stop=3034, evalue=1.1e-29);LRR_3(start=3191, stop=3210, evalue=0.023);LRR_4(start=3218, stop=3260, evalue=0.028);LRR_4(start=3267, stop=3291, evalue=0.21)
Bnapus.annotation	GSBRNA2T00035164001	TIR(start=28, stop=162, evalue=3.8e-16);NB-ARC(start=211, stop=467, evalue=1.1e-23);LRR_3(start=581, stop=599, evalue=1e-07);LRR_4(start=671, stop=704, evalue=8.8e-06);LRR_8(start=718, stop=772, evalue=0.00051)
Bnapus.annotation	GSBRNA2T00041668001	NB-ARC(start=118, stop=249, evalue=8.7e-35);LRR_8(start=343, stop=401, evalue=2.3e-09);AIG1(start=831, stop=886, evalue=0.06)
Bnapus.annotation	GSBRNA2T00126782001	LRR_4(start=20, stop=53, evalue=0.019);LRR_4(start=68, stop=101, evalue=0.0018);LRR_4(start=116, stop=149, evalue=0.00012);LRR_8(start=163, stop=221, evalue=0.00031);LRR_4(start=259, stop=293, evalue=0.014);LRR_4(start=307, stop=341, evalue=0.0033);LRR_4(start=379, stop=413, evalue=0.1);LRR_4(start=447, stop=478, evalue=0.0023);TIR(start=719, stop=848, evalue=8.3e-41);NB-ARC(start=905, stop=1155,…
Bnapus.annotation	GSBRNA2T00100116001	TIR(start=62, stop=154, evalue=0.00038);NB-ARC(start=210, stop=468, evalue=1.3e-30);LRR_3(start=621, stop=640, evalue=1.2e-06);LRR_8(start=667, stop=721, evalue=0.33);LRR_4(start=742, stop=782, evalue=0.036);TIR(start=1121, stop=1166, evalue=2.2e-08)
Bnapus.annotation	GSBRNA2T00125067001	NB-ARC(start=32, stop=284, evalue=5.4e-32);LRR_3(start=472, stop=489, evalue=3.4e-06);LRR_8(start=517, stop=573, evalue=0.00031);LRR_8(start=585, stop=641, evalue=4.8e-08);LRR_4(start=708, stop=748, evalue=0.044)
Bnapus.annotation	GSBRNA2T00052315001	NB-ARC(start=2, stop=61, evalue=3.9e-11)
Bnapus.annotation	GSBRNA2T00143051001	RPW8(start=10, stop=87, evalue=0.072);NB-ARC(start=158, stop=382, evalue=6.5e-69)
Bnapus.annotation	GSBRNA2T00041667001	NB-ARC(start=161, stop=445, evalue=7.3e-79);LRR_4(start=559, stop=598, evalue=0.03);LRR_4(start=820, stop=849, evalue=0.33)
Bnapus.annotation	GSBRNA2T00031312001	TIR(start=106, stop=189, evalue=1.1e-26);NB-ARC(start=265, stop=518, evalue=1.2e-28)
Bnapus.annotation	GSBRNA2T00115722001	TIR(start=10, stop=138, evalue=6e-39);NB-ARC(start=185, stop=450, evalue=2.5e-24);LRR_8(start=632, stop=689, evalue=0.00014);LRR_8(start=753, stop=810, evalue=0.0077);LRR_4(start=826, stop=858, evalue=0.045)
Bnapus.annotation	GSBRNA2T00021316001	NB-ARC(start=10, stop=76, evalue=0.0016);Phage_rep_org_N(start=77, stop=135, evalue=0.018);LRR_3(start=235, stop=252, evalue=2.2e-06);LRR_8(start=274, stop=331, evalue=4.9e-08);LRR_4(start=345, stop=376, evalue=0.044)
Bnapus.annotation	GSBRNA2T00036193001	NB-ARC(start=3, stop=69, evalue=6e-07)
Bnapus.annotation	GSBRNA2T00046686001	IncA(start=14, stop=114, evalue=0.026);NB-ARC(start=210, stop=238, evalue=0.025);NB-ARC(start=239, stop=469, evalue=3.6e-65);LRR_4(start=595, stop=628, evalue=0.012)
Bnapus.annotation	GSBRNA2T00047172001	NB-ARC(start=2, stop=177, evalue=2.5e-54);LRR_8(start=257, stop=317, evalue=1.2e-11)
Bnapus.annotation	GSBRNA2T00053416001	NB-ARC(start=131, stop=420, evalue=1.9e-77)
Bnapus.annotation	GSBRNA2T00016249001	TIR(start=18, stop=141, evalue=1.9e-30);NB-ARC(start=193, stop=442, evalue=1.2e-37);LRR_3(start=595, stop=612, evalue=0.019);LRR_4(start=643, stop=675, evalue=0.00027);LRR_8(start=803, stop=857, evalue=4.8e-05);LRR_4(start=920, stop=963, evalue=0.03)
Bnapus.annotation	GSBRNA2T00139426001	RPW8(start=4, stop=130, evalue=4.2e-25);NB-ARC(start=199, stop=331, evalue=2.8e-17)
Bnapus.annotation	GSBRNA2T00058467001	TIR(start=41, stop=102, evalue=1.7e-10);NB-ARC(start=162, stop=362, evalue=1.3e-25);NB-ARC(start=367, stop=401, evalue=0.15);LRR_8(start=494, stop=539, evalue=0.22);LRR_3(start=565, stop=584, evalue=4.2e-08);LRR_8(start=594, stop=643, evalue=0.29);LRR_4(start=677, stop=711, evalue=0.00029);LRR_4(start=724, stop=757, evalue=8.5e-05);LRR_8(start=772, stop=829, evalue=8.7e-05)
Bnapus.annotation	GSBRNA2T00137170001	TIR(start=15, stop=48, evalue=0.0001);NB-ARC(start=195, stop=347, evalue=1.5e-16)
Bnapus.annotation	GSBRNA2T00098616001	TIR(start=13, stop=142, evalue=1.9e-37);NB-ARC(start=189, stop=456, evalue=3.1e-33);LRR_3(start=604, stop=623, evalue=1.2e-06);LRR_8(start=649, stop=706, evalue=0.0003);LRR_4(start=718, stop=750, evalue=0.0012);LRR_8(start=761, stop=795, evalue=0.67)
Bnapus.annotation	GSBRNA2T00074980001	NB-ARC(start=159, stop=437, evalue=1.3e-87);LRR_4(start=515, stop=548, evalue=0.0016);LRR_4(start=557, stop=598, evalue=2.4e-09);LRR_8(start=605, stop=656, evalue=0.002)
Bnapus.annotation	GSBRNA2T00106668001	TIR(start=18, stop=148, evalue=8.5e-35);NB-ARC(start=209, stop=452, evalue=2.9e-39);LRR_3(start=614, stop=633, evalue=0.011);LRR_4(start=683, stop=725, evalue=0.068);LRR_4(start=726, stop=752, evalue=0.018)
Bnapus.annotation	GSBRNA2T00034154001	TIR(start=62, stop=182, evalue=6.4e-36);NB-ARC(start=240, stop=315, evalue=6.9e-07);LRR_3(start=520, stop=539, evalue=3.4e-06);LRR_4(start=541, stop=573, evalue=0.18);LRR_8(start=588, stop=645, evalue=7.9e-06);LRR_4(start=655, stop=675, evalue=0.11)
Bnapus.annotation	GSBRNA2T00035419001	NB-ARC(start=142, stop=293, evalue=4.5e-44);Cypo_polyhedrin(start=333, stop=412, evalue=0.097);LRR_4(start=464, stop=490, evalue=0.49);LRR_8(start=496, stop=539, evalue=7.6e-07)
Bnapus.annotation	GSBRNA2T00069981001	NB-ARC(start=1, stop=36, evalue=1.4e-07)
Bnapus.annotation	GSBRNA2T00090375001	NB-ARC(start=160, stop=442, evalue=1.5e-93);LRR_8(start=539, stop=610, evalue=3.1e-07);Nse4-Nse3_bdg(start=680, stop=704, evalue=0.14)
Bnapus.annotation	GSBRNA2T00156964001	TIR(start=111, stop=240, evalue=1.5e-39);NB-ARC(start=293, stop=546, evalue=8.1e-30);LRR_3(start=700, stop=720, evalue=0.0037);LRR_4(start=746, stop=780, evalue=5.4e-06);LRR_4(start=794, stop=825, evalue=0.53);LRR_8(start=883, stop=941, evalue=0.00088);LRR_4(start=952, stop=995, evalue=0.00033)
Bnapus.annotation	GSBRNA2T00149980001	RPW8(start=6, stop=79, evalue=0.35);NB-ARC(start=168, stop=454, evalue=8.2e-86);LRR_8(start=605, stop=660, evalue=0.072);LRR_4(start=699, stop=737, evalue=0.056)
Bnapus.annotation	GSBRNA2T00118029001	NB-ARC(start=24, stop=117, evalue=2.2e-11)
Bnapus.annotation	GSBRNA2T00000026001	TIR(start=13, stop=142, evalue=3.7e-37);NB-ARC(start=187, stop=377, evalue=3.6e-16)
Bnapus.annotation	GSBRNA2T00090470001	NB-ARC(start=160, stop=365, evalue=2e-63)
Bnapus.annotation	GSBRNA2T00014627001	NB-ARC(start=28, stop=293, evalue=1.6e-35);LRR_3(start=446, stop=462, evalue=0.00031);LRR_1(start=493, stop=515, evalue=0.029);LRR_4(start=560, stop=590, evalue=0.14)
Bnapus.annotation	GSBRNA2T00152031001	TIR(start=11, stop=140, evalue=4.3e-37);NB-ARC(start=259, stop=425, evalue=2.7e-18);LRR_8(start=552, stop=608, evalue=7.2e-05);LRR_8(start=690, stop=745, evalue=0.019);LRR_8(start=778, stop=822, evalue=0.015)
Bnapus.annotation	GSBRNA2T00016248001	TIR(start=5, stop=127, evalue=5.6e-26);NB-ARC(start=179, stop=388, evalue=1.7e-17)
Bnapus.annotation	GSBRNA2T00026786001	NB-ARC(start=94, stop=377, evalue=2.1e-84);LRR_4(start=504, stop=538, evalue=0.15);LRR_4(start=599, stop=634, evalue=0.038)
Bnapus.annotation	GSBRNA2T00131408001	NB-ARC(start=13, stop=159, evalue=1.5e-10)
Bnapus.annotation	GSBRNA2T00156712001	TIR(start=3, stop=47, evalue=0.00012);NB-ARC(start=133, stop=242, evalue=1.8e-16)
Bnapus.annotation	GSBRNA2T00103382001	TIR(start=5, stop=108, evalue=3.4e-12);AAA_16(start=217, stop=264, evalue=0.00012);NB-ARC(start=282, stop=422, evalue=3.7e-12)
Bnapus.annotation	GSBRNA2T00136329001	RPW8(start=9, stop=125, evalue=5.8e-07);AAA_17(start=200, stop=219, evalue=0.0001);NB-ARC(start=246, stop=425, evalue=9.9e-26);LRR_8(start=568, stop=620, evalue=4.9e-05)
Bnapus.annotation	GSBRNA2T00070389001	NB-ARC(start=96, stop=184, evalue=3.7e-13);LRR_8(start=351, stop=413, evalue=0.15);LRR_4(start=430, stop=468, evalue=0.03);LRR_4(start=476, stop=509, evalue=0.0034)
Bnapus.annotation	GSBRNA2T00114816001	NB-ARC(start=79, stop=343, evalue=5.4e-27);LRR_3(start=505, stop=524, evalue=7.8e-06);LRR_8(start=528, stop=584, evalue=0.089);LRR_4(start=618, stop=651, evalue=0.002);LRR_4(start=652, stop=680, evalue=0.031);LRR_8(start=705, stop=759, evalue=0.016)
Bnapus.annotation	GSBRNA2T00084839001	TIR(start=1, stop=44, evalue=2.9e-05);NB-ARC(start=102, stop=294, evalue=1.6e-30)
Bnapus.annotation	GSBRNA2T00007575001	NB-ARC(start=13, stop=181, evalue=2.9e-23);LRR_3(start=334, stop=353, evalue=7.7e-07);LRR_8(start=379, stop=433, evalue=0.00072);LRR_4(start=448, stop=479, evalue=0.024)
Bnapus.annotation	GSBRNA2T00084492001	TIR(start=2, stop=95, evalue=7.8e-17);NB-ARC(start=155, stop=414, evalue=1.8e-50);LRR_8(start=643, stop=700, evalue=0.00031);LRR_8(start=716, stop=773, evalue=7.1e-08);LRR_4(start=784, stop=817, evalue=0.00033);LRR_8(start=881, stop=936, evalue=3.8e-05);LRR_4(start=949, stop=977, evalue=0.013);LRR_4(start=1033, stop=1075, evalue=0.0019);LRR_4(start=1077, stop=1119, evalue=0.00077)
Bnapus.annotation	GSBRNA2T00140689001	NB-ARC(start=68, stop=222, evalue=4.9e-13)
Bnapus.annotation	GSBRNA2T00102609001	TIR(start=16, stop=146, evalue=1.4e-31);NB-ARC(start=205, stop=374, evalue=1.9e-09)
Bnapus.annotation	GSBRNA2T00084438001	NB-ARC(start=2, stop=92, evalue=4.6e-09);LRR_8(start=102, stop=126, evalue=0.2);LRR_3(start=165, stop=184, evalue=1.6e-06)
Bnapus.annotation	GSBRNA2T00140755001	NB-ARC(start=7, stop=153, evalue=5e-08)
Bnapus.annotation	GSBRNA2T00065916001	TIR(start=24, stop=153, evalue=1.1e-37);NB-ARC(start=200, stop=469, evalue=5.4e-31);LRR_3(start=621, stop=640, evalue=1.5e-08);LRR_4(start=666, stop=700, evalue=7.9e-05);LRR_4(start=780, stop=835, evalue=0.26)
Bnapus.annotation	GSBRNA2T00065540001	TIR(start=35, stop=164, evalue=1.4e-35);NB-ARC(start=212, stop=355, evalue=1.6e-17);LRR_3(start=606, stop=625, evalue=3.1e-07);LRR_8(start=651, stop=708, evalue=6.2e-05);LRR_4(start=763, stop=806, evalue=2.7e-05)
Bnapus.annotation	GSBRNA2T00058034001	NB-ARC(start=1, stop=133, evalue=7.5e-37);LRR_8(start=212, stop=276, evalue=0.00064);Tup_N(start=524, stop=569, evalue=0.019)
Bnapus.annotation	GSBRNA2T00016246001	NB-ARC(start=32, stop=154, evalue=1.4e-13)
Bnapus.annotation	GSBRNA2T00115829001	Vps5(start=20, stop=69, evalue=0.0079);NB-ARC(start=159, stop=304, evalue=1.5e-41);LRR_8(start=502, stop=562, evalue=6.1e-09);LRR_4(start=573, stop=613, evalue=0.048)
Bnapus.annotation	GSBRNA2T00066479001	NB-ARC(start=1, stop=26, evalue=9.5e-06)
Bnapus.annotation	GSBRNA2T00075640001	TIR(start=14, stop=143, evalue=7.6e-37);NB-ARC(start=191, stop=449, evalue=1.2e-34);LRR_3(start=607, stop=624, evalue=2e-05);LRR_4(start=652, stop=685, evalue=1);LRR_8(start=795, stop=849, evalue=0.0011);LRR_4(start=860, stop=901, evalue=0.0011);zf-U11-48K(start=1250, stop=1274, evalue=4e-05)
Bnapus.annotation	GSBRNA2T00081311001	NB-ARC(start=141, stop=418, evalue=3.7e-79)
Bnapus.annotation	GSBRNA2T00121222001	RPW8(start=15, stop=128, evalue=4.1e-07);NB-ARC(start=193, stop=446, evalue=8.2e-38);LRR_4(start=569, stop=609, evalue=0.00062);LRR_8(start=672, stop=729, evalue=0.0064)
Bnapus.annotation	GSBRNA2T00013528001	ATP-synt_C(start=9, stop=41, evalue=2.7e-06);ATP-synt_C(start=57, stop=108, evalue=5.5e-11);TIR(start=114, stop=203, evalue=2.9e-23);NB-ARC(start=223, stop=416, evalue=4.5e-19)
Bnapus.annotation	GSBRNA2T00049128001	TIR(start=38, stop=167, evalue=1.7e-31);NB-ARC(start=192, stop=239, evalue=0.087)
Bnapus.annotation	GSBRNA2T00125288001	TIR(start=66, stop=195, evalue=1.2e-39);NB-ARC(start=242, stop=496, evalue=1.1e-34);ParBc_2(start=548, stop=631, evalue=0.1);LRR_3(start=650, stop=668, evalue=2.7e-07);LRR_8(start=675, stop=730, evalue=0.00021);LRR_8(start=811, stop=865, evalue=0.00015);LRR_4(start=876, stop=910, evalue=0.31)
Bnapus.annotation	GSBRNA2T00140277001	TIR(start=45, stop=172, evalue=1.7e-37);NB-ARC(start=221, stop=483, evalue=3.6e-32);LRR_4(start=622, stop=655, evalue=0.016);LRR_4(start=676, stop=710, evalue=0.0019);LRR_8(start=724, stop=777, evalue=0.36);LRR_4(start=791, stop=819, evalue=0.0029)
Bnapus.annotation	GSBRNA2T00084481001	TIR(start=17, stop=146, evalue=3.1e-23);NB-ARC(start=199, stop=466, evalue=6.6e-43);LRR_4(start=633, stop=678, evalue=0.012);LRR_8(start=682, stop=738, evalue=9e-05);LRR_4(start=753, stop=791, evalue=0.00049);LRR_4(start=799, stop=838, evalue=2.7e-07);LRR_8(start=908, stop=945, evalue=2.8e-06);LRR_4(start=983, stop=1017, evalue=0.00029)
Bnapus.annotation	GSBRNA2T00024921001	NB-ARC(start=47, stop=294, evalue=3.7e-30);LRR_3(start=453, stop=472, evalue=9.6e-06)
Bnapus.annotation	GSBRNA2T00036412001	IncA(start=13, stop=97, evalue=0.49);NB-ARC(start=203, stop=387, evalue=7.2e-49);LRR_8(start=486, stop=544, evalue=1.8e-08)
Bnapus.annotation	GSBRNA2T00136785001	NB-ARC(start=32, stop=152, evalue=2.4e-13)
Bnapus.annotation	GSBRNA2T00085249001	NB-ARC(start=58, stop=322, evalue=1.5e-27);LRR_3(start=484, stop=503, evalue=3.9e-06);LRR_4(start=507, stop=539, evalue=0.21)
Bnapus.annotation	GSBRNA2T00047393001	NB-ARC(start=2, stop=280, evalue=3.2e-96);LRR_8(start=378, stop=435, evalue=3.7e-09)
Bnapus.annotation	GSBRNA2T00022707001	TIR(start=13, stop=142, evalue=3.7e-35);NB-ARC(start=229, stop=366, evalue=1.1e-12);LRR_3(start=514, stop=533, evalue=4.4e-06);LRR_4(start=559, stop=590, evalue=0.0034)
Bnapus.annotation	GSBRNA2T00086107001	NB-ARC(start=13, stop=307, evalue=9.2e-19);LRR_8(start=474, stop=530, evalue=2.2e-07);LRR_4(start=634, stop=665, evalue=0.014);LRR_8(start=726, stop=783, evalue=1.8e-05);LRR_8(start=797, stop=835, evalue=0.065);LRR_8(start=1002, stop=1059, evalue=0.098)
Bnapus.annotation	GSBRNA2T00112652001	TIR(start=14, stop=143, evalue=2.3e-32);NB-ARC(start=185, stop=445, evalue=5.2e-33)
Bnapus.annotation	GSBRNA2T00117071001	Kelch_4(start=19, stop=58, evalue=6.6e-09);Kelch_3(start=87, stop=135, evalue=2.5e-10);Kelch_3(start=139, stop=184, evalue=4.2e-07);NB-ARC(start=535, stop=793, evalue=3.6e-74)
Bnapus.annotation	GSBRNA2T00130711001	NB-ARC(start=117, stop=283, evalue=4.1e-26)
Bnapus.annotation	GSBRNA2T00018612001	TIR(start=13, stop=140, evalue=7.7e-36);NB-ARC(start=189, stop=454, evalue=1.3e-29);LRR_3(start=612, stop=630, evalue=5.2e-06)
Bnapus.annotation	GSBRNA2T00086911001	TIR(start=5, stop=54, evalue=4.3e-08);NB-ARC(start=104, stop=359, evalue=3.5e-31);LRR_3(start=515, stop=534, evalue=4.5e-06);LRR_4(start=539, stop=571, evalue=0.043);LRR_4(start=610, stop=636, evalue=0.75)
Bnapus.annotation	GSBRNA2T00114804001	TIR(start=19, stop=148, evalue=1.6e-40);NB-ARC(start=191, stop=432, evalue=1.8e-25)
Bnapus.annotation	GSBRNA2T00105454001	NB-ARC(start=178, stop=410, evalue=1.5e-75);LRR_8(start=509, stop=570, evalue=7.1e-10)
Bnapus.annotation	GSBRNA2T00065542001	TIR(start=16, stop=145, evalue=2.2e-37);NB-ARC(start=195, stop=337, evalue=3.7e-15);NB-ARC(start=349, stop=430, evalue=4.3e-08);LRR_3(start=586, stop=605, evalue=3.9e-06);LRR_8(start=608, stop=664, evalue=0.00013);LRR_4(start=746, stop=786, evalue=0.016)
Bnapus.annotation	GSBRNA2T00128621001	NB-ARC(start=25, stop=190, evalue=2e-18)
Bnapus.annotation	GSBRNA2T00129799001	TIR(start=59, stop=188, evalue=3.3e-38);NB-ARC(start=237, stop=496, evalue=2.4e-34);LRR_3(start=648, stop=667, evalue=8.8e-08);LRR_8(start=715, stop=773, evalue=0.0015);LRR_4(start=783, stop=814, evalue=1.3e-06);LRR_4(start=829, stop=861, evalue=0.08)
Bnapus.annotation	GSBRNA2T00129287001	TIR(start=4, stop=104, evalue=4.9e-11);NB-ARC(start=176, stop=426, evalue=3.9e-33);LRR_3(start=566, stop=585, evalue=9.5e-07);LRR_8(start=590, stop=644, evalue=0.13);LRR_4(start=655, stop=723, evalue=0.32);LRR_4(start=724, stop=760, evalue=9.5e-06);LRR_4(start=794, stop=827, evalue=2.7e-05);LRR_4(start=920, stop=961, evalue=7.9e-05)
Bnapus.annotation	GSBRNA2T00000011001	TIR(start=3, stop=103, evalue=6.7e-29);NB-ARC(start=150, stop=407, evalue=7.5e-32);LRR_8(start=602, stop=665, evalue=0.053)
Bnapus.annotation	GSBRNA2T00083959001	TIR(start=17, stop=145, evalue=3.4e-18);NB-ARC(start=212, stop=469, evalue=1.9e-44);LRR_8(start=701, stop=757, evalue=0.0001);LRR_8(start=772, stop=830, evalue=2.5e-07);LRR_8(start=842, stop=894, evalue=0.073);LRR_8(start=960, stop=1014, evalue=6e-05);LRR_4(start=1087, stop=1129, evalue=6.7e-06);LRR_4(start=1156, stop=1188, evalue=0.00012)
Bnapus.annotation	GSBRNA2T00136231001	TIR(start=12, stop=141, evalue=1.6e-35);NB-ARC(start=190, stop=453, evalue=4.2e-31);LRR_8(start=551, stop=574, evalue=0.48);LRR_3(start=616, stop=633, evalue=0.055)
Bnapus.annotation	GSBRNA2T00137171001	TIR(start=48, stop=102, evalue=0.004);NB-ARC(start=151, stop=206, evalue=3.1e-06);NB-ARC(start=247, stop=322, evalue=8.3e-08)
Bnapus.annotation	GSBRNA2T00100117001	TIR(start=15, stop=143, evalue=8.4e-36);NB-ARC(start=211, stop=465, evalue=2.3e-33);LRR_3(start=620, stop=639, evalue=1.1e-05);LRR_8(start=642, stop=699, evalue=0.00059);LRR_8(start=734, stop=789, evalue=1.5e-06);LRR_8(start=845, stop=885, evalue=0.074)
Bnapus.annotation	GSBRNA2T00103388001	TIR(start=16, stop=146, evalue=1.2e-31);NB-ARC(start=194, stop=353, evalue=1.2e-10);RHD3(start=422, stop=565, evalue=7.8e-41)
Bnapus.annotation	GSBRNA2T00051557001	NB-ARC(start=8, stop=97, evalue=5.2e-19)
Bnapus.annotation	GSBRNA2T00032786001	NB-ARC(start=113, stop=197, evalue=1.8e-10)
Bnapus.annotation	GSBRNA2T00051562001	NB-ARC(start=157, stop=224, evalue=5.6e-16)
Bnapus.annotation	GSBRNA2T00023122001	TIR(start=15, stop=144, evalue=1.6e-40);NB-ARC(start=192, stop=365, evalue=3.4e-18)
Bnapus.annotation	GSBRNA2T00052616001	NB-ARC(start=217, stop=356, evalue=2e-30);LRR_4(start=424, stop=459, evalue=0.054);LRR_8(start=472, stop=524, evalue=5.3e-06)
Bnapus.annotation	GSBRNA2T00068610001	NB-ARC(start=159, stop=439, evalue=2e-88);LRR_8(start=536, stop=596, evalue=1.4e-08);LRR_4(start=607, stop=648, evalue=0.0037)
Bnapus.annotation	GSBRNA2T00027244001	TIR(start=25, stop=151, evalue=5.5e-34);NB-ARC(start=217, stop=469, evalue=7.7e-30);LRR_3(start=628, stop=645, evalue=4.1e-05);LRR_8(start=674, stop=729, evalue=0.011);LRR_8(start=744, stop=800, evalue=2.2e-06)
Bnapus.annotation	GSBRNA2T00079367001	TIR(start=11, stop=140, evalue=9.4e-37);NB-ARC(start=198, stop=456, evalue=1.2e-27);LRR_3(start=614, stop=632, evalue=0.00043);LRR_4(start=659, stop=693, evalue=2.9e-05);LRR_1(start=707, stop=725, evalue=0.52);LRR_3(start=751, stop=769, evalue=0.048);LRR_5(start=771, stop=868, evalue=5.4e-05);LRR_5(start=887, stop=951, evalue=0.0099)
Bnapus.annotation	GSBRNA2T00089980001	NB-ARC(start=38, stop=145, evalue=3.5e-08)
Bnapus.annotation	GSBRNA2T00015331001	TIR(start=58, stop=184, evalue=2.7e-40);NB-ARC(start=226, stop=311, evalue=3.4e-07);NB-ARC(start=332, stop=428, evalue=1.9e-06);LRR_3(start=581, stop=599, evalue=1e-06);LRR_4(start=603, stop=635, evalue=0.12);LRR_8(start=648, stop=709, evalue=9.9e-06)
Bnapus.annotation	GSBRNA2T00137766001	NB-ARC(start=26, stop=218, evalue=3.9e-27);LRR_3(start=382, stop=401, evalue=1.9e-05);LRR_8(start=404, stop=461, evalue=0.00075);LRR_8(start=494, stop=552, evalue=4.5e-06);LRR_4(start=614, stop=654, evalue=0.0021)
Bnapus.annotation	GSBRNA2T00032691001	TIR(start=1, stop=43, evalue=4.6e-08);NB-ARC(start=91, stop=313, evalue=2.8e-27)
Bnapus.annotation	GSBRNA2T00041670001	NB-ARC(start=168, stop=435, evalue=2.9e-67);LRR_8(start=536, stop=595, evalue=9.4e-09)
Bnapus.annotation	GSBRNA2T00118033001	NB-ARC(start=31, stop=65, evalue=1.6e-06)
Bnapus.annotation	GSBRNA2T00049140001	TIR(start=15, stop=144, evalue=7e-32);NB-ARC(start=212, stop=350, evalue=1.9e-12)
Bnapus.annotation	GSBRNA2T00015327001	TIR(start=56, stop=185, evalue=2.9e-42);NB-ARC(start=232, stop=354, evalue=7.7e-12)
Bnapus.annotation	GSBRNA2T00157663001	TIR(start=13, stop=122, evalue=7.3e-29);NB-ARC(start=190, stop=438, evalue=7.6e-41);LRR_3(start=611, stop=627, evalue=0.0018);LRR_8(start=657, stop=713, evalue=0.00033);LRR_4(start=724, stop=758, evalue=5.3e-05);LRR_4(start=796, stop=827, evalue=0.0058);LRR_8(start=845, stop=902, evalue=1.6e-08)
Bnapus.annotation	GSBRNA2T00114763001	TIR(start=95, stop=128, evalue=0.78);TIR(start=354, stop=483, evalue=1.6e-40);NB-ARC(start=501, stop=777, evalue=1e-29);LRR_3(start=915, stop=934, evalue=0.00011);LRR_4(start=950, stop=970, evalue=0.9)
Bnapus.annotation	GSBRNA2T00116336001	NB-ARC(start=168, stop=459, evalue=7.3e-82)
Bnapus.annotation	GSBRNA2T00102173001	TIR(start=16, stop=145, evalue=5.1e-40);NB-ARC(start=192, stop=399, evalue=2.9e-24);LRR_3(start=580, stop=597, evalue=1.7e-06);LRR_8(start=624, stop=681, evalue=2.4e-05);LRR_8(start=745, stop=802, evalue=4.2e-05);LRR_4(start=813, stop=845, evalue=0.21)
Bnapus.annotation	GSBRNA2T00010269001	NB-ARC(start=172, stop=444, evalue=1.1e-32);LRR_3(start=585, stop=604, evalue=5e-05);LRR_4(start=657, stop=692, evalue=0.022);LRR_4(start=699, stop=728, evalue=0.00091)
Bnapus.annotation	GSBRNA2T00089332001	TIR(start=57, stop=186, evalue=9.5e-38);NB-ARC(start=236, stop=291, evalue=0.00054);NB-ARC(start=297, stop=380, evalue=0.0051)
Bnapus.annotation	GSBRNA2T00112460001	NB-ARC(start=50, stop=307, evalue=1.6e-38);LRR_8(start=557, stop=614, evalue=4.4e-05)
Bnapus.annotation	GSBRNA2T00057763001	TIR(start=54, stop=167, evalue=1.5e-36);NB-ARC(start=191, stop=250, evalue=1.1e-06);NB-ARC(start=263, stop=327, evalue=0.0068)
Bnapus.annotation	GSBRNA2T00135818001	NB-ARC(start=46, stop=177, evalue=3.8e-18)
Bnapus.annotation	GSBRNA2T00090365001	NB-ARC(start=148, stop=423, evalue=1.9e-85)
Bnapus.annotation	GSBRNA2T00088526001	NB-ARC(start=161, stop=443, evalue=9.8e-97);LRR_8(start=514, stop=572, evalue=5.8e-05);LRR_4(start=583, stop=617, evalue=0.031)
Bnapus.annotation	GSBRNA2T00046438001	Kdo(start=110, stop=143, evalue=0.16);NB-ARC(start=163, stop=427, evalue=1.1e-72)
Bnapus.annotation	GSBRNA2T00037655001	NB-ARC(start=91, stop=241, evalue=3.8e-13)
Bnapus.annotation	GSBRNA2T00032628001	NB-ARC(start=28, stop=243, evalue=4.3e-15);LRR_3(start=401, stop=420, evalue=1.2e-06)
Bnapus.annotation	GSBRNA2T00088678001	TIR(start=43, stop=172, evalue=2e-31);NB-ARC(start=219, stop=397, evalue=6.6e-20)
Bnapus.annotation	GSBRNA2T00035148001	TIR(start=11, stop=139, evalue=1.7e-29);NB-ARC(start=213, stop=387, evalue=2.4e-15)
Bnapus.annotation	GSBRNA2T00106082001	NB-ARC(start=186, stop=446, evalue=1.9e-69);LRR_4(start=557, stop=597, evalue=2.3e-09);LRR_4(start=602, stop=638, evalue=0.0002)
Bnapus.annotation	GSBRNA2T00106789001	TIR(start=1, stop=54, evalue=6.6e-10);NB-ARC(start=101, stop=363, evalue=1.9e-31)
Bnapus.annotation	GSBRNA2T00125781001	Cep57_MT_bd(start=21, stop=65, evalue=0.16);NB-ARC(start=152, stop=201, evalue=1.5e-08)
Bnapus.annotation	GSBRNA2T00105456001	NB-ARC(start=161, stop=377, evalue=1.9e-66)
Bnapus.annotation	GSBRNA2T00091383001	TIR(start=26, stop=136, evalue=6.3e-17);TIR(start=242, stop=371, evalue=6.4e-30);NB-ARC(start=447, stop=695, evalue=2.3e-29)
Bnapus.annotation	GSBRNA2T00000028001	TIR(start=18, stop=145, evalue=3.1e-36);NB-ARC(start=195, stop=340, evalue=1.1e-15);NB-ARC(start=348, stop=430, evalue=1.2e-08);Spt5-NGN(start=458, stop=524, evalue=0.2);LRR_3(start=586, stop=605, evalue=3.9e-06);LRR_4(start=631, stop=665, evalue=0.0027);LRR_4(start=746, stop=786, evalue=0.03)
Bnapus.annotation	GSBRNA2T00114677001	TIR(start=1, stop=54, evalue=1.2e-08);NB-ARC(start=99, stop=138, evalue=0.00041);NB-ARC(start=184, stop=300, evalue=8.5e-07);LRR_4(start=408, stop=439, evalue=0.031);LRR_4(start=465, stop=494, evalue=0.0013)
Bnapus.annotation	GSBRNA2T00103379001	TIR(start=46, stop=119, evalue=4.8e-15);NB-ARC(start=184, stop=238, evalue=4.3e-08)
Bnapus.annotation	GSBRNA2T00026021001	NB-ARC(start=1, stop=156, evalue=1.8e-42);LRR_8(start=295, stop=355, evalue=2.6e-10)
Bnapus.annotation	GSBRNA2T00016621001	NB-ARC(start=43, stop=88, evalue=0.0002);NB-ARC(start=102, stop=272, evalue=2.3e-24);LRR_8(start=356, stop=383, evalue=1);LRR_3(start=427, stop=446, evalue=1.3e-06);LRR_4(start=473, stop=505, evalue=0.12)
Bnapus.annotation	GSBRNA2T00032632001	TIR(start=1, stop=55, evalue=2.8e-08);NB-ARC(start=101, stop=283, evalue=1.3e-13);LRR_3(start=412, stop=431, evalue=3.4e-08);LRR_4(start=436, stop=468, evalue=0.099)
Bnapus.annotation	GSBRNA2T00103387001	TIR(start=42, stop=172, evalue=6.7e-32);NB-ARC(start=218, stop=391, evalue=3.3e-23)
Bnapus.annotation	GSBRNA2T00144122001	NB-ARC(start=49, stop=141, evalue=9.9e-18)
Bnapus.annotation	GSBRNA2T00075643001	TIR(start=14, stop=143, evalue=5.4e-37);NB-ARC(start=192, stop=446, evalue=1e-31);LRR_3(start=607, stop=623, evalue=2e-05);LRR_4(start=651, stop=683, evalue=0.0062);LRR_8(start=796, stop=850, evalue=0.0024);LRR_4(start=864, stop=895, evalue=0.035);DUF2457(start=1049, stop=1078, evalue=0.37)
Bnapus.annotation	GSBRNA2T00115725001	TIR(start=17, stop=146, evalue=1.7e-37);NB-ARC(start=192, stop=371, evalue=3.7e-16)
Bnapus.annotation	GSBRNA2T00000042001	TIR(start=13, stop=143, evalue=7e-38);NB-ARC(start=192, stop=449, evalue=8.1e-36);LRR_3(start=585, stop=604, evalue=1.4e-08);LRR_4(start=631, stop=664, evalue=0.038)
Bnapus.annotation	GSBRNA2T00044496001	TIR(start=60, stop=189, evalue=4.2e-41);NB-ARC(start=236, stop=360, evalue=2.7e-11);LRR_3(start=530, stop=547, evalue=6.7e-05);LRR_4(start=573, stop=608, evalue=0.0012);LRR_4(start=621, stop=656, evalue=0.089);LRR_8(start=670, stop=729, evalue=0.0011);LRR_4(start=738, stop=770, evalue=0.013)
Bnapus.annotation	GSBRNA2T00051248001	NB-ARC(start=44, stop=336, evalue=1.6e-93);LRR_8(start=487, stop=539, evalue=0.031)
Bnapus.annotation	GSBRNA2T00117070001	NB-ARC(start=164, stop=450, evalue=6.3e-96)
Bnapus.annotation	GSBRNA2T00134652001	TIR(start=17, stop=145, evalue=1.1e-38);NB-ARC(start=177, stop=418, evalue=5.2e-31);LRR_3(start=557, stop=576, evalue=1.3e-05);LRR_8(start=602, stop=659, evalue=7.3e-05);LRR_8(start=670, stop=709, evalue=0.0058);LRR_4(start=715, stop=756, evalue=0.089)
Bnapus.annotation	GSBRNA2T00098110001	TIR(start=15, stop=143, evalue=6.7e-40);NB-ARC(start=193, stop=443, evalue=6.2e-26)
Bnapus.annotation	GSBRNA2T00104795001	NB-ARC(start=152, stop=433, evalue=2.9e-71);LRR_8(start=528, stop=581, evalue=2.5e-06)
Bnapus.annotation	GSBRNA2T00069067001	NB-ARC(start=147, stop=361, evalue=8.6e-59)
Bnapus.annotation	GSBRNA2T00053422001	NB-ARC(start=2, stop=53, evalue=4.6e-12);LRR_8(start=155, stop=214, evalue=1e-07)
Bnapus.annotation	GSBRNA2T00125062001	NB-ARC(start=35, stop=292, evalue=4.4e-25);LRR_3(start=441, stop=460, evalue=1.2e-09);LRR_8(start=465, stop=519, evalue=0.76);LRR_8(start=534, stop=590, evalue=4.4e-07);LRR_4(start=601, stop=641, evalue=0.0024);LRR_4(start=670, stop=703, evalue=0.0096);LRR_4(start=829, stop=872, evalue=2.4e-05);TIR(start=1133, stop=1261, evalue=1.1e-18)
Bnapus.annotation	GSBRNA2T00050514001	NB-ARC(start=6, stop=76, evalue=1e-21)
Bnapus.annotation	GSBRNA2T00114762001	TIR(start=2, stop=54, evalue=5e-08);NB-ARC(start=102, stop=342, evalue=4.3e-26);LRR_3(start=476, stop=495, evalue=1.1e-05);LRR_4(start=500, stop=532, evalue=0.3);LRR_4(start=618, stop=651, evalue=0.011)
Bnapus.annotation	GSBRNA2T00126894001	TIR(start=1, stop=73, evalue=7.9e-10);NB-ARC(start=114, stop=373, evalue=3.2e-28);LRR_3(start=515, stop=534, evalue=1.4e-06);LRR_8(start=561, stop=617, evalue=0.0026);LRR_4(start=628, stop=662, evalue=6.7e-08)
Bnapus.annotation	GSBRNA2T00081287001	RPW8(start=14, stop=128, evalue=1.1e-08);NB-ARC(start=191, stop=446, evalue=5.8e-39);LRR_4(start=584, stop=624, evalue=0.066);LRR_8(start=661, stop=716, evalue=0.13);LRR_4(start=733, stop=771, evalue=8.2e-05)
Bnapus.annotation	GSBRNA2T00138438001	NB-ARC(start=5, stop=108, evalue=1.5e-22);LRR_4(start=238, stop=277, evalue=0.00019)
Bnapus.annotation	GSBRNA2T00063341001	NB-ARC(start=132, stop=242, evalue=1.6e-24)
Bnapus.annotation	GSBRNA2T00115821001	NB-ARC(start=159, stop=439, evalue=3.5e-89);LRR_8(start=536, stop=596, evalue=2.2e-08);LRR_4(start=607, stop=648, evalue=0.0043)
Bnapus.annotation	GSBRNA2T00035865001	TIR(start=18, stop=147, evalue=5e-38);NB-ARC(start=195, stop=455, evalue=2e-28);LRR_3(start=604, stop=623, evalue=4.5e-06);LRR_4(start=628, stop=660, evalue=0.21);LRR_8(start=698, stop=756, evalue=0.00028);LRR_8(start=794, stop=843, evalue=0.0019);LRR_8(start=861, stop=911, evalue=0.0079)
Bnapus.annotation	GSBRNA2T00106783001	TIR(start=146, stop=275, evalue=5.7e-40);NB-ARC(start=323, stop=441, evalue=2e-10);NB-ARC(start=449, stop=552, evalue=5.4e-08);LRR_3(start=707, stop=726, evalue=0.42);LRR_4(start=752, stop=786, evalue=5.4e-06);LRR_4(start=822, stop=844, evalue=0.25);LRR_4(start=861, stop=899, evalue=0.00038);LRR_4(start=928, stop=958, evalue=0.0089)
Bnapus.annotation	GSBRNA2T00134914001	RPW8(start=8, stop=139, evalue=6.4e-25);NB-ARC(start=179, stop=441, evalue=3.8e-35);LRR_8(start=681, stop=738, evalue=3.2e-07)
Bnapus.annotation	GSBRNA2T00143122001	TIR(start=18, stop=147, evalue=4.7e-42);NB-ARC(start=190, stop=446, evalue=1.1e-24)
Bnapus.annotation	GSBRNA2T00044935001	TIR(start=15, stop=144, evalue=6.7e-36);NB-ARC(start=194, stop=342, evalue=2.3e-13)
Bnapus.annotation	GSBRNA2T00058060001	TIR(start=11, stop=140, evalue=4.2e-38);NB-ARC(start=186, stop=447, evalue=7.7e-26);LRR_3(start=609, stop=627, evalue=2.1e-07);LRR_8(start=654, stop=711, evalue=0.0085);LRR_8(start=722, stop=751, evalue=0.95);LRR_4(start=836, stop=869, evalue=0.00077)
Bnapus.annotation	GSBRNA2T00131435001	TIR(start=192, stop=316, evalue=5e-14);NB-ARC(start=367, stop=629, evalue=3e-26);LRR_3(start=771, stop=790, evalue=1.4e-07);LRR_4(start=793, stop=826, evalue=0.18);LRR_4(start=841, stop=880, evalue=0.19);LRR_4(start=885, stop=917, evalue=0.00032);LRR_4(start=1077, stop=1116, evalue=2.7e-05);zf-CCCH(start=1401, stop=1424, evalue=3e-05)
Bnapus.annotation	GSBRNA2T00129800001	TIR(start=62, stop=146, evalue=2e-25);NB-ARC(start=213, stop=467, evalue=5.5e-36);LRR_4(start=573, stop=605, evalue=0.014);LRR_8(start=649, stop=705, evalue=0.0066);LRR_4(start=716, stop=746, evalue=0.042)
Bnapus.annotation	GSBRNA2T00049131001	TIR(start=38, stop=168, evalue=5.5e-32);NB-ARC(start=207, stop=374, evalue=1.9e-13)
Bnapus.annotation	GSBRNA2T00140661001	TIR(start=20, stop=148, evalue=1.7e-31);NB-ARC(start=211, stop=478, evalue=2.8e-28);LRR_3(start=645, stop=664, evalue=4.3e-07);LRR_8(start=669, stop=725, evalue=0.0051);LRR_4(start=757, stop=791, evalue=0.0067);LRR_8(start=806, stop=846, evalue=0.2)
Bnapus.annotation	GSBRNA2T00106785001	TIR(start=84, stop=213, evalue=1e-40);NB-ARC(start=259, stop=378, evalue=3.1e-10)
Bnapus.annotation	GSBRNA2T00056878001	TIR(start=19, stop=148, evalue=2.9e-37);NB-ARC(start=193, stop=454, evalue=2e-22);LRR_3(start=631, stop=650, evalue=5.3e-06);LRR_8(start=676, stop=733, evalue=0.0017);TIR(start=828, stop=903, evalue=1.2e-15)
Bnapus.annotation	GSBRNA2T00140662001	TIR(start=17, stop=107, evalue=2.3e-08);NB-ARC(start=157, stop=413, evalue=6.8e-31);LRR_3(start=576, stop=589, evalue=0.077);LRR_8(start=644, stop=693, evalue=0.4);Pkinase_Tyr(start=1061, stop=1325, evalue=3.4e-37)
Bnapus.annotation	GSBRNA2T00122689001	NB-ARC(start=63, stop=277, evalue=2.1e-23);LRR_3(start=578, stop=596, evalue=6.1e-06);LRR_4(start=701, stop=742, evalue=0.99)
Bnapus.annotation	GSBRNA2T00027310001	TIR(start=92, stop=221, evalue=8.6e-41);NB-ARC(start=265, stop=372, evalue=5.6e-14);LRR_3(start=524, stop=543, evalue=7.6e-06);LRR_4(start=569, stop=608, evalue=0.0053)
Bnapus.annotation	GSBRNA2T00089281001	TIR(start=15, stop=145, evalue=2.9e-30);NB-ARC(start=196, stop=369, evalue=1.6e-08)
Bnapus.annotation	GSBRNA2T00001599001	TIR(start=19, stop=149, evalue=7.9e-36);NB-ARC(start=203, stop=447, evalue=4.9e-41);LRR_3(start=587, stop=605, evalue=0.0023);LRR_8(start=635, stop=691, evalue=9.8e-06);LRR_8(start=703, stop=759, evalue=3.3e-05);LRR_8(start=824, stop=879, evalue=2.3e-07)
Bnapus.annotation	GSBRNA2T00118034001	NB-ARC(start=83, stop=191, evalue=6.7e-11);LRR_3(start=344, stop=363, evalue=2.2e-07);LRR_8(start=390, stop=440, evalue=0.049);Methyltransf_11(start=680, stop=724, evalue=7.8e-11)
Bnapus.annotation	GSBRNA2T00069463001	tRNA-synt_1(start=1, stop=233, evalue=1.7e-69);Anticodon_1(start=279, stop=425, evalue=5.3e-40);NB-ARC(start=550, stop=629, evalue=5.8e-05)
Bnapus.annotation	GSBRNA2T00144379001	Spc7(start=59, stop=166, evalue=0.19);NB-ARC(start=197, stop=342, evalue=1.1e-39)
Bnapus.annotation	GSBRNA2T00001591001	TIR(start=37, stop=167, evalue=4.6e-35);NB-ARC(start=228, stop=472, evalue=6.2e-37);LRR_3(start=631, stop=650, evalue=1.5e-05);LRR_8(start=677, stop=732, evalue=0.0055);LRR_8(start=744, stop=800, evalue=5.8e-06);LRR_4(start=889, stop=929, evalue=1.5e-06)
Bnapus.annotation	GSBRNA2T00081055001	NB-ARC(start=47, stop=212, evalue=1.8e-08);LRR_3(start=307, stop=322, evalue=9.4e-06);LRR_8(start=350, stop=406, evalue=3.2e-05);LRR_8(start=470, stop=527, evalue=0.00062)
Bnapus.annotation	GSBRNA2T00015334001	TIR(start=58, stop=187, evalue=3e-41);NB-ARC(start=234, stop=491, evalue=7.6e-30);LRR_3(start=650, stop=668, evalue=1e-06);LRR_4(start=671, stop=705, evalue=0.0073);LRR_4(start=708, stop=737, evalue=0.087);LRR_1(start=751, stop=772, evalue=0.8);LRR_4(start=774, stop=812, evalue=5.2e-06);LRR_4(start=847, stop=876, evalue=0.13)
Bnapus.annotation	GSBRNA2T00054722001	TIR(start=17, stop=142, evalue=3.1e-33);NB-ARC(start=189, stop=454, evalue=4.3e-27);LRR_3(start=610, stop=628, evalue=1.1e-06);LRR_8(start=655, stop=712, evalue=0.0048);LRR_8(start=770, stop=813, evalue=0.56);LRR_4(start=824, stop=857, evalue=0.033);DUF4041(start=1078, stop=1105, evalue=0.18)
Bnapus.annotation	GSBRNA2T00001984001	Flagellin_C(start=12, stop=73, evalue=0.46);NB-ARC(start=161, stop=443, evalue=2.2e-96)
Bnapus.annotation	GSBRNA2T00021660001	TIR(start=14, stop=134, evalue=7.8e-29);NB-ARC(start=210, stop=474, evalue=3.1e-29);LRR_3(start=636, stop=655, evalue=3.2e-07);LRR_8(start=658, stop=713, evalue=0.062);LRR_8(start=725, stop=781, evalue=0.00027);LRR_4(start=812, stop=855, evalue=0.00086)
Bnapus.annotation	GSBRNA2T00052278001	NB-ARC(start=95, stop=350, evalue=2.8e-39);LRR_3(start=513, stop=531, evalue=0.00028);LRR_5(start=542, stop=626, evalue=0.28);LRR_8(start=628, stop=682, evalue=1.5e-05);LRR_4(start=717, stop=759, evalue=2.4e-06)
Bnapus.annotation	GSBRNA2T00052883001	TIR_2(start=178, stop=255, evalue=0.0041);NB-ARC(start=434, stop=572, evalue=1.8e-06)
Bnapus.annotation	GSBRNA2T00048898001	NB-ARC(start=11, stop=265, evalue=2.2e-31);LRR_3(start=417, stop=435, evalue=1.9e-06);LRR_4(start=485, stop=522, evalue=0.027);LRR_4(start=585, stop=625, evalue=0.044)
Bnapus.annotation	GSBRNA2T00083962001	F-box(start=11, stop=44, evalue=0.0049);Kelch_4(start=96, stop=138, evalue=1.1e-05);Kelch_1(start=141, stop=181, evalue=2.6e-09);Kelch_6(start=235, stop=271, evalue=0.84);TIR(start=357, stop=417, evalue=0.0004);NB-ARC(start=462, stop=628, evalue=8.5e-22);LRR_8(start=835, stop=892, evalue=2.7e-05);LRR_4(start=954, stop=997, evalue=0.00018)
Bnapus.annotation	GSBRNA2T00013601001	RPW8(start=5, stop=88, evalue=1.5e-16);NB-ARC(start=140, stop=270, evalue=2.6e-13);LIM(start=333, stop=368, evalue=7.6e-07);DUF3633(start=476, stop=671, evalue=5e-82)
Bnapus.annotation	GSBRNA2T00136787001	TIR(start=60, stop=188, evalue=3.8e-27);NB-ARC(start=235, stop=498, evalue=5.8e-32);LRR_3(start=658, stop=676, evalue=5e-06);LRR_4(start=681, stop=716, evalue=0.23);LRR_4(start=879, stop=918, evalue=4.1e-05);LRR_4(start=972, stop=1014, evalue=0.011)
Bnapus.annotation	GSBRNA2T00080934001	RPW8(start=48, stop=165, evalue=6.8e-07);AAA_17(start=232, stop=251, evalue=3.1e-05);NB-ARC(start=276, stop=457, evalue=1.5e-25);LRR_4(start=600, stop=641, evalue=0.038);LRR_8(start=676, stop=732, evalue=0.02);LRR_8(start=748, stop=800, evalue=6.6e-05)
Bnapus.annotation	GSBRNA2T00121460001	TIR(start=17, stop=145, evalue=4.1e-36);NB-ARC(start=206, stop=461, evalue=5.1e-32);LRR_3(start=615, stop=634, evalue=1.7e-05);LRR_8(start=637, stop=694, evalue=0.00024);LRR_8(start=728, stop=784, evalue=1.4e-06);LRR_4(start=832, stop=873, evalue=0.035)
Bnapus.annotation	GSBRNA2T00081565001	NB-ARC(start=160, stop=442, evalue=4e-79);LRR_4(start=567, stop=611, evalue=0.038);LRR_8(start=738, stop=794, evalue=0.98)
Bnapus.annotation	GSBRNA2T00044614001	NB-ARC(start=69, stop=280, evalue=1.5e-66);LRR_8(start=384, stop=420, evalue=0.96)
Bnapus.annotation	GSBRNA2T00068524001	TIR(start=13, stop=116, evalue=1.3e-29);NB-ARC(start=163, stop=431, evalue=9.9e-37);LRR_3(start=533, stop=552, evalue=1.2e-05);LRR_8(start=555, stop=612, evalue=0.00049);LRR_8(start=693, stop=723, evalue=0.14)
Bnapus.annotation	GSBRNA2T00129231001	AAA_assoc(start=36, stop=90, evalue=1.3e-11);AAA(start=210, stop=337, evalue=5.5e-17);NB-ARC(start=606, stop=890, evalue=1.3e-98);LRR_4(start=1000, stop=1037, evalue=0.16)
Bnapus.annotation	GSBRNA2T00145436001	TIR(start=8, stop=114, evalue=2.8e-28);NB-ARC(start=176, stop=433, evalue=1.7e-41);LRR_3(start=593, stop=609, evalue=0.0022);LRR_8(start=639, stop=695, evalue=0.00035);LRR_4(start=706, stop=740, evalue=0.00012);LRR_4(start=778, stop=810, evalue=0.21);LRR_8(start=827, stop=884, evalue=5.7e-09)
Bnapus.annotation	GSBRNA2T00140691001	TIR(start=1, stop=53, evalue=2.2e-08);NB-ARC(start=98, stop=356, evalue=1e-26)
Bnapus.annotation	GSBRNA2T00093790001	TIR(start=16, stop=151, evalue=7.9e-31);NB-ARC(start=234, stop=474, evalue=3.4e-29);LRR_3(start=639, stop=656, evalue=0.045);LRR_8(start=661, stop=718, evalue=1.3e-06);LRR_4(start=751, stop=783, evalue=0.0005);LRR_4(start=823, stop=862, evalue=0.00016)
Bnapus.annotation	GSBRNA2T00053421001	NB-ARC(start=1, stop=183, evalue=9.7e-52)
Bnapus.annotation	GSBRNA2T00058475001	TIR(start=124, stop=250, evalue=2.3e-33);NB-ARC(start=320, stop=570, evalue=4.2e-33);LRR_8(start=658, stop=677, evalue=0.98);LRR_8(start=746, stop=803, evalue=0.00055);LRR_8(start=837, stop=893, evalue=1.6e-06)
Bnapus.annotation	GSBRNA2T00068325001	TIR(start=38, stop=168, evalue=1.1e-34);NB-ARC(start=214, stop=389, evalue=7e-14)
Bnapus.annotation	GSBRNA2T00019002001	TIR(start=253, stop=374, evalue=1.6e-36);NB-ARC(start=422, stop=685, evalue=2.4e-35);LRR_3(start=804, stop=823, evalue=0.00057);LRR_1(start=850, stop=871, evalue=0.35);LRR_4(start=873, stop=907, evalue=0.0012);LRR_1(start=922, stop=939, evalue=0.88);LRR_4(start=987, stop=1021, evalue=0.55);APC_crr(start=1079, stop=1096, evalue=0.77)
Bnapus.annotation	GSBRNA2T00032643001	TIR(start=13, stop=144, evalue=3.2e-39);NB-ARC(start=190, stop=349, evalue=2.7e-09);NB-ARC(start=375, stop=489, evalue=4.4e-07);LRR_8(start=567, stop=593, evalue=0.2);LRR_3(start=622, stop=641, evalue=9.7e-07);LRR_4(start=667, stop=725, evalue=0.38);LRR_8(start=735, stop=789, evalue=3.1e-05)
Bnapus.annotation	GSBRNA2T00103386001	TIR(start=14, stop=144, evalue=2.6e-30);NB-ARC(start=204, stop=375, evalue=1.1e-11)
Bnapus.annotation	GSBRNA2T00085228001	NB-ARC(start=212, stop=240, evalue=0.017);NB-ARC(start=241, stop=471, evalue=1.1e-64);LRR_4(start=622, stop=656, evalue=0.0075)
Bnapus.annotation	GSBRNA2T00044479001	TIR(start=18, stop=147, evalue=3.2e-39);NB-ARC(start=221, stop=480, evalue=1.8e-31)
Bnapus.annotation	GSBRNA2T00035416001	NB-ARC(start=162, stop=445, evalue=2.5e-88);LRR_8(start=527, stop=582, evalue=1e-07);LRR_4(start=597, stop=628, evalue=0.0025)
Bnapus.annotation	GSBRNA2T00022454001	TIR(start=60, stop=181, evalue=3.9e-40);NB-ARC(start=236, stop=366, evalue=1.2e-11);LRR_3(start=530, stop=547, evalue=5.3e-05);LRR_4(start=551, stop=583, evalue=0.014);LRR_8(start=622, stop=678, evalue=0.00016)
Bnapus.annotation	GSBRNA2T00049147001	TIR(start=13, stop=145, evalue=1.1e-29);NB-ARC(start=199, stop=449, evalue=8.1e-31);LRR_3(start=601, stop=619, evalue=0.00011);LRR_4(start=803, stop=845, evalue=2.3e-09);LRR_4(start=890, stop=933, evalue=0.0021)
Bnapus.annotation	GSBRNA2T00047171001	Prominin(start=21, stop=94, evalue=0.13);NB-ARC(start=154, stop=193, evalue=2.1e-09)
Bnapus.annotation	GSBRNA2T00027249001	TIR(start=70, stop=168, evalue=5.1e-07);NB-ARC(start=218, stop=472, evalue=2.8e-31);LRR_3(start=628, stop=647, evalue=1e-06);LRR_4(start=675, stop=718, evalue=0.67);LRR_8(start=734, stop=786, evalue=0.042);U-box(start=1287, stop=1355, evalue=9.4e-16)
Bnapus.annotation	GSBRNA2T00102607001	TIR(start=42, stop=81, evalue=5e-05);TIR(start=82, stop=139, evalue=7.2e-06);NB-ARC(start=185, stop=358, evalue=3.5e-23)
Bnapus.annotation	GSBRNA2T00148110001	TIR(start=62, stop=192, evalue=2.3e-30);NB-ARC(start=242, stop=504, evalue=5.8e-41);LRR_3(start=658, stop=677, evalue=2.9e-05);LRR_4(start=681, stop=714, evalue=0.0079);LRR_4(start=728, stop=770, evalue=0.0075);LRR_4(start=771, stop=805, evalue=1.9e-05);LRR_4(start=806, stop=829, evalue=0.014);LRR_4(start=864, stop=901, evalue=5.3e-05)
Bnapus.annotation	GSBRNA2T00109384001	AAA_assoc(start=36, stop=91, evalue=3.3e-12);AAA(start=210, stop=337, evalue=5.8e-17);NB-ARC(start=604, stop=888, evalue=1.2e-98);LRR_4(start=998, stop=1035, evalue=0.16)
Bnapus.annotation	GSBRNA2T00021672001	NB-ARC(start=5, stop=44, evalue=6.7e-07);NB-ARC(start=63, stop=229, evalue=4.9e-17);LRR_3(start=383, stop=399, evalue=1.9e-05);LRR_8(start=406, stop=461, evalue=0.024)
Bnapus.annotation	GSBRNA2T00061031001	TIR(start=16, stop=144, evalue=1.4e-37);NB-ARC(start=191, stop=459, evalue=1.4e-26)
Bnapus.annotation	GSBRNA2T00090685001	TIR(start=19, stop=144, evalue=1.7e-15);TIR(start=178, stop=308, evalue=9.1e-26);NB-ARC(start=355, stop=627, evalue=9.6e-53);LRR_8(start=854, stop=911, evalue=0.0011);LRR_8(start=927, stop=984, evalue=7.2e-08);LRR_4(start=995, stop=1028, evalue=0.0055);LRR_8(start=1092, stop=1147, evalue=8e-05);LRR_4(start=1161, stop=1188, evalue=0.27);LRR_4(start=1244, stop=1286, evalue=0.0064);LRR_8(start=1288,…
Bnapus.annotation	GSBRNA2T00065543001	TIR(start=13, stop=141, evalue=7.4e-38);NB-ARC(start=187, stop=430, evalue=1.3e-30);LRR_3(start=499, stop=518, evalue=1.7e-09);LRR_8(start=521, stop=573, evalue=0.00034)
Bnapus.annotation	GSBRNA2T00050515001	Vps5(start=14, stop=57, evalue=0.0093);NB-ARC(start=62, stop=128, evalue=4e-14);NB-ARC(start=130, stop=170, evalue=3.1e-09);LRR_8(start=268, stop=335, evalue=1.1e-05)
Bnapus.annotation	GSBRNA2T00035156001	NB-ARC(start=38, stop=284, evalue=3.1e-30);LRR_3(start=454, stop=473, evalue=5.2e-05);LRR_4(start=501, stop=531, evalue=0.26);LRR_4(start=542, stop=576, evalue=0.00026);LRR_8(start=612, stop=665, evalue=0.0049)
Bnapus.annotation	GSBRNA2T00120324001	NB-ARC(start=65, stop=323, evalue=5.4e-70);LRR_4(start=459, stop=488, evalue=0.0034)
Bnapus.annotation	GSBRNA2T00132316001	TIR(start=33, stop=160, evalue=4.7e-32);NB-ARC(start=225, stop=457, evalue=3.4e-28);LRR_3(start=632, stop=651, evalue=8.9e-05);LRR_8(start=654, stop=711, evalue=0.00023);LRR_8(start=746, stop=802, evalue=1.1e-06)
Bnapus.annotation	GSBRNA2T00146736001	NB-ARC(start=29, stop=197, evalue=1.5e-21)
Bnapus.annotation	GSBRNA2T00016244001	TIR(start=17, stop=144, evalue=1.8e-28);NB-ARC(start=192, stop=275, evalue=2.6e-07);NB-ARC(start=290, stop=419, evalue=4.2e-17);LRR_3(start=579, stop=597, evalue=2.8e-06);LRR_4(start=602, stop=634, evalue=0.11)
Bnapus.annotation	GSBRNA2T00126893001	TIR(start=19, stop=149, evalue=5.2e-36);NB-ARC(start=204, stop=447, evalue=3.4e-40);LRR_3(start=577, stop=595, evalue=0.0065);LRR_8(start=625, stop=681, evalue=1e-05);LRR_8(start=693, stop=749, evalue=0.00016);LRR_8(start=814, stop=869, evalue=5.1e-07)
Bnapus.annotation	GSBRNA2T00091389001	NB-ARC(start=157, stop=323, evalue=5.7e-13);zf-H2C2_5(start=428, stop=445, evalue=0.34)
Bnapus.annotation	GSBRNA2T00129288001	TIR(start=21, stop=148, evalue=1.4e-32);NB-ARC(start=213, stop=478, evalue=2.7e-31);LRR_3(start=630, stop=648, evalue=2.8e-05);LRR_8(start=676, stop=731, evalue=0.0013);LRR_8(start=743, stop=799, evalue=0.0036);LRR_8(start=815, stop=867, evalue=0.0093)
Bnapus.annotation	GSBRNA2T00145434001	Calmodulin_bind(start=51, stop=196, evalue=1.8e-41);NB-ARC(start=458, stop=655, evalue=2e-20);LRR_3(start=861, stop=880, evalue=1.8e-05);LRR_8(start=913, stop=969, evalue=0.00059);LRR_8(start=980, stop=1037, evalue=8.9e-06);LRR_4(start=1052, stop=1081, evalue=0.0001)
Bnapus.annotation	GSBRNA2T00083892001	Calmodulin_bind(start=2, stop=29, evalue=0.11);VQ(start=93, stop=116, evalue=1.4e-07);VQ(start=152, stop=160, evalue=0.21);NB-ARC(start=347, stop=411, evalue=4.8e-05)
Bnapus.annotation	GSBRNA2T00046463001	TIR(start=12, stop=142, evalue=1.2e-35);NB-ARC(start=187, stop=445, evalue=5.9e-34);LRR_3(start=599, stop=618, evalue=2.4e-08);LRR_8(start=644, stop=691, evalue=0.0015)
Bnapus.annotation	GSBRNA2T00015352001	TIR(start=15, stop=144, evalue=8.1e-40);NB-ARC(start=198, stop=457, evalue=1e-31)
Bnapus.annotation	GSBRNA2T00136783001	NB-ARC(start=47, stop=92, evalue=3.1e-06);NB-ARC(start=99, stop=146, evalue=0.022);LRR_4(start=213, stop=247, evalue=0.012);LRR_4(start=389, stop=428, evalue=0.0002);LRR_4(start=445, stop=487, evalue=0.026)
Bnapus.annotation	GSBRNA2T00010788001	TIR(start=43, stop=172, evalue=3.9e-35);NB-ARC(start=220, stop=474, evalue=1.5e-33);LRR_8(start=566, stop=588, evalue=1);LRR_3(start=630, stop=649, evalue=6.1e-08);LRR_8(start=652, stop=708, evalue=0.00017);LRR_4(start=743, stop=776, evalue=0.6);LRR_8(start=788, stop=821, evalue=0.0014)
Bnapus.annotation	GSBRNA2T00107676001	B3(start=178, stop=279, evalue=1.2e-12);TIR(start=327, stop=453, evalue=6e-14);NB-ARC(start=499, stop=764, evalue=5.5e-27);LRR_3(start=906, stop=925, evalue=1.5e-07);LRR_4(start=928, stop=961, evalue=0.31);LRR_4(start=976, stop=1015, evalue=0.19);LRR_4(start=1020, stop=1053, evalue=2.2e-05);LRR_4(start=1190, stop=1229, evalue=1.8e-05);zf-CCCH(start=1515, stop=1537, evalue=7e-05)
Bnapus.annotation	GSBRNA2T00114802001	NB-ARC(start=36, stop=254, evalue=1.8e-19)
Bnapus.annotation	GSBRNA2T00155834001	TIR(start=16, stop=76, evalue=3.5e-10);NB-ARC(start=156, stop=272, evalue=7.8e-15);LRR_3(start=513, stop=529, evalue=0.003);LRR_4(start=538, stop=570, evalue=0.088);LRR_8(start=587, stop=643, evalue=0.00018);LRR_4(start=667, stop=706, evalue=0.00047)
Bnapus.annotation	GSBRNA2T00146749001	TIR(start=14, stop=143, evalue=1.6e-38);NB-ARC(start=189, stop=454, evalue=2e-28);LRR_3(start=616, stop=634, evalue=4.6e-06);LRR_8(start=661, stop=718, evalue=0.00023);LRR_3(start=752, stop=771, evalue=1.6e-05);LRR_8(start=797, stop=853, evalue=0.0071);LRR_8(start=867, stop=922, evalue=0.00058);LRR_4(start=937, stop=970, evalue=0.009)
Bnapus.annotation	GSBRNA2T00156703001	TIR(start=30, stop=159, evalue=3.8e-37);NB-ARC(start=204, stop=458, evalue=2.1e-29);LRR_3(start=614, stop=633, evalue=0.027);LRR_8(start=659, stop=714, evalue=8.1e-05);LRR_4(start=727, stop=760, evalue=0.22)
Bnapus.annotation	GSBRNA2T00138435001	NB-ARC(start=2, stop=75, evalue=1.3e-13);LRR_4(start=208, stop=228, evalue=0.94);LRR_4(start=282, stop=318, evalue=0.18)
Bnapus.annotation	GSBRNA2T00005706001	NB-ARC(start=43, stop=136, evalue=6e-19);LRR_4(start=282, stop=321, evalue=0.0002)
Bnapus.annotation	GSBRNA2T00041084001	TIR(start=61, stop=118, evalue=9.6e-12);NB-ARC(start=164, stop=429, evalue=4.4e-34);LRR_3(start=583, stop=598, evalue=0.00022);LRR_8(start=629, stop=685, evalue=0.021);LRR_4(start=696, stop=724, evalue=0.44)
Bnapus.annotation	GSBRNA2T00030225001	NB-ARC(start=18, stop=306, evalue=4e-78);LRR_4(start=454, stop=483, evalue=0.0035);LRR_8(start=862, stop=895, evalue=0.78)
Bnapus.annotation	GSBRNA2T00032768001	TIR(start=16, stop=145, evalue=3.7e-37);NB-ARC(start=191, stop=447, evalue=5.2e-30);LRR_3(start=603, stop=622, evalue=0.00014);LRR_8(start=648, stop=703, evalue=0.0024);LRR_4(start=771, stop=803, evalue=0.41)
Bnapus.annotation	GSBRNA2T00019003001	NB-ARC(start=107, stop=244, evalue=4.5e-14);LRR_3(start=383, stop=399, evalue=0.0001);LRR_8(start=425, stop=476, evalue=0.0024);LRR_1(start=519, stop=540, evalue=0.12)
Bnapus.annotation	GSBRNA2T00122903001	NB-ARC(start=172, stop=232, evalue=1.5e-06)
Bnapus.annotation	GSBRNA2T00099529001	TIR(start=37, stop=167, evalue=1.7e-31);NB-ARC(start=206, stop=364, evalue=2.6e-12);RHD3(start=435, stop=1177, evalue=0)
Bnapus.annotation	GSBRNA2T00102605001	NB-ARC(start=94, stop=267, evalue=7.6e-23)
Bnapus.annotation	GSBRNA2T00053120001	TIR(start=97, stop=226, evalue=1.4e-37);NB-ARC(start=275, stop=534, evalue=2.7e-33);LRR_3(start=686, stop=705, evalue=4e-09);LRR_8(start=732, stop=789, evalue=0.0011)
Bnapus.annotation	GSBRNA2T00058468001	TIR(start=62, stop=191, evalue=6.2e-42);NB-ARC(start=248, stop=490, evalue=8.2e-25);TIR(start=575, stop=636, evalue=3.4e-10);NB-ARC(start=696, stop=930, evalue=3.7e-29)
Bnapus.annotation	GSBRNA2T00057889001	NB-ARC(start=44, stop=218, evalue=1.9e-22);LRR_3(start=366, stop=385, evalue=8.6e-07);LRR_4(start=389, stop=418, evalue=0.32);DUF3095(start=428, stop=479, evalue=0.38)
Bnapus.annotation	GSBRNA2T00129864001	TIR(start=58, stop=186, evalue=3.2e-37);NB-ARC(start=244, stop=494, evalue=1.8e-32);LRR_3(start=591, stop=606, evalue=9e-05);LRR_4(start=610, stop=643, evalue=0.029);LRR_1(start=655, stop=675, evalue=0.48)
Bnapus.annotation	GSBRNA2T00049133001	TIR(start=40, stop=170, evalue=6.2e-35);NB-ARC(start=216, stop=389, evalue=2.5e-14)
Bnapus.annotation	GSBRNA2T00098068001	NB-ARC(start=4, stop=139, evalue=5.6e-44)
Bnapus.annotation	GSBRNA2T00151568001	TIR(start=15, stop=144, evalue=6.3e-36);NB-ARC(start=190, stop=455, evalue=9.8e-27);LRR_3(start=609, stop=627, evalue=1.2e-06);LRR_8(start=655, stop=711, evalue=0.00023);LRR_8(start=781, stop=836, evalue=0.00066);LRR_8(start=848, stop=904, evalue=0.014)
Bnapus.annotation	GSBRNA2T00036710001	AAA_33(start=110, stop=146, evalue=0.072);NB-ARC(start=152, stop=340, evalue=9.5e-51);LRR_8(start=445, stop=461, evalue=0.99);LRR_8(start=480, stop=533, evalue=7.9e-05)
Bnapus.annotation	GSBRNA2T00042230001	NB-ARC(start=134, stop=303, evalue=6.5e-36);NB-ARC(start=305, stop=376, evalue=3.7e-14);LRR_8(start=389, stop=446, evalue=0.073);LRR_8(start=450, stop=505, evalue=3.1e-05);LRR_8(start=646, stop=685, evalue=0.092)
Bnapus.annotation	GSBRNA2T00045897001	NB-ARC(start=140, stop=321, evalue=3.5e-53)
Bnapus.annotation	GSBRNA2T00136784001	NB-ARC(start=98, stop=207, evalue=9e-12)
Bnapus.annotation	GSBRNA2T00143124001	TIR(start=13, stop=142, evalue=1.2e-37);NB-ARC(start=189, stop=451, evalue=1.5e-31);LRR_3(start=608, stop=627, evalue=1.7e-07);LRR_8(start=654, stop=711, evalue=3.3e-07)
Bnapus.annotation	GSBRNA2T00018167001	Alb1(start=79, stop=121, evalue=0.61);NB-ARC(start=157, stop=369, evalue=1e-60)
Bnapus.annotation	GSBRNA2T00069980001	NB-ARC(start=45, stop=135, evalue=1.1e-15)
Bnapus.annotation	GSBRNA2T00048014001	TIR(start=17, stop=145, evalue=1.3e-34);NB-ARC(start=192, stop=452, evalue=7.8e-31);Phage_rep_org_N(start=461, stop=502, evalue=0.25);LRR_3(start=611, stop=629, evalue=2.7e-07);LRR_4(start=634, stop=671, evalue=0.12);LRR_4(start=731, stop=757, evalue=0.0051);LRR_4(start=768, stop=809, evalue=0.038)
Bnapus.annotation	GSBRNA2T00019795001	NACHT(start=135, stop=185, evalue=0.073);NB-ARC(start=209, stop=362, evalue=4.9e-47);LRR_8(start=462, stop=520, evalue=1.2e-10)
Bnapus.annotation	GSBRNA2T00106083001	NB-ARC(start=173, stop=305, evalue=5.6e-26);NB-ARC(start=307, stop=384, evalue=1.1e-14);LRR_4(start=519, stop=556, evalue=0.00036)
Bnapus.annotation	GSBRNA2T00119916001	TIR(start=8, stop=105, evalue=4.8e-22);UBA_3(start=111, stop=147, evalue=0.015);NB-ARC(start=182, stop=423, evalue=4e-12);LRR_3(start=578, stop=594, evalue=0.0015);LRR_8(start=625, stop=680, evalue=0.0041);LRR_8(start=693, stop=749, evalue=0.0026);LRR_4(start=789, stop=831, evalue=1.4e-05)
Bnapus.annotation	GSBRNA2T00117074001	NB-ARC(start=95, stop=325, evalue=1.3e-74)
Bnapus.annotation	GSBRNA2T00004335001	TIR(start=50, stop=179, evalue=1.7e-38);NB-ARC(start=228, stop=487, evalue=6.6e-35);LRR_3(start=639, stop=658, evalue=5.2e-07);LRR_8(start=697, stop=749, evalue=0.00074);LRR_4(start=760, stop=791, evalue=0.026);LRR_4(start=806, stop=846, evalue=0.016)
Bnapus.annotation	GSBRNA2T00124305001	TIR(start=16, stop=145, evalue=1.5e-39);NB-ARC(start=193, stop=451, evalue=2.3e-32);LRR_3(start=609, stop=628, evalue=8e-09);LRR_4(start=654, stop=689, evalue=0.93);LRR_4(start=707, stop=739, evalue=0.2);LRR_4(start=752, stop=786, evalue=0.00022)
Bnapus.annotation	GSBRNA2T00085951001	NB-ARC(start=4, stop=278, evalue=5.3e-68);LRR_8(start=375, stop=432, evalue=2.7e-07);LRR_8(start=446, stop=500, evalue=4.2e-05)
Bnapus.annotation	GSBRNA2T00112653001	TIR(start=42, stop=124, evalue=5.6e-21);NB-ARC(start=182, stop=208, evalue=0.91);NB-ARC(start=238, stop=405, evalue=3.1e-20);LRR_3(start=549, stop=567, evalue=0.062);LRR_8(start=594, stop=650, evalue=6.8e-06);LRR_8(start=662, stop=718, evalue=0.00026);LRR_8(start=782, stop=838, evalue=2.9e-07)
Bnapus.annotation	GSBRNA2T00068521001	TIR(start=13, stop=141, evalue=3.1e-38);NB-ARC(start=188, stop=238, evalue=3.2e-06);NB-ARC(start=256, stop=365, evalue=1.7e-11);LRR_3(start=482, stop=501, evalue=2.3e-05);LRR_8(start=527, stop=584, evalue=2.3e-05);LRR_8(start=596, stop=644, evalue=0.14)
Bnapus.annotation	GSBRNA2T00089167001	TIR(start=2, stop=28, evalue=0.0026);NB-ARC(start=47, stop=304, evalue=5.8e-25);LRR_8(start=385, stop=417, evalue=0.58);LRR_3(start=463, stop=481, evalue=2.5e-07);LRR_8(start=622, stop=678, evalue=4.7e-06);LRR_4(start=689, stop=727, evalue=1.3e-05)
Bnapus.annotation	GSBRNA2T00039539001	DivIC(start=29, stop=60, evalue=0.11);NB-ARC(start=159, stop=240, evalue=1.2e-19);LRR_8(start=361, stop=421, evalue=3.4e-11);LRR_4(start=432, stop=469, evalue=0.011)
Bnapus.annotation	GSBRNA2T00146342001	TIR(start=62, stop=192, evalue=6.4e-30);NB-ARC(start=244, stop=506, evalue=9e-41);LRR_3(start=658, stop=677, evalue=2.9e-05);LRR_4(start=681, stop=714, evalue=0.0079);LRR_4(start=728, stop=770, evalue=0.0075);LRR_4(start=771, stop=805, evalue=0.00012);LRR_4(start=806, stop=829, evalue=0.032);LRR_4(start=866, stop=901, evalue=8.4e-05)
Bnapus.annotation	GSBRNA2T00120328001	NB-ARC(start=7, stop=256, evalue=3.9e-65);LRR_8(start=411, stop=468, evalue=0.057)
Bnapus.annotation	GSBRNA2T00099912001	NB-ARC(start=157, stop=437, evalue=6e-103);LRR_8(start=535, stop=595, evalue=1.2e-10)
Bnapus.annotation	GSBRNA2T00000041001	TIR(start=16, stop=145, evalue=2.8e-35);NB-ARC(start=235, stop=279, evalue=0.052);NB-ARC(start=289, stop=370, evalue=1.2e-08);LRR_3(start=504, stop=523, evalue=1.3e-07);LRR_8(start=567, stop=613, evalue=0.31);LRR_8(start=673, stop=711, evalue=0.58)
Bnapus.annotation	GSBRNA2T00003733001	VQ(start=61, stop=84, evalue=7.6e-07);AAA_16(start=198, stop=245, evalue=3.3e-05);NB-ARC(start=282, stop=404, evalue=1.9e-05);LRR_3(start=556, stop=575, evalue=1.2e-06);LRR_8(start=601, stop=658, evalue=0.00015);LRR_8(start=694, stop=752, evalue=6.1e-06)
Bnapus.annotation	GSBRNA2T00005686001	RPW8(start=10, stop=139, evalue=9.7e-25);NB-ARC(start=178, stop=441, evalue=1.8e-33);LRR_8(start=681, stop=738, evalue=3.2e-07)
Bnapus.annotation	GSBRNA2T00070551001	Snapin_Pallidin(start=25, stop=68, evalue=0.062);NB-ARC(start=148, stop=306, evalue=1.8e-49);LRR_8(start=346, stop=405, evalue=2.4e-08)
Bnapus.annotation	GSBRNA2T00035504001	NB-ARC(start=159, stop=337, evalue=1.1e-54)
Bnapus.annotation	GSBRNA2T00053382001	NB-ARC(start=16, stop=74, evalue=7.7e-10)
Bnapus.annotation	GSBRNA2T00000030001	TIR(start=17, stop=142, evalue=1e-35);NB-ARC(start=192, stop=337, evalue=2.2e-18);LRR_3(start=588, stop=607, evalue=3e-07);LRR_8(start=633, stop=690, evalue=3.7e-05);LRR_4(start=745, stop=788, evalue=2.7e-05)
Bnapus.annotation	GSBRNA2T00147683001	RPW8(start=7, stop=135, evalue=5.3e-18);NB-ARC(start=189, stop=442, evalue=9.1e-32);LRR_8(start=685, stop=742, evalue=3.3e-06)
Bnapus.annotation	GSBRNA2T00057147001	PPR_1(start=5, stop=36, evalue=3e-07);PPR_2(start=37, stop=75, evalue=1.8e-09);PPR_2(start=92, stop=141, evalue=6.9e-19);PPR_2(start=163, stop=211, evalue=2.9e-15);PPR_2(start=233, stop=281, evalue=8.8e-14);NB-ARC(start=458, stop=740, evalue=4.3e-89);LRR_8(start=824, stop=879, evalue=1.1e-06)
Bnapus.annotation	GSBRNA2T00154068001	RPW8(start=3, stop=91, evalue=0.019);NB-ARC(start=166, stop=452, evalue=2.4e-83);LRR_8(start=581, stop=618, evalue=0.08)
Bnapus.annotation	GSBRNA2T00106975001	TIR(start=13, stop=142, evalue=3.3e-36);NB-ARC(start=191, stop=454, evalue=2.7e-29);LRR_8(start=553, stop=575, evalue=0.55);LRR_3(start=617, stop=634, evalue=0.061);LRR_8(start=662, stop=721, evalue=1.5e-05);LRR_8(start=731, stop=785, evalue=0.0047)
Bnapus.annotation	GSBRNA2T00072854001	TIR(start=13, stop=141, evalue=9.1e-36);NB-ARC(start=190, stop=455, evalue=5.3e-30);LRR_3(start=613, stop=630, evalue=6.4e-06);LRR_4(start=693, stop=726, evalue=0.43)
Bnapus.annotation	GSBRNA2T00125783001	Surf_Ag_VNR(start=2, stop=50, evalue=0.041);POTRA_2(start=126, stop=170, evalue=0.092);Surf_Ag_VNR(start=188, stop=253, evalue=0.00018);Bac_surface_Ag(start=292, stop=623, evalue=7.4e-27);NB-ARC(start=769, stop=908, evalue=2.4e-10);NB-ARC(start=917, stop=988, evalue=1.2e-10);LRR_4(start=1098, stop=1138, evalue=0.00047)
Bnapus.annotation	GSBRNA2T00079359001	TIR(start=11, stop=89, evalue=1.3e-23);NB-ARC(start=141, stop=194, evalue=3.9e-06);NB-ARC(start=247, stop=337, evalue=0.0018);LRR_3(start=490, stop=508, evalue=4.2e-07);LRR_8(start=535, stop=593, evalue=0.00084);LRR_8(start=680, stop=735, evalue=4.3e-05);LRR_8(start=747, stop=784, evalue=0.071)
Bnapus.annotation	GSBRNA2T00117079001	CCDC155(start=25, stop=146, evalue=0.066);NB-ARC(start=166, stop=463, evalue=1.8e-91)
Bnapus.annotation	GSBRNA2T00139674001	TIR(start=16, stop=140, evalue=1.3e-29);NB-ARC(start=193, stop=447, evalue=1.1e-38);LRR_3(start=602, stop=620, evalue=1e-05);LRR_8(start=625, stop=681, evalue=0.00028);LRR_8(start=800, stop=855, evalue=2.3e-07);LRR_8(start=891, stop=948, evalue=2.7e-05)
Bnapus.annotation	GSBRNA2T00034902001	TIR(start=15, stop=145, evalue=2.9e-30);NB-ARC(start=196, stop=369, evalue=2.2e-08)
Bnapus.annotation	GSBRNA2T00051035001	NB-ARC(start=28, stop=285, evalue=2.8e-24);LRR_3(start=399, stop=417, evalue=7.7e-08);LRR_4(start=489, stop=522, evalue=6.5e-07);LRR_8(start=536, stop=592, evalue=1.2e-05)
Bnapus.annotation	GSBRNA2T00003501001	Allexi_40kDa(start=12, stop=95, evalue=0.12);NB-ARC(start=167, stop=299, evalue=7.3e-37)
Bnapus.annotation	GSBRNA2T00079362001	LRR_8(start=35, stop=91, evalue=5.6e-05);NB-ARC(start=153, stop=418, evalue=1.2e-27);LRR_3(start=575, stop=593, evalue=1.9e-06);LRR_8(start=620, stop=677, evalue=8.1e-06);LRR_8(start=741, stop=798, evalue=0.063);LRR_8(start=814, stop=866, evalue=0.018);LRR_8(start=1179, stop=1234, evalue=0.071)
Bnapus.annotation	GSBRNA2T00079361001	TIR(start=16, stop=145, evalue=3.4e-36);NB-ARC(start=186, stop=391, evalue=2.3e-17)
Bnapus.annotation	GSBRNA2T00089977001	NB-ARC(start=7, stop=106, evalue=7.4e-11);LRR_3(start=226, stop=246, evalue=0.0089);LRR_8(start=272, stop=329, evalue=0.002);LRR_4(start=341, stop=372, evalue=0.00097);LRR_8(start=386, stop=438, evalue=0.021)
Bnapus.annotation	GSBRNA2T00100736001	TIR(start=1, stop=43, evalue=9.6e-06);NB-ARC(start=90, stop=351, evalue=1.4e-37);LRR_8(start=437, stop=464, evalue=1);LRR_3(start=509, stop=527, evalue=2.2e-05);LRR_8(start=548, stop=608, evalue=3.3e-06);LRR_1(start=618, stop=639, evalue=0.0072);LRR_4(start=642, stop=675, evalue=0.022);LRR_4(start=690, stop=723, evalue=0.0054)
Bnapus.annotation	GSBRNA2T00111873001	TIR(start=19, stop=145, evalue=6.4e-34);NB-ARC(start=163, stop=286, evalue=2.8e-09);NB-ARC(start=293, stop=383, evalue=0.00066);LRR_3(start=541, stop=559, evalue=1.9e-05);LRR_8(start=660, stop=717, evalue=5.9e-05);LRR_4(start=728, stop=765, evalue=0.0059)
Bnapus.annotation	GSBRNA2T00115762001	NB-ARC(start=1, stop=133, evalue=1.1e-36);LRR_8(start=212, stop=276, evalue=0.0011);Tup_N(start=525, stop=571, evalue=0.0064)
Bnapus.annotation	GSBRNA2T00107670001	TCP(start=211, stop=303, evalue=1.3e-24);HMA(start=353, stop=394, evalue=9.7e-06);DUF640(start=501, stop=545, evalue=3.9e-09);TIR(start=555, stop=681, evalue=1.2e-08);NB-ARC(start=724, stop=980, evalue=2.8e-27);LRR_3(start=1122, stop=1141, evalue=2.6e-08);LRR_4(start=1192, stop=1232, evalue=0.022);LRR_4(start=1235, stop=1274, evalue=5.5e-06);TIR(start=1383, stop=1513, evalue=2.2e-33);NB-ARC(start…
Bnapus.annotation	GSBRNA2T00009806001	NB-ARC(start=133, stop=415, evalue=3.3e-86);LRR_8(start=541, stop=594, evalue=0.22);LRR_4(start=656, stop=689, evalue=0.83)
Bnapus.annotation	GSBRNA2T00102985001	TIR(start=16, stop=140, evalue=6.2e-30);NB-ARC(start=193, stop=447, evalue=5.2e-39);LRR_3(start=602, stop=620, evalue=9.6e-06);LRR_4(start=647, stop=685, evalue=0.00067);LRR_8(start=800, stop=855, evalue=3.5e-07);LRR_8(start=893, stop=948, evalue=0.00011)
Bnapus.annotation	GSBRNA2T00139436001	RPW8(start=9, stop=126, evalue=7.8e-19);NB-ARC(start=196, stop=463, evalue=2.6e-30);LRR_8(start=732, stop=789, evalue=0.00039)
Bnapus.annotation	GSBRNA2T00080472001	NB-ARC(start=148, stop=362, evalue=5.8e-59)
Brapa	Bra027779	TIR(start=16, stop=145, evalue=1.5e-37);NB-ARC(start=195, stop=447, evalue=8.5e-34);LRR_3(start=603, stop=622, evalue=3.9e-06);LRR_8(start=625, stop=681, evalue=0.0038);LRR_4(start=763, stop=803, evalue=0.016)
Brapa	Bra002117	TIR(start=24, stop=153, evalue=7.1e-38);NB-ARC(start=200, stop=469, evalue=7.8e-33);LRR_3(start=621, stop=640, evalue=1.5e-08);LRR_4(start=666, stop=700, evalue=1.5e-05);LRR_4(start=780, stop=835, evalue=0.26)
Brapa	Bra002834	TIR_2(start=178, stop=255, evalue=0.0041);NB-ARC(start=434, stop=572, evalue=3.4e-06)
Brapa	Bra023648	TIR(start=18, stop=147, evalue=2.6e-41);NB-ARC(start=190, stop=444, evalue=3.9e-20);C1_2(start=525, stop=553, evalue=0.0029);C1_3(start=609, stop=638, evalue=7.6e-09);C1_2(start=670, stop=701, evalue=0.00076);C1_2(start=784, stop=813, evalue=7.6e-07)
Brapa	Bra013947	NB-ARC(start=160, stop=441, evalue=4.8e-91);LRR_8(start=535, stop=595, evalue=3.1e-11);LRR_8(start=769, stop=804, evalue=0.52)
Brapa	Bra000758	Calmodulin_bind(start=68, stop=357, evalue=9.5e-77);NB-ARC(start=561, stop=771, evalue=1e-19);LRR_3(start=965, stop=984, evalue=0.002);LRR_8(start=1014, stop=1070, evalue=3.9e-05);LRR_4(start=1104, stop=1138, evalue=0.00043);LRR_4(start=1176, stop=1214, evalue=4.8e-05)
Brapa	Bra003863	TIR(start=37, stop=167, evalue=1.8e-31);NB-ARC(start=206, stop=364, evalue=2.6e-12);RHD3(start=465, stop=1187, evalue=2.6e-301)
Brapa	Bra005271	Kelch_4(start=19, stop=58, evalue=8e-09);Kelch_3(start=87, stop=135, evalue=3.1e-10);NB-ARC(start=405, stop=692, evalue=1.8e-94);HECA(start=714, stop=754, evalue=0.1);LRR_8(start=848, stop=901, evalue=0.1);LRR_4(start=1087, stop=1119, evalue=0.0013)
Brapa	Bra012114	RPW8(start=56, stop=106, evalue=8.4e-05);NB-ARC(start=121, stop=347, evalue=4.8e-23);LRR_8(start=590, stop=647, evalue=5.6e-06)
Brapa	Bra035424	NB-ARC(start=164, stop=448, evalue=8.6e-85);LRR_4(start=574, stop=608, evalue=0.17);LRR_4(start=689, stop=724, evalue=0.042)
Brapa	Bra027510	TIR(start=152, stop=281, evalue=1.5e-37);NB-ARC(start=334, stop=589, evalue=2.7e-33);LRR_3(start=741, stop=760, evalue=6e-09);LRR_8(start=787, stop=844, evalue=0.014);LRR_8(start=882, stop=939, evalue=0.00022);LRR_8(start=955, stop=1012, evalue=0.018);LRR_8(start=1026, stop=1078, evalue=0.33)
Brapa	Bra019413	NB-ARC(start=33, stop=149, evalue=2.2e-09);NB-ARC(start=162, stop=247, evalue=3.3e-06);LRR_3(start=399, stop=419, evalue=0.0027);LRR_4(start=445, stop=485, evalue=5e-05);LRR_4(start=504, stop=535, evalue=0.016);LRR_8(start=550, stop=606, evalue=4.6e-05);LRR_8(start=617, stop=673, evalue=4.6e-06)
Brapa	Bra027866	IncA(start=22, stop=122, evalue=0.22);NB-ARC(start=154, stop=440, evalue=5.6e-81);LRR_4(start=593, stop=625, evalue=1)
Brapa	Bra012116	NB-ARC(start=50, stop=307, evalue=1.6e-38);LRR_8(start=557, stop=614, evalue=4.4e-05)
Brapa	Bra016594	TIR(start=16, stop=140, evalue=7.6e-30);NB-ARC(start=190, stop=447, evalue=1.2e-37);LRR_3(start=602, stop=620, evalue=9.6e-06);LRR_4(start=647, stop=685, evalue=0.00067);LRR_8(start=800, stop=855, evalue=1.8e-07);LRR_4(start=890, stop=926, evalue=5.4e-05)
Brapa	Bra032045	TIR(start=43, stop=172, evalue=4e-35);NB-ARC(start=220, stop=474, evalue=6e-34);LRR_3(start=630, stop=649, evalue=6.3e-08);LRR_8(start=652, stop=708, evalue=0.00017);LRR_4(start=743, stop=776, evalue=0.61);LRR_8(start=788, stop=821, evalue=0.0014)
Brapa	Bra027333	NB-ARC(start=186, stop=446, evalue=8.1e-69);LRR_4(start=574, stop=614, evalue=4.3e-09);LRR_4(start=619, stop=656, evalue=2.5e-05);LRR_4(start=790, stop=815, evalue=0.021);LRR_8(start=1081, stop=1129, evalue=0.29);LRR_8(start=1225, stop=1270, evalue=0.079)
Brapa	Bra036790	TIR(start=21, stop=148, evalue=1.4e-32);NB-ARC(start=213, stop=478, evalue=6.2e-31);LRR_3(start=630, stop=648, evalue=2.8e-05);LRR_8(start=676, stop=731, evalue=0.0013);LRR_8(start=743, stop=799, evalue=0.0036);LRR_8(start=815, stop=867, evalue=0.0093)
Brapa	Bra037139	RPW8(start=10, stop=139, evalue=9.7e-25);NB-ARC(start=178, stop=441, evalue=9.4e-34);LRR_8(start=681, stop=738, evalue=5.1e-07)
Brapa	Bra027772	TIR(start=15, stop=144, evalue=1.5e-38);NB-ARC(start=190, stop=447, evalue=2.6e-37);Phage_rep_org_N(start=452, stop=505, evalue=0.039);LRR_3(start=602, stop=621, evalue=1.3e-08)
Brapa	Bra028499	TIR(start=12, stop=141, evalue=8.4e-38);NB-ARC(start=187, stop=446, evalue=7.7e-35);LRR_3(start=598, stop=617, evalue=4.6e-05);LRR_8(start=643, stop=700, evalue=0.00098);LRR_8(start=755, stop=784, evalue=0.67)
Brapa	Bra018804	NB-ARC(start=1, stop=79, evalue=1.3e-19);LRR_8(start=159, stop=214, evalue=3.5e-11);LRR_4(start=227, stop=268, evalue=9.2e-07)
Brapa	Bra021130	DUF99(start=6, stop=75, evalue=0.16);NB-ARC(start=151, stop=385, evalue=1.5e-61)
Brapa	Bra040208	NB-ARC(start=29, stop=285, evalue=7.3e-33);LRR_8(start=431, stop=489, evalue=0.0019);LRR_8(start=553, stop=607, evalue=0.0011);LRR_4(start=620, stop=652, evalue=0.0049)
Brapa	Bra039798	TIR(start=15, stop=144, evalue=4.7e-37);NB-ARC(start=190, stop=249, evalue=7.2e-07);NB-ARC(start=295, stop=424, evalue=6.2e-12);LRR_8(start=521, stop=563, evalue=0.0061);LRR_3(start=577, stop=596, evalue=1.7e-06);LRR_4(start=598, stop=634, evalue=0.021)
Brapa	Bra036791	TIR(start=4, stop=104, evalue=7.7e-12);NB-ARC(start=176, stop=426, evalue=2.1e-32);LRR_3(start=566, stop=585, evalue=1.6e-06);LRR_8(start=590, stop=644, evalue=0.27);LRR_4(start=655, stop=723, evalue=0.57);LRR_4(start=724, stop=760, evalue=1.6e-05);LRR_4(start=794, stop=827, evalue=4.3e-05);LRR_4(start=920, stop=961, evalue=0.00014);Malectin_like(start=1138, stop=1507, evalue=8.5e-60);SKG6(start=…
Brapa	Bra040843	NB-ARC(start=1, stop=104, evalue=6.5e-31);NB-ARC(start=326, stop=437, evalue=7.4e-34);HECA(start=465, stop=499, evalue=0.81)
Brapa	Bra029432	Calmodulin_bind(start=7, stop=142, evalue=1.6e-38);VQ(start=212, stop=234, evalue=3.4e-06);VQ(start=271, stop=280, evalue=0.53);NB-ARC(start=470, stop=733, evalue=3.1e-27);LRR_3(start=877, stop=896, evalue=3e-06);LRR_8(start=923, stop=979, evalue=0.00044);LRR_8(start=990, stop=1047, evalue=3.7e-06);LRR_4(start=1062, stop=1088, evalue=0.00078)
Brapa	Bra025962	TIR(start=15, stop=145, evalue=2.9e-30);NB-ARC(start=196, stop=369, evalue=1.4e-08)
Brapa	Bra010588	NB-ARC(start=81, stop=341, evalue=1.5e-32);LRR_3(start=490, stop=509, evalue=3.9e-05);LRR_4(start=513, stop=545, evalue=0.3);LRR_4(start=584, stop=617, evalue=0.087);TIR(start=894, stop=1023, evalue=3.5e-40);NB-ARC(start=1080, stop=1333, evalue=3.1e-30);LRR_8(start=1485, stop=1537, evalue=0.013);LRR_4(start=1580, stop=1613, evalue=0.16)
Brapa	Bra037448	RPW8(start=5, stop=87, evalue=0.03);NB-ARC(start=153, stop=391, evalue=4e-68);FAM165(start=569, stop=598, evalue=0.1);Pkinase(start=653, stop=780, evalue=9.2e-12)
Brapa	Bra036845	AAA_assoc(start=36, stop=90, evalue=5.6e-12);AAA(start=210, stop=337, evalue=2.3e-17);NB-ARC(start=604, stop=888, evalue=1.3e-98);LRR_4(start=998, stop=1035, evalue=0.16);LRR_4(start=1049, stop=1083, evalue=0.84)
Brapa	Bra023350	TIR(start=16, stop=147, evalue=2.1e-35);NB-ARC(start=254, stop=373, evalue=2.4e-16);LRR_8(start=532, stop=589, evalue=7.6e-05);LRR_8(start=629, stop=682, evalue=0.026);LRR_8(start=714, stop=770, evalue=1.2e-06);LRR_4(start=781, stop=814, evalue=0.73)
Brapa	Bra027097	NB-ARC(start=121, stop=213, evalue=7.3e-23);NB-ARC(start=217, stop=374, evalue=5e-52);LRR_8(start=451, stop=505, evalue=6.4e-05);LRR_4(start=519, stop=563, evalue=1e-07)
Brapa	Bra027598	TIR(start=12, stop=95, evalue=0.0025);NB-ARC(start=163, stop=417, evalue=4.8e-35);LRR_3(start=576, stop=595, evalue=1.1e-07);LRR_8(start=599, stop=654, evalue=0.0071);LRR_8(start=726, stop=779, evalue=0.048);TIR(start=1169, stop=1298, evalue=2.1e-33);NB-ARC(start=1344, stop=1608, evalue=1.3e-22);LRR_3(start=1774, stop=1789, evalue=0.16);LRR_8(start=1797, stop=1852, evalue=0.00019);LRR_8(start=188…
Brapa	Bra030997	TIR_2(start=16, stop=111, evalue=0.0031);NB-ARC(start=184, stop=411, evalue=7.9e-27)
Brapa	Bra036054	NB-ARC(start=161, stop=291, evalue=2.3e-37)
Brapa	Bra021754	TIR(start=15, stop=144, evalue=1e-35);NB-ARC(start=190, stop=447, evalue=3.6e-35);LRR_3(start=603, stop=620, evalue=1.2e-06);LRR_8(start=648, stop=704, evalue=0.00089)
Brapa	Bra026979	NB-ARC(start=162, stop=352, evalue=9.6e-52);LRR_8(start=551, stop=606, evalue=1.1e-07);LRR_8(start=608, stop=652, evalue=0.0065)
Brapa	Bra019754	NB-ARC(start=161, stop=444, evalue=1.4e-87);LRR_8(start=540, stop=599, evalue=2.6e-09)
Brapa	Bra012540	B3(start=5, stop=109, evalue=1e-13);TIR(start=163, stop=262, evalue=6.5e-15);NB-ARC(start=325, stop=582, evalue=2.9e-27);LRR_8(start=768, stop=825, evalue=0.052);LRR_4(start=836, stop=874, evalue=1.4e-07);Med26(start=997, stop=1047, evalue=1.6e-09);zf-CCCH(start=1109, stop=1133, evalue=0.5)
Brapa	Bra023647	TIR(start=13, stop=142, evalue=1.2e-37);NB-ARC(start=189, stop=451, evalue=1.6e-31);LRR_3(start=608, stop=627, evalue=1.7e-07);LRR_8(start=654, stop=711, evalue=3.3e-07)
Brapa	Bra027843	NB-ARC(start=50, stop=128, evalue=2.1e-17);NB-ARC(start=132, stop=173, evalue=3.1e-08);LRR_8(start=325, stop=382, evalue=0.23)
Brapa	Bra003867	TIR(start=3, stop=99, evalue=1e-19);NB-ARC(start=154, stop=403, evalue=3.7e-33);LRR_3(start=557, stop=575, evalue=2.6e-05);LRR_8(start=579, stop=636, evalue=0.25);LRR_8(start=751, stop=808, evalue=3.1e-09);LRR_4(start=866, stop=909, evalue=0.015);CBFB_NFYA(start=1166, stop=1221, evalue=5.1e-29)
Brapa	Bra006452	U-box(start=83, stop=153, evalue=1.2e-14);HEAT_2(start=231, stop=316, evalue=0.64);TIR(start=651, stop=780, evalue=1.8e-39);NB-ARC(start=798, stop=1055, evalue=4.9e-29);LRR_3(start=1175, stop=1193, evalue=6.2e-06);LRR_8(start=1219, stop=1282, evalue=0.0001);LRR_4(start=1322, stop=1364, evalue=0.0056)
Brapa	Bra036053	NB-ARC(start=4, stop=142, evalue=1.5e-45);LRR_4(start=221, stop=269, evalue=0.16);LRR_4(start=279, stop=313, evalue=0.00025)
Brapa	Bra031482	NB-ARC(start=145, stop=226, evalue=2.2e-19);LRR_8(start=348, stop=406, evalue=8.7e-10);LRR_4(start=417, stop=454, evalue=0.011)
Brapa	Bra006556	TIR(start=74, stop=203, evalue=7.3e-37);NB-ARC(start=252, stop=511, evalue=3.7e-33);LRR_3(start=663, stop=682, evalue=3.7e-08);LRR_8(start=711, stop=762, evalue=0.85);LRR_4(start=777, stop=811, evalue=0.0027);LRR_4(start=874, stop=910, evalue=0.00093);LRR_4(start=941, stop=972, evalue=0.002);LRR_4(start=987, stop=1027, evalue=0.24)
Brapa	Bra025290	RPW8(start=4, stop=128, evalue=4.2e-24);NB-ARC(start=200, stop=398, evalue=6.1e-19);RPW8(start=504, stop=630, evalue=1.6e-24);NB-ARC(start=726, stop=998, evalue=1.9e-23);LRR_8(start=1240, stop=1297, evalue=0.00055)
Brapa	Bra013134	RPW8(start=6, stop=78, evalue=0.37);NB-ARC(start=168, stop=454, evalue=1e-85);LRR_8(start=606, stop=661, evalue=0.029);LRR_4(start=699, stop=738, evalue=0.0098);LRR_8(start=777, stop=811, evalue=0.096)
Brapa	Bra006094	TIR(start=62, stop=191, evalue=5.3e-38);NB-ARC(start=240, stop=499, evalue=3.6e-34);LRR_3(start=651, stop=670, evalue=1.1e-07);LRR_8(start=696, stop=751, evalue=0.25);LRR_4(start=766, stop=800, evalue=0.00071);LRR_4(start=862, stop=896, evalue=0.0012);LRR_4(start=930, stop=961, evalue=8.9e-06);LRR_4(start=976, stop=1016, evalue=0.043)
Brapa	Bra009141	TIR(start=12, stop=138, evalue=1.1e-35);NB-ARC(start=190, stop=453, evalue=3.6e-30);LRR_8(start=552, stop=574, evalue=0.6);LRR_3(start=616, stop=633, evalue=0.063);LRR_4(start=661, stop=698, evalue=9.1e-05);LRR_8(start=730, stop=784, evalue=0.0063)
Brapa	Bra021957	TIR(start=11, stop=113, evalue=7e-05);NB-ARC(start=114, stop=262, evalue=9.5e-13)
Brapa	Bra013400	TIR(start=192, stop=316, evalue=5e-14);NB-ARC(start=367, stop=629, evalue=3e-26);LRR_3(start=771, stop=790, evalue=1.4e-07);LRR_4(start=793, stop=826, evalue=0.18);LRR_4(start=841, stop=880, evalue=0.18);LRR_4(start=885, stop=917, evalue=0.00032);LRR_4(start=1077, stop=1116, evalue=2.7e-05);zf-CCCH(start=1401, stop=1424, evalue=3e-05)
Brapa	Bra010590	TIR(start=33, stop=162, evalue=6.4e-43);NB-ARC(start=211, stop=475, evalue=8.1e-31);LRR_8(start=552, stop=608, evalue=0.0026);LRR_8(start=623, stop=680, evalue=0.00079);LRR_8(start=695, stop=753, evalue=0.00071)
Brapa	Bra025467	TIR(start=14, stop=143, evalue=1.8e-37);NB-ARC(start=189, stop=455, evalue=1.1e-33);LRR_3(start=614, stop=633, evalue=0.0018);LRR_8(start=637, stop=694, evalue=0.04);LRR_8(start=777, stop=812, evalue=0.3)
Brapa	Bra026985	NB-ARC(start=41, stop=323, evalue=6.6e-93);LRR_8(start=420, stop=481, evalue=1.2e-07)
Brapa	Bra023631	PGAP1(start=111, stop=160, evalue=2e-05);TIR(start=279, stop=407, evalue=2e-36);NB-ARC(start=455, stop=704, evalue=2.8e-44);LRR_3(start=856, stop=875, evalue=0.43);LRR_4(start=901, stop=942, evalue=1.1e-05);LRR_8(start=972, stop=1028, evalue=1.3e-06);LRR_8(start=1085, stop=1146, evalue=2.9e-09);LRR_4(start=1210, stop=1248, evalue=5.9e-05)
Brapa	Bra001161	TIR(start=18, stop=147, evalue=9.7e-40);NB-ARC(start=194, stop=454, evalue=6.7e-29);LRR_3(start=603, stop=622, evalue=3.3e-06);LRR_4(start=626, stop=658, evalue=0.83);LRR_8(start=697, stop=749, evalue=0.0008)
Brapa	Bra018835	NB-ARC(start=159, stop=437, evalue=2.3e-86);LRR_8(start=533, stop=593, evalue=2.3e-13);LRR_8(start=605, stop=656, evalue=0.0025)
Brapa	Bra005278	NB-ARC(start=12, stop=66, evalue=2.8e-15);HECA(start=95, stop=131, evalue=0.39);LRR_8(start=360, stop=414, evalue=0.54);LRR_4(start=455, stop=487, evalue=0.007)
Brapa	Bra027332	NB-ARC(start=176, stop=454, evalue=5.6e-71);LRR_8(start=573, stop=629, evalue=5.2e-08);LRR_4(start=644, stop=671, evalue=0.0041)
Brapa	Bra022035	TIR(start=16, stop=145, evalue=3.1e-36);NB-ARC(start=165, stop=370, evalue=2e-17)
Brapa	Bra005273	NB-ARC(start=95, stop=380, evalue=1.7e-96);LRR_4(start=770, stop=801, evalue=0.0061)
Brapa	Bra024651	TIR(start=16, stop=145, evalue=2.7e-25);NB-ARC(start=195, stop=463, evalue=3.1e-43);LRR_8(start=652, stop=708, evalue=0.00035);LRR_1(start=723, stop=742, evalue=0.17);LRR_4(start=748, stop=783, evalue=0.0012);LRR_4(start=793, stop=833, evalue=2.8e-07);LRR_8(start=972, stop=1026, evalue=9.4e-05);LRR_8(start=1034, stop=1071, evalue=8.3e-07);LRR_4(start=1109, stop=1143, evalue=2.9e-05)
Brapa	Bra016311	TIR(start=16, stop=76, evalue=0.00046);NB-ARC(start=135, stop=397, evalue=2.4e-46);LRR_8(start=625, stop=682, evalue=2.7e-05);LRR_4(start=697, stop=735, evalue=4.6e-05);LRR_4(start=744, stop=783, evalue=8.3e-05);LRR_8(start=863, stop=917, evalue=0.00022);LRR_4(start=931, stop=959, evalue=0.34);LRR_8(start=1006, stop=1046, evalue=0.0012);LRR_4(start=1057, stop=1100, evalue=0.00024)
Brapa	Bra006146	TIR(start=43, stop=171, evalue=4.3e-39);NB-ARC(start=263, stop=521, evalue=3.7e-32);LRR_8(start=619, stop=652, evalue=0.82);LRR_3(start=676, stop=692, evalue=3.9e-05);LRR_4(start=789, stop=823, evalue=2.8e-05);LRR_4(start=857, stop=877, evalue=0.023);LRR_4(start=903, stop=944, evalue=0.00026)
Brapa	Bra018198	NB-ARC(start=59, stop=139, evalue=5.5e-11)
Brapa	Bra027660	TIR(start=16, stop=145, evalue=4.8e-37);NB-ARC(start=191, stop=448, evalue=3.8e-29);LRR_3(start=604, stop=623, evalue=0.0015);LRR_8(start=649, stop=704, evalue=0.0039);NB-ARC(start=1048, stop=1184, evalue=5.6e-10);Phage_rep_org_N(start=1287, stop=1333, evalue=0.95);LRR_3(start=1432, stop=1451, evalue=0.069);LRR_8(start=1477, stop=1531, evalue=0.0017)
Brapa	Bra027790	TIR(start=21, stop=142, evalue=3.2e-38);NB-ARC(start=175, stop=432, evalue=9.5e-29);LRR_3(start=588, stop=607, evalue=5e-06)
Brapa	Bra014241	NB-ARC(start=168, stop=459, evalue=1.4e-82)
Brapa	Bra006095	NB-ARC(start=26, stop=282, evalue=2.2e-35);LRR_3(start=431, stop=450, evalue=2e-07);LRR_4(start=454, stop=486, evalue=0.45);LRR_4(start=546, stop=587, evalue=0.0052);LRR_8(start=642, stop=699, evalue=0.004);LRR_4(start=711, stop=740, evalue=0.42)
Brapa	Bra022039	TIR(start=11, stop=140, evalue=5.1e-37);NB-ARC(start=187, stop=455, evalue=4.5e-28);LRR_3(start=613, stop=631, evalue=0.00013);LRR_4(start=658, stop=692, evalue=2.6e-05);LRR_1(start=706, stop=724, evalue=0.51);LRR_3(start=750, stop=768, evalue=0.048);LRR_5(start=770, stop=867, evalue=5.6e-05)
Brapa	Bra026094	NB-ARC(start=129, stop=407, evalue=5e-88);LRR_4(start=484, stop=518, evalue=1.7e-05);LRR_8(start=527, stop=583, evalue=1.9e-07);zf-XS(start=1007, stop=1049, evalue=4.1e-21);XS(start=1082, stop=1195, evalue=4.2e-35);XH(start=1469, stop=1612, evalue=1.6e-51)
Brapa	Bra035103	NB-ARC(start=95, stop=348, evalue=1.2e-45);LRR_8(start=449, stop=486, evalue=0.52);LRR_3(start=513, stop=532, evalue=0.0057);LRR_8(start=559, stop=617, evalue=5e-06);LRR_4(start=630, stop=662, evalue=5.3e-05);LRR_4(start=720, stop=762, evalue=0.0019)
Brapa	Bra008977	NB-ARC(start=46, stop=165, evalue=5e-15)
Brapa	Bra018196	Surf_Ag_VNR(start=176, stop=249, evalue=0.0018);POTRA_2(start=325, stop=369, evalue=0.15);Surf_Ag_VNR(start=386, stop=452, evalue=1.6e-05);Bac_surface_Ag(start=491, stop=813, evalue=1.1e-25);NB-ARC(start=914, stop=994, evalue=3.6e-10)
Brapa	Bra001175	TIR(start=19, stop=145, evalue=2.5e-33);NB-ARC(start=191, stop=454, evalue=4.3e-23);LRR_3(start=613, stop=631, evalue=2.5e-05);LRR_8(start=658, stop=714, evalue=0.0012);LRR_8(start=784, stop=841, evalue=4.4e-05);LRR_4(start=852, stop=900, evalue=0.0064);Sugar_tr(start=1186, stop=1335, evalue=8.5e-30)
Brapa	Bra034631	NB-ARC(start=147, stop=423, evalue=9.9e-65);LRR_8(start=492, stop=547, evalue=1.8e-07);LRR_4(start=560, stop=600, evalue=0.0001);LRR_4(start=763, stop=800, evalue=0.37)
Brapa	Bra012541	TIR(start=18, stop=148, evalue=2.2e-33);NB-ARC(start=209, stop=452, evalue=1.6e-37);LRR_8(start=660, stop=715, evalue=0.045);LRR_8(start=727, stop=783, evalue=3e-06);LRR_4(start=871, stop=912, evalue=5.5e-08)
Brapa	Bra030998	TIR(start=18, stop=130, evalue=4.4e-28);NB-ARC(start=193, stop=420, evalue=3.8e-23);LRR_3(start=580, stop=598, evalue=3.6e-05);LRR_4(start=801, stop=840, evalue=4e-05);LRR_4(start=895, stop=936, evalue=0.074);NB-ARC(start=1020, stop=1178, evalue=2e-13)
Brapa	Bra019410	TIR(start=84, stop=213, evalue=1.1e-39);NB-ARC(start=266, stop=519, evalue=3e-31);LRR_3(start=673, stop=693, evalue=0.00064);LRR_4(start=719, stop=753, evalue=2.6e-07);LRR_4(start=767, stop=798, evalue=0.25);LRR_8(start=836, stop=890, evalue=2.8e-05);LRR_4(start=927, stop=970, evalue=0.0007)
Brapa	Bra019755	NB-ARC(start=178, stop=410, evalue=1.3e-75);LRR_8(start=509, stop=570, evalue=7.1e-10)
Brapa	Bra001160	TIR(start=20, stop=149, evalue=4.5e-41);NB-ARC(start=197, stop=450, evalue=9.6e-30);LRR_3(start=608, stop=627, evalue=2.4e-05);LRR_4(start=653, stop=695, evalue=0.0083);LRR_4(start=702, stop=732, evalue=0.00068);Thymidylate_kin(start=848, stop=912, evalue=0.85)
Brapa	Bra021952	TIR(start=28, stop=162, evalue=3e-16);NB-ARC(start=210, stop=467, evalue=5.4e-23);LRR_3(start=616, stop=634, evalue=1.1e-07);LRR_4(start=706, stop=739, evalue=9.8e-06);LRR_8(start=753, stop=807, evalue=0.00055)
Brapa	Bra029431	TIR(start=26, stop=134, evalue=3.3e-28);NB-ARC(start=204, stop=451, evalue=2.9e-40);LRR_3(start=624, stop=643, evalue=3.7e-05);LRR_8(start=670, stop=726, evalue=0.00036);LRR_4(start=737, stop=771, evalue=0.00066);LRR_4(start=809, stop=841, evalue=0.22);LRR_8(start=858, stop=915, evalue=5.9e-09)
Brapa	Bra024652	TIR(start=16, stop=146, evalue=1e-25);NB-ARC(start=193, stop=465, evalue=1.5e-51);LRR_8(start=695, stop=751, evalue=0.0009);LRR_8(start=767, stop=824, evalue=1.6e-08);LRR_4(start=835, stop=868, evalue=0.00036);LRR_8(start=932, stop=987, evalue=5e-05);LRR_4(start=1000, stop=1028, evalue=0.045);LRR_4(start=1084, stop=1126, evalue=0.0035);LRR_8(start=1128, stop=1184, evalue=0.00051)
Brapa	Bra013959	TIR(start=16, stop=142, evalue=5.2e-37);NB-ARC(start=191, stop=453, evalue=1.7e-45);LRR_3(start=605, stop=624, evalue=0.0095);LRR_4(start=650, stop=684, evalue=0.00022);LRR_8(start=709, stop=765, evalue=0.0018);LRR_8(start=799, stop=860, evalue=4.9e-10);LRR_8(start=924, stop=978, evalue=3.4e-07)
Brapa	Bra010552	TIR(start=19, stop=147, evalue=9.7e-37);NACHT(start=234, stop=277, evalue=0.0066);NB-ARC(start=289, stop=437, evalue=2.7e-16);LRR_3(start=598, stop=617, evalue=3.6e-05);LRR_4(start=644, stop=677, evalue=0.1);LRR_8(start=711, stop=767, evalue=2.4e-06)
Brapa	Bra008053	TIR(start=17, stop=150, evalue=2.8e-25);NB-ARC(start=212, stop=473, evalue=1.9e-37);LRR_8(start=564, stop=590, evalue=0.44);LRR_3(start=623, stop=639, evalue=0.011)
Brapa	Bra003866	TIR(start=14, stop=145, evalue=7.7e-23);NB-ARC(start=196, stop=406, evalue=2.7e-29)
Brapa	Bra027122	NB-ARC(start=28, stop=293, evalue=9.3e-36);LRR_3(start=446, stop=462, evalue=0.00031);LRR_1(start=493, stop=515, evalue=0.029);LRR_4(start=560, stop=590, evalue=0.14)
Brapa	Bra017572	NB-ARC(start=1, stop=133, evalue=1.1e-36);LRR_8(start=213, stop=277, evalue=0.0024);Tup_N(start=526, stop=571, evalue=0.019)
Brapa	Bra003864	TIR(start=38, stop=168, evalue=9.9e-35);NB-ARC(start=214, stop=389, evalue=7.5e-14)
Brapa	Bra029454	VQ(start=39, stop=61, evalue=0.013);NB-ARC(start=287, stop=404, evalue=4.2e-12);LRR_3(start=650, stop=669, evalue=1.4e-05);LRR_8(start=696, stop=752, evalue=0.00021);LRR_8(start=763, stop=820, evalue=1.4e-06);LRR_4(start=835, stop=861, evalue=0.00059)
Brapa	Bra016027	TIR(start=42, stop=81, evalue=5.1e-05);TIR(start=82, stop=139, evalue=7.3e-06);NB-ARC(start=189, stop=362, evalue=4.3e-23)
Brapa	Bra011432	RPW8(start=15, stop=128, evalue=4.1e-07);NB-ARC(start=193, stop=446, evalue=5.2e-37);LRR_4(start=569, stop=609, evalue=0.00061);LRR_4(start=719, stop=756, evalue=0.0021)
Brapa	Bra000759	TIR(start=17, stop=122, evalue=1.6e-29);NB-ARC(start=191, stop=439, evalue=1.7e-37);LRR_3(start=611, stop=630, evalue=0.00018);LRR_8(start=657, stop=713, evalue=0.00043);LRR_8(start=725, stop=781, evalue=0.0025);LRR_4(start=796, stop=830, evalue=0.0027);LRR_8(start=845, stop=903, evalue=6.1e-10)
Brapa	Bra016026	TIR(start=16, stop=146, evalue=9.1e-31);NB-ARC(start=205, stop=354, evalue=4.5e-08);RHD3(start=401, stop=1128, evalue=0)
Brapa	Bra002153	TIR(start=13, stop=142, evalue=3.2e-42);NB-ARC(start=188, stop=364, evalue=2.1e-12);NB-ARC(start=445, stop=527, evalue=1.3e-09);LRR_3(start=678, stop=697, evalue=8.8e-07);LRR_4(start=723, stop=787, evalue=0.021);LRR_8(start=793, stop=849, evalue=3.6e-05);U-box(start=984, stop=1052, evalue=3.4e-15)
Brapa	Bra005277	CCDC155(start=25, stop=145, evalue=0.015);NB-ARC(start=165, stop=336, evalue=1.5e-55)
Brapa	Bra029443	NB-ARC(start=9, stop=142, evalue=2.7e-13);LRR_3(start=272, stop=291, evalue=3.5e-07);LRR_8(start=317, stop=370, evalue=2.8e-05);LRR_4(start=384, stop=424, evalue=0.00016);LRR_4(start=484, stop=518, evalue=0.0096)
Brapa	Bra019409	TIR(start=79, stop=206, evalue=3.7e-38);NB-ARC(start=243, stop=504, evalue=9.8e-31);LRR_3(start=672, stop=692, evalue=0.015);LRR_8(start=718, stop=776, evalue=0.00054);LRR_4(start=792, stop=830, evalue=0.0017);LRR_8(start=886, stop=941, evalue=7.7e-05);LRR_4(start=957, stop=990, evalue=0.034);LRR_4(start=1006, stop=1043, evalue=0.0011);LRR_4(start=1072, stop=1112, evalue=1.2e-05)
Brapa	Bra030779	NB-ARC(start=157, stop=229, evalue=1.1e-14);NB-ARC(start=232, stop=406, evalue=2.8e-50);LRR_8(start=504, stop=563, evalue=6.7e-08)
Brapa	Bra018863	NB-ARC(start=158, stop=434, evalue=7.9e-87);LRR_8(start=518, stop=572, evalue=1.6e-08);LRR_4(start=585, stop=625, evalue=2.3e-07)
Brapa	Bra013213	NB-ARC(start=171, stop=459, evalue=2.9e-90);LRR_4(start=644, stop=677, evalue=0.013)
Brapa	Bra027780	TIR(start=13, stop=141, evalue=2.9e-37);NB-ARC(start=187, stop=430, evalue=6e-30);LRR_3(start=499, stop=518, evalue=1.6e-09);LRR_4(start=521, stop=554, evalue=0.00061)
Brapa	Bra026368	NB-ARC(start=145, stop=422, evalue=8.1e-71);LRR_8(start=494, stop=553, evalue=0.00011);LRR_8(start=566, stop=622, evalue=1.8e-06);LRR_8(start=824, stop=863, evalue=0.82)
Brapa	Bra026682	NB-ARC(start=160, stop=441, evalue=3.9e-93);LRR_4(start=504, stop=533, evalue=0.22);LRR_8(start=539, stop=593, evalue=9.6e-10)
Brapa	Bra018245	NB-ARC(start=152, stop=430, evalue=6.3e-90);LRR_8(start=530, stop=588, evalue=1.6e-11)
Brapa	Bra026978	NB-ARC(start=161, stop=442, evalue=2.7e-93);LRR_8(start=542, stop=602, evalue=7.5e-13);LRR_4(start=615, stop=646, evalue=0.33)
Brapa	Bra023671	TIR(start=15, stop=144, evalue=1.6e-39);NB-ARC(start=193, stop=420, evalue=1.8e-21);LRR_3(start=529, stop=548, evalue=7.7e-07);LRR_4(start=559, stop=585, evalue=0.17);LRR_8(start=623, stop=684, evalue=0.0016);LRR_4(start=699, stop=736, evalue=0.061)
Brapa	Bra026924	NB-ARC(start=159, stop=437, evalue=2.2e-87);LRR_8(start=514, stop=561, evalue=2.2e-06);LRR_4(start=574, stop=606, evalue=1.1e-05)
Brapa	Bra027599	TIR(start=14, stop=134, evalue=3.4e-29);NB-ARC(start=213, stop=479, evalue=1.7e-30);LRR_3(start=638, stop=657, evalue=3e-07);LRR_8(start=660, stop=717, evalue=0.0021);LRR_4(start=750, stop=789, evalue=6.9e-05);LRR_4(start=838, stop=881, evalue=0.00022)
Brapa	Bra037451	NB-ARC(start=77, stop=378, evalue=2.1e-91);FAM165(start=710, stop=739, evalue=0.099);LRR_4(start=768, stop=800, evalue=0.035)
Brapa	Bra023670	TIR(start=15, stop=144, evalue=1.8e-41);NB-ARC(start=192, stop=454, evalue=5.5e-31);LRR_3(start=607, stop=626, evalue=5e-05);LRR_4(start=634, stop=662, evalue=0.6);LRR_4(start=682, stop=717, evalue=0.001);LRR_8(start=773, stop=829, evalue=0.019)
Brapa	Bra035126	TIR(start=62, stop=166, evalue=1.8e-27);NB-ARC(start=259, stop=521, evalue=9.3e-41);LRR_3(start=673, stop=692, evalue=2.9e-05);LRR_4(start=696, stop=729, evalue=0.0081);LRR_4(start=743, stop=785, evalue=0.0076);LRR_4(start=786, stop=820, evalue=0.00012);LRR_4(start=821, stop=844, evalue=0.033);LRR_4(start=879, stop=916, evalue=4.3e-05)
Brapa	Bra034079	TIR(start=13, stop=140, evalue=7.6e-36);NB-ARC(start=189, stop=454, evalue=5.7e-31);LRR_3(start=612, stop=629, evalue=6.4e-06);LRR_4(start=692, stop=725, evalue=0.43)
Brapa	Bra040891	RPW8(start=8, stop=79, evalue=0.082);NB-ARC(start=164, stop=333, evalue=3.5e-55)
Brapa	Bra022034	TIR(start=11, stop=107, evalue=1.4e-27);NB-ARC(start=153, stop=206, evalue=4.1e-06);NB-ARC(start=223, stop=390, evalue=3.2e-15);LRR_3(start=543, stop=561, evalue=4.7e-07);LRR_8(start=588, stop=646, evalue=0.0011);LRR_4(start=659, stop=690, evalue=0.81);LRR_8(start=714, stop=771, evalue=0.00017);LRR_8(start=783, stop=838, evalue=4.8e-05);LRR_8(start=850, stop=887, evalue=0.079)
Brapa	Bra003997	TIR(start=16, stop=145, evalue=1.8e-39);NB-ARC(start=193, stop=451, evalue=2.9e-32);LRR_3(start=609, stop=628, evalue=9.3e-09);LRR_8(start=632, stop=667, evalue=0.73);LRR_8(start=679, stop=734, evalue=0.18);LRR_4(start=843, stop=875, evalue=0.22);LRR_4(start=888, stop=922, evalue=0.00025)
Brapa	Bra022071	TIR(start=19, stop=148, evalue=1.4e-35);NB-ARC(start=194, stop=458, evalue=2.8e-25);LRR_3(start=609, stop=627, evalue=1.1e-08);LRR_8(start=654, stop=711, evalue=0.00067);LRR_4(start=722, stop=758, evalue=0.64)
Brapa	Bra036045	NB-ARC(start=161, stop=334, evalue=1.2e-42)
Brapa	Bra016782	NB-ARC(start=157, stop=439, evalue=3.8e-87);LRR_8(start=547, stop=606, evalue=2.2e-12);LRR_4(start=620, stop=654, evalue=5.8e-06);Pox_L5(start=696, stop=744, evalue=0.14)
Brapa	Bra037123	NB-ARC(start=162, stop=409, evalue=3.8e-57);LRR_4(start=566, stop=606, evalue=0.00031);LRR_4(start=702, stop=741, evalue=0.01)
Brapa	Bra018810	NB-ARC(start=61, stop=265, evalue=8.9e-66)
Brapa	Bra002495	NB-ARC(start=164, stop=433, evalue=1.1e-76);LRR_8(start=534, stop=593, evalue=1.2e-08)
Brapa	Bra036019	LpxK(start=29, stop=368, evalue=3e-74);NB-ARC(start=490, stop=741, evalue=2.5e-36);LRR_8(start=831, stop=869, evalue=0.078);LRR_3(start=886, stop=905, evalue=5.2e-06);LRR_8(start=932, stop=988, evalue=0.0052);LRR_8(start=1024, stop=1076, evalue=0.036)
Brapa	Bra001162	TIR(start=20, stop=149, evalue=1e-40);NB-ARC(start=195, stop=456, evalue=3.5e-28);LRR_3(start=604, stop=623, evalue=1.9e-05);LRR_4(start=649, stop=692, evalue=0.2);LRR_4(start=719, stop=754, evalue=0.015)
Brapa	Bra006487	TIR(start=15, stop=144, evalue=2.3e-40);NB-ARC(start=187, stop=429, evalue=1.9e-23)
Brapa	Bra008055	TIR(start=14, stop=146, evalue=3.7e-21);NB-ARC(start=232, stop=503, evalue=2e-28)
Brapa	Bra032996	TIR(start=55, stop=184, evalue=1.5e-38);NB-ARC(start=234, stop=438, evalue=6.2e-20)
Brapa	Bra017807	TIR(start=65, stop=194, evalue=8e-40);NB-ARC(start=243, stop=496, evalue=1.8e-32);LRR_3(start=660, stop=676, evalue=8.7e-07);LRR_8(start=682, stop=739, evalue=0.007);LRR_4(start=753, stop=787, evalue=1.4e-06)
Brapa	Bra011666	TIR(start=17, stop=145, evalue=4.1e-36);NB-ARC(start=206, stop=461, evalue=5.3e-32);LRR_3(start=615, stop=634, evalue=1.7e-05);LRR_8(start=637, stop=694, evalue=0.00024);LRR_8(start=728, stop=784, evalue=1.4e-06);LRR_4(start=832, stop=873, evalue=0.035)
Brapa	Bra009882	RPW8(start=7, stop=134, evalue=2.9e-18);NB-ARC(start=189, stop=442, evalue=1.5e-32);LRR_8(start=685, stop=742, evalue=3.8e-06)
Brapa	Bra018448	NB-ARC(start=166, stop=452, evalue=1e-88);LRR_4(start=602, stop=632, evalue=0.82);DUF239(start=800, stop=965, evalue=1e-43)
Brapa	Bra021956	TIR(start=16, stop=152, evalue=1.9e-30);NB-ARC(start=232, stop=472, evalue=3.7e-29);LRR_3(start=637, stop=654, evalue=0.042);LRR_8(start=659, stop=716, evalue=1.6e-06);LRR_8(start=749, stop=806, evalue=1.4e-06);LRR_4(start=821, stop=860, evalue=7.1e-05)
Brapa	Bra021980	NB-ARC(start=77, stop=339, evalue=2.1e-21)
Brapa	Bra033939	TIR(start=2, stop=54, evalue=7.7e-07);NB-ARC(start=97, stop=359, evalue=1.2e-20);LRR_8(start=407, stop=463, evalue=3.2e-05);LRR_8(start=527, stop=584, evalue=0.0057)
Brapa	Bra025956	NB-ARC(start=50, stop=221, evalue=3.2e-19)
Brapa	Bra038872	TIR(start=60, stop=189, evalue=7.6e-41);NB-ARC(start=236, stop=499, evalue=3.2e-31);LRR_3(start=652, stop=670, evalue=8.4e-06);LRR_4(start=674, stop=706, evalue=0.025);LRR_4(start=722, stop=754, evalue=0.2);LRR_8(start=768, stop=826, evalue=1.3e-06)
Brapa	Bra030994	TIR(start=18, stop=142, evalue=1.2e-30);NB-ARC(start=193, stop=442, evalue=1.2e-37);LRR_3(start=595, stop=612, evalue=0.019);LRR_4(start=643, stop=675, evalue=0.00027);LRR_8(start=803, stop=857, evalue=4.8e-05);LRR_4(start=920, stop=963, evalue=0.03)
Brapa	Bra010551	DUF761(start=78, stop=96, evalue=0.009);TIR(start=152, stop=223, evalue=1.9e-10);NB-ARC(start=275, stop=531, evalue=3.8e-33);LRR_3(start=685, stop=704, evalue=1.1e-06);LRR_4(start=732, stop=770, evalue=0.023);LRR_4(start=841, stop=881, evalue=0.46);LRR_4(start=884, stop=905, evalue=0.82);U-box(start=1488, stop=1556, evalue=1.1e-15)
Brapa	Bra020693	TIR(start=17, stop=144, evalue=5.6e-37);NB-ARC(start=192, stop=442, evalue=6e-27)
Brapa	Bra004192	TIR(start=16, stop=145, evalue=2.8e-39);NB-ARC(start=192, stop=454, evalue=9.1e-26);LRR_3(start=612, stop=629, evalue=2.7e-06);LRR_8(start=656, stop=713, evalue=3.9e-05);LRR_8(start=777, stop=834, evalue=6.9e-05);LRR_4(start=845, stop=877, evalue=0.34);WEMBL(start=1206, stop=1293, evalue=2.2e-07);WEMBL(start=1302, stop=1689, evalue=5.4e-34)
Brapa	Bra012688	TIR(start=46, stop=174, evalue=8.8e-39);NB-ARC(start=221, stop=474, evalue=9.7e-28);DUF1092(start=495, stop=575, evalue=0.22);LRR_3(start=634, stop=652, evalue=1.4e-06);LRR_4(start=679, stop=719, evalue=0.00043);LRR_3(start=793, stop=812, evalue=0.00014);LRR_8(start=839, stop=895, evalue=0.00015);LRR_3(start=955, stop=973, evalue=1.2e-05);LRR_8(start=977, stop=1033, evalue=0.0002);LRR_8(start=107…
Brapa	Bra016314	TIR(start=17, stop=146, evalue=2e-17);NB-ARC(start=203, stop=470, evalue=1.5e-44);LRR_8(start=702, stop=758, evalue=9.3e-06);LRR_4(start=773, stop=812, evalue=7.1e-06);LRR_4(start=819, stop=859, evalue=3.4e-07);LRR_4(start=892, stop=928, evalue=0.58);LRR_8(start=939, stop=992, evalue=0.00042);LRR_4(start=1091, stop=1133, evalue=3.4e-06);LRR_4(start=1160, stop=1192, evalue=7.8e-05)
Brapa	Bra010496	TIR(start=92, stop=221, evalue=1.2e-39);NB-ARC(start=279, stop=530, evalue=6.9e-35);LRR_3(start=682, stop=701, evalue=8.1e-06);LRR_8(start=752, stop=809, evalue=0.0029);LRR_4(start=847, stop=881, evalue=0.00046);LRR_4(start=895, stop=929, evalue=6.3e-06);LRR_1(start=944, stop=965, evalue=0.067)
Brapa	Bra036799	TIR(start=62, stop=191, evalue=1.1e-38);NB-ARC(start=242, stop=505, evalue=9e-38);LRR_3(start=661, stop=680, evalue=1.5e-06);LRR_4(start=706, stop=743, evalue=0.0024);LRR_4(start=779, stop=813, evalue=0.00063);LRR_8(start=827, stop=882, evalue=0.00013);LRR_4(start=918, stop=950, evalue=0.00018);LRR_4(start=964, stop=1005, evalue=0.29)
Brapa	Bra023710	TIR(start=1, stop=53, evalue=1.7e-07);NB-ARC(start=95, stop=352, evalue=1.9e-25);LRR_4(start=431, stop=462, evalue=0.69);LRR_8(start=478, stop=539, evalue=0.00012);LRR_4(start=578, stop=604, evalue=0.37)
Brapa	Bra036206	NB-ARC(start=163, stop=445, evalue=4.8e-86);LRR_8(start=571, stop=624, evalue=0.48);LRR_4(start=686, stop=719, evalue=0.73)
Brapa	Bra022036	LRR_8(start=35, stop=91, evalue=5.7e-05);NB-ARC(start=153, stop=418, evalue=1.2e-27);LRR_3(start=575, stop=593, evalue=1.9e-06);LRR_8(start=620, stop=677, evalue=8.2e-06);LRR_8(start=741, stop=798, evalue=0.064);LRR_8(start=814, stop=866, evalue=0.019);LRR_8(start=1197, stop=1252, evalue=0.072)
Brapa	Bra036417	TIR(start=58, stop=187, evalue=4.9e-43);NB-ARC(start=234, stop=496, evalue=1.7e-30);LRR_3(start=649, stop=667, evalue=2.5e-05);LRR_8(start=693, stop=751, evalue=0.00022);LRR_8(start=790, stop=848, evalue=0.00035)
Brapa	Bra026977	NB-ARC(start=160, stop=442, evalue=7.4e-93);LRR_4(start=507, stop=533, evalue=0.7);LRR_8(start=539, stop=599, evalue=2.1e-12);LRR_4(start=612, stop=642, evalue=0.13)
Brapa	Bra019273	TIR(start=14, stop=143, evalue=2.1e-37);NB-ARC(start=189, stop=453, evalue=1e-32);LRR_3(start=605, stop=623, evalue=1.3e-07);LRR_4(start=628, stop=661, evalue=1);LRR_4(start=674, stop=710, evalue=0.23);LRR_4(start=774, stop=813, evalue=0.012)
Brapa	Bra036432	TIR(start=15, stop=144, evalue=2.3e-39);NB-ARC(start=198, stop=457, evalue=1.5e-31)
Brapa	Bra020568	RPW8(start=15, stop=118, evalue=3.4e-09);NB-ARC(start=155, stop=414, evalue=3.4e-29);LRR_4(start=551, stop=598, evalue=0.47);LRR_8(start=655, stop=712, evalue=0.00039)
Brapa	Bra013372	NB-ARC(start=13, stop=325, evalue=6.2e-15);LRR_8(start=508, stop=565, evalue=1.2e-05);LRR_4(start=649, stop=680, evalue=0.11);LRR_8(start=741, stop=798, evalue=6.3e-05);LRR_8(start=812, stop=851, evalue=0.0019);LRR_8(start=1018, stop=1075, evalue=0.052)
Brapa	Bra008056	TIR(start=4, stop=133, evalue=3.6e-27);NB-ARC(start=200, stop=464, evalue=4.2e-24)
Brapa	Bra026923	NB-ARC(start=159, stop=441, evalue=5.8e-92);LRR_8(start=518, stop=565, evalue=2.4e-06);LRR_4(start=578, stop=606, evalue=0.43)
Brapa	Bra036413	TIR(start=54, stop=183, evalue=1.6e-42);NB-ARC(start=230, stop=353, evalue=1.5e-11);NB-ARC(start=375, stop=456, evalue=0.0031);LRR_3(start=600, stop=618, evalue=3.4e-07);LRR_4(start=644, stop=678, evalue=0.00077);LRR_1(start=694, stop=715, evalue=0.54);LRR_8(start=717, stop=774, evalue=0.00015);LRR_4(start=785, stop=822, evalue=0.29);LRR_4(start=833, stop=872, evalue=0.00079)
Brapa	Bra040210	TIR(start=14, stop=142, evalue=1e-34);NB-ARC(start=191, stop=449, evalue=6.6e-30);LRR_3(start=608, stop=624, evalue=0.00049);LRR_4(start=652, stop=692, evalue=0.0023);LRR_4(start=805, stop=828, evalue=0.0023);LRR_8(start=841, stop=895, evalue=2.6e-05)
Brapa	Bra040841	NB-ARC(start=165, stop=392, evalue=8.3e-73);Kelch_4(start=727, stop=756, evalue=0.002)
Brapa	Bra012689	TIR(start=72, stop=145, evalue=3.2e-19);NB-ARC(start=190, stop=435, evalue=1.7e-27);LRR_3(start=603, stop=621, evalue=4.1e-06);LRR_8(start=649, stop=704, evalue=3.2e-06);LRR_3(start=757, stop=775, evalue=0.027);LRR_8(start=801, stop=858, evalue=0.0014);LRR_4(start=873, stop=910, evalue=0.012)
Brapa	Bra017544	TIR(start=17, stop=146, evalue=6.9e-37);NB-ARC(start=192, stop=457, evalue=9.2e-27);LRR_3(start=609, stop=627, evalue=0.0067);LRR_8(start=655, stop=703, evalue=0.049);LRR_8(start=759, stop=813, evalue=3.3e-05);LRR_4(start=825, stop=857, evalue=0.013)
Brapa	Bra012420	tRNA-synt_1(start=89, stop=711, evalue=1.2e-189);Anticodon_1(start=757, stop=903, evalue=3.4e-39);NB-ARC(start=1028, stop=1107, evalue=5.9e-05)
Brapa	Bra020861	LRR_4(start=20, stop=53, evalue=0.018);LRR_4(start=68, stop=101, evalue=0.0023);LRR_4(start=116, stop=149, evalue=0.00015);LRR_8(start=163, stop=221, evalue=0.0003);LRR_4(start=259, stop=293, evalue=0.013);LRR_4(start=307, stop=341, evalue=0.004);LRR_4(start=379, stop=417, evalue=0.16);LRR_4(start=447, stop=478, evalue=0.015);TIR(start=719, stop=848, evalue=4.6e-41);NB-ARC(start=905, stop=1156, e…
Brapa	Bra021953	TIR(start=8, stop=134, evalue=3.5e-24);NB-ARC(start=221, stop=473, evalue=5.7e-29);LRR_3(start=632, stop=651, evalue=2.6e-07);LRR_8(start=655, stop=711, evalue=0.0032);LRR_8(start=745, stop=802, evalue=3.4e-07);LRR_4(start=854, stop=896, evalue=0.0075)
Brapa	Bra002154	TIR(start=2, stop=55, evalue=1.4e-07);NB-ARC(start=101, stop=277, evalue=2.3e-12);NB-ARC(start=333, stop=417, evalue=0.0071);LRR_8(start=515, stop=536, evalue=0.87);LRR_3(start=570, stop=589, evalue=1.4e-07);LRR_8(start=640, stop=704, evalue=0.00024);LRR_8(start=738, stop=792, evalue=0.00016)
Brapa	Bra027778	TIR(start=17, stop=146, evalue=2.4e-36);NB-ARC(start=193, stop=458, evalue=7.2e-38);LRR_3(start=613, stop=632, evalue=3.9e-07);LRR_8(start=658, stop=715, evalue=2.9e-05);LRR_4(start=770, stop=813, evalue=3.5e-05)
Brapa	Bra027791	TIR(start=18, stop=148, evalue=6e-39);NB-ARC(start=195, stop=456, evalue=1.7e-32);LRR_3(start=608, stop=627, evalue=3e-07);WD40(start=636, stop=670, evalue=3.1e-10)
Brapa	Bra022850	TIR(start=15, stop=139, evalue=1.1e-36);NB-ARC(start=188, stop=448, evalue=5.7e-31);LRR_3(start=604, stop=623, evalue=1.2e-07);LRR_8(start=650, stop=706, evalue=0.13);LRR_4(start=718, stop=759, evalue=0.001)
Brapa	Bra015597	NB-ARC(start=152, stop=295, evalue=1.1e-43);NB-ARC(start=298, stop=412, evalue=1.4e-34);LRR_8(start=509, stop=568, evalue=2.9e-06)
Brapa	Bra016781	NB-ARC(start=158, stop=440, evalue=3.4e-85);LRR_8(start=515, stop=570, evalue=2.8e-06);LRR_4(start=583, stop=623, evalue=1.7e-06)
Brapa	Bra027595	DUF1343(start=202, stop=263, evalue=0.28);NB-ARC(start=299, stop=557, evalue=1.6e-25);LRR_3(start=706, stop=725, evalue=2.2e-09);LRR_8(start=729, stop=785, evalue=0.0042);LRR_1(start=799, stop=814, evalue=0.51);LRR_4(start=819, stop=853, evalue=6.7e-07)
Brapa	Bra025639	TIR(start=14, stop=144, evalue=9.2e-37);NB-ARC(start=190, stop=448, evalue=7.3e-23);LRR_3(start=633, stop=651, evalue=7.3e-08);LRR_8(start=678, stop=735, evalue=2.3e-05);TIR(start=834, stop=956, evalue=3.7e-24)
Brapa	Bra016029	TIR(start=39, stop=169, evalue=4.9e-33);NB-ARC(start=215, stop=388, evalue=2.5e-22)
Brapa	Bra030995	TIR(start=5, stop=127, evalue=8.4e-26);NB-ARC(start=265, stop=486, evalue=1.8e-20)
Brapa	Bra010663	TIR(start=22, stop=151, evalue=1.8e-39);NB-ARC(start=198, stop=460, evalue=1.7e-35);LRR_8(start=549, stop=580, evalue=0.063);LRR_3(start=609, stop=628, evalue=2.6e-06);LRR_8(start=654, stop=713, evalue=0.009)
Brapa	Bra027775	TIR(start=16, stop=145, evalue=4.1e-36);NB-ARC(start=191, stop=448, evalue=8.8e-35);LRR_3(start=604, stop=623, evalue=9.8e-08);LRR_8(start=626, stop=678, evalue=0.00095)
Brapa	Bra028500	TIR(start=13, stop=142, evalue=5.8e-37);NB-ARC(start=189, stop=456, evalue=7.1e-34);LRR_3(start=604, stop=623, evalue=1.2e-06);LRR_8(start=649, stop=706, evalue=0.0003);LRR_8(start=717, stop=772, evalue=0.0027)
Brapa	Bra029405	NB-ARC(start=188, stop=478, evalue=3.2e-82);LRR_8(start=619, stop=669, evalue=0.069);LRR_8(start=787, stop=843, evalue=0.7)
Brapa	Bra011665	TIR(start=66, stop=155, evalue=4.2e-09);NB-ARC(start=221, stop=482, evalue=2.5e-35);LRR_3(start=638, stop=657, evalue=1.5e-07);LRR_4(start=798, stop=837, evalue=0.071);TIR(start=1172, stop=1296, evalue=5.8e-25)
Brapa	Bra039560	TIR(start=22, stop=136, evalue=4.4e-21);NB-ARC(start=183, stop=240, evalue=1.2e-05);NB-ARC(start=257, stop=413, evalue=2.6e-18);Phage_rep_org_N(start=425, stop=474, evalue=0.52);TIR(start=531, stop=612, evalue=1.1e-13);NB-ARC(start=651, stop=735, evalue=1.1e-07);NB-ARC(start=755, stop=1014, evalue=1.7e-33);Phage_rep_org_N(start=1015, stop=1072, evalue=0.091);LRR_3(start=1173, stop=1190, evalue=8.…
Brapa	Bra022037	TIR(start=14, stop=143, evalue=1.1e-38);NB-ARC(start=189, stop=454, evalue=1.8e-27);LRR_3(start=616, stop=634, evalue=1.3e-06);LRR_8(start=661, stop=718, evalue=0.00011);LRR_3(start=752, stop=771, evalue=3e-05);LRR_8(start=797, stop=854, evalue=0.0052);LRR_4(start=867, stop=899, evalue=0.00024);LRR_4(start=934, stop=967, evalue=0.0047)
Brapa	Bra025493	TIR(start=15, stop=115, evalue=2.8e-29);NB-ARC(start=162, stop=427, evalue=8.8e-37);LRR_3(start=535, stop=554, evalue=2.2e-05)
Brapa	Bra036995	NB-ARC(start=157, stop=438, evalue=1.1e-101);LRR_8(start=535, stop=595, evalue=1.1e-10);LRR_4(start=606, stop=638, evalue=0.44)
Brapa	Bra016785	NB-ARC(start=161, stop=442, evalue=4.1e-98);LRR_8(start=541, stop=597, evalue=5.4e-09);LRR_4(start=610, stop=642, evalue=0.68)
Brapa	Bra030778	NB-ARC(start=154, stop=431, evalue=4.5e-85);LRR_8(start=532, stop=592, evalue=1.7e-11)
Brapa	Bra005270	Kelch_3(start=2, stop=51, evalue=9.1e-05);Kelch_3(start=56, stop=104, evalue=1.5e-09);Kelch_3(start=108, stop=153, evalue=3.3e-07);Kelch_4(start=183, stop=212, evalue=0.0021);NB-ARC(start=221, stop=331, evalue=9.9e-34);LRR_8(start=484, stop=536, evalue=0.062);LRR_4(start=736, stop=768, evalue=0.006)
Brapa	Bra016028	TIR(start=14, stop=142, evalue=2.9e-29);NB-ARC(start=202, stop=371, evalue=1.6e-08)
Brapa	Bra027834	NB-ARC(start=128, stop=412, evalue=2.8e-81);LRR_4(start=537, stop=581, evalue=0.025)
Brapa	Bra018037	TIR(start=19, stop=147, evalue=2.4e-30);NB-ARC(start=199, stop=454, evalue=5.4e-40);LRR_8(start=553, stop=579, evalue=0.48);LRR_3(start=617, stop=635, evalue=7.6e-05);LRR_5(start=656, stop=758, evalue=0.065);LRR_8(start=760, stop=814, evalue=1.7e-05);LRR_4(start=849, stop=891, evalue=3.1e-06)
Brapa	Bra019063	NB-ARC(start=155, stop=432, evalue=3.9e-68);LRR_8(start=529, stop=584, evalue=6e-07);LRR_8(start=600, stop=654, evalue=5.5e-05)
Brapa	Bra010589	TIR(start=18, stop=147, evalue=2.2e-39);NB-ARC(start=195, stop=458, evalue=9.3e-36);LRR_3(start=605, stop=624, evalue=0.00048);LRR_1(start=651, stop=672, evalue=0.3);LRR_4(start=674, stop=708, evalue=0.0014);LRR_1(start=723, stop=740, evalue=0.74);LRR_4(start=788, stop=822, evalue=0.44)
Brapa	Bra023646	TIR(start=45, stop=174, evalue=2.5e-39);NB-ARC(start=217, stop=464, evalue=1.2e-24);MIF4G(start=830, stop=1024, evalue=7.6e-13);MA3(start=1113, stop=1213, evalue=3e-21)
Brapa	Bra017542	TIR(start=10, stop=138, evalue=1.1e-39);NB-ARC(start=185, stop=450, evalue=2.3e-23);LRR_3(start=605, stop=623, evalue=7.3e-06);LRR_8(start=650, stop=707, evalue=9.1e-05);LRR_8(start=771, stop=828, evalue=0.0021);LRR_4(start=844, stop=876, evalue=0.12)
Brapa	Bra013373	NB-ARC(start=12, stop=157, evalue=1.9e-10)
Brapa	Bra008060	TIR(start=43, stop=172, evalue=1.9e-31);NB-ARC(start=219, stop=396, evalue=5.1e-20)
Brapa	Bra018980	NB-ARC(start=148, stop=362, evalue=5.7e-59)
Brapa	Bra019752	NB-ARC(start=161, stop=349, evalue=1.2e-52);NB-ARC(start=370, stop=414, evalue=6.3e-10);LRR_8(start=510, stop=569, evalue=3.2e-10)
Brapa	Bra009434	RPW8(start=9, stop=125, evalue=1.7e-06);NB-ARC(start=184, stop=438, evalue=4.7e-39);LRR_4(start=575, stop=616, evalue=0.053);LRR_8(start=651, stop=707, evalue=0.018);LRR_8(start=723, stop=775, evalue=0.00012)
Brapa	Bra018834	NB-ARC(start=159, stop=437, evalue=2.5e-87);LRR_8(start=515, stop=569, evalue=9.1e-09);LRR_4(start=604, stop=638, evalue=0.0038)
Brapa	Bra034556	RPW8(start=14, stop=128, evalue=1.1e-08);NB-ARC(start=191, stop=446, evalue=2.5e-38);LRR_4(start=584, stop=624, evalue=0.066);LRR_8(start=661, stop=716, evalue=0.13);LRR_4(start=733, stop=771, evalue=8.2e-05)
Brapa	Bra023649	TIR(start=18, stop=148, evalue=2.5e-39);NB-ARC(start=190, stop=356, evalue=2.6e-12)
Brapa	Bra027774	TIR(start=17, stop=146, evalue=8.9e-36);NB-ARC(start=196, stop=370, evalue=2e-27)
Brapa	Bra037453	NB-ARC(start=132, stop=435, evalue=7.1e-92);RPW8(start=697, stop=779, evalue=0.06);NB-ARC(start=869, stop=975, evalue=4.1e-31);NB-ARC(start=993, stop=1048, evalue=1.2e-06)
Cgrandiflora	Cagra.6307s0002.1.p	TIR(start=38, stop=118, evalue=5.4e-26);NB-ARC(start=164, stop=415, evalue=1.8e-30);LRR_3(start=612, stop=630, evalue=5e-07);LRR_8(start=658, stop=710, evalue=0.026);LRR_8(start=718, stop=772, evalue=0.36)
Cgrandiflora	Cagra.7993s0003.1.p	TIR(start=19, stop=128, evalue=5.9e-31);NB-ARC(start=152, stop=395, evalue=4.5e-28);LRR_3(start=550, stop=569, evalue=6.1e-07);LRR_8(start=595, stop=652, evalue=1.2e-06);LRR_4(start=664, stop=696, evalue=0.029);LRR_4(start=708, stop=750, evalue=0.0027)
Cgrandiflora	Cagra.22718s0001.1.p	TIR(start=16, stop=146, evalue=1.5e-31);NB-ARC(start=198, stop=450, evalue=6.3e-40);LRR_3(start=624, stop=643, evalue=1.9e-05);LRR_8(start=670, stop=726, evalue=0.00021);LRR_8(start=738, stop=794, evalue=0.00026);LRR_8(start=858, stop=915, evalue=5.4e-09)
Cgrandiflora	Cagra.0569s0023.1.p	TIR(start=15, stop=143, evalue=3.4e-38);NB-ARC(start=190, stop=456, evalue=5.3e-25)
Cgrandiflora	Cagra.2238s0034.1.p	DUF3469(start=61, stop=114, evalue=0.16);NB-ARC(start=164, stop=391, evalue=6.9e-56);LRR_8(start=505, stop=562, evalue=3.9e-09)
Cgrandiflora	Cagra.6251s0001.1.p	TIR(start=70, stop=199, evalue=6.9e-39);NB-ARC(start=251, stop=504, evalue=6.4e-35);LRR_3(start=663, stop=681, evalue=1.5e-05);LRR_8(start=708, stop=766, evalue=1.4e-05);LRR_4(start=802, stop=836, evalue=0.27);LRR_4(start=849, stop=888, evalue=0.00014);LRR_4(start=984, stop=1026, evalue=0.54);Nucleoplasmin(start=1071, stop=1122, evalue=0.016)
Cgrandiflora	Cagra.11315s0008.1.p	IncA(start=15, stop=86, evalue=0.3);NB-ARC(start=166, stop=453, evalue=8.5e-90);LRR_8(start=605, stop=662, evalue=0.0043);LRR_4(start=846, stop=876, evalue=0.024)
Cgrandiflora	Cagra.7079s0003.1.p	TIR(start=59, stop=188, evalue=1.5e-41);NB-ARC(start=236, stop=496, evalue=2.9e-31);LRR_8(start=864, stop=923, evalue=0.0015);LRR_4(start=981, stop=1013, evalue=0.094)
Cgrandiflora	Cagra.9536s0018.1.p	NB-ARC(start=10, stop=299, evalue=6.5e-13);LRR_8(start=494, stop=551, evalue=6.7e-07);LRR_8(start=597, stop=643, evalue=0.011);LRR_8(start=657, stop=714, evalue=0.3);LRR_8(start=727, stop=784, evalue=6.4e-05);LRR_8(start=798, stop=854, evalue=3e-06);LRR_8(start=869, stop=907, evalue=0.076)
Cgrandiflora	Cagra.3285s0010.1.p	NB-ARC(start=30, stop=284, evalue=3.2e-36);LRR_3(start=438, stop=457, evalue=2.5e-05);LRR_8(start=483, stop=540, evalue=0.0027);LRR_4(start=552, stop=584, evalue=0.021);LRR_4(start=595, stop=637, evalue=0.00011)
Cgrandiflora	Cagra.0824s0127.1.p	TIR_2(start=29, stop=120, evalue=0.0016);NB-ARC(start=190, stop=406, evalue=2.2e-22)
Cgrandiflora	Cagra.0569s0022.1.p	NB-ARC(start=28, stop=293, evalue=2.2e-26);LRR_3(start=389, stop=407, evalue=2.4e-05);LRR_8(start=435, stop=492, evalue=1.7e-06);LRR_8(start=556, stop=611, evalue=0.005);LRR_8(start=623, stop=678, evalue=0.0017)
Cgrandiflora	Cagra.3954s0001.1.p	TIR(start=12, stop=142, evalue=4.2e-39);NB-ARC(start=189, stop=454, evalue=6.8e-27);LRR_3(start=613, stop=632, evalue=1.9e-06);LRR_4(start=658, stop=692, evalue=0.0035);LRR_8(start=726, stop=783, evalue=0.0072)
Cgrandiflora	Cagra.13749s0001.1.p	TIR(start=25, stop=153, evalue=1.1e-35);NB-ARC(start=200, stop=456, evalue=2.9e-40);LRR_3(start=620, stop=639, evalue=2.8e-07);LRR_4(start=644, stop=672, evalue=0.4);LRR_4(start=768, stop=807, evalue=0.019)
Cgrandiflora	Cagra.1065s0002.1.p	NB-ARC(start=176, stop=325, evalue=9.2e-09)
Cgrandiflora	Cagra.1410s0002.1.p	TIR(start=9, stop=133, evalue=4.6e-13);NB-ARC(start=180, stop=439, evalue=2.2e-36);LRR_3(start=580, stop=594, evalue=0.00098);LRR_8(start=603, stop=658, evalue=0.00055)
Cgrandiflora	Cagra.0569s0021.1.p	TIR(start=16, stop=144, evalue=7e-38);NB-ARC(start=191, stop=453, evalue=1.1e-22);LRR_3(start=612, stop=630, evalue=3.1e-07);LRR_8(start=657, stop=714, evalue=4e-05);LRR_8(start=770, stop=827, evalue=0.0033);LRR_4(start=843, stop=872, evalue=0.02)
Cgrandiflora	Cagra.3380s0004.1.p	TIR(start=33, stop=146, evalue=4.9e-35);NB-ARC(start=199, stop=460, evalue=9.5e-36);LRR_3(start=617, stop=636, evalue=1.3e-07);LRR_4(start=686, stop=720, evalue=0.00041);LRR_8(start=735, stop=790, evalue=0.045);LRR_8(start=803, stop=858, evalue=0.19)
Cgrandiflora	Cagra.1562s0042.1.p	TIR(start=8, stop=98, evalue=2.6e-07);NB-ARC(start=158, stop=413, evalue=8e-36);LRR_3(start=570, stop=589, evalue=5.5e-08);LRR_4(start=616, stop=656, evalue=0.016);LRR_4(start=725, stop=757, evalue=0.2);WRKY(start=1207, stop=1263, evalue=9.8e-25)
Cgrandiflora	Cagra.1183s0005.1.p	TIR(start=2, stop=117, evalue=9.2e-32);NB-ARC(start=174, stop=428, evalue=5e-27);LRR_3(start=582, stop=599, evalue=3.3e-05);LRR_8(start=627, stop=685, evalue=0.0079)
Cgrandiflora	Cagra.6704s0008.1.p	NB-ARC(start=45, stop=334, evalue=1.4e-82);LRR_4(start=458, stop=496, evalue=0.47)
Cgrandiflora	Cagra.5249s0010.1.p	RPW8(start=9, stop=125, evalue=3.1e-07);NB-ARC(start=188, stop=438, evalue=6.1e-39);LRR_4(start=676, stop=711, evalue=0.0065);LRR_8(start=724, stop=780, evalue=0.003)
Cgrandiflora	Cagra.3954s0011.1.p	NB-ARC(start=167, stop=457, evalue=1.8e-77);LRR_8(start=617, stop=670, evalue=0.0044)
Cgrandiflora	Cagra.6368s0002.1.p	TIR(start=3, stop=86, evalue=3.7e-13);NB-ARC(start=142, stop=298, evalue=1.8e-09)
Cgrandiflora	Cagra.11361s0001.1.p	RPW8(start=4, stop=135, evalue=1.2e-10);NB-ARC(start=293, stop=333, evalue=2.3e-06);NB-ARC(start=335, stop=464, evalue=1.4e-19);LRR_8(start=721, stop=779, evalue=0.0035)
Cgrandiflora	Cagra.16459s0002.1.p	NB-ARC(start=156, stop=428, evalue=7.1e-83);LRR_4(start=562, stop=595, evalue=0.0076);LRR_4(start=713, stop=742, evalue=0.34)
Cgrandiflora	Cagra.1761s0004.1.p	NB-ARC(start=4, stop=147, evalue=3.3e-12);LRR_3(start=312, stop=331, evalue=8.5e-07);LRR_8(start=357, stop=415, evalue=7.3e-05);LRR_4(start=449, stop=481, evalue=0.00093);LRR_4(start=502, stop=535, evalue=0.34)
Cgrandiflora	Cagra.2329s0006.1.p	TIR(start=19, stop=140, evalue=1.2e-35);NB-ARC(start=195, stop=441, evalue=2.4e-20);LRR_8(start=552, stop=571, evalue=0.8);LRR_3(start=613, stop=631, evalue=1.5e-06);LRR_8(start=657, stop=714, evalue=0.00055);LRR_4(start=725, stop=765, evalue=1.2e-05)
Cgrandiflora	Cagra.26302s0002.1.p	TIR(start=25, stop=152, evalue=4.9e-39);NB-ARC(start=205, stop=456, evalue=5.7e-29);LRR_3(start=592, stop=611, evalue=2.7e-07);LRR_4(start=637, stop=672, evalue=0.013);LRR_4(start=686, stop=728, evalue=0.078)
Cgrandiflora	Cagra.28063s0001.1.p	TIR(start=10, stop=139, evalue=5.3e-31);NB-ARC(start=195, stop=348, evalue=1.2e-08)
Cgrandiflora	Cagra.2310s0008.1.p	TIR(start=13, stop=142, evalue=1.3e-35);NB-ARC(start=188, stop=454, evalue=5.7e-31);LRR_3(start=598, stop=615, evalue=0.00016);LRR_8(start=642, stop=699, evalue=5.6e-05);LRR_8(start=765, stop=820, evalue=0.47);LRR_8(start=855, stop=898, evalue=0.13)
Cgrandiflora	Cagra.9536s0019.1.p	NB-ARC(start=92, stop=334, evalue=3.3e-26)
Cgrandiflora	Cagra.6251s0001.2.p	TIR(start=69, stop=198, evalue=6.9e-39);NB-ARC(start=250, stop=503, evalue=6.4e-35);LRR_3(start=662, stop=680, evalue=1.5e-05);LRR_8(start=707, stop=765, evalue=1.4e-05);LRR_4(start=801, stop=835, evalue=0.27);LRR_4(start=848, stop=887, evalue=0.00014);LRR_4(start=983, stop=1025, evalue=0.54);Nucleoplasmin(start=1070, stop=1121, evalue=0.016)
Cgrandiflora	Cagra.7993s0005.1.p	TIR(start=17, stop=146, evalue=1.9e-38);NB-ARC(start=192, stop=449, evalue=3.9e-34);LRR_3(start=602, stop=621, evalue=0.0019);LRR_8(start=630, stop=679, evalue=7.2e-05)
Cgrandiflora	Cagra.7393s0010.1.p	TIR(start=15, stop=143, evalue=8.7e-38);NB-ARC(start=190, stop=454, evalue=1.1e-23);LRR_3(start=614, stop=633, evalue=4.5e-09);LRR_8(start=659, stop=716, evalue=7.4e-07);LRR_8(start=785, stop=839, evalue=0.009);LRR_4(start=850, stop=884, evalue=0.0011)
Cgrandiflora	Cagra.26171s0001.1.p	TIR(start=28, stop=157, evalue=4.4e-39);NB-ARC(start=205, stop=468, evalue=1.4e-34);LRR_3(start=606, stop=625, evalue=5.8e-05);LRR_8(start=651, stop=709, evalue=0.00072);LRR_1(start=747, stop=765, evalue=0.56);LRR_4(start=811, stop=845, evalue=0.0079)
Cgrandiflora	Cagra.6254s0014.1.p	TIR(start=17, stop=144, evalue=1.6e-36);NB-ARC(start=196, stop=455, evalue=2.8e-46);LRR_3(start=605, stop=624, evalue=3.9e-05);LRR_4(start=650, stop=691, evalue=0.00033);LRR_8(start=722, stop=776, evalue=0.00014);LRR_8(start=833, stop=894, evalue=3.4e-08);LRR_8(start=959, stop=1013, evalue=1.8e-05)
Cgrandiflora	Cagra.12399s0001.1.p	TIR(start=18, stop=147, evalue=2.4e-36);NB-ARC(start=197, stop=454, evalue=4.4e-31);LRR_3(start=600, stop=619, evalue=8.7e-08);LRR_8(start=623, stop=680, evalue=0.00043);LRR_4(start=713, stop=747, evalue=0.00048);LRR_4(start=762, stop=801, evalue=0.043)
Cgrandiflora	Cagra.0824s0128.1.p	TIR(start=17, stop=147, evalue=9.7e-32);NB-ARC(start=194, stop=358, evalue=2.7e-10)
Cgrandiflora	Cagra.0926s0060.1.p	Cohesin_load(start=7, stop=135, evalue=0.0078);NB-ARC(start=168, stop=452, evalue=3.3e-100);LRR_4(start=562, stop=599, evalue=0.038);LRR_4(start=613, stop=647, evalue=0.06)
Cgrandiflora	Cagra.1562s0042.2.p	TIR(start=8, stop=98, evalue=2.6e-07);NB-ARC(start=158, stop=413, evalue=7.9e-36);LRR_3(start=570, stop=589, evalue=5.5e-08);LRR_4(start=616, stop=656, evalue=0.016);LRR_4(start=725, stop=757, evalue=0.2);WRKY(start=1206, stop=1262, evalue=9.8e-25)
Cgrandiflora	Cagra.1533s0007.1.p	NB-ARC(start=29, stop=287, evalue=6.8e-34);LRR_3(start=442, stop=461, evalue=3.1e-08);LRR_8(start=465, stop=521, evalue=5.9e-06);LRR_4(start=600, stop=640, evalue=0.043)
Cgrandiflora	Cagra.1013s0016.1.p	TIR(start=3, stop=125, evalue=3.1e-28);NB-ARC(start=172, stop=332, evalue=2.1e-14)
Cgrandiflora	Cagra.0820s0005.1.p	NB-ARC(start=166, stop=334, evalue=4.6e-17);LRR_3(start=492, stop=511, evalue=2e-05);LRR_4(start=538, stop=571, evalue=0.032);LRR_4(start=585, stop=619, evalue=9.7e-06);LRR_4(start=658, stop=690, evalue=0.05);LRR_4(start=730, stop=763, evalue=0.093);LRR_4(start=778, stop=811, evalue=0.0011);LRR_8(start=850, stop=907, evalue=0.0041);LRR_4(start=922, stop=955, evalue=0.0022);LRR_4(start=970, stop=1…
Cgrandiflora	Cagra.4227s0004.1.p	NB-ARC(start=48, stop=238, evalue=2.9e-16);LRR_8(start=399, stop=432, evalue=0.032)
Cgrandiflora	Cagra.0860s0022.1.p	DUF3542(start=28, stop=81, evalue=0.1);NB-ARC(start=169, stop=459, evalue=4.2e-79);LRR_4(start=624, stop=652, evalue=0.006)
Cgrandiflora	Cagra.15322s0004.1.p	TIR(start=16, stop=147, evalue=1.4e-25);NB-ARC(start=197, stop=466, evalue=2.9e-46);DUF2132(start=535, stop=575, evalue=0.097);LRR_4(start=670, stop=705, evalue=0.00034);LRR_4(start=741, stop=781, evalue=0.0044);LRR_4(start=812, stop=852, evalue=2.2e-06);LRR_4(start=893, stop=922, evalue=0.4);LRR_4(start=954, stop=987, evalue=0.00018);LRR_4(start=1000, stop=1028, evalue=0.012);LRR_8(start=1059, s…
Cgrandiflora	Cagra.0569s0025.1.p	TIR(start=16, stop=144, evalue=7.2e-38);NB-ARC(start=191, stop=458, evalue=4.7e-26);LRR_3(start=623, stop=641, evalue=2.2e-06);LRR_8(start=668, stop=725, evalue=2e-05)
Cgrandiflora	Cagra.0569s0002.1.p	TIR(start=16, stop=142, evalue=3.8e-35);NB-ARC(start=188, stop=452, evalue=1.9e-30);LRR_3(start=536, stop=553, evalue=9.8e-07);LRR_8(start=582, stop=639, evalue=0.0094);LRR_8(start=704, stop=761, evalue=0.00011)
Cgrandiflora	Cagra.0053s0020.2.p	NB-ARC(start=167, stop=447, evalue=9.9e-92);LRR_4(start=570, stop=609, evalue=0.032)
Cgrandiflora	Cagra.0635s0018.1.p	NB-ARC(start=175, stop=399, evalue=3.6e-69)
Cgrandiflora	Cagra.0645s0023.1.p	NB-ARC(start=159, stop=333, evalue=4.2e-43)
Cgrandiflora	Cagra.1873s0004.1.p	NB-ARC(start=31, stop=115, evalue=5.8e-09);LRR_3(start=263, stop=281, evalue=6.1e-06);LRR_8(start=308, stop=364, evalue=0.00042);LRR_4(start=376, stop=413, evalue=0.21);LRR_4(start=423, stop=461, evalue=0.0047)
Cgrandiflora	Cagra.0982s0007.2.p	NB-ARC(start=7, stop=227, evalue=2.6e-76);LRR_8(start=324, stop=384, evalue=4.1e-09)
Cgrandiflora	Cagra.0568s0139.1.p	NB-ARC(start=160, stop=438, evalue=4.2e-89);LRR_8(start=540, stop=601, evalue=1.7e-10)
Cgrandiflora	Cagra.0493s0008.1.p	NB-ARC(start=150, stop=335, evalue=7.2e-17)
Cgrandiflora	Cagra.0844s0025.1.p	RPW8(start=14, stop=128, evalue=1.1e-07);NB-ARC(start=198, stop=443, evalue=1.6e-39);LRR_4(start=579, stop=621, evalue=0.0056);LRR_4(start=656, stop=697, evalue=0.007);LRR_4(start=728, stop=762, evalue=0.00042)
Cgrandiflora	Cagra.4715s0010.1.p	TIR(start=14, stop=123, evalue=1.2e-28);NB-ARC(start=189, stop=447, evalue=5.7e-33);LRR_3(start=601, stop=618, evalue=5.5e-06);LRR_4(start=816, stop=856, evalue=0.00027);LRR_4(start=910, stop=953, evalue=0.0013)
Cgrandiflora	Cagra.5017s0001.2.p	NB-ARC(start=76, stop=362, evalue=2.1e-84);LRR_4(start=488, stop=526, evalue=0.07)
Cgrandiflora	Cagra.3675s0003.1.p	NB-ARC(start=4, stop=128, evalue=7.2e-30);LRR_8(start=227, stop=286, evalue=4.1e-06)
Cgrandiflora	Cagra.4715s0008.1.p	TIR(start=16, stop=144, evalue=4.4e-28);NB-ARC(start=197, stop=433, evalue=6.8e-31);LRR_3(start=586, stop=605, evalue=5.3e-08);LRR_4(start=609, stop=641, evalue=0.31);LRR_4(start=802, stop=842, evalue=0.00047);LRR_4(start=896, stop=939, evalue=0.00036)
Cgrandiflora	Cagra.1013s0017.1.p	TIR(start=44, stop=174, evalue=3.2e-35);NB-ARC(start=221, stop=391, evalue=2e-20)
Cgrandiflora	Cagra.3925s0001.1.p	TIR(start=14, stop=146, evalue=4.1e-29);NB-ARC(start=210, stop=459, evalue=3e-27);LRR_3(start=624, stop=639, evalue=0.024);LRR_8(start=658, stop=714, evalue=0.012);LRR_8(start=725, stop=782, evalue=2.3e-05);LRR_8(start=797, stop=854, evalue=0.1)
Cgrandiflora	Cagra.2383s0008.1.p	DHHA1(start=272, stop=308, evalue=0.072);NB-ARC(start=478, stop=761, evalue=9.6e-94);LRR_4(start=887, stop=925, evalue=0.027);LRR_2(start=1002, stop=1024, evalue=0.11)
Cgrandiflora	Cagra.0982s0007.3.p	NB-ARC(start=7, stop=227, evalue=2.6e-76);LRR_8(start=324, stop=384, evalue=4.1e-09)
Cgrandiflora	Cagra.10702s0003.1.p	TIR(start=71, stop=198, evalue=7.6e-36);NB-ARC(start=247, stop=504, evalue=2.3e-27);LRR_3(start=656, stop=675, evalue=8.2e-05);LRR_4(start=679, stop=711, evalue=0.012);LRR_8(start=726, stop=782, evalue=4.9e-05);LRR_4(start=798, stop=828, evalue=0.0062);LRR_4(start=845, stop=879, evalue=3.7e-05);LRR_8(start=893, stop=951, evalue=9.6e-05)
Cgrandiflora	Cagra.7993s0001.1.p	NB-ARC(start=2, stop=240, evalue=9.9e-32);LRR_3(start=395, stop=414, evalue=0.00017);LRR_8(start=440, stop=497, evalue=1e-06);LRR_4(start=508, stop=534, evalue=0.038);LRR_4(start=552, stop=594, evalue=0.00011)
Cgrandiflora	Cagra.0982s0007.1.p	NB-ARC(start=7, stop=227, evalue=2.6e-76);LRR_8(start=324, stop=384, evalue=4.1e-09)
Cgrandiflora	Cagra.9457s0002.1.p	NB-ARC(start=176, stop=457, evalue=2.5e-73);LRR_8(start=576, stop=632, evalue=2.3e-07);LRR_4(start=793, stop=819, evalue=0.63)
Cgrandiflora	Cagra.0570s0047.1.p	NB-ARC(start=155, stop=432, evalue=2.9e-71);LRR_8(start=515, stop=572, evalue=4.4e-08);LRR_4(start=585, stop=625, evalue=6.7e-05);LRR_4(start=790, stop=827, evalue=0.17)
Cgrandiflora	Cagra.0569s0024.1.p	NB-ARC(start=26, stop=193, evalue=5.5e-16);LRR_3(start=354, stop=371, evalue=5.7e-08);LRR_8(start=399, stop=454, evalue=0.047);LRR_8(start=520, stop=575, evalue=9.9e-06);LRR_4(start=589, stop=622, evalue=0.064)
Cgrandiflora	Cagra.24531s0001.1.p	TIR(start=11, stop=141, evalue=3.2e-25);NB-ARC(start=196, stop=329, evalue=2e-07)
Cgrandiflora	Cagra.1336s0007.1.p	DUF99(start=12, stop=81, evalue=0.43);cobW(start=92, stop=137, evalue=0.59);NB-ARC(start=157, stop=367, evalue=2.3e-59)
Cgrandiflora	Cagra.5017s0001.1.p	NB-ARC(start=168, stop=454, evalue=2.6e-84);LRR_4(start=580, stop=618, evalue=0.082)
Cgrandiflora	Cagra.6254s0039.1.p	TIR(start=19, stop=148, evalue=1.1e-38);NB-ARC(start=194, stop=446, evalue=8.4e-29);LRR_3(start=608, stop=626, evalue=0.00019);LRR_8(start=630, stop=688, evalue=0.045);LRR_4(start=769, stop=805, evalue=0.16)
Cgrandiflora	Cagra.1361s0071.1.p	TIR(start=65, stop=195, evalue=9e-34);NB-ARC(start=251, stop=498, evalue=3.6e-41);LRR_8(start=593, stop=637, evalue=0.36);LRR_8(start=641, stop=696, evalue=0.0014);LRR_8(start=708, stop=766, evalue=2.2e-05);LRR_4(start=802, stop=841, evalue=0.00033);LRR_4(start=868, stop=902, evalue=5.7e-05)
Cgrandiflora	Cagra.3745s0019.1.p	TIR_2(start=183, stop=260, evalue=0.0037);NB-ARC(start=436, stop=574, evalue=3.9e-07)
Cgrandiflora	Cagra.1914s0032.1.p	TIR(start=17, stop=146, evalue=6.6e-39);NB-ARC(start=193, stop=445, evalue=7.6e-34);LRR_8(start=533, stop=573, evalue=0.28);LRR_3(start=591, stop=610, evalue=5e-06);LRR_8(start=626, stop=681, evalue=0.00045);LRR_8(start=694, stop=733, evalue=0.0075);LRR_8(start=739, stop=777, evalue=0.092)
Cgrandiflora	Cagra.9536s0019.2.p	NB-ARC(start=92, stop=334, evalue=3.3e-26)
Cgrandiflora	Cagra.0062s0032.1.p	TIR(start=14, stop=128, evalue=5.2e-29);NB-ARC(start=167, stop=429, evalue=1.8e-29);LRR_3(start=586, stop=605, evalue=5.5e-07);LRR_8(start=609, stop=665, evalue=0.00068);LRR_4(start=699, stop=741, evalue=0.4);LRR_4(start=744, stop=777, evalue=0.013)
Cgrandiflora	Cagra.9457s0003.1.p	adh_short(start=49, stop=118, evalue=0.41);NB-ARC(start=187, stop=446, evalue=4.2e-68);LRR_4(start=574, stop=613, evalue=2e-07);LRR_4(start=619, stop=660, evalue=1.9e-06);LRR_4(start=788, stop=815, evalue=0.043);LRR_8(start=1095, stop=1152, evalue=0.014);LRR_8(start=1242, stop=1287, evalue=0.39)
Cgrandiflora	Cagra.4331s0001.1.p	NB-ARC(start=163, stop=446, evalue=5.5e-85);LRR_4(start=573, stop=611, evalue=0.017)
Cgrandiflora	Cagra.12399s0002.1.p	TIR(start=16, stop=145, evalue=1.5e-36);NB-ARC(start=215, stop=471, evalue=3.2e-31);LRR_3(start=629, stop=648, evalue=3e-05);LRR_8(start=652, stop=708, evalue=0.039);LRR_4(start=787, stop=830, evalue=2e-05)
Cgrandiflora	Cagra.4715s0009.1.p	TIR(start=14, stop=121, evalue=0.0042);NB-ARC(start=180, stop=393, evalue=3.2e-20)
Cgrandiflora	Cagra.2864s0006.1.p	TIR(start=14, stop=143, evalue=3.2e-40);NB-ARC(start=190, stop=450, evalue=8.8e-36);LRR_3(start=607, stop=626, evalue=1.8e-08)
Cgrandiflora	Cagra.0824s0126.1.p	TIR(start=15, stop=142, evalue=2e-28);NB-ARC(start=190, stop=446, evalue=5.4e-33);LRR_3(start=605, stop=623, evalue=2.2e-06);LRR_4(start=627, stop=663, evalue=0.037);LRR_8(start=822, stop=874, evalue=0.00082);LRR_4(start=915, stop=957, evalue=0.0058)
Cgrandiflora	Cagra.4961s0011.1.p	TIR(start=70, stop=199, evalue=1.6e-37);NB-ARC(start=248, stop=450, evalue=9.5e-19)
Cgrandiflora	Cagra.16459s0003.2.p	RPW8(start=6, stop=79, evalue=0.27);NB-ARC(start=164, stop=450, evalue=5e-88)
Cgrandiflora	Cagra.4011s0004.1.p	TIR(start=13, stop=141, evalue=5.1e-41);NB-ARC(start=189, stop=452, evalue=3.8e-35);Phage_rep_org_N(start=454, stop=496, evalue=0.57);LRR_3(start=611, stop=630, evalue=1.3e-06);LRR_8(start=657, stop=713, evalue=0.14);LRR_8(start=769, stop=808, evalue=0.055)
Cgrandiflora	Cagra.7993s0004.1.p	TIR(start=19, stop=148, evalue=7.7e-39);NB-ARC(start=194, stop=449, evalue=3.1e-33);LRR_3(start=603, stop=621, evalue=1e-05);LRR_4(start=626, stop=659, evalue=0.072);LRR_4(start=692, stop=734, evalue=0.017);LRR_4(start=738, stop=779, evalue=0.002)
Cgrandiflora	Cagra.3055s0011.1.p	TIR(start=44, stop=172, evalue=2.5e-43);NB-ARC(start=229, stop=481, evalue=4.1e-29);LRR_3(start=642, stop=660, evalue=0.00026);LRR_8(start=734, stop=791, evalue=0.056)
Cgrandiflora	Cagra.1410s0003.1.p	TIR(start=21, stop=148, evalue=2.2e-34);NB-ARC(start=223, stop=477, evalue=2.5e-31);LRR_3(start=643, stop=662, evalue=2.5e-06);LRR_8(start=689, stop=744, evalue=0.0028);LRR_8(start=756, stop=812, evalue=6.4e-06);LRR_8(start=875, stop=927, evalue=0.82)
Cgrandiflora	Cagra.0550s0003.1.p	NB-ARC(start=167, stop=456, evalue=7.6e-83);LRR_8(start=605, stop=660, evalue=0.0031)
Cgrandiflora	Cagra.0158s0001.1.p	NB-ARC(start=31, stop=305, evalue=7.9e-40)
Cgrandiflora	Cagra.3267s0002.1.p	NB-ARC(start=10, stop=130, evalue=3.3e-14);LRR_3(start=276, stop=295, evalue=9.1e-09);LRR_8(start=322, stop=378, evalue=0.0027);LRR_4(start=437, stop=475, evalue=0.0089)
Cgrandiflora	Cagra.0779s0001.1.p	NB-ARC(start=44, stop=297, evalue=1.1e-33);LRR_3(start=463, stop=479, evalue=0.003);LRR_8(start=485, stop=542, evalue=0.1);LRR_8(start=575, stop=632, evalue=2.6e-06);LRR_4(start=674, stop=716, evalue=0.01)
Cgrandiflora	Cagra.2007s0012.1.p	NB-ARC(start=7, stop=44, evalue=0.00022);LRR_4(start=258, stop=295, evalue=0.14);LRR_8(start=305, stop=363, evalue=0.00075)
Cgrandiflora	Cagra.4237s0004.1.p	Virulence_RhuM(start=19, stop=88, evalue=0.097);NB-ARC(start=155, stop=369, evalue=4.3e-60)
Cgrandiflora	Cagra.11588s0002.1.p	NB-ARC(start=2, stop=255, evalue=3e-29);LRR_3(start=397, stop=417, evalue=0.00073);LRR_8(start=443, stop=499, evalue=0.00015);LRR_3(start=533, stop=552, evalue=0.064);LRR_8(start=578, stop=635, evalue=0.025);LRR_8(start=647, stop=703, evalue=0.0017)
Cgrandiflora	Cagra.23427s0001.1.p	RPW8(start=3, stop=78, evalue=0.012);NB-ARC(start=166, stop=331, evalue=2.8e-45)
Cgrandiflora	Cagra.0053s0020.1.p	NB-ARC(start=167, stop=450, evalue=4e-91);LRR_4(start=573, stop=612, evalue=0.028)
Cgrandiflora	Cagra.2007s0011.1.p	RPW8(start=6, stop=137, evalue=1.7e-25);NB-ARC(start=180, stop=439, evalue=1.1e-33);LRR_8(start=677, stop=734, evalue=9.6e-06)
Cgrandiflora	Cagra.4331s0003.1.p	NB-ARC(start=35, stop=321, evalue=2.5e-82);LRR_8(start=428, stop=482, evalue=0.056);LRR_8(start=516, stop=551, evalue=0.38)
Cgrandiflora	Cagra.4643s0005.1.p	TIR(start=13, stop=143, evalue=1.2e-37);NB-ARC(start=189, stop=450, evalue=5.9e-30);LRR_3(start=600, stop=619, evalue=2.9e-06);LRR_8(start=645, stop=702, evalue=0.00012);LRR_4(start=758, stop=800, evalue=1.2e-05);LRR_5(start=809, stop=839, evalue=0.37)
Cgrandiflora	Cagra.22718s0002.1.p	VQ(start=61, stop=85, evalue=5.5e-09);WRKY(start=247, stop=305, evalue=1.7e-21);TIR(start=411, stop=463, evalue=0.053);NB-ARC(start=528, stop=787, evalue=5.2e-24);LRR_3(start=930, stop=949, evalue=5.4e-05);LRR_4(start=952, stop=991, evalue=0.0028);LRR_8(start=1001, stop=1034, evalue=0.059);LRR_4(start=1068, stop=1109, evalue=8.7e-06);LRR_4(start=1115, stop=1142, evalue=9e-05)
Cgrandiflora	Cagra.3467s0049.1.p	DUF3373(start=7, stop=58, evalue=0.26);NB-ARC(start=157, stop=437, evalue=1.7e-87);LRR_8(start=531, stop=591, evalue=4.4e-12);LRR_4(start=771, stop=804, evalue=0.0093)
Cgrandiflora	Cagra.6368s0004.1.p	TIR(start=4, stop=137, evalue=7.1e-25);NB-ARC(start=190, stop=241, evalue=0.11);NB-ARC(start=256, stop=333, evalue=8.4e-06)
Cgrandiflora	Cagra.0568s0138.1.p	NB-ARC(start=162, stop=443, evalue=2.4e-95);LRR_8(start=542, stop=598, evalue=4.6e-07);LRR_4(start=612, stop=642, evalue=0.28)
Cgrandiflora	Cagra.16459s0003.1.p	RPW8(start=6, stop=79, evalue=0.3);NB-ARC(start=164, stop=450, evalue=5.6e-88);LRR_8(start=602, stop=656, evalue=0.006)
Cgrandiflora	Cagra.0550s0003.2.p	NB-ARC(start=167, stop=456, evalue=7.6e-83);LRR_8(start=605, stop=660, evalue=0.0031)
Cgrandiflora	Cagra.3954s0001.2.p	TIR(start=12, stop=142, evalue=4.1e-39);NB-ARC(start=189, stop=454, evalue=6.6e-27);LRR_3(start=613, stop=632, evalue=1.9e-06);LRR_4(start=658, stop=692, evalue=0.0017);LRR_8(start=706, stop=758, evalue=0.082)
Cgrandiflora	Cagra.6133s0007.1.p	RPW8(start=16, stop=128, evalue=2e-05);AAA_17(start=186, stop=206, evalue=0.0027);NB-ARC(start=227, stop=413, evalue=1.8e-29);LRR_4(start=549, stop=592, evalue=0.0012);LRR_4(start=651, stop=692, evalue=0.00072);LRR_8(start=701, stop=754, evalue=0.0098)
Cgrandiflora	Cagra.4734s0007.1.p	TIR(start=16, stop=145, evalue=2.7e-37);NB-ARC(start=209, stop=461, evalue=4.2e-37);LRR_3(start=622, stop=641, evalue=9.6e-06);LRR_8(start=690, stop=746, evalue=4.4e-07);LRR_4(start=802, stop=842, evalue=0.12)
Cgrandiflora	Cagra.1562s0043.1.p	TIR(start=15, stop=142, evalue=8e-30);NB-ARC(start=209, stop=472, evalue=1.7e-29);LRR_3(start=636, stop=653, evalue=4.5e-07);LRR_4(start=682, stop=713, evalue=0.14);LRR_8(start=724, stop=781, evalue=0.00033);LRR_8(start=812, stop=867, evalue=0.25)
Cgrandiflora	Cagra.3601s0001.1.p	TIR(start=1, stop=54, evalue=1.2e-09);NB-ARC(start=104, stop=362, evalue=1.5e-33);LRR_8(start=457, stop=476, evalue=0.39)
Cpapaya	evm.model.supercontig_727.3	NB-ARC(start=13, stop=191, evalue=7.5e-16);LRR_8(start=286, stop=345, evalue=0.032)
Cpapaya	evm.model.supercontig_75.105	RPW8(start=5, stop=70, evalue=0.25);NB-ARC(start=162, stop=450, evalue=1.7e-72);LRR_8(start=546, stop=607, evalue=0.21);LRR_4(start=623, stop=662, evalue=0.00041)
Cpapaya	evm.model.supercontig_77.89	NB-ARC(start=198, stop=477, evalue=1.6e-73);LRR_4(start=622, stop=661, evalue=9.3e-06);LRR_4(start=669, stop=715, evalue=0.016);LRR_4(start=811, stop=838, evalue=0.72);LRR_8(start=1142, stop=1197, evalue=0.29);LRR_4(start=1246, stop=1277, evalue=0.0088);LRR_8(start=1339, stop=1384, evalue=0.34)
Cpapaya	evm.model.supercontig_10.212	NB-ARC(start=35, stop=316, evalue=5e-86);LRR_4(start=439, stop=477, evalue=2.5e-06);LRR_4(start=509, stop=537, evalue=0.002);LRR_4(start=640, stop=672, evalue=0.043);LRR_4(start=861, stop=901, evalue=0.00014)
Cpapaya	evm.model.supercontig_16.141	Matrilin_ccoil(start=115, stop=143, evalue=0.16);NB-ARC(start=176, stop=459, evalue=8.2e-73);LRR_8(start=602, stop=658, evalue=0.00032);LRR_4(start=787, stop=817, evalue=0.47)
Cpapaya	evm.model.supercontig_27.147	NB-ARC(start=16, stop=298, evalue=4.3e-24)
Cpapaya	evm.model.supercontig_27.149	NB-ARC(start=15, stop=230, evalue=1.3e-20)
Cpapaya	evm.model.supercontig_504.1	Prefoldin_3(start=60, stop=97, evalue=0.13);NB-ARC(start=159, stop=412, evalue=1.5e-58);LRR_4(start=546, stop=583, evalue=0.18);LRR_8(start=591, stop=647, evalue=6e-05);LRR_8(start=929, stop=994, evalue=0.0015);LRR_4(start=1217, stop=1257, evalue=0.75);LRR_8(start=1492, stop=1533, evalue=0.3)
Cpapaya	evm.model.supercontig_9.308	NB-ARC(start=292, stop=579, evalue=8e-37)
Cpapaya	evm.model.supercontig_727.2	NB-ARC(start=266, stop=317, evalue=0.0024);DEP(start=329, stop=359, evalue=0.24);LRR_8(start=440, stop=493, evalue=0.00017)
Cpapaya	evm.model.supercontig_27.142	NB-ARC(start=11, stop=296, evalue=4.7e-22);LRR_8(start=412, stop=470, evalue=7.7e-06)
Cpapaya	evm.model.supercontig_10.213	RPW8(start=3, stop=89, evalue=0.057);NB-ARC(start=174, stop=454, evalue=1.4e-83);LRR_4(start=632, stop=663, evalue=0.77);LRR_4(start=801, stop=845, evalue=0.4);LRR_8(start=852, stop=896, evalue=0.19);LRR_4(start=953, stop=992, evalue=0.014)
Cpapaya	evm.model.supercontig_86.21	NB-ARC(start=99, stop=387, evalue=1.1e-76)
Cpapaya	evm.model.supercontig_76.8	NB-ARC(start=39, stop=112, evalue=0.00016)
Cpapaya	evm.model.supercontig_74.93	Oxidored_q1_C(start=37, stop=107, evalue=0.59);NB-ARC(start=121, stop=344, evalue=9e-32)
Cpapaya	evm.model.supercontig_2.256	TIR(start=20, stop=148, evalue=4.6e-32);NB-ARC(start=206, stop=459, evalue=5.9e-48);LRR_3(start=619, stop=638, evalue=5.7e-05);LRR_8(start=665, stop=721, evalue=5.8e-05);LRR_8(start=732, stop=789, evalue=1.1e-06);LRR_8(start=818, stop=875, evalue=0.0017);LRR_4(start=915, stop=948, evalue=2.1e-06)
Cpapaya	evm.model.supercontig_10.211	NB-ARC(start=117, stop=309, evalue=1.8e-48)
Cpapaya	evm.model.supercontig_727.1	NB-ARC(start=56, stop=280, evalue=2e-23)
Cpapaya	evm.model.supercontig_92.44	NB-ARC(start=170, stop=449, evalue=8.4e-52);Arc(start=488, stop=509, evalue=0.024);LRR_8(start=582, stop=637, evalue=4.4e-05);LRR_4(start=700, stop=741, evalue=0.0015);LRR_8(start=801, stop=839, evalue=0.43)
Cpapaya	evm.model.supercontig_46.149	DUF4050(start=47, stop=129, evalue=0.11);NB-ARC(start=175, stop=465, evalue=8.4e-77);LRR_4(start=607, stop=640, evalue=2.3e-06)
Cpapaya	evm.model.supercontig_86.19	NB-ARC(start=21, stop=73, evalue=9.5e-13);LRR_8(start=240, stop=291, evalue=0.0056);LRR_4(start=329, stop=367, evalue=0.25);LRR_8(start=417, stop=452, evalue=0.11)
Cpapaya	evm.model.supercontig_92.42	NB-ARC(start=184, stop=452, evalue=6.8e-58);V1R(start=466, stop=526, evalue=0.74);LRR_8(start=609, stop=663, evalue=9.3e-05);LRR_4(start=704, stop=738, evalue=0.024);LRR_8(start=789, stop=840, evalue=0.00026)
Cpapaya	evm.model.supercontig_10.227	MitMem_reg(start=54, stop=109, evalue=0.75);NB-ARC(start=168, stop=394, evalue=5.7e-26);Arm(start=623, stop=653, evalue=0.37)
Cpapaya	evm.model.supercontig_64.11	RPW8(start=13, stop=128, evalue=3.1e-06);NB-ARC(start=198, stop=405, evalue=6e-32)
Cpapaya	evm.model.supercontig_10.207	RPW8(start=3, stop=90, evalue=0.0019);AAA_16(start=170, stop=219, evalue=0.0051);NB-ARC(start=229, stop=397, evalue=2.8e-46);LRR_4(start=521, stop=560, evalue=2.2e-05);LRR_4(start=591, stop=618, evalue=0.00047);LRR_4(start=943, stop=985, evalue=0.0036);LRR_8(start=1044, stop=1102, evalue=0.97)
Cpapaya	evm.model.supercontig_9.305	NB-ARC(start=104, stop=390, evalue=5.2e-38)
Cpapaya	evm.model.supercontig_39.72	NB-ARC(start=68, stop=103, evalue=8.2e-05)
Cpapaya	evm.model.supercontig_16.138	NB-ARC(start=176, stop=459, evalue=8e-76)
Cpapaya	evm.model.supercontig_27.152	NB-ARC(start=12, stop=295, evalue=2.1e-20);LRR_8(start=412, stop=470, evalue=0.00014);LRR_8(start=483, stop=541, evalue=3.1e-07);LRR_4(start=553, stop=594, evalue=0.19);LRR_4(start=602, stop=632, evalue=0.00031);LRR_8(start=665, stop=724, evalue=5.3e-06);LRR_8(start=735, stop=790, evalue=0.0025);LRR_4(start=851, stop=891, evalue=0.59);LRR_4(start=899, stop=939, evalue=6e-05);LRR_4(start=967, stop…
Cpapaya	evm.model.supercontig_6.400	NB-ARC(start=1, stop=30, evalue=0.014);LRR_4(start=241, stop=282, evalue=0.097);LRR_4(start=290, stop=323, evalue=5.9e-06)
Cpapaya	evm.model.supercontig_6.402	RPW8(start=2, stop=138, evalue=1.8e-32);NB-ARC(start=177, stop=217, evalue=0.0049);LRR_8(start=422, stop=457, evalue=0.59)
Cpapaya	evm.model.supercontig_27.153	NB-ARC(start=15, stop=298, evalue=1.7e-22)
Cpapaya	evm.model.supercontig_16.142	N6_N4_Mtase(start=19, stop=199, evalue=0.021);NB-ARC(start=201, stop=310, evalue=6.1e-22)
Cpapaya	evm.model.supercontig_4.91	NB-ARC(start=76, stop=347, evalue=2.2e-39);LRR_8(start=561, stop=618, evalue=0.00023);LRR_4(start=631, stop=667, evalue=0.45);LRR_4(start=705, stop=745, evalue=6.3e-05)
Cpapaya	evm.model.supercontig_27.145	NB-ARC(start=132, stop=415, evalue=5.2e-21);LRR_8(start=529, stop=587, evalue=0.081);LRR_8(start=600, stop=658, evalue=0.00014);LRR_8(start=718, stop=773, evalue=1.2e-05);LRR_8(start=786, stop=845, evalue=2.2e-06);LRR_4(start=856, stop=892, evalue=0.021);LRR_8(start=900, stop=957, evalue=0.33);LRR_4(start=1019, stop=1060, evalue=0.00031);LRR_4(start=1087, stop=1116, evalue=8.7e-05);LRR_8(start=13…
Cpapaya	evm.model.supercontig_234.9	TIR(start=17, stop=144, evalue=6.2e-29);NB-ARC(start=196, stop=453, evalue=5e-46);LRR_3(start=604, stop=622, evalue=0.0075);LRR_8(start=649, stop=706, evalue=1.1e-07);LRR_8(start=713, stop=753, evalue=0.0081);LRR_4(start=795, stop=833, evalue=0.00075)
Cpapaya	evm.model.supercontig_641.1	NB-ARC(start=120, stop=229, evalue=9.7e-26)
Cpapaya	evm.model.supercontig_92.43	NB-ARC(start=188, stop=460, evalue=1.3e-68);LRR_8(start=584, stop=640, evalue=1.1e-05);LRR_8(start=688, stop=743, evalue=0.049);LRR_8(start=762, stop=819, evalue=1e-05)
Cpapaya	evm.model.supercontig_18.235	NB-ARC(start=111, stop=175, evalue=2.6e-14);NB-ARC(start=179, stop=336, evalue=1.4e-37)
Cpapaya	evm.model.supercontig_16.140	NB-ARC(start=1, stop=103, evalue=9.8e-21)
Cpapaya	evm.model.supercontig_77.90	NB-ARC(start=9, stop=205, evalue=1.9e-48);LRR_8(start=327, stop=382, evalue=4.3e-10);LRR_4(start=397, stop=424, evalue=0.0066)
Cpapaya	evm.model.supercontig_125.42	NB-ARC(start=182, stop=462, evalue=9.6e-77);LRR_8(start=618, stop=673, evalue=5e-07)
Cpapaya	evm.model.supercontig_2.253	TIR(start=20, stop=148, evalue=9.4e-33);NB-ARC(start=210, stop=459, evalue=3.5e-46);LRR_3(start=619, stop=637, evalue=0.0019);LRR_8(start=665, stop=721, evalue=3.6e-05);LRR_8(start=732, stop=789, evalue=9.3e-05);LRR_4(start=823, stop=862, evalue=6.8e-05);LRR_4(start=920, stop=962, evalue=1.7e-06)
Cpapaya	evm.model.supercontig_27.17	TIR(start=21, stop=153, evalue=4.7e-39);NB-ARC(start=198, stop=464, evalue=6e-46);LRR_3(start=627, stop=644, evalue=8.9e-05);LRR_8(start=671, stop=727, evalue=0.00027);LRR_8(start=764, stop=824, evalue=0.00012);LRR_4(start=888, stop=927, evalue=1.4e-05)
Cpapaya	evm.model.supercontig_245.2	NB-ARC(start=10, stop=249, evalue=9.3e-45);SWIB(start=276, stop=338, evalue=0.013);LRR_3(start=393, stop=410, evalue=0.0041);LRR_4(start=415, stop=443, evalue=0.14);LRR_8(start=462, stop=518, evalue=0.00023);LRR_4(start=575, stop=616, evalue=0.0012);VIT_2(start=663, stop=706, evalue=0.2)
Cpapaya	evm.model.supercontig_32.25	NB-ARC(start=181, stop=455, evalue=2e-80);LRR_4(start=580, stop=612, evalue=3.8e-06);LRR_4(start=626, stop=656, evalue=0.00079);LRR_8(start=765, stop=819, evalue=0.0023)
Cpapaya	evm.TU.contig_32363.1	NB-ARC(start=2, stop=203, evalue=1.2e-40);LRR_4(start=341, stop=378, evalue=0.28);LRR_8(start=386, stop=442, evalue=2.5e-05)
Cpapaya	evm.model.supercontig_234.8	NB-ARC(start=46, stop=312, evalue=2.2e-47);LRR_8(start=386, stop=420, evalue=0.81);LRR_8(start=476, stop=532, evalue=0.00021);LRR_8(start=547, stop=598, evalue=0.25);LRR_4(start=626, stop=664, evalue=6.4e-06)
Cpapaya	evm.model.supercontig_245.4	TIR(start=39, stop=167, evalue=2.2e-34);NB-ARC(start=219, stop=498, evalue=8.4e-45)
Cpapaya	evm.TU.contig_28428.2	Seryl_tRNA_N(start=35, stop=92, evalue=0.056);NB-ARC(start=182, stop=382, evalue=2.6e-40);LRR_4(start=519, stop=556, evalue=1.9e-07);LRR_4(start=563, stop=596, evalue=1.5e-05)
Cpapaya	evm.model.supercontig_2.255	TIR(start=20, stop=148, evalue=2.1e-33);NB-ARC(start=198, stop=449, evalue=1.8e-48);LRR_3(start=609, stop=628, evalue=1.6e-06);LRR_8(start=655, stop=711, evalue=2.9e-05);LRR_8(start=722, stop=779, evalue=6.2e-06);LRR_8(start=813, stop=869, evalue=0.00018);LRR_4(start=910, stop=946, evalue=7.3e-06)
Cpapaya	evm.model.supercontig_527.3	NB-ARC(start=59, stop=345, evalue=6.1e-69);LRR_4(start=456, stop=492, evalue=1.1e-08);LRR_4(start=614, stop=644, evalue=0.18);LRR_8(start=654, stop=694, evalue=0.00039)
Cpapaya	evm.model.supercontig_4.82	TIR(start=23, stop=157, evalue=4e-36);NB-ARC(start=205, stop=476, evalue=1.8e-41);LRR_8(start=622, stop=679, evalue=0.00017);LRR_4(start=766, stop=806, evalue=1.2e-05)
Cpapaya	evm.model.supercontig_16.137	NB-ARC(start=202, stop=469, evalue=3.2e-74);NB-ARC(start=1066, stop=1101, evalue=0.031);NB-ARC(start=1105, stop=1213, evalue=1.8e-20)
Cpapaya	evm.model.supercontig_6.401	NB-ARC(start=7, stop=210, evalue=9.9e-24)
Cpapaya	evm.model.supercontig_16.145	NB-ARC(start=107, stop=163, evalue=2.4e-09);NB-ARC(start=164, stop=227, evalue=1.7e-09)
Crubella	Carubv10021647m	NB-ARC(start=162, stop=328, evalue=6.8e-46)
Crubella	Carubv10003972m	TIR(start=50, stop=179, evalue=6.3e-32);NB-ARC(start=227, stop=463, evalue=4e-23);TIR(start=528, stop=624, evalue=0.00012);NB-ARC(start=679, stop=941, evalue=4.2e-33);LRR_3(start=1096, stop=1115, evalue=3.2e-08);LRR_8(start=1120, stop=1175, evalue=0.039);LRR_4(start=1251, stop=1292, evalue=0.045);LRR_4(start=1295, stop=1312, evalue=1);TIR(start=1672, stop=1800, evalue=1.8e-27)
Crubella	Carubv10025870m	NB-ARC(start=62, stop=322, evalue=9.6e-19);LRR_3(start=482, stop=501, evalue=7.8e-06);LRR_8(start=528, stop=584, evalue=0.00031);LRR_4(start=595, stop=628, evalue=2e-05)
Crubella	Carubv10021673m	NB-ARC(start=1, stop=113, evalue=3.4e-29);LRR_8(start=198, stop=258, evalue=5.2e-08)
Crubella	Carubv10004129m	TIR(start=7, stop=114, evalue=2.1e-15);NB-ARC(start=177, stop=431, evalue=1.4e-24);LRR_3(start=575, stop=594, evalue=1.7e-09);LRR_4(start=739, stop=777, evalue=1.1e-06)
Crubella	Carubv10019824m	RPW8(start=45, stop=124, evalue=0.33);NB-ARC(start=214, stop=504, evalue=7e-84);LRR_8(start=649, stop=701, evalue=0.0023)
Crubella	Carubv10025595m	TIR(start=13, stop=146, evalue=2.2e-26);NB-ARC(start=231, stop=326, evalue=2.9e-06)
Crubella	Carubv10007991m	NB-ARC(start=9, stop=175, evalue=1.1e-26);LRR_3(start=331, stop=349, evalue=1.3e-06);LRR_1(start=376, stop=397, evalue=0.54);LRR_8(start=399, stop=457, evalue=2.3e-06);LRR_8(start=517, stop=575, evalue=2.2e-05);LRR_8(start=657, stop=718, evalue=0.025)
Crubella	Carubv10025895m	NB-ARC(start=1, stop=237, evalue=1.2e-28);LRR_8(start=333, stop=354, evalue=0.21);LRR_3(start=391, stop=410, evalue=5.7e-06);LRR_4(start=413, stop=446, evalue=0.45);LRR_8(start=461, stop=518, evalue=0.00025)
Crubella	Carubv10012877m	NB-ARC(start=176, stop=457, evalue=6.1e-75);LRR_8(start=576, stop=632, evalue=2.5e-07);LRR_4(start=793, stop=819, evalue=0.68)
Crubella	Carubv10025875m	NB-ARC(start=160, stop=438, evalue=6.3e-72);LRR_8(start=536, stop=595, evalue=6.8e-06)
Crubella	Carubv10019753m	IncA(start=15, stop=87, evalue=0.16);NB-ARC(start=166, stop=453, evalue=5.8e-89);LRR_8(start=605, stop=662, evalue=0.003);LRR_4(start=846, stop=876, evalue=0.024)
Crubella	Carubv10021282m	NB-ARC(start=3, stop=109, evalue=5.2e-24);LRR_8(start=262, stop=315, evalue=0.00023)
Crubella	Carubv10020469m	TIR(start=8, stop=139, evalue=2.2e-29);NB-ARC(start=190, stop=336, evalue=5.1e-11)
Crubella	Carubv10004008m	TIR(start=12, stop=143, evalue=2.7e-41);NB-ARC(start=188, stop=441, evalue=3.3e-26);LRR_3(start=592, stop=610, evalue=9.9e-07);LRR_8(start=615, stop=671, evalue=0.012);LRR_1(start=686, stop=702, evalue=0.1);LRR_8(start=796, stop=853, evalue=0.0017)
Crubella	Carubv10028703m	NB-ARC(start=1, stop=97, evalue=5.1e-06);LRR_3(start=251, stop=269, evalue=2.2e-05);LRR_8(start=297, stop=354, evalue=6.9e-06);LRR_8(start=418, stop=473, evalue=0.00052);LRR_8(start=485, stop=540, evalue=0.00012)
Crubella	Carubv10007066m	AAA_17(start=185, stop=228, evalue=0.13);NB-ARC(start=229, stop=420, evalue=3.7e-60);LRR_4(start=543, stop=582, evalue=0.031)
Crubella	Carubv10019765m	NB-ARC(start=159, stop=439, evalue=9.4e-91);LRR_8(start=556, stop=605, evalue=9.7e-09);LRR_8(start=608, stop=654, evalue=0.035)
Crubella	Carubv10027991m	RPW8(start=6, stop=137, evalue=1.7e-25);NB-ARC(start=180, stop=439, evalue=1.1e-33);LRR_8(start=678, stop=735, evalue=9.1e-06)
Crubella	Carubv10004072m	TIR(start=17, stop=145, evalue=7.3e-35);NB-ARC(start=214, stop=466, evalue=2e-37);LRR_3(start=627, stop=646, evalue=8.1e-06);LRR_4(start=673, stop=706, evalue=0.048);LRR_8(start=740, stop=796, evalue=3.6e-07);LRR_4(start=852, stop=892, evalue=0.087)
Crubella	Carubv10007461m	TIR(start=14, stop=146, evalue=1.7e-29);NB-ARC(start=210, stop=460, evalue=2.9e-28);LRR_3(start=624, stop=640, evalue=0.015);LRR_8(start=646, stop=703, evalue=0.0013);LRR_8(start=736, stop=793, evalue=1.8e-05);LRR_8(start=808, stop=865, evalue=0.053)
Crubella	Carubv10025757m	TIR(start=30, stop=154, evalue=1e-32);NB-ARC(start=223, stop=484, evalue=1.2e-34);LRR_3(start=650, stop=669, evalue=1.2e-07);LRR_8(start=696, stop=751, evalue=0.0025);LRR_4(start=762, stop=801, evalue=0.00014);LRR_8(start=831, stop=884, evalue=0.045)
Crubella	Carubv10025792m	TIR(start=11, stop=137, evalue=1.7e-30);NB-ARC(start=209, stop=449, evalue=1.3e-27);LRR_8(start=538, stop=593, evalue=0.00036);LRR_8(start=627, stop=684, evalue=4.2e-07);LRR_4(start=698, stop=716, evalue=0.93)
Crubella	Carubv10004147m	RPW8(start=14, stop=128, evalue=1.1e-07);NB-ARC(start=198, stop=443, evalue=1.6e-39);LRR_4(start=579, stop=621, evalue=0.0015);LRR_4(start=681, stop=715, evalue=0.11);LRR_4(start=728, stop=762, evalue=0.00042)
Crubella	Carubv10008409m	NB-ARC(start=15, stop=293, evalue=2.9e-89);LRR_8(start=395, stop=456, evalue=1.3e-10)
Crubella	Carubv10025753m	TIR(start=14, stop=98, evalue=2.9e-25);NB-ARC(start=144, stop=397, evalue=1.4e-29);LRR_3(start=555, stop=574, evalue=1.3e-07);LRR_8(start=577, stop=634, evalue=0.00034);LRR_3(start=715, stop=734, evalue=2.7e-06);LRR_8(start=760, stop=817, evalue=7.3e-05);LRR_8(start=830, stop=883, evalue=0.029)
Crubella	Carubv10019685m	TIR(start=13, stop=143, evalue=9.3e-31);NB-ARC(start=190, stop=350, evalue=4.2e-13);RHD3(start=423, stop=1163, evalue=0)
Crubella	Carubv10028200m	TIR(start=10, stop=138, evalue=3.1e-37);NB-ARC(start=260, stop=428, evalue=1.5e-20);LRR_8(start=513, stop=545, evalue=0.2);LRR_3(start=589, stop=609, evalue=1.2e-05);LRR_8(start=635, stop=691, evalue=3.5e-05);LRR_8(start=756, stop=813, evalue=0.015);LRR_8(start=825, stop=881, evalue=0.0041)
Crubella	Carubv10019908m	NB-ARC(start=1, stop=262, evalue=2.3e-96);LRR_4(start=341, stop=375, evalue=0.017);LRR_8(start=384, stop=440, evalue=6.3e-07)
Crubella	Carubv10016462m	cobW(start=92, stop=137, evalue=0.69);NB-ARC(start=157, stop=371, evalue=1.2e-59);DUF761(start=429, stop=450, evalue=8.4e-08)
Crubella	Carubv10019741m	NB-ARC(start=190, stop=481, evalue=3.2e-84);LRR_8(start=628, stop=683, evalue=0.0029)
Crubella	Carubv10021896m	NB-ARC(start=170, stop=459, evalue=3e-82);LRR_4(start=583, stop=622, evalue=0.61)
Crubella	Carubv10002693m	TIR(start=16, stop=146, evalue=4.1e-31);NB-ARC(start=198, stop=450, evalue=2.3e-39);LRR_3(start=624, stop=643, evalue=2e-05);LRR_8(start=670, stop=726, evalue=0.0038);LRR_8(start=738, stop=794, evalue=0.00027);LRR_4(start=809, stop=841, evalue=0.18);LRR_8(start=858, stop=915, evalue=3.3e-09)
Crubella	Carubv10012171m	NB-ARC(start=148, stop=410, evalue=1.1e-72);LRR_8(start=508, stop=565, evalue=1.7e-09)
Crubella	Carubv10021548m	NB-ARC(start=43, stop=321, evalue=1.9e-89);LRR_8(start=425, stop=483, evalue=1.3e-08);LRR_8(start=486, stop=530, evalue=0.056)
Crubella	Carubv10020008m	NB-ARC(start=52, stop=330, evalue=2.3e-97);LRR_8(start=428, stop=485, evalue=8.2e-12)
Crubella	Carubv10004109m	Spc7(start=21, stop=129, evalue=0.3);NB-ARC(start=171, stop=448, evalue=1.8e-87);LRR_4(start=570, stop=609, evalue=0.066)
Crubella	Carubv10019790m	TIR(start=3, stop=82, evalue=1.5e-13);NB-ARC(start=132, stop=379, evalue=9.4e-42);LRR_3(start=542, stop=561, evalue=3.3e-06);LRR_4(start=565, stop=597, evalue=0.027);LRR_8(start=656, stop=709, evalue=0.00029);LRR_4(start=747, stop=784, evalue=3.8e-06)
Crubella	Carubv10016680m	Cohesin_load(start=7, stop=135, evalue=0.0055);NB-ARC(start=168, stop=452, evalue=3.3e-100);LRR_4(start=562, stop=599, evalue=0.038);LRR_4(start=613, stop=647, evalue=0.06)
Crubella	Carubv10008267m	NB-ARC(start=167, stop=433, evalue=1e-81);LRR_4(start=559, stop=597, evalue=0.019);LRR_2(start=674, stop=696, evalue=0.077)
Crubella	Carubv10028494m	RPW8(start=5, stop=87, evalue=0.014);NB-ARC(start=179, stop=456, evalue=5.5e-89);LRR_4(start=539, stop=569, evalue=0.038)
Crubella	Carubv10019851m	NB-ARC(start=43, stop=323, evalue=3.9e-100);LRR_8(start=424, stop=481, evalue=2.2e-08)
Crubella	Carubv10025766m	TIR(start=15, stop=142, evalue=2e-30);NB-ARC(start=209, stop=472, evalue=1.9e-29);LRR_3(start=636, stop=653, evalue=4.5e-07);LRR_4(start=682, stop=713, evalue=0.14);LRR_8(start=724, stop=781, evalue=0.00032);LRR_8(start=812, stop=867, evalue=0.25)
Crubella	Carubv10025731m	TIR(start=175, stop=286, evalue=3.6e-17);NB-ARC(start=354, stop=602, evalue=1.5e-26);LRR_3(start=768, stop=787, evalue=2e-06);LRR_8(start=790, stop=847, evalue=0.0005);LRR_4(start=881, stop=914, evalue=0.00035);LRR_4(start=1002, stop=1043, evalue=0.12);NB-ARC(start=1389, stop=1635, evalue=2.1e-35);LRR_3(start=1794, stop=1813, evalue=7.1e-06);LRR_8(start=1816, stop=1873, evalue=0.00037);LRR_4(star…
Crubella	Carubv10019881m	NB-ARC(start=163, stop=442, evalue=9e-80);LRR_4(start=573, stop=610, evalue=0.0042)
Crubella	Carubv10025769m	TIR(start=15, stop=142, evalue=1.9e-30);NB-ARC(start=209, stop=472, evalue=1.9e-29);LRR_3(start=630, stop=647, evalue=4.4e-07);LRR_4(start=676, stop=707, evalue=0.14);LRR_8(start=718, stop=775, evalue=0.00033);LRR_8(start=806, stop=861, evalue=0.25)
Crubella	Carubv10021618m	NB-ARC(start=167, stop=457, evalue=1.7e-83);LRR_4(start=590, stop=628, evalue=0.008);LRR_4(start=710, stop=743, evalue=0.021)
Crubella	Carubv10008383m	NB-ARC(start=39, stop=317, evalue=3.1e-89);LRR_8(start=419, stop=480, evalue=1.3e-10)
Crubella	Carubv10025905m	NB-ARC(start=5, stop=145, evalue=1.4e-15);LRR_8(start=176, stop=202, evalue=0.24);LRR_3(start=234, stop=253, evalue=2.6e-07);LRR_8(start=256, stop=310, evalue=0.023);LRR_4(start=376, stop=408, evalue=0.011);LRR_4(start=424, stop=457, evalue=0.00024);LRR_4(start=491, stop=523, evalue=0.072);LRR_4(start=538, stop=577, evalue=0.46)
Crubella	Carubv10000246m	RPW8(start=9, stop=125, evalue=5.7e-07);NB-ARC(start=188, stop=438, evalue=4.8e-39);LRR_4(start=676, stop=711, evalue=0.0065);LRR_8(start=724, stop=780, evalue=0.003)
Crubella	Carubv10015458m	adh_short(start=49, stop=118, evalue=0.41);NB-ARC(start=187, stop=446, evalue=5.4e-68);LRR_4(start=573, stop=613, evalue=4.2e-08);LRR_4(start=619, stop=660, evalue=1.9e-06);LRR_4(start=788, stop=815, evalue=0.043);LRR_8(start=1095, stop=1151, evalue=0.012);LRR_8(start=1242, stop=1287, evalue=0.76)
Crubella	Carubv10016746m	NB-ARC(start=11, stop=48, evalue=0.003);LRR_3(start=204, stop=222, evalue=5.4e-06);LRR_8(start=249, stop=306, evalue=2.3e-07);LRR_4(start=319, stop=353, evalue=0.00079);LRR_8(start=367, stop=425, evalue=4.2e-06);LRR_4(start=459, stop=484, evalue=0.13);LRR_4(start=526, stop=568, evalue=0.27)
Crubella	Carubv10007988m	NB-ARC(start=20, stop=86, evalue=1.2e-08);LRR_3(start=245, stop=263, evalue=9.1e-06);LRR_8(start=290, stop=348, evalue=4.8e-06);LRR_4(start=384, stop=418, evalue=0.022);LRR_4(start=431, stop=470, evalue=8.3e-05);LRR_8(start=546, stop=608, evalue=0.1);Nucleoplasmin(start=661, stop=705, evalue=0.024)
Crubella	Carubv10019773m	CENP-Q(start=26, stop=70, evalue=0.11);NB-ARC(start=159, stop=438, evalue=2.5e-97);LRR_8(start=537, stop=594, evalue=6.1e-10)
Crubella	Carubv10025432m	TIR(start=16, stop=144, evalue=2.9e-39);NB-ARC(start=190, stop=441, evalue=1.8e-30);LRR_3(start=638, stop=656, evalue=5.6e-07);LRR_4(start=684, stop=720, evalue=0.06);LRR_1(start=732, stop=751, evalue=0.33);LRR_8(start=754, stop=811, evalue=0.016);LRR_8(start=824, stop=878, evalue=0.41)
Crubella	Carubv10025742m	TIR_2(start=22, stop=109, evalue=0.0014);NB-ARC(start=157, stop=418, evalue=1.2e-35);LRR_3(start=575, stop=594, evalue=7.2e-08);LRR_4(start=621, stop=658, evalue=0.079);LRR_4(start=728, stop=764, evalue=0.19);LRR_4(start=789, stop=820, evalue=0.22);NB-ARC(start=1087, stop=1129, evalue=0.59);WRKY(start=1215, stop=1275, evalue=6.3e-25)
Crubella	Carubv10028383m	RPW8(start=4, stop=135, evalue=2.9e-11);NB-ARC(start=186, stop=441, evalue=6.5e-40);LRR_4(start=584, stop=611, evalue=0.94);LRR_8(start=698, stop=756, evalue=0.0012)
Crubella	Carubv10019869m	NB-ARC(start=164, stop=447, evalue=4.2e-85);LRR_8(start=577, stop=630, evalue=0.00088)
Crubella	Carubv10023432m	TIR(start=11, stop=141, evalue=2.8e-27);NB-ARC(start=196, stop=329, evalue=6.1e-07)
Crubella	Carubv10027816m	NB-ARC(start=20, stop=188, evalue=3.4e-08);LRR_8(start=535, stop=594, evalue=0.00017);LRR_8(start=631, stop=658, evalue=0.65);LRR_8(start=671, stop=730, evalue=0.00016);LRR_8(start=741, stop=799, evalue=1.5e-05)
Crubella	Carubv10023449m	TIR(start=4, stop=137, evalue=8.1e-25);NB-ARC(start=191, stop=333, evalue=1.9e-07)
Crubella	Carubv10025502m	TIR(start=11, stop=135, evalue=1.4e-23);Myotub-related(start=142, stop=170, evalue=0.083);NB-ARC(start=172, stop=278, evalue=0.014)
Crubella	Carubv10025426m	TIR(start=13, stop=146, evalue=2.3e-26);NB-ARC(start=269, stop=326, evalue=1.6e-05)
Crubella	Carubv10019730m	TIR(start=65, stop=195, evalue=4e-33);NB-ARC(start=251, stop=504, evalue=2.1e-41);LRR_8(start=593, stop=636, evalue=0.46);LRR_8(start=641, stop=696, evalue=0.0023);LRR_8(start=708, stop=766, evalue=2.2e-05);LRR_4(start=802, stop=841, evalue=0.00033);LRR_4(start=868, stop=902, evalue=5.7e-05)
Crubella	Carubv10019766m	NB-ARC(start=163, stop=442, evalue=1.5e-79);LRR_4(start=573, stop=610, evalue=0.0055);LRR_8(start=760, stop=795, evalue=0.39)
Crubella	Carubv10008215m	NB-ARC(start=169, stop=461, evalue=1.1e-98)
Crubella	Carubv10019842m	NB-ARC(start=44, stop=326, evalue=1.7e-101);LRR_4(start=427, stop=465, evalue=2.3e-05);LRR_4(start=475, stop=507, evalue=0.00048)
Crubella	Carubv10018962m	NB-ARC(start=169, stop=450, evalue=8.4e-74)
Crubella	Carubv10004009m	NB-ARC(start=25, stop=314, evalue=2.2e-13);LRR_8(start=509, stop=566, evalue=1.6e-06);LRR_8(start=612, stop=658, evalue=0.011);LRR_8(start=672, stop=729, evalue=0.075);LRR_8(start=789, stop=848, evalue=5.8e-06);LRR_8(start=859, stop=918, evalue=5.5e-05)
Crubella	Carubv10019767m	NB-ARC(start=162, stop=450, evalue=1.6e-78);LRR_8(start=593, stop=646, evalue=0.00043);LRR_8(start=831, stop=858, evalue=0.55)
Crubella	Carubv10020305m	TIR(start=44, stop=174, evalue=2.9e-35);NB-ARC(start=221, stop=391, evalue=2.1e-20)
Crubella	Carubv10025844m	NB-ARC(start=11, stop=62, evalue=0.00087);LRR_3(start=217, stop=233, evalue=2.8e-05);LRR_8(start=248, stop=305, evalue=0.022);LRR_4(start=319, stop=352, evalue=0.00027);LRR_4(start=367, stop=407, evalue=3.7e-06);LRR_4(start=435, stop=467, evalue=0.00011);LRR_4(start=481, stop=513, evalue=0.08)
Crubella	Carubv10019761m	NB-ARC(start=162, stop=450, evalue=7e-76);LRR_8(start=593, stop=648, evalue=9.5e-05);LRR_8(start=710, stop=770, evalue=0.6);LRR_8(start=831, stop=862, evalue=0.24)
Crubella	Carubv10025961m	NB-ARC(start=1, stop=125, evalue=2.7e-13);LRR_8(start=156, stop=182, evalue=0.21);LRR_3(start=214, stop=233, evalue=2.2e-07);LRR_4(start=259, stop=293, evalue=0.032);LRR_8(start=332, stop=388, evalue=0.0078);LRR_4(start=399, stop=431, evalue=0.062);LRR_4(start=446, stop=485, evalue=0.39)
Crubella	Carubv10006430m	TIR(start=40, stop=170, evalue=1.6e-33);NB-ARC(start=222, stop=468, evalue=6.7e-37);LRR_3(start=626, stop=641, evalue=0.0001);LRR_8(start=674, stop=730, evalue=7.5e-05);LRR_8(start=742, stop=799, evalue=0.00025);LRR_8(start=863, stop=918, evalue=3.9e-06)
Crubella	Carubv10022460m	NB-ARC(start=161, stop=438, evalue=2.5e-81);LRR_8(start=542, stop=592, evalue=0.011);LRR_4(start=608, stop=640, evalue=0.14)
Crubella	Carubv10012293m	NB-ARC(start=162, stop=443, evalue=1.3e-92);LRR_8(start=542, stop=598, evalue=4.9e-07);LRR_8(start=608, stop=643, evalue=0.3)
Crubella	Carubv10022288m	NB-ARC(start=152, stop=440, evalue=1.5e-77);LRR_8(start=575, stop=631, evalue=0.00041);DUF267(start=662, stop=746, evalue=0.065);LRR_8(start=794, stop=821, evalue=0.79)
Crubella	Carubv10019665m	TIR(start=31, stop=157, evalue=6.5e-35);NB-ARC(start=207, stop=470, evalue=8.2e-24);LRR_3(start=612, stop=629, evalue=4e-06);LRR_4(start=635, stop=668, evalue=1);LRR_1(start=682, stop=701, evalue=0.79);LRR_8(start=705, stop=763, evalue=2.9e-05);LRR_1(start=864, stop=881, evalue=0.44);LRR_4(start=884, stop=927, evalue=0.063)
Crubella	Carubv10019750m	NB-ARC(start=170, stop=453, evalue=3.9e-78);LRR_4(start=584, stop=622, evalue=0.0074);LRR_8(start=774, stop=831, evalue=0.26)
Crubella	Carubv10000100m	NB-ARC(start=4, stop=108, evalue=1.8e-09);LRR_3(start=267, stop=286, evalue=8.2e-07);LRR_8(start=313, stop=369, evalue=0.059);LRR_4(start=380, stop=414, evalue=0.25);LRR_4(start=425, stop=466, evalue=0.017)
Crubella	Carubv10021615m	NB-ARC(start=43, stop=321, evalue=1.7e-89);LRR_8(start=425, stop=483, evalue=1.2e-08);LRR_8(start=486, stop=530, evalue=0.026)
Crubella	Carubv10028036m	NB-ARC(start=7, stop=44, evalue=0.00019);LRR_4(start=162, stop=199, evalue=0.097);LRR_8(start=209, stop=267, evalue=0.00052)
Crubella	Carubv10027957m	NB-ARC(start=85, stop=247, evalue=5e-16);NB-ARC(start=258, stop=353, evalue=0.00041)
Crubella	Carubv10019927m	NB-ARC(start=163, stop=446, evalue=3e-85);LRR_4(start=573, stop=611, evalue=0.012)
Crubella	Carubv10019775m	Wbp11(start=32, stop=75, evalue=0.78);NB-ARC(start=158, stop=437, evalue=4.6e-100);LRR_8(start=535, stop=591, evalue=1.4e-08)
Crubella	Carubv10008094m	TIR(start=16, stop=147, evalue=8.5e-26);NB-ARC(start=195, stop=466, evalue=2.6e-46);DUF2132(start=535, stop=575, evalue=0.083);LRR_4(start=670, stop=705, evalue=0.00034);LRR_4(start=741, stop=781, evalue=0.0044);LRR_4(start=812, stop=852, evalue=2.1e-06);LRR_4(start=893, stop=922, evalue=0.4);LRR_4(start=954, stop=987, evalue=0.00018);LRR_4(start=1000, stop=1028, evalue=0.012);LRR_8(start=1059, s…
Crubella	Carubv10003836m	Cortex-I_coil(start=31, stop=96, evalue=0.14);NB-ARC(start=145, stop=425, evalue=2.3e-89);LRR_8(start=550, stop=589, evalue=0.00019);LRR_4(start=600, stop=640, evalue=0.086)
Crubella	Carubv10003908m	TIR(start=17, stop=144, evalue=3e-36);NB-ARC(start=196, stop=455, evalue=9.5e-48);LRR_3(start=605, stop=624, evalue=3.9e-05);LRR_4(start=650, stop=691, evalue=0.00033);LRR_8(start=722, stop=776, evalue=0.00014);LRR_8(start=833, stop=894, evalue=3.1e-08);LRR_8(start=959, stop=1013, evalue=1.9e-05)
Crubella	Carubv10025765m	TIR(start=15, stop=142, evalue=2e-30);NB-ARC(start=209, stop=472, evalue=1.9e-29);LRR_3(start=636, stop=653, evalue=4.5e-07);LRR_4(start=682, stop=713, evalue=0.14);LRR_8(start=724, stop=781, evalue=0.00032);LRR_8(start=812, stop=867, evalue=0.25)
Crubella	Carubv10003971m	TIR(start=50, stop=179, evalue=6.3e-32);NB-ARC(start=227, stop=463, evalue=4e-23);TIR(start=528, stop=624, evalue=0.00012);NB-ARC(start=679, stop=941, evalue=4.2e-33);LRR_3(start=1096, stop=1115, evalue=3.2e-08);LRR_8(start=1120, stop=1175, evalue=0.039);LRR_4(start=1251, stop=1292, evalue=0.045);LRR_4(start=1295, stop=1312, evalue=1);TIR(start=1672, stop=1800, evalue=1.8e-27)
Crubella	Carubv10019818m	NB-ARC(start=162, stop=433, evalue=2.8e-67);LRR_4(start=548, stop=587, evalue=0.74);LRR_8(start=617, stop=677, evalue=0.61)
Crubella	Carubv10027797m	DUF2869(start=23, stop=95, evalue=0.34);NB-ARC(start=163, stop=427, evalue=7.5e-73);LRR_4(start=576, stop=617, evalue=0.00037);AIG1(start=908, stop=945, evalue=0.0037);NB-ARC(start=947, stop=1201, evalue=3e-37)
Crubella	Carubv10019883m	NB-ARC(start=163, stop=442, evalue=9e-80);LRR_4(start=573, stop=610, evalue=0.0042)
Crubella	Carubv10028677m	NB-ARC(start=10, stop=62, evalue=0.0047);LRR_8(start=157, stop=184, evalue=0.19);LRR_3(start=215, stop=234, evalue=4.9e-08);LRR_4(start=260, stop=295, evalue=0.015);LRR_4(start=308, stop=341, evalue=0.00025);LRR_4(start=381, stop=415, evalue=9.4e-06);LRR_4(start=429, stop=462, evalue=1.9e-05);LRR_4(start=496, stop=528, evalue=0.0059);LRR_4(start=543, stop=582, evalue=0.34)
Crubella	Carubv10019789m	NB-ARC(start=120, stop=395, evalue=1.1e-99);LRR_4(start=475, stop=509, evalue=0.025);LRR_8(start=518, stop=574, evalue=8.6e-07)
Crubella	Carubv10022213m	IncA(start=18, stop=83, evalue=0.74);NB-ARC(start=160, stop=446, evalue=6.9e-87)
Crubella	Carubv10022539m	TIR(start=23, stop=150, evalue=4.3e-30);NB-ARC(start=173, stop=195, evalue=0.011);NB-ARC(start=229, stop=386, evalue=5.2e-27);LRR_3(start=562, stop=581, evalue=0.00015);LRR_4(start=584, stop=617, evalue=0.087);LRR_4(start=633, stop=664, evalue=0.0017);LRR_8(start=676, stop=732, evalue=2.6e-08);LRR_8(start=775, stop=829, evalue=0.25)
Crubella	Carubv10007493m	HMA(start=52, stop=93, evalue=0.0047);DUF640(start=224, stop=264, evalue=1.1e-10);TIR(start=286, stop=402, evalue=3e-16);NB-ARC(start=470, stop=704, evalue=4.4e-23);LRR_3(start=845, stop=864, evalue=4.4e-08);LRR_8(start=868, stop=924, evalue=0.0044)
Crubella	Carubv10027538m	RPW8(start=4, stop=135, evalue=2.8e-11);NB-ARC(start=186, stop=433, evalue=1e-34);LRR_4(start=576, stop=603, evalue=0.91);LRR_8(start=690, stop=748, evalue=0.0012)
Crubella	Carubv10027634m	TIR(start=16, stop=142, evalue=6.2e-35);NB-ARC(start=188, stop=452, evalue=2.7e-29);LRR_3(start=607, stop=624, evalue=1.1e-06);LRR_4(start=632, stop=664, evalue=0.016);LRR_8(start=775, stop=832, evalue=0.0002);LRR_8(start=874, stop=910, evalue=0.08)
Crubella	Carubv10019755m	NB-ARC(start=168, stop=454, evalue=2.6e-84);LRR_4(start=580, stop=616, evalue=0.13)
Crubella	Carubv10006829m	TIR(start=47, stop=117, evalue=0.0012);NB-ARC(start=169, stop=359, evalue=2.6e-16);LRR_8(start=498, stop=553, evalue=0.022)
Crubella	Carubv10019978m	NB-ARC(start=162, stop=450, evalue=3.1e-76)
Crubella	Carubv10019535m	NB-ARC(start=8, stop=115, evalue=3e-12);LRR_3(start=274, stop=292, evalue=1.2e-05);LRR_4(start=319, stop=353, evalue=1.2e-05);LRR_4(start=426, stop=468, evalue=0.54);LRR_8(start=568, stop=626, evalue=7e-07);LRR_4(start=662, stop=695, evalue=0.14);LRR_4(start=709, stop=749, evalue=0.00015);LRR_4(start=778, stop=828, evalue=0.087)
Crubella	Carubv10019662m	TIR(start=70, stop=199, evalue=2.7e-38);NB-ARC(start=247, stop=504, evalue=4.7e-27);LRR_3(start=662, stop=681, evalue=1.6e-05);LRR_4(start=708, stop=741, evalue=0.038);LRR_4(start=755, stop=789, evalue=6.5e-05);LRR_4(start=828, stop=860, evalue=0.025);LRR_4(start=924, stop=957, evalue=0.16);LRR_8(start=972, stop=1029, evalue=0.018);LRR_4(start=1044, stop=1077, evalue=0.0068);LRR_4(start=1092, sto…
Crubella	Carubv10022304m	NB-ARC(start=169, stop=302, evalue=1.9e-41);NB-ARC(start=307, stop=433, evalue=2e-30);LRR_4(start=691, stop=720, evalue=0.39);NB-ARC(start=948, stop=1234, evalue=2.5e-82);LRR_4(start=1367, stop=1403, evalue=0.44)
Crubella	Carubv10004064m	TIR(start=17, stop=145, evalue=7.5e-35);NB-ARC(start=214, stop=466, evalue=2.1e-37);LRR_3(start=627, stop=646, evalue=8.3e-06);LRR_4(start=673, stop=706, evalue=0.047);LRR_8(start=740, stop=796, evalue=3.7e-07);LRR_4(start=852, stop=892, evalue=0.077)
Crubella	Carubv10027796m	NB-ARC(start=174, stop=451, evalue=7.7e-92);LRR_4(start=571, stop=602, evalue=0.09)
Crubella	Carubv10025767m	TIR(start=15, stop=142, evalue=2e-30);NB-ARC(start=209, stop=472, evalue=1.9e-29);LRR_3(start=636, stop=653, evalue=4.5e-07);LRR_4(start=682, stop=713, evalue=0.14);LRR_8(start=724, stop=781, evalue=0.00032);LRR_8(start=812, stop=867, evalue=0.25)
Crubella	Carubv10028493m	NB-ARC(start=160, stop=346, evalue=1.6e-18)
Crubella	Carubv10007989m	NB-ARC(start=24, stop=91, evalue=1.3e-08);LRR_3(start=250, stop=268, evalue=9.1e-06);LRR_8(start=295, stop=353, evalue=4.9e-06);LRR_4(start=389, stop=423, evalue=0.022);LRR_4(start=436, stop=475, evalue=8.3e-05);LRR_8(start=551, stop=613, evalue=0.1);Nucleoplasmin(start=666, stop=710, evalue=0.024)
Crubella	Carubv10025819m	TIR_2(start=183, stop=260, evalue=0.0037);NB-ARC(start=436, stop=574, evalue=3.9e-07)
Crubella	Carubv10004054m	TIR(start=14, stop=123, evalue=4.1e-29);NB-ARC(start=189, stop=447, evalue=5.4e-33);LRR_3(start=601, stop=618, evalue=5.5e-06);LRR_4(start=816, stop=856, evalue=0.00026);LRR_4(start=910, stop=952, evalue=0.0014)
Crubella	Carubv10019764m	NB-ARC(start=159, stop=439, evalue=9.4e-91);LRR_8(start=556, stop=605, evalue=9.7e-09);LRR_8(start=608, stop=654, evalue=0.035)
Crubella	Carubv10025816m	TIR(start=11, stop=137, evalue=1.6e-30);NB-ARC(start=209, stop=449, evalue=1.2e-27);LRR_3(start=618, stop=637, evalue=4.5e-05);LRR_8(start=664, stop=720, evalue=0.00098);LRR_8(start=731, stop=788, evalue=3.9e-07);LRR_4(start=802, stop=820, evalue=0.86)
Crubella	Carubv10019740m	NB-ARC(start=166, stop=452, evalue=9.9e-73);LRR_8(start=601, stop=654, evalue=0.003);LRR_4(start=863, stop=892, evalue=0.28)
Crubella	Carubv10009470m	TIR(start=17, stop=147, evalue=9.7e-32);NB-ARC(start=194, stop=358, evalue=2.2e-10)
Crubella	Carubv10019807m	NB-ARC(start=162, stop=450, evalue=1e-78);LRR_4(start=569, stop=608, evalue=0.11);LRR_8(start=639, stop=698, evalue=0.62)
Crubella	Carubv10023244m	TIR(start=61, stop=190, evalue=2.2e-30);NB-ARC(start=246, stop=399, evalue=6.7e-08)
Crubella	Carubv10006796m	NB-ARC(start=31, stop=305, evalue=4.1e-40)
Crubella	Carubv10022028m	NB-ARC(start=167, stop=457, evalue=1.7e-81);LRR_4(start=583, stop=616, evalue=0.054);LRR_8(start=774, stop=831, evalue=0.034)
Crubella	Carubv10022536m	TIR(start=14, stop=141, evalue=1.6e-26);NB-ARC(start=187, stop=442, evalue=8.3e-31);LRR_3(start=602, stop=621, evalue=2.8e-06);LRR_4(start=647, stop=688, evalue=5.2e-05);LRR_8(start=715, stop=771, evalue=9e-06);LRR_4(start=837, stop=876, evalue=0.01)
Crubella	Carubv10028394m	TIR(start=36, stop=109, evalue=1.4e-10);NB-ARC(start=157, stop=388, evalue=5.8e-27);LRR_3(start=532, stop=551, evalue=2e-06);LRR_4(start=578, stop=620, evalue=0.0014);DUF2764(start=625, stop=679, evalue=0.044)
Crubella	Carubv10021922m	RPW8(start=4, stop=80, evalue=0.12);NB-ARC(start=167, stop=445, evalue=3.9e-75);LRR_8(start=592, stop=645, evalue=0.044)
Crubella	Carubv10011612m	NB-ARC(start=156, stop=370, evalue=4.4e-60)
Crubella	Carubv10000162m	NB-ARC(start=167, stop=456, evalue=8.7e-78);LRR_8(start=617, stop=670, evalue=0.0043)
Crubella	Carubv10019742m	NB-ARC(start=190, stop=481, evalue=3.2e-84);LRR_8(start=628, stop=683, evalue=0.0029)
Crubella	Carubv10000171m	VQ(start=61, stop=85, evalue=4.1e-09);NB-ARC(start=243, stop=502, evalue=2.1e-24);LRR_3(start=645, stop=664, evalue=4e-05);LRR_8(start=668, stop=724, evalue=0.00011);LRR_1(start=738, stop=755, evalue=0.65);LRR_8(start=782, stop=841, evalue=5e-07)
Crubella	Carubv10019748m	NB-ARC(start=170, stop=453, evalue=3.9e-78);LRR_4(start=584, stop=615, evalue=0.12);LRR_8(start=723, stop=780, evalue=0.26)
Crubella	Carubv10002826m	TIR(start=17, stop=146, evalue=1e-28);NB-ARC(start=210, stop=444, evalue=5e-30);LRR_3(start=595, stop=611, evalue=7.7e-05);LRR_8(start=617, stop=674, evalue=0.04);LRR_8(start=707, stop=764, evalue=2.2e-07);LRR_4(start=781, stop=817, evalue=0.14)
Crubella	Carubv10004053m	TIR(start=16, stop=144, evalue=2.4e-28);NB-ARC(start=193, stop=451, evalue=2.7e-34);LRR_3(start=604, stop=623, evalue=3.3e-08);LRR_4(start=627, stop=659, evalue=0.13);LRR_4(start=820, stop=860, evalue=0.00047);LRR_4(start=914, stop=957, evalue=0.00037)
Crubella	Carubv10007584m	TIR(start=15, stop=141, evalue=1.9e-28);NB-ARC(start=210, stop=465, evalue=9.3e-27);LRR_3(start=625, stop=641, evalue=0.00032);LRR_8(start=647, stop=704, evalue=6.9e-05);LRR_8(start=717, stop=768, evalue=0.0024);LRR_4(start=807, stop=847, evalue=0.19)
Crubella	Carubv10021911m	TIR(start=66, stop=195, evalue=1.8e-37);NB-ARC(start=243, stop=499, evalue=2.2e-27);LRR_3(start=653, stop=672, evalue=1.2e-06);LRR_1(start=723, stop=744, evalue=0.89);LRR_8(start=747, stop=804, evalue=0.0046);LRR_4(start=819, stop=852, evalue=0.13);LRR_4(start=867, stop=906, evalue=0.0077);LRR_4(start=914, stop=948, evalue=0.00055);LRR_1(start=963, stop=985, evalue=0.53);LRR_8(start=1011, stop=10…
Crubella	Carubv10022134m	CPL(start=16, stop=72, evalue=0.018);NB-ARC(start=145, stop=425, evalue=3.2e-90);LRR_8(start=558, stop=616, evalue=2e-08)
Crubella	Carubv10008348m	RPW8(start=16, stop=128, evalue=0.0001);AAA_18(start=188, stop=211, evalue=0.0033);NB-ARC(start=227, stop=413, evalue=7.5e-29);LRR_4(start=549, stop=592, evalue=0.0013);LRR_8(start=627, stop=683, evalue=2.6e-05);LRR_8(start=701, stop=754, evalue=0.0068)
Crubella	Carubv10016598m	NB-ARC(start=16, stop=182, evalue=2e-26);LRR_3(start=339, stop=357, evalue=5.7e-06);LRR_8(start=384, stop=441, evalue=1.3e-07);LRR_4(start=477, stop=521, evalue=0.0007);LRR_1(start=524, stop=543, evalue=0.79);LRR_8(start=548, stop=605, evalue=7e-07);LRR_4(start=639, stop=666, evalue=0.49);LRR_4(start=706, stop=748, evalue=1)
Crubella	Carubv10022170m	TIR(start=125, stop=254, evalue=2.9e-37);NB-ARC(start=302, stop=562, evalue=4.3e-25);LRR_3(start=717, stop=736, evalue=0.00013);LRR_4(start=740, stop=772, evalue=0.83);LRR_4(start=810, stop=844, evalue=0.00013);LRR_8(start=930, stop=988, evalue=0.0001);LRR_8(start=1028, stop=1083, evalue=0.00034);LRR_1(start=1122, stop=1143, evalue=0.056);LRR_8(start=1146, stop=1201, evalue=7.5e-05);LRR_4(start=1…
Crubella	Carubv10026617m	NB-ARC(start=75, stop=332, evalue=9.8e-24)
Crubella	Carubv10004233m	NB-ARC(start=2, stop=96, evalue=7.3e-09);LRR_8(start=183, stop=210, evalue=0.025);LRR_3(start=253, stop=272, evalue=3.4e-07);LRR_4(start=276, stop=308, evalue=0.062);LRR_4(start=323, stop=364, evalue=0.057);LRR_3(start=419, stop=439, evalue=0.0046);LRR_4(start=466, stop=499, evalue=0.26);LRR_1(start=513, stop=530, evalue=0.34)
Crubella	Carubv10007388m	NB-ARC(start=101, stop=343, evalue=1.1e-26)
Crubella	Carubv10025364m	TIR(start=11, stop=67, evalue=1.7e-09);NB-ARC(start=191, stop=348, evalue=9.1e-11)
Crubella	Carubv10025854m	NB-ARC(start=170, stop=456, evalue=1.4e-94);LRR_4(start=842, stop=874, evalue=0.66)
Crubella	Carubv10025831m	NB-ARC(start=1, stop=235, evalue=4.3e-28);LRR_3(start=401, stop=417, evalue=0.00084);LRR_8(start=423, stop=480, evalue=0.001);LRR_8(start=514, stop=570, evalue=9.7e-05);LRR_4(start=611, stop=654, evalue=0.0022)
Crubella	Carubv10028683m	NB-ARC(start=1, stop=97, evalue=5.1e-06);LRR_3(start=251, stop=269, evalue=2.2e-05);LRR_8(start=297, stop=354, evalue=6.9e-06);LRR_8(start=418, stop=473, evalue=0.00052);LRR_8(start=485, stop=540, evalue=0.00012)
Crubella	Carubv10008110m	NB-ARC(start=50, stop=321, evalue=2.2e-46);DUF2132(start=390, stop=430, evalue=0.073);LRR_4(start=525, stop=560, evalue=0.0003);LRR_4(start=596, stop=636, evalue=0.004);LRR_4(start=667, stop=707, evalue=1.9e-06);LRR_4(start=748, stop=777, evalue=0.34);LRR_4(start=809, stop=842, evalue=0.00019);LRR_4(start=855, stop=883, evalue=0.011);LRR_8(start=914, stop=969, evalue=5.3e-06);LRR_8(start=982, sto…
Crubella	Carubv10019813m	DUF3373(start=30, stop=88, evalue=0.097);NB-ARC(start=159, stop=438, evalue=1.2e-93);LRR_8(start=474, stop=530, evalue=7.3e-08)
Crubella	Carubv10025744m	TIR(start=8, stop=94, evalue=7e-07);NB-ARC(start=158, stop=413, evalue=1e-36);LRR_3(start=570, stop=589, evalue=5.1e-09);LRR_4(start=616, stop=657, evalue=0.0087);LRR_8(start=728, stop=778, evalue=0.17);WRKY(start=1206, stop=1262, evalue=5.7e-24)
Crubella	Carubv10006587m	NB-ARC(start=155, stop=432, evalue=3e-71);LRR_8(start=529, stop=586, evalue=3.9e-08);LRR_4(start=599, stop=640, evalue=5.8e-05);LRR_4(start=804, stop=841, evalue=0.17)
Crubella	Carubv10003447m	NB-ARC(start=128, stop=302, evalue=1.1e-50)
Crubella	Carubv10008093m	TIR(start=16, stop=147, evalue=8.5e-26);NB-ARC(start=195, stop=466, evalue=2.6e-46);DUF2132(start=535, stop=575, evalue=0.083);LRR_4(start=670, stop=705, evalue=0.00034);LRR_4(start=741, stop=781, evalue=0.0044);LRR_4(start=812, stop=852, evalue=2.1e-06);LRR_4(start=893, stop=922, evalue=0.4);LRR_4(start=954, stop=987, evalue=0.00018);LRR_4(start=1000, stop=1028, evalue=0.012);LRR_8(start=1059, s…
Crubella	Carubv10008237m	DUF3542(start=28, stop=81, evalue=0.1);NB-ARC(start=169, stop=459, evalue=2.3e-79);LRR_8(start=588, stop=630, evalue=0.12)
Csativus	Cucsa.094670.1	NB-ARC(start=163, stop=433, evalue=2.2e-66);LRR_8(start=569, stop=620, evalue=2.1e-05);LRR_4(start=748, stop=779, evalue=0.15);LRR_4(start=984, stop=1024, evalue=0.00034)
Csativus	Cucsa.338650.1	TIR(start=16, stop=148, evalue=3.1e-35);NB-ARC(start=198, stop=451, evalue=1.3e-49);LRR_8(start=646, stop=704, evalue=0.0001);LRR_4(start=718, stop=752, evalue=4.2e-05);LRR_4(start=816, stop=852, evalue=0.0002)
Csativus	Cucsa.091840.1	TIR(start=22, stop=150, evalue=2.4e-36);NB-ARC(start=212, stop=455, evalue=4.2e-43);VQ(start=535, stop=550, evalue=0.18);LRR_8(start=606, stop=657, evalue=0.0012);LRR_4(start=678, stop=719, evalue=0.0019)
Csativus	Cucsa.129670.1	NB-ARC(start=120, stop=160, evalue=0.0098);LRR_4(start=363, stop=396, evalue=0.00018)
Csativus	Cucsa.251930.1	NB-ARC(start=176, stop=458, evalue=2.2e-64);LRR_4(start=570, stop=609, evalue=5.1e-07);LRR_8(start=771, stop=810, evalue=0.02);LRR_4(start=1072, stop=1098, evalue=0.0046)
Csativus	Cucsa.091820.1	TIR(start=24, stop=151, evalue=3.5e-36);NB-ARC(start=217, stop=456, evalue=3.9e-48);LRR_8(start=461, stop=517, evalue=0.0002);LRR_8(start=553, stop=611, evalue=3.5e-05);LRR_8(start=624, stop=681, evalue=4.1e-05);LRR_8(start=695, stop=751, evalue=1.7e-05);LRR_4(start=775, stop=812, evalue=0.014)
Csativus	Cucsa.237070.1	DUF948(start=43, stop=86, evalue=0.81);NB-ARC(start=168, stop=421, evalue=2.4e-42);LRR_8(start=530, stop=573, evalue=0.0015);LRR_8(start=586, stop=640, evalue=2.4e-07)
Csativus	Cucsa.094660.1	NB-ARC(start=168, stop=454, evalue=1.3e-62);LRR_8(start=586, stop=638, evalue=1.5e-05);LRR_4(start=978, stop=1008, evalue=0.00042)
Csativus	Cucsa.237520.1	NB-ARC(start=63, stop=320, evalue=1.3e-32);LRR_3(start=463, stop=481, evalue=0.0014);LRR_4(start=507, stop=541, evalue=0.84);LRR_7(start=555, stop=570, evalue=0.67);LRR_4(start=579, stop=617, evalue=0.012);LRR_8(start=624, stop=664, evalue=3.1e-05);LRR_4(start=720, stop=762, evalue=6.4e-07)
Csativus	Cucsa.017490.1	NB-ARC(start=1, stop=254, evalue=9.6e-43);LRR_8(start=373, stop=420, evalue=0.78);LRR_8(start=428, stop=485, evalue=3.2e-06);LRR_8(start=903, stop=963, evalue=0.44)
Csativus	Cucsa.091680.1	NB-ARC(start=17, stop=272, evalue=1.4e-44);LRR_8(start=339, stop=395, evalue=0.00047);LRR_8(start=451, stop=506, evalue=0.00029)
Csativus	Cucsa.255440.1	DnaA_N(start=15, stop=68, evalue=0.16);NB-ARC(start=116, stop=162, evalue=0.19);DUF761(start=167, stop=200, evalue=1.5e-11)
Csativus	Cucsa.128100.1	NB-ARC(start=177, stop=458, evalue=2.4e-69);LRR_8(start=549, stop=605, evalue=0.034);LRR_8(start=620, stop=672, evalue=0.0011);LRR_8(start=966, stop=1022, evalue=0.018)
Csativus	Cucsa.094580.1	NB-ARC(start=149, stop=353, evalue=4.1e-43);LRR_4(start=491, stop=523, evalue=0.0021);LRR_4(start=696, stop=730, evalue=0.0081)
Csativus	Cucsa.091470.2	TIR(start=19, stop=146, evalue=1.6e-37);NB-ARC(start=224, stop=470, evalue=4.1e-44)
Csativus	Cucsa.128140.1	NB-ARC(start=171, stop=464, evalue=4.7e-68);LRR_4(start=624, stop=669, evalue=7.8e-06)
Csativus	Cucsa.091530.1	TIR(start=11, stop=138, evalue=8.8e-38);NB-ARC(start=202, stop=265, evalue=9.4e-09)
Csativus	Cucsa.237480.1	NB-ARC(start=21, stop=225, evalue=2.9e-26)
Csativus	Cucsa.017460.1	NB-ARC(start=168, stop=452, evalue=3.8e-63);LRR_4(start=554, stop=593, evalue=0.00036);LRR_4(start=755, stop=786, evalue=0.48)
Csativus	Cucsa.237390.1	TIR(start=29, stop=156, evalue=4.8e-33);NB-ARC(start=224, stop=484, evalue=6.4e-42);DUF2753(start=610, stop=653, evalue=0.023);LRR_8(start=658, stop=715, evalue=0.064);LRR_4(start=734, stop=768, evalue=0.0008);LRR_8(start=826, stop=881, evalue=1.8e-07)
Csativus	Cucsa.091710.1	NB-ARC(start=1, stop=239, evalue=2.9e-40);DUF1128(start=261, stop=305, evalue=0.23);LRR_4(start=344, stop=376, evalue=0.28);LRR_8(start=436, stop=491, evalue=0.0001)
Csativus	Cucsa.337180.1	NB-ARC(start=171, stop=301, evalue=9.9e-17);NB-ARC(start=319, stop=464, evalue=1.4e-27);LRR_8(start=539, stop=582, evalue=4.5e-05);LRR_4(start=595, stop=631, evalue=4.8e-07)
Csativus	Cucsa.237440.1	TIR(start=28, stop=155, evalue=5.7e-21);NB-ARC(start=202, stop=455, evalue=4.2e-43);LRR_3(start=600, stop=617, evalue=0.013)
Csativus	Cucsa.237540.1	TIR(start=18, stop=150, evalue=1.6e-28);NB-ARC(start=219, stop=468, evalue=3.1e-42);LRR_4(start=658, stop=693, evalue=0.0063);LRR_4(start=705, stop=741, evalue=0.00017);LRR_1(start=752, stop=773, evalue=0.72);LRR_8(start=775, stop=830, evalue=1.7e-08);LRR_4(start=881, stop=923, evalue=7.5e-08)
Csativus	Cucsa.328080.1	NB-ARC(start=174, stop=461, evalue=6e-68);LRR_8(start=593, stop=647, evalue=0.0001);LRR_8(start=997, stop=1040, evalue=0.091)
Csativus	Cucsa.128020.1	NB-ARC(start=84, stop=180, evalue=9.7e-17);LRR_4(start=188, stop=215, evalue=0.017);LRR_4(start=523, stop=557, evalue=0.13)
Csativus	Cucsa.292710.1	NB-ARC(start=1, stop=243, evalue=2e-46);LRR_8(start=324, stop=372, evalue=0.00053);LRR_8(start=437, stop=494, evalue=0.00014);LRR_8(start=507, stop=568, evalue=0.0026);LRR_1(start=589, stop=607, evalue=0.42);LRR_8(start=611, stop=668, evalue=0.00079);LRR_8(start=683, stop=739, evalue=0.00036);LRR_4(start=761, stop=806, evalue=1.3e-06)
Csativus	Cucsa.318890.1	NB-ARC(start=2, stop=247, evalue=1.4e-56);LRR_8(start=382, stop=420, evalue=0.96);LRR_5(start=501, stop=577, evalue=0.047);LRR_4(start=670, stop=695, evalue=0.0085);LRR_4(start=712, stop=747, evalue=0.22)
Csativus	Cucsa.178620.1	NB-ARC(start=171, stop=466, evalue=3.7e-62);LRR_8(start=617, stop=669, evalue=0.0017);LRR_8(start=893, stop=952, evalue=7.7e-07)
Csativus	Cucsa.237530.1	NB-ARC(start=21, stop=242, evalue=2.2e-36)
Csativus	Cucsa.277260.1	NB-ARC(start=186, stop=458, evalue=3.1e-68);LRR_8(start=568, stop=602, evalue=0.0046);LRR_4(start=883, stop=913, evalue=0.078);LRR_8(start=955, stop=1015, evalue=0.02)
Csativus	Cucsa.368510.1	NB-ARC(start=19, stop=67, evalue=0.0012);NB-ARC(start=72, stop=105, evalue=0.6);LRR_8(start=180, stop=211, evalue=0.0031);LRR_8(start=253, stop=288, evalue=0.048);LRR_4(start=295, stop=335, evalue=9.5e-06);LRR_4(start=366, stop=398, evalue=0.0049);LRR_4(start=436, stop=459, evalue=0.084)
Csativus	Cucsa.178360.1	NB-ARC(start=171, stop=431, evalue=2.2e-49);LRR_8(start=530, stop=588, evalue=4.5e-05);LRR_8(start=601, stop=657, evalue=4.3e-06);LRR_8(start=816, stop=867, evalue=0.67);LRR_8(start=1073, stop=1111, evalue=0.18)
Csativus	Cucsa.091830.1	NB-ARC(start=3, stop=55, evalue=0.0003)
Csativus	Cucsa.132370.1	GlnD_UR_UTase(start=5, stop=65, evalue=0.058);NB-ARC(start=150, stop=337, evalue=6.4e-41);NB-ARC(start=340, stop=385, evalue=8.7e-08);LRR_4(start=484, stop=520, evalue=0.00041);LRR_8(start=735, stop=784, evalue=0.72)
Csativus	Cucsa.189390.1	DUF1664(start=30, stop=81, evalue=0.73);NB-ARC(start=154, stop=425, evalue=3.3e-55);LRR_8(start=546, stop=591, evalue=0.031);LRR_8(start=602, stop=656, evalue=3.7e-08)
Csativus	Cucsa.338190.1	Hemagglutinin(start=13, stop=101, evalue=0.074);NB-ARC(start=196, stop=475, evalue=8.1e-47);LRR_8(start=581, stop=636, evalue=8.1e-07)
Csativus	Cucsa.337200.1	NB-ARC(start=184, stop=320, evalue=6.2e-18);NB-ARC(start=411, stop=543, evalue=2.1e-25);LRR_8(start=640, stop=696, evalue=1.3e-06);LRR_8(start=734, stop=791, evalue=0.47)
Csativus	Cucsa.128110.1	NB-ARC(start=173, stop=456, evalue=3e-70);LRR_8(start=567, stop=622, evalue=5.2e-06);LRR_1(start=637, stop=659, evalue=0.15);LRR_4(start=951, stop=975, evalue=0.81);LRR_8(start=979, stop=1034, evalue=0.00026);LRR_4(start=1050, stop=1091, evalue=0.24)
Csativus	Cucsa.337190.1	NB-ARC(start=177, stop=306, evalue=6.5e-19);NB-ARC(start=357, stop=483, evalue=3.6e-19);LRR_8(start=575, stop=631, evalue=4e-08);LRR_4(start=693, stop=734, evalue=0.14)
Csativus	Cucsa.326910.1	NB-ARC(start=123, stop=387, evalue=2.2e-42)
Csativus	Cucsa.133510.2	RPW8(start=3, stop=134, evalue=7.8e-21);NB-ARC(start=168, stop=435, evalue=2.7e-30)
Csativus	Cucsa.129690.1	NB-ARC(start=83, stop=120, evalue=0.014);LRR_4(start=284, stop=316, evalue=0.49);LRR_4(start=320, stop=354, evalue=0.00016);EzrA(start=430, stop=482, evalue=0.15);LRR_4(start=487, stop=511, evalue=0.64)
Csativus	Cucsa.091470.1	TIR(start=19, stop=146, evalue=2.3e-37);NB-ARC(start=224, stop=470, evalue=6.4e-44);LRR_8(start=609, stop=647, evalue=0.14);LRR_8(start=660, stop=719, evalue=1.6e-08);LRR_8(start=731, stop=788, evalue=0.087);LRR_8(start=803, stop=861, evalue=4.6e-05)
Csativus	Cucsa.091460.1	TIR(start=23, stop=152, evalue=2.3e-34);NB-ARC(start=206, stop=459, evalue=5.2e-48)
Csativus	Cucsa.088220.1	NB-ARC(start=1, stop=255, evalue=2.8e-49);LRR_8(start=427, stop=482, evalue=7.3e-08);LRR_8(start=749, stop=816, evalue=0.15)
Csativus	Cucsa.338660.1	TIR(start=16, stop=146, evalue=1.1e-36);NB-ARC(start=195, stop=420, evalue=9.6e-42)
Csativus	Cucsa.275630.1	TIR(start=16, stop=146, evalue=8.2e-39);NB-ARC(start=199, stop=454, evalue=5e-52);LRR_4(start=605, stop=652, evalue=0.0028);LRR_8(start=657, stop=714, evalue=0.041);LRR_8(start=729, stop=785, evalue=0.0019);LRR_4(start=807, stop=852, evalue=2e-06)
Csativus	Cucsa.094650.1	IF3_C(start=113, stop=162, evalue=0.059);NB-ARC(start=193, stop=456, evalue=9.4e-64);LRR_8(start=571, stop=621, evalue=8.5e-05);LRR_8(start=897, stop=951, evalue=0.0024);LRR_4(start=957, stop=976, evalue=0.46)
Csativus	Cucsa.133510.1	RPW8(start=3, stop=134, evalue=1.3e-20);NB-ARC(start=168, stop=435, evalue=5.6e-30);LRR_8(start=703, stop=760, evalue=6.7e-05)
Csativus	Cucsa.094560.1	NB-ARC(start=1, stop=174, evalue=1.9e-42);LRR_8(start=178, stop=230, evalue=7.9e-06);LRR_4(start=351, stop=381, evalue=0.027);LRR_4(start=565, stop=597, evalue=0.00065)
Csativus	Cucsa.338100.1	NB-ARC(start=70, stop=347, evalue=6.8e-65);LRR_8(start=461, stop=495, evalue=0.079);LRR_4(start=728, stop=760, evalue=0.28);LRR_4(start=842, stop=882, evalue=0.00046)
[truncated: 12,364 more rows]
