# Supplementary material for: Comparative analysis of plant immune receptor architectures uncovers host proteins likely targeted by pathogens
Source: BMC Biol. 2016 Feb 19;14:8. doi: 10.1186/s12915-016-0228-7 (PMC4759884; doi:10.1186/s12915-016-0228-7)
Supplement: Additional file 5: — Amino acid FASTA sequences of all putative NLRs. Unix-encoded plain text file with FASTA sequences for all NB-ARC-containing proteins from Additional file 4. (TXT 14163 kb) [file 12915_2016_228_MOESM5_ESM.txt]

>Alyrata_337420 pacid=16033796 transcript=337420 locus=337420 ID=337420.v1.107 annot-version=v1.0
MGKDFKSLVTRCIYVGKMNDNAKKLKIATEELKDLGSNVMKRVKICEEQQQMKRLDKVQSWLRQADTVIKEAEEYFLMSSSSSSSGLISSSHKMEKKICKKLKEVQEIKSRGMFEVVAESIGGIGGGGGDGLTVKDSDEQTIGLEAVSGLVWRCLTMENTGIIGLYGVEGVGKTTVLTQVNNRLLQQKANGFDFVLWVFVSKNLNLEKIQDTIREKIGFLDRTWTSKSEEEKAAKIFEILSKRRFALFLDDVWEKVDLVKAGVPPPDAQNRSKIVFTTCSEEVCKEMSAQTKIKVEKLAWERAWDLFKKNVGEDTVKSHPDIAKVAQEVAARCDGLPLALVTIGRAMASKKTPQEWRDALYILSNSPPNFSVLKLLDRN*
>Alyrata_880795 pacid=16046231 transcript=912308 locus=912308 ID=912308.v1.107 annot-version=v1.0
MESEVVSKPHRLKYDVFLSFRGADTRDNFGGRLYEALMKKVRVFRDNEGMKRGDEIGSSLQASMEDSAASVIVLSPNYANSHWCLDELAMLCDLKSSSLDRRMLPVFYMVDPSHVRKQSGDFDKDFQKLAKTFSEAEIKRWKDAMKLVGNLAGYVCHKDSKEDDIIELVVKRVLAELSNTPEKVGEYIVGLESPMKDLMDLIVAESSSGVQVLGLYGMGGIGKTTLAKAFYNKIVGNFKQRAFISDIRERSSAEDGLVNLQKSLIKELFRLVTEIEDVSRGLEKIKENVHDKKIIVVLDDVDHIDQVNALVGETRWYGQGTLIVITTRDSEILSKLSVNQQYEVKCLTESQALQLFSYHSLRKEKPTDNLMELSTKIVRISGLLPLAVEVFGSLLYDKKEEKEWQTQLDKLKKTQPGNLQDVLALSFESLDDEEKKVFLDIACLFLRMQITKEEVVEVLKGCGFNAEAALSVLRQKSLVKIFANDTLWMHDQIRDMGRKMDLTEIHGDPSIRSRLWDRAEIMTVLNNMKGTSSIQGIVFDFKKKPAWDPSAEDIALRNLQKSPGIKSVYSYLKNKFIPFREEEKPKSSEITIRVEPFVPMIKLRLLQINHVNLEGNLKLLPPELKWIQWKGCPLENLPPDFLAGQLAVLDLSESRIRRVQSLRSKGVGSLISTNGQVDENLKVINLRGCHSLEAIPDLSNHKALEKLVFERCNLLVKVPRSVGNLRKLLQLDLRRCSKLSEFLEDVSELKCLEKLFLSGCSNLSVLPENIGSMPCLKELLLDGTAISNLPDSIFCLQKLEKLSLMGCRSIQELPTCVGKLTSLEELYLDDTALQNLPDSIGNLKNLQKLHFMHCASLSKIPDTINELKSLKELFLNGSAVEELPLNPGSLPDLSDLSAGGCKFLKHVPSSIGGLNYLLQLQLDRTPIETLPEEIGDLHFLHKLELRNCKSLKGLPESIKDMDQLHSLYLEGSNIENLPEDFGKLEKLVLLRMNNCKKLRGLPESFGDLKSLHRLFMQETSVTKLPESFGNLSNLRVLKMLKKPFFRSSESEEPHFVELPNSFSNLSSLEELDARSWAISGKIPDDLEKLTSMKILNLGNNYFHSLPSSLKGLSNLKKLSLYDCRELKCLPPLPWRLEQLILANCFSLESISDLSNLKFLDELNLTNCEKVVDILGLEHLTALKRLYMSGCNSTCSLAVKRRLSKASLKLLWNLSLPGNRIPDWFSRGPLTFSAQPNRELRGVVLAVVVALNQDTGDDYQLPDVLEVQAQILKLGLALYTHTLHLSGVPRTSYDQLHICRYSDLHPMVMTMKDGYTIQVIKREPPIKKGVKLRMHGIHLVYEGDDDFQGEEHLLTEAQRTVSQKLANFFRFSEEGETSSESDSTVA*
>Alyrata_888983 pacid=16060732 transcript=920496 locus=920496 ID=920496.v1.107 annot-version=v1.0
MGNCLSFQISCDQTLNHVCGCLCGDGNYIKKLTQNLDELEDALEELVATRVDLSTSVRIEERNGLQRLAKVQLWLSNAEAIEYEARGLIPSRTTETERLCMNGYCSNNFLSSCVYIWLSRNGRVAKIQEEIGKRLSIHNERWVQSEEEEKASDIHKILKKQKFVLLLDDIWSEVDLQKIGVPYPNEENYCKIAFTARSVEVRGCMMRANAEMHVPCLEPDDAWDLFQKQVGDITLNFHEDIPQLARKMATKCQVLPLALTVIGGAMSCKRTVHEWGVVKMHDVVREMALRIACLSPYNASNFIVETGTSLHDLPDYNTSQGMEVGRMSLMGNQIQKGFCSSNCPELLTLFLHNNDLLDLSSQFFWSMPKLVVLDLSRKYNLRKLPDISNLTTLRYLDLSHTEIKLLPSGLDKLESLIHLNLEFTVDLQNIDRITRLRKLQVLKLLGSSSKYSSFLGLCAILDLKTLEVLTISIDDDICWEILQCNSSLARCIQVLSLRTFILPAIRVQVGPVWYSLRKLEIQGCKFSEIYIDMGDLGELKAVHWSPLHFPCLTTVVILGCPKLKKLPLHSESAKGQNLVIDAEKEWIEELEWEDEATKQRFYPS*
>Alyrata_916959 pacid=16034226 transcript=948472 locus=948472 ID=948472.v1.107 annot-version=v1.0
METSSISTVDDQPPQHQVFINFRGADLRLRFVSHLVTALKLNNINVFIDDYEDRGQPLDVLLKRIEESKIVLAIFSGNYTESIWCVRELEKIKDCTDEGTLVAIPIFYKLEPSTVRDLKGKFGDRFRSMAKGDERKKKWKEAFNLIPNIMGITIDKKSVESEKVNEIVKAVKTALTGIPSKGSQNAVVEALGNGNAGTSSRSWTFINTRDSYHWSFGMPGIGKTTLLKELYKTWQGKFTRHALIDQIRVKSKHLELDRLPQMLLDPYSQLHERKVLVVLDDVSKREQIDALREILDWIKEGKEGSRVVIATSDVSLTNGLVDDTYMVQNLNHRDSLQLFHYHAFIDDQANPQKKDFMKLSEGFVHYARGHPLSLKILGGELNKKNMDHWNSKMKKLAQSPCPNIVSVFQVSYDELTSEQKDAFLDIACFRSQDKNYVESLLASSDLGSAEAMSAVKSLTDKFLINTCDGRVEMHDLLYKFSRELDLKASNQDGSRQRRLWLHQDIIKGGIINVLQNKMKAANVRGIFLDLSEVKDETSLDQVRCLHWLKFPLETLPNDFNPINLVDLRLPYSEIEQLWDGDKDTPCLRWVDLNHSSKLCSLSGLSKAEKLQRLNLEGCTTLKALPHDMKKMKMLAFLNLKGCTSLESLPEMNLISLKTLTLSGCSTFKEFPLISDNIETLYLDGTAISQLPTNMEKLQRLVVLNMKDCKMLEEIPGRVGELKALQELILSDCLNLKIFPEINMSSLNILLLDGTAIEVMPQLPSLQYLCLSRNAKISYLPDGISQLSQLKWLDLKYCTSLTSVPEFPPNLQCLDAHGCSSLKTVSKPPGPYHANRTESFHIHFHQL*
>Alyrata_920027 pacid=16058293 transcript=951540 locus=951540 ID=951540.v1.107 annot-version=v1.0
MELQDLKDMIVEALVVVEECSRIKKWNILLKSKYTTKVVEINRKMFKFCQVQLQLLQFRNQLQFNNYLQIINKKLDLLSVSSPSPVFSKRCSVPKLNTVLVGLDWPLMELKKKLLGNSVVVVSGPPGCGKTTLVTQLCDDDKIKETGLRDLLEELTKDGPILLVLDDVWRGSEFLLRKFQIELEDYKILVTSRFDFSSLWSTYHLETLKDEDAKALLIQWILKRCNGFPLVIEVVGISLKGQALYLWKGQVESWSEGETILGNAHPTVLKRLQPSFSALKPHLKECFLDMGSFLEDQKIHASLIIDIWVELYGRGSTSTNMYMKYLNDLASQNLLKLVPLGTNEYEDGFYNELLVTQHDILRELAIFQSELEPILERKKLNLEIREDNYPDWCSNLRQPINARLLSISTVLNVSSSDYALPSFIAGMKKLKVLTITNHGFVPTRLSNFSCLSSLPNLKRIRLEKVSVTLLDIPRLQLGSLKKLSSLMCSFGEVFYGTEEIDVAKALSSLQEIDIDYCYDLLELPYWVSEVVSLKTLSITNCDKLSILPEALGNLSKLEMLRSCSCNNLTELPQEIGKLEKLKMIWMRNYTGCKLPDSVTNLENLEVKCDEETGFLWERLKPKMINLRVVKEEIDLSSTWA*
>Alyrata_884172 pacid=16046407 transcript=915685 locus=915685 ID=915685.v1.107 annot-version=v1.0
MAASSSSSSEILPKSWQVFINFRGAELRDNFISHLEGALALAGIKYYIDTKEVPSEDLSVLFERIEQSEIALSIFSSKVTEYLNGISKASGAENVDTFSLGSYEFPYSSLEISVTDVDYGMTPLKRQAMIDELCRVGGEHLNDISTLSSNGNISSGHIEQSPPHYGIELRLKELEGKIQFDCVETMIVGIVGMPGIGKTTLAETLYRKWEHKFERSMFFPDVSKMASQPGLQKRLLEELLKDIHYKTGYTENEHEFCKDDLLEKKVFVVIDDVSSKEQLKSLFGQCDWIKKGSKIVITSSDKSLLKELVDDTYVVPRLNSRDSLLWFTNHAFGLDDAEGNFVKLSTHFLNYAKGNPLVLRAFGVELRGKDEAYWEQRIGTLAQSSNKMIQYVLRKRYDELTERQKDAFLDVACFFKSENVSYVRCLVNSCESKSTMVWHDIRDLQDKFLVNISGGRVEMHDIVCTFAKEIASQALTEENTKVHLMLRNYQDIICWLKNKLEMKNVRGIFLDMSEVPEETIFDSHIFSKMCNLRYLKICTSACPKQGEGIFTFDIYKEIRLPLHKVRYLHWMKYPWEKLPSDFNPKNLVDLELPYSSIKQVWVGVKDTPKLKWANLSYSSKLTNLLGLSNAKNLERLNLEGCTSLLKLPQEMENMKSLVFLNMRRCTSLTFLQRMNMSSLKILILSEPHGTQGDGFLGKSGSIIFRWNCNKGTPSSHRGSDETCHLKYERMYRTRESSQTSWKPESS*
>Alyrata_869024 pacid=16065182 transcript=900537 locus=900537 ID=900537.v1.107 annot-version=v1.0
MASSSLSCIKRYHVFSSFHGPDVRRGFLSHLHNLFASKGITTFNDEKIDRGQPIGPELVQAIRESRVSIVLLSKKYASSSWCLDELLEILKCKEDDGQILMTIFYDVNPSHVKKQRGEFGKAFEKTCQGKTEELKQRWSKALAHVATIAGEHSLNWPYEAEMIQKIATDVLNKLNLTPSKDFDGMVGLEAHLAKLNSLLCLESDEVKMIGIWGPAGIGKSTIARALNNQLSSSFQLKLWGTSREHDSKLWLQNHLLSKILNQENMKIHHLGAIKERLHDQRVLIILDDVDDLKKLEVLAEERSWFGFGSRIIVTTEDKKILEAHGIKDIYHVDFPSEEEALEILCLSAFKQSSVPDGFEEVANKVAELCGNLPLGLCVVGKSLCGESKQEWELQLSSIEASLDRGIEDILKVGYDRLTKKNQSLFLHIACFFNYEKVDYVTTMLADSNLDVRNGLKTLADKSLVHKSTYGHIVMHHLLQQLGRQIVHEQSDEPGKHQFLTEADEICDVLTTETGTGSVLGISFDTSNIGEVSVGKGAFEGMRNLRFLTIYRSLQIPEDLDYLPLLRLLHWKYYPRKSLPLRFQPERLVKLRMRHSNLEKLWGGIQSLPNLKIIDLKLSSELKEIPNLSKSTNLEELTLEYCTSLVELPSSIKNLQKLKILNVDYCSMLQVIPTNINLASLERLDMGGCSRLTTFPDISSNIEFLNLGDTDIEDVPPSAAGCLSRLDHLNICSTSLKRLTHVPLFITNLVLDGSDIETIPDCVICLTRLEWLSVESCTKLESIPGLPPSLRLLEADNCVSLKSFSFHNPTKRLSFRNCFKLDEEARRGIIQKSIYDYVCLPGKKIPAEFTHKATGRSITIPLAPGTLSASSRFKACLVIFPVNDYGYEGISCSIRSKGGVKVQSCKLPYHDLSFRSKHLFIVHGDLFRQRSNCYEVDVTMSEITFEFNHKYIGDKIIECGVQIMTEEAEDSSSRKLDNYETEFGEWC*
>Alyrata_865322 pacid=16059687 transcript=896835 locus=896835 ID=896835.v1.107 annot-version=v1.0
MAHSSSSCTWVYDVFPSFSGEDVRVTFLSHFLKELDRKLIIAFKDNEIKKSESLDPVLKQAIKDSRIAVVVFSINYASSTWCLNELVEIVKCKEEFSQMVIPVFYRLDPSHVRKQTGDFGKIFEKTCHNKTEEVKIQWKEALTSVANILGYHSTTWFNEAKMIEEIANDVLDKLLLTTSRDFEDFVGIEDHISEMSILLQLASKEVRMVGIWGSSGIGKTIIARALFNRLSRHFHGSIFIDRAFISKSMNIYSQANSDDYNLKLHMQGKFLSQILDKKDIKVYHLGAMRERLKNRKVLICIDDLDDQLVLDALVGQTHWFGCGSRIIVITKDKHFLRAHKIDHIYEVRLPSEEAALEMLCRSTFKQKYPPDGFLELASEVALRAGNLPLGLNILSSYLRGRDKKEWMDMLPRLRNGLDGKIEKTLRVSYDGLNNKKDKAIFRHIACLFNREKINDIKLLLANSDLDVTIGLKNLVDKSLIHESYDIVEMHSLLQEMGKEIVRMQSNEPGEHEFLVDWKDTCDVLEDNKGTKNVLGISLDIDEIDEVHIHENAFKGMRNLFFLKFFTKRQKKEIRWHLSKGFDHFPPKLRLLSWEKYPLRCMPSNFHPENLVKLVMRWSKLEKLWDGVHPLTGLKEINLWGSKNLIEIPDLSMATNLEKLVLNDCSSLMEIPSSIQYLNELYDFHMERCENLEILPTGINLQSLYDLNLMGCSRLKSFPDISSNISTLDLYGTTIEELPSNLHLENLVNLRMCEMRSGKLWEREQPLTPLLKMVSPSLTRIYLSNIPTLVELPSSIHNLHKLEELSIWNCKNLETLPTGINLKSLYSLDLSGCSQLRCFPDISTNISELFLNETAIEEVPWWIENFINLSFINCGELSEVILNNSPTSVTNNTHLPVCIKFINCFKVDQEALLMEQSGFFEFSCDEVPSYFTHQTIGASLINVPLLHISPCQPFFIFRACALVDSESIFIDSPSKFQVCCRFIDSLGNHFDPPNQHHVFSAYKKASHMVIFECCFPLNDDNAPLAELNYDHVDIQFHLTHKNCQLKLKGCGIRFFEDDESSDGNETEYNEECPYSDDKYFGSEKWEDCDDSDLSSEIEQWKDCEVSDLGYETDHSS*
>Alyrata_883911 pacid=16051229 transcript=915424 locus=915424 ID=915424.v1.107 annot-version=v1.0
MVCSSSSSLNWVYDVFLSFRGEDVRVSFRSHFLKELDRKLITAFKDNEIKKSHSLWPELVQAIKESRIAVVVFSKNYASSSWCLNELLEIVNCNDKIVIPVFYGVDPSHVRNQTGDFGRIFEETCEKNTEQVKNRWKKALSDVANMFGFHSATWDDEAKMIEEIANDVLGKLLLTTSKDFVNFVGIEDHIAEMSLLLQLESEEVRMVGIWGSSGIGKTTIARALFNQLSRNFQVSKFIDKAFVYKSREIYSGANPDDYNMKLHLQESFLSESLRMEDIKIDHLGVLGERLQHQKVLIIVDDLDGQVILDSLVGQTQWFGSGSRIIVVTNDKHFLRAHRIDHIYEVTFPTEVQGFQMLCQSAFRQNYAPEGFGKLVVDVARHAGRLPLGLNVLGSYLRGRDKEYWIDMLPRLQNGLDDKIEKILRISYDGLVSAEDQATFRHIACLFNHMEVTTIKSLLGDSDVSIALQNLADKSLIHVRQGYVVMHRSLQEMGRKIVRTQFIDKPGKQEFLVDPNDICYVLREGIGTKKVLGISFNTSEIDELHIHESAFTGMRNLRFLDIDSSKNFRKKERLHLPESFDYLPPTLKLLCWSKYPMSGMPSNFRPDNLVKLRMRKSKLHKLWEGVVSFTCLKEMDMLGSKYLKEIPDLSMATNLETLCFRNCESLVELSSSIRNLNKLLRLDMGMCKTLTILPTGFNLKSLDHLNLGSCSELRTFPELSTNVSDLYLFGTNIEEFPSNLHLKNLVSLTISKKNNDGKQWEGVKPFTPFMAMLSPTLTHLWLDSIPSLVELPSSFQNLNQLKKLTIRNCRNLKTLPTGINLLSLDDLDFNGCQQLRSFPEISTNILRLELEETAIEEVPWWIEKFSNLTRLIMGDCSRLKCVSLNISKLKHLGEVSFSNCAALTRVDLSGYPSLMEMMEVDNISEEASSSLPDSCVHKVDLNFMDCFNLDPETVLDQQSNIFNLMVFSGEEVPSYFTYRTIGISSLTIPLLNVPPSQPFFRFRVGAVLPVVDSGIKIKVNCEFKGRFWNNFYVGFDFIVGVHYSNTEGSHMLAILDYHIPLNEDNSAPLAQGNYDHVDMEINTSYCYGNSSGCVLKGWGIRLLEDCSSPENNQLGNPITHPHVCEDNILVKSGDTNIETERSRKRMWASIKHVMNIICGNRLGDQTSLPHVCEAEDDNMGYTPLQRLVYETEHIEESGDGNVETERSRKRMRLHDFI*
>Alyrata_875992 pacid=16040585 transcript=907505 locus=907505 ID=907505.v1.107 annot-version=v1.0
MVDAIVSFGVEKLWELVSEDYQRFRGVEEQITQLKSDLKMLMSFLSDADARKQTTELARNCVDDVKEITYDAQDIIETYLLKRERSESSGIKNHMRSLACIQSGRRKTALEITSISKRISKVIQVMRDFGIQSNIIEGGYSQALHDRKREMRHTFSNESESNLVGLEKNVERLVKELVGNDDSSHGVSITGLGGLGKTTLARQVFNHDTVKRHFDGLVWVCVSQDFTRKDVWQTILRDLSPGEKDSNLREDDIQKKLVQLLETKKALIVFDNLWKKEDWDRIKPMFPERKAGWKVLLTSRNDAIHPHSVTFKPELLTHDECWKLLQMIAFPKNDTTGYIIDKDMVEMAKEMIKHCGGLPLAVKVLGGLLAAQHTPRQWKMISENIKSHIVGGGISSNDDDSSSINHVLSLSFEGLPNYLKNCLLYLASFPEDREIELERLSYVWAAEGITNPRHYEGASIRDVADLYIEELVKRNMVISQRDLATSRFEICQLHDLMREICLLKAKEESFVKIVSDPASSSSVHSQASSKSRRLVVYGTRTFSGERDMKNSKLRSLLFIPVGYDWIMMRSNFMELPLLRVLDLRWAKFEGGKLPSSIGKLIHLKYLSLYDAKVTHLPSSLRNLKSLLYLNLNIRSHLNDVPNVFKEMLELRYLCLPWSTTSRTKLELGNLLKLETLKYFSTENSNATDLHRMTRLRSLHIFISGEGWRMETLSSTLSKLGHLEDLTIRSPENSVHLKHPKLIYRPMLPDVQHFPSHLTTISLHDCRLEEDPMPILEKLLQLKVVSLWWNAYVGREMVCSSGGFPQLLKLDLCGLDEWEEWKVEEGSMPLLHSLIIHWCHKLKELPDGLRFITSLQELSFYTKEREFQKRVSKGGEDYYKTQHIPLIRYDWPLEPEDSEVN*
>Alyrata_884077 pacid=16063064 transcript=915590 locus=915590 ID=915590.v1.107 annot-version=v1.0
MIVYISCVDEVRYSFVSHLSESLCEKGINDVFVDSADNLSEEAQAKVERARVSVMVLPGNRKLTTASACLGKLGKIIRCQRNDDQVVVPVLYGVRKVNVEWLSELKKITGLSHFHQSRKECSDSELVEEIARDVYEKLYHIGRIGIYSKLLQIENMVNKQPLGIRCVGIWGMPGIGKTTLAKAFFDQKSGKFDASCFIEDFDKVIHEKGLYRLLGKQFLKEKPPDGVTTTKLSMLRYKLKNKRVLVVLDDVCNPLAAESFLGGFDWFGPESLIIITSRDKQVFRLCQVDQIYEVQGLNEKESLKLISLYVFRNDKEERNLPELSMKVIKYASGHPLALNIYGRELKGKKNLSEMETALLRLKQRPPVQIFDAFKSSYEKKLSEMETALLRLKPRLPFQIFDAFKSSYDTLNDSEKNIFLDIACFFRGENVDYVMQLLEGCDFFPHVGVDVLVDKGLVTFSENILQMHNLIQDVGQEIINGETIYIERRRRLWEPWSIKYLLEDNEHKRTLKRAQGTEDVEGIFLDTTDISFDIKPAAFDNMLNLRLLKIFCSNPEINHVINFPKGSLHSLPNELRLLHWDNYPLQSLPQKFDPRHLVEINMPYSQLQKLWGGTKNLEMLRTIRLCHSQELVDVDDLSKAQNLEVIDLQGCTRLQSFPDTCQLLHLRVVNLSGCLEIKSVPDFPPNIVTLRLKGTGIIKLPIAKRNGGELVSLSEFQGLSDDLKLERLKSLQESSLSCQDLGKLICLDLKDCFLLRSLPNMANLELLKVLDLSGCSRLNTIQSFPRNLKELYLVGTAVRQVAQLPQSLELLNAHGSRLRSLPNMANLELLKVLDLSGCSRLATIQSFPRNLKELYLAGTAVRQVPQLPQSLEFMNAHGSRLRSLSNMANLELLKVLDLSGCSRLDTIKGLPRNLKELDIAGTSVRGLPQLPQSLELLNSHGCVSLTSIRLDFEKLPMHYNFSNCFDLSPQVVNNFLVKALNNFKYIPRDHQQVILSMSLSLVYTQQHLSLSYMTYFALLQQELNRALAFSFCAPSHAIQNSTLDLQQGSSVMARLNPSWRNTLVGFAMLVEVAFSEDFYDANGFGIRCVCRWKNKEGHSHKIERNLHCWAPGKAVPKLLNDHMFVFFDVNMRPSTADGNDPDICADFVVFEFFPVDKQTKLLYDSCKVTKCGVRVLTATTRDTSLENVLPVLSSDPMEFSGNEVEEVPRVSYDGLQEMYKALFLYIAGLFNDEDARLVARLIAKIIDMDVSYGLKVLADRSLIRVSSNGEIVMHCLLRKMGKEILSSESMLPGSLKDLARDFENVSVASTQTWRSKKSRLLHWDAFPMRCMPSNFHGESLVDLIMEASKLETLWSGLKLLNSLKVMSLRCSLDLREIPDLSLATNLERLDLGHCSSLKMLPSSIGHLHKLKDLDMEFCTYLEALPTGINLKSLYYLNLNGCSQLRSFPQISTNISDLYLDGTAIEEVPTWIENISSLSYLSMNGCKKLKKISPNISKLKLLAEVDFSECTALTEDSWPNHPGGIFTSIMRVDMSGNSFKSLPDTWTSIQPKDLIFNNCRNLASLPELPASLSMLMANNCGSLENLNGSFDYPQMALQFINCFSLNHQARELILQSDCAYAILPGGELPAHFTHRAYGSVLTIYLFKKFPTFKACIVVESRSGSFTFGVLWAFKGGSNNIYFSCLTNTPSTENHLIVFNCEFSPDEVNDSPAELSYNDVQFEFVCLDHRKEKIKIKECGIQLFEGSSFADDSGKRSETEYGNDSGLTNVEDTASSKRMRVRINELSNIYCLFFIAFPRSHKTAQEPSVYSESQRLEIEQIMMTFKGESHKEIMVMRLELR*
>Alyrata_478870 pacid=16035350 transcript=478870 locus=478870 ID=478870.v1.107 annot-version=v1.0
MANSYLSNCANVMVERINTSQELVELCKGKSSSALLKRLKVALVTANPVLADAEQRAEHVREIKHWLTGIKDAFFQAEDVLDELLTEALRRRVVAEAGGLGGLFQNLMAGRETIQKKIEPKMEKVVRLLEHHVKHIEVIGLKEYSETREPQWRQASRSRPDDLPQGRVVGRVEDKLALVNLLLSDDEISTGKPTVISVVGMPGVGKTTLTEIVFNDNRVTEHFDVKMWISAGINFNVFTVTKAVLQDITSSAVNTEDLPSLQIQLKKTLSGKRFLLVLDDFWSESDSEWESFQVAFTDAEEGSKIVLTTRSEIVSTVAKAEKIYQMKLMTNEECWELISRFAFGNISVGSINQELEGIGKRIAEQCKGLPLAARAIASHLRSKPNPDDWYAVSKNFSSYTNSILPVLKLSYDSLPAQLKRCFALCSIFPKGHIFDREELILLWMAIDLLYQPRSSRRLEDIGNDYLGDLVAQSFFQRLDITMTSFVMHDLMNDLAKAVSGDFCFRLEDDNIPEIPSTTRHFSFSRSQCDASVAFRSISGAEFLRTILPFNSPTSLESLQLTEKVLNPLLHALSGLRILSLSHYQITNLPKSLKGLKLLRYLDLSSTKIKDLPEFVCTLCNLQTLLLSNCRDLTSLPKSIAELINLRFLDLVGTPLVEMPPGIKKLRSLQKLSNFAIGRLSGAGLHELKELSHLRGTLRISELQNVAFASEAKDAGLKRKPFLDELILKWTVKGSGFVPGSFNALACDQKEVLRMLEPHPHLKTFCIESYQGGAFPKWLGDSSFFGIASVTLSSCNLCISLPPLGQLPSLKYLSIEKFNILQKVGIDFFFGENNLSCVPFQSLQTLKFYGMPRWEEWICPELEGGIFPCLQKLIIQRCPSLTKKFPEGLPSSTEVTISDCPLRAVAGGEHSSRRSLTNIPESPTSIPSMSRRELSSPTGNSKSDASTSAQPGFASSSQSNDDNEVTSTSSLSSLPKDRPLSQTQDFDQYETQLGSLPQHFEEPAVISARYSGYISDIPSSLSPYISRTSLLPDPKNEGSGLLGSSRLSYQYQPYGKLSVRSPPSSDTDNKKLSQYDDETDMDYLKVTEISHLMELPQNIQSLHIDSCDGLTSLPENLTESNPNLHELIIIACHSLESFPGSHPPTTLKTLYIRDCKKLDFAESLQPTRSYSQLEYLFIGSSCSNLVNFPLSLFPKLKSLSIRDCESFKTFSIHAGLGDDRIALESLEIRDCPNLVTFPQGGLPTPKLSSMLLSNCKKLRALPEKLFGLTSLLSLFIVKCPEIETIPGGGFPSNLRTLCISICDKLTPRIEWGLRDLENLRNLEIEGGNEDIESFPDEGLLPKGIISLRISRFENLKTLNRKGFQDTKAIETMEINGCDKLQISIDEDLPPLSCLRISSCSLLSENFAEAETEFFKVLNIPHVEIDGEIFS*
>Alyrata_884047 pacid=16045284 transcript=915560 locus=915560 ID=915560.v1.107 annot-version=v1.0
MIDVCPNLKAIYIVDRTWEVPSRKLSDEDGFDENRTRFGKVTMRCGHTIIKACLFHRTKKICFEAHENTEVARSNVIIVQVIALGVEDSMFEFIRSEVVEEASKRREAGEIDGETAKEKEFSVLLYALHLNLRWKKYLIVFDDVRDEDNWDEKLDVKFKEGEKWGKHLSDGFPKESGGRVIYTTREKKLAQKLVAEEHEIHRLWPLTDTESVWNIYKEALEENEEEPPRNDKKCSVELMNKSRGLPLAARQLATLLPVFLYVEKADQKGYTHEPANSANNPTS*
>Alyrata_497178 pacid=16036107 transcript=497178 locus=497178 ID=497178.v1.107 annot-version=v1.0
MADWLLLIPWNKIFTAACGCFLSDRNYIHLMESNLDALETTMENLRIDEMICLQRLAQVNEWLSRVKSVESQFNDMLAARATETGRLCLFGYCSNDCVSSYNYGEKVSKMLEEVEELLSKKDFVEVAQKIIRKAEKKHIQTTVGLDTLVEMAWESVMNDEIRTLGLYGMGGVGKTTLLACINNKFVELESEFDVVIWVVVSNDLQYEGIQDQILGRLRLDKEWKQETEKEKALCIDNILNRKKFVLLLDDLWSEMDLNKIGVPPPTRANGSKIVSPLIEVDCLSPDKAWELFRITVGDVIFSGHQDIPALARRVAAKCHGLPLALNVIGKAMACKETLQEWYLAINVLNSLGHEFPGMKERILGVLKFSYDSLKNGEIKSCFLYCSLFPEDFEIKKEQLIEYWICEGFINPNRYEDGGTNQGYDIFGLLVRAHLLIDCGVGVKMHDVIREMALWINSDYGNQQGTICVKSGAHVRLIPNDINWEIVRQMSLIRTHIEQISCSPNCPNLSTLLLSVSGSFELVDISVGFFRFMPKLVVLDLSGNWGLVGLPEEISNLGSLQYLNLSRTQIESLPAGLKKLRKLIYLNLEYTVALESLVGIAATLPNLQVLKLIYSKVCVDDILMEELQHLEHLKILTANIEDATILERIQGIDRLASSIRRLCLRYMSEPRVKLNTVALGGLQYLAIESCNISEMKINWKSKERRELSPMVILPSTSSPGFKQLSTVFIFNLEGQRDLSWLLFAQNLKNLDVGDSREIEEIINKEKGMSITKAHRDIVLPFGNLESLDLDRLPELKEICWNFRTLPNLKEFSVRYCPKLPEDITNLNFPLFTV*
>Alyrata_877381 pacid=16046780 transcript=908894 locus=908894 ID=908894.v1.107 annot-version=v1.0
MASSSLSTLVRSNYDVFLSFRGKDTRRTVVSFLYKDLIRQGILTYKDDQGIGAGSEIKERLIEAIKTSQVAVVFISENYATSQWCLEELRLIMELHSVNRIHVVPIFYRVDPSDVRHQKGRFAAAFQKHEDREPNRASQWRRALNQISHISGIHSTEWDDDSAMIDEVVVSISRHLLLRMESTVLNSLVGMEAHMVKMNLIFNMGSENQVLFIGIWGMGGIGKTTIANCLYDRFSSQFSARYFIEDIKNICKDKSPAYLQERFLSRICGGLDIGFRSHEARSQEIIARLGHQKILIVLDGVDKAEQVDALAKDTSWFGPGSRIIITTRDRGLLNSCGVNNVYEVKCLDDKDALQVFKISALRGSPPPSDGFEQLFIRASRLAHGLPSALVTYATYLRQNTTIKKWEEELGLLETSPHKNVKEILRNSYDDLDEQDKTAFLYVACLLNGYPFNHVTSLLDDGRPRMNHLTAKALISISMDGCINMHFLVVQTGKAIVRQESRNRPSRQRFLWDHKEIYDVLDNNIGTDEIEGVTLHMCEMPDKLPMSITVFNIMHSIKFLKFFKHLGDAESNVQLSEDGFYFPRNIRLLHWDDYPMKTLPSTRSDTTTLSNSISNGATSRASGIARWKLRRLDLTGSKNLRELPDLSTAVNFEELIIQGCKRLRNIPESIRRLHTLKKLNAIDCFLRGVEFSVELSNNYICGGSSGTSLSFPKNAMMFPFLKNLSIEGKLYIELLGLNGKTEHLSFGSKQQIPDQSMTIEEEPGMPQLMSDSNSSKSLEIKQFSYNENRAPFRCSNFQNVPCLTELKLINLNIHYISKDISHLQFLETLDLEGNDVKYLPQTLGQLPKLKYLSLRNCRQLRELPQLTQVETLILSDSVNLSWLLDELDTYCLLELWLDNCKDGMMSIEYPVPTCPNSHGSIKGLKSP*
>Alyrata_334514 pacid=16036461 transcript=334514 locus=334514 ID=334514.v1.107 annot-version=v1.0
MGGCISVSLSCDRVVNQISQCLCVSGNYIHNLSENLASLQKAMGVLKAKRDDVQGRVDREEFTGHRRRLAQVQDSMLDKVWNCLMEDKVGIVGLYGMGGVGKTTLLTQINNKFSKLGGGFDVVIWVVVSKNATVHKIQRSIGEKLGLVGKKWDEKNKNQRALDIHNVLRRKKFVLLLDDIWEKVNLNVIGVPYPSGENGCKVAFTTRSKEVCGRMGVDDPMEVSCLDTRNAWDLLKKKVGENTLGSHPDIPQLARKVSEKCRGLPLALNVLGETMSCKRTIQEWCHAIEVLTSSATDFSGMEDEVLPILKYSYDSLNGEDAKSCFLYCSLFPEDFKIRKEMFIEYWICEGFIEEKQGREKAFNQGYDILGTLVRSSLLLEDKDFVSMHDVVREMALWISSDLGKHKERCIVQAGVGLDELPEVKNWRAVKRMSLMNNNFENIYGCPECVELITLFLQNNYKLVVISMEFFRCMPSLTVLDLSENHSLSELPEEISELVSLQYLDLSGTYIERLPHGLQKLRKLVHLKLERTRRLESISGISYLSSLRTLRLRDSKTTLETSLMKELQLLEHLELITTNISSSLVGELVYYPRVGRCIQHIFIRDHWGRPEESVGVLVLPAITNLCYISIWNCWMWEIMIEKTPWNKNLTSPNFSNLSNVRIEGCDGLKDLTWLLFAPNLINLRVWGCKHLEDIISKEKAASVLDKEILPFQKLECLNLYKYYLPFLDMNGKVTVAVDDNRDRCINMHPAIAPGLSVTALPWQVNNLTCIYINKIETATFFGEIRPVVGDGWVLSTNVYSMMHTVASLDSCTKAKGSYIHNLSENLASLEKAMGVLKGRQYDVIRRLEREEFTGRQQRLSQVQFDDLLRSKEVELQRSSTVRKIQRDIAEKVGLGGMEWGERNDNQTAVDIHNVLRRRKFVLLLDDIWEKVNLKAVGVPYPSKDNGCKVAFTTRSRDVCGRMGVDDPMEVSCLQPEESWDLFQMIVGKNTLGSHPDIPGLARKVARKCRGLPLALNVIGEAMACKRTVHEWSHAIDVLTSSATDFSGMEDEILHVLKYSYDNLNGELMKSCFLYCSLFPEDYLIDKEGLVDYWICEGFINEKEGRERTLNQGYEIIGTLVRACLLMEEKRNKSNVKMHDVVREMALWISSDLGKQKEKCIVRAGVGLCEVPKVKDWNTVRKLSLMNNEIEEIFDSHECAALTTLFLQKNDMVKISAEFFRCMPHLVVLDLSENHSLDELPEEISELVSLRYFNLSYTCIHQLPVGLWTLKKLIHLNLEHMSSLGSILGISNLWNLRTLGLRDSKLLLDMSLVKELQLLEHLEVVTLDISSSLVAEPLLCSHRLVECIKEVDIKYLKEESVRVLTLPTMGNLRRLGIKMCGMREIKIESTTSSSSRNKSPTTPCFSNLSRVFIAKCHGLKDLTWLLFAPNLTFLEVGFSKEVEDIISEEKAEEHSSATIVPFRKLETLHLLTSAKKMALSLQSPPCATLSASIQKGRWKTLAAGFSATPLPAVNFSIRRSIPRILASASSSSSPSSSSLEAGENNELNAVSAFSEIVPDTVVFDDFERFPPTAATVSSSLLLGICGLPDTIFRAIVNVGGDLVKLVPGRVSTEVDARLAYDTNGIIRKVHDLLRLYNEIDVPHDRLLFKIPATWQGIEAARLLESEGIQTHMTFVYSFAQAAAAAQAGASVIQIFVGRLRDWARNHSGDTEIESAIKSGEDPGLALVKRSYNYIHKYGYKSKLMAAAVRNKQDLFSLLGVDYVIAPLKVLQSLKDSPAIPGDEKYSFVRKLTPETATHYHFTNKELIKWDQLSLASAMGPASVELSSAGVEGYANQAKRVEELFGKIWPPPNV*
>Alyrata_865717 pacid=16044702 transcript=897230 locus=897230 ID=897230.v1.107 annot-version=v1.0
MNSASFFLVLVAAAIGFFMLFRKFKFQQESKDTKASSLSLPSPPTSVSRIWKHDVFPSFHGADVRRTLLSHIMESFRRKGIDTFIDNNIERSKPIGPELKEAIKGSKIAIVLLSKNYASSSWCLDELAEIMKCREVLGQIVMTIFYEVDPTDIKKQTGDFGKAFRKTCKGKTKEHIERWRKALKDVAIIAGEHSRNWSNEAEMIEKISIDVSNMLNLSIPSRDFEGLVGMRAHMDRMEQFLRLDLDEVRMIGIWGPPGIGKTTIARFLLNQVSDRFQLSTIMVNIKGCYPRPCFDEYTAQLQLQTQMLSQLIKHKDITISHLGVAQERLKDKKVILVLDEVDHLGQLEALAKEIQWFGPGSRIIITTEDLGVLKAHGINQVYKVDFPSSDEAFQIFCMNAFGQKQPHEGFRNLAWEVIALAGELPLGLKVLGSALRGMSKPEWERALPRLKASLDGKIGSIIQFSYDALCDEDKYLFLYIACLFNFASVHRVEEALANKFSHVRHGLHVLHEKSLISIEYERIQMHTLLQQFGRKISRKQFVHHGLTKHQLLVGERDICDVFDYDTSDSRRFIGINLDLSKTEEELNISEKALERMHDFQFVRIYGDDLGQTKRLQSVLQGLIYHSQKIRSLNWRYFQDICLPSTFNPEFLVELNLQDSKLQKLWEGTKQLKNLKWMDLGGSRDLKELPDLSTATNLEEVDLQYCSSLVELPSSIGNATKLERLYLRDCSSLVELPSIGNASKLERLYLDNCSSLVKLPSSINASNLQEFIENASKLWELNLLNCSSLLELPPSIGTATNLKELYISGCSSLVKLPSSIGDMTKLKKFDLSNCSSLVEVPSAIGKLQKLSKLKMYGCSKLEVLPTNIDLESLRTLDLRNCSQLKRFPEISTNIAYLRLTGTAIKEVPLSIMSWSRLYDFGISYFESLKEFPHALDIITQLQLNEDIQEVAPWVKGMSRLRVLRLYNCNNLVSLPQFSDSLAYIDADNCQSLERLDCTFNNPDIHLKFPKCFNLNQEARDLIMHTSTSEYAILPGTQVPACFNHRATAGGLVEFKLNESPLPRALRFKACFMFVKVNEETGDGWSSINVYHDIMDNQNGLNVRRKPRKCYIDRVLTEHIYIFEVRAEKVTSTELFFEVKTENDSNWKIRECGLFQILEQKFKKFTFPIKTTNKQQFSGYDLNAFLPRHSMLVFLDCG*
>Alyrata_884488 pacid=16042991 transcript=916001 locus=916001 ID=916001.v1.107 annot-version=v1.0
MDSSSSFILTTVAAAIGFFTLLRNLRCHQEDDKENNSSSSTSSPPSSSSSLSPPSSLDRIWTHHVFPSFRGEDVRRDFLSHIQMEFQRMGITPFIDNEIERGQSIGPELIRAIRESKIAIILLSRNYASSSWCLDELAEIMKCREELGQTVLAVFYKVDPSDVKKLTGDFGKVFKKTCAGKTKEHVGRWRQALANVATIAGYHSTNWDNEATMIRNIATDISNKLNNSASSSDFDGLVGMTAHLKKMEPLLCLGSDEVRMIGIWGPSGIGKTTIARVVYNKLSSSFQLSVFMESIESKYTRPCSDDYCAKLQLQQQFMSQITNQNDMKISHLGVVQDRLKDKKVLVVLDGVDKSMQLDAMAKETWWFGPGSRIIITTQNRKIFREHGINHIYKVNFPSTDEALQILCTYAFGQNSPKHGFEELAREVTQLAGELPLCLRVIGSYFRGMSKLEWTKALPRLRSSLDADILSILKFSYDALDDEDKYLFLHIACFFNREWIVKVEEYLAETFLDVSHRLNGLAEKSLISLNRGYINMHDLLVKLGRDIVRKQSIREPGQRLFLVDAREICDVLNLDANGSRSVMGINFNFGEYRIKEKLHISERAFQGMSNLQFLRFEGNNNTIHLPHGLEYISRKLRLLHWTYFPMTCLPPIFNTEFLVELHMRYSKLEKLWEGIKPLPNLKRMDLSSSLLLKELPDLSTATNLQELNLSGGSSLVKLPSAIGCTKNLRTLNLRYCSSLMNLPSSIGNATNLELLDLSSLSSLVELPSSIGNLINLKELHLSSLSSLVELPSSIGNLINLKELHLSSLSSLVELPSSIGNLINLKELHLSSLSSLVELPSSIGNLINLKELHLSSLSSLVELPSSIGNLINLKELDLSSLSCLVELPFWIGNATNLEVLNLDQCSNLVKLPFSIGNLQKLQKLTLRGCSKLEDLPANIKLGSLCLLDLTDCLLLKRFPEISTNVEFLYLKGTTIEEVPSSIKSWSRLTKLHMSYSENLKNFPHAFDIITVLQVTNTEIQEFPPWVNKFSRLTVLILKGCKKLVSLQQIPDSLSYIDAEDCESLERLDCSFQDPNIWLKFSKCFKLNQEARDLIIQTPTSKYAVLPGREVPAYFTHQSTTGGSLTIKLNEKPLPTSMRFKACILLVHKGDDEARDDENWMDGNGFYTVSCKKSEHHLYPVLAEHVYVFEVEADVTSSELVFEFKFGKPNWKIKECGVFQLSEVL*
>Alyrata_492950 pacid=16037180 transcript=492950 locus=492950 ID=492950.v1.107 annot-version=v1.0
MDNKQEKQDQIGRDEILKKIRDSLGQDGVPSKTVLVGEAGIGKTWLAKQVAQEKSSSYNVLWLHLNKRIEDEKSLYENLAAQLSIIYEFEEGEEPEEFDYSLESLKEKITDWMIKNKKDNLLLILDDEGSMTTEKHVMEEIYLQEFSTPGTKKINLQDFLKGYSTVKTLVTRRDEREEKESTTIKVGPLTEKESLKLLHDAEGLLASASFTTEDWSVLLQRLCDNGEIKESSLMSCILSKSKGLPAAIVVLVKSLKSIKSLSAKQRKIFEELILSSKSLDAAAASKNAKDCSRYNPVYNPVYNPVLRLCYELLKPDETVKRPVIACFWHILDFYKYSGCAYYRDLIVHWMLEGYFDPVKSVEKAYQEGHSILMDFMDRGILKIQEDNMVVPEFSMNNLLDLQDCGFFGRSSLGFDRVYGGDKRKGLGKIILIDDMIQTIQSKKKNITTIIASGNRLRREVPGKFFERPEMQDLEVVVLFEPTFHELVQSLSKLKKLRVLVIRDCDLIDNIDKLTGLEGLHVLEVSGASSLVNIPDDFFKNMTQLQSINLSGLAIKSSPSTIENLSMLRCFILRHCSELQDLPNFNVETKKLEVIDIHGARKLESYFDRVKDWKDYKGKNKNFAHLQQLEHLDFSETKIIRLPIFHTNDFRTMPILTRLLLRNCTRLKRLPQLRHLTKLQVLDACGATSLVEMLEVCLEEKEELRILDISKTSLPELADTIADVVHLNKLLIRNCSQIEELPSIEKLTHLEVFDVSGCNKLKKIDGSFGKMSYLHEVNISETNLAELPDKISELSNLKELIIRNCTKLKALPNLEKLTHLEIFDVSGSTELETIEGSFENLSCLHKVNLSGTNLCELPNKISELSNLEELIVRNCTKLKALPNLEKLTHLEIFDVSGCTDLDKIEGSFENMSYLRESILCSSKRIVLADSSCLERDQWSQIKECLKMKSEGSSFSNVAEKTREKLLYHGNRYRVLDPEVPLNIDIVDIKRATDLKTESFANAEYVSIAENGSKSVSSIFDECQMRSVKGCWVERCKNMDVLFVSDEQQEKEKSSSLSSLENLWISNLPLLTSLCSSKGGFIFKNLKKLSVDCCPRITSLFPEIPDNLEILRVKFCDKLERLFEVEAGELSKLRKLQLLDLPVLSVLGANFRNLEKCTIEKCPKLKARQDEVTRRTTDEISEDHQPHNKTIGPETQTPTQPTKDTDTTNLMELINQKTFRPKKSAPSGTKGAQLRKHIDATLGSGNLREAVKLPPGEDLNEWLAVNTVDFFNQVNLLFGTLTEFCTPENCSTMTAGPKYEYRWADGVQIKKPIEVSAPKYVEYLMDWIETQLDDETIFPQKLGKTFPPNFKEVVKTIFKRLFRVYAHIYHSHFQKIVSLKEEAHLNTCFKHFILFTHEFVLIDKKELAPLQELIESIIAPY*
>Alyrata_916980 pacid=16052145 transcript=948493 locus=948493 ID=948493.v1.107 annot-version=v1.0
MHGRGLDGNIYGGGIKCVCSESEFLEEIARDVFEQLYPTEEIGIQSLLKEIVENYLCNQPWGIRTIGIFGEPGIGKTTLATAFFRRISHGYDDSCFIKDFHKEYTEKRLEYLPPKYLGKTSMEKFDLKSFDSQPSHRKKWVLVALDDVQNAQDAKSFLGGYDKFGPGSLIIITSRKRKILEQCHMNKIYELKGLNDEDALKLFTRCAFGNRVIEQNLLDLSKRVVDSSDGNPNTLRSFAKKLKGKAVEKISWTFPDDCDVFVADDVSCDTEKNTYLRIVPCEEDDEVHENKELQSDHNAVLATGDSNTIILTPSDLSAECEFRSYSQKNPGFGLYNRISKSLPSNLKVYRLDYNSLMRSLYEHLHQKHHVLLQGFAGGLQKRWKSFSNSHDHDQLEHHLQLLLNLSGGCVVTKICLEVVRKNRESNGKNINGIKQIRYGNPELLKIKLDRDQPNGLGQYISNQN*
>Alyrata_494460 pacid=16037384 transcript=494460 locus=494460 ID=494460.v1.107 annot-version=v1.0
MVTASDVKVGPEVFINFRGVELRKTFISHLHTRLRRDGINAFIDSDEAPGRELKNLFKRIEDSKIALAVLSSRYTESHWCLQELVKMMECSPKGEGCNNKLLVIPIFYKLKISTVAELDGDFGRNLWDLWRLPGRGRDRDNRIVKWNEALQDVLSRNALVLPETGKEDDFLSTIVAHVKNALSQITPQRGQNPKPQKGGGGGGNPKPQKFLSRASNITEPEDQRLKQLEVKLNVECNDNETRIVGVVGMPGIGKTYLARKLFVKLKKKINHCVFIEFEREKSEEQGSEWLEKRLVESLLDIKNCTDTNALVVWKDSLINKKVTIVLDNVSEKKHWIKKGSKIVITTRDKSLTEGLVSDLYEVPGLNERDGLELFRAQACCTLDGNFMELSRKFVDYAGGNPLALEQFGKELRGKDVVHWETRLGTLAQCSNPTIREKLRSSYDELNELQKDAFLDIAYFFRSQDESYVRSLLDSCDPESAESGHEFRDLADKFLIGVCDGRVEMHDLLFTMAKELVEATADKSRLLLSNCAELRNKELSLDQQGRDKVRGIVLDMSKMDETPLKREVFVGMSSLRYLKVYNSLCPPHSETECKLNLPDGLEFPKDNAVRYLHWVKFPGTELPSDFDPNNLIDLKLPYSNIITVWICTKVAPNLKWVDLSHSSNLNSLMGLLKAPNLLRLNLEGCTSLKELPDEMKEMTNLVFLNLRGCTSLLSLPKITMDSLKTLILSGCSKLQTFDVISEHLESLYLNGTSINGLPPAIGNLHRLILLNLKDCKNLATLPDCLWELKSLQELKLSRCSELKMFPDVKKKVESLRVLLLDGTSIAEMPGNIFDFSLLRRLCLSRNDNIRTLRFDMGQMFHLKWLELKWCKNLTSLPILPPNLQCLNAHGCTSLRTVASPQTLPTPTEQIHSTFIFTNCHELEQVSKNAIISYVQKKSKLMSADRYNPDFVFKSLIGTCFPGCEIPAWFNHQSLGSVLTLELPQDWNAAGKIIGIALCVVVSFKEYRDQNNSLQVKCTWEFTNVSLSPESFMVGGWSEPGEETHTVESDHTFISYTSLLTIKNRQQFPSATEISLGFQVTNGTSEVEKCKVIKCGFSLVYEPNEANNTSWKETPRMEDNRQDRRSSFKTGEGDDCPSGTPTTADSNKGNGFLSSFWRDISIKKKGSLKIANQIDVGMTYEEVHPNEVSE
>Alyrata_497514 pacid=16037446 transcript=497514 locus=497514 ID=497514.v1.107 annot-version=v1.0
HLGVAQDRLNDKRVLIVLDSIDQSIQLDAIAKETRWFGHGSRIIITTQDQRLLKAHGINHIYKVEFPSAYEAYQMFCMYAFDQNFPKDGFEELAWQVTKLLGNLPLGLRVMGSHFRGMSRHEWVNALPRLKIRLDASIQSILKFSYDALCDEDKDLFLHIACLFNNDGMVKDYLALSFLDVRQGLHLLAEKSLIALEIFSADYTHIKMHNLLVQLGRDIVRHKPGHQSICAPGKRQFLVDARDICEVLTDNTGSRNVIGILFEVYTLSGELNISERAFEGMSNLKFLRFHGPYDGQSDKLYLPQGLNNLPRKLRLIEWSRFPMKCLPSNFCTKYLVHIDMWNSKLENLWQGNQPLGNLKRMDLRESKHLKELPNLSTATNLENLTLFGCSSLAELPSSLGNLQKLQELRLQGCSTLDLQGCSKLEALPTNINLESLNNLDLTACLLIKSFPEISTNIKDLMLMKTAIKEVPSTIKSWSHLRNLEMSYNDNLKEFPHALDIITKLYFNDTEIQEIPLWVKKISRLQTLVLKGCKRLVTIPQLSDSLSNVIAINCQSLERLDFSFHNHPERYLRFINCFKLNNEAREFIQTSSSTSAFLPAREVPANFTYRANGSFIMVNLNQRPLSTTLRFKACVLLDKKVDNDKEEAAARETNVFLSIREKDKIGVDVSCRPAYCFLVPPILREHLLIFEFEADVTCNELLFFFGIQGNEAVIKECGVLQL*
>Alyrata_884087 pacid=16034404 transcript=915600 locus=915600 ID=915600.v1.107 annot-version=v1.0
MSTSLLSKVNKGPQVFINFRGEELRRPFVSHLHEALRNVGINAFIDSDEDPGEDLENLFKRIEESEIALAILSSKYTESQWCLDELVKIMECSSKGEGCKKLWVIPIFYKLDTSIVKGLDGDFGVNLWKLWTKPGGVRDDRIVKWNAALQDARNKTALILKESSEEMAFLAKIVITVQNALTRNSPQSQEDTRSPPPSQGGGRGEEIPKFHSRALSRTESGEQRLKQLEEKLDVDCNDNETRIVAVVGMPGIGKTYLAKKLLAKLETKIVRHVFIQFDSERSKYQGLEWVQKTIVEDLLKKDYPTSGSEGGNVLENWKEQLREKKIVVVFDNVTDQKQIEPLKNCDWIKKGSRIVITTRDKSLTETLPCDLYEVPGLNDKDSLEFFRSQICSNLEGNFMELSRKIVDFAGGNPLALEAFGKELKKKSEDCWEKRLGTLTRVSSEEMREVLRNIFEKDLDEKQREAFLDIVCFFRSHDESYVTSLLDSVDPKSAEAGREEVRDLVDKFLIHISNGRVEIHDILFTMGKELVETTNKYWMLSSNSAVSADALRKKRGRDQVRGIVIDMSKMEEMPLDNQTFVGMSSLRYLKVYNSLCPRHCEARCKLNLPDELEFPKNNIIRYLDWMNFPGKELPSEFEPKDLIDLRLPYSKIISLWNRVKDTPKLKWVDLSHSSKLSSLSELSEAPNLLRLNLEGCTSLKELPEAMQKMKNLVFLNLRGCTSLLSLPKITMDSLKTLILSDCSQFQTFEVISEHLETLYLNGTAINGLPSAIGNLDRLILLNLIDCKNLVTLPDCLGKLKSLQELKLSRCSKLKPFPDVTAKMESLRVLLLDGTSIAEMPGSIYDLSLLRRLCLSRNDDIHTLRFDMGQMFHLKWLELKYCKNLISLPILPPNLQCLNAHGCTSLRTVASPQTLPTPTEQIHSTFIFTNCYELEQVSKNAIISYVQKKSKLMSADRYNQDFVFKSLIGTCFPGYDIPAWFNHQALGSVLTLKLPQHWNAGRLIGIALCVVVSFNGYKDQSNSLQVKCTCEFTNVSLSPESFIVGGFSEPGDETHTFEADHIFICYTTLLNIKKHQQFPSATEVSLGFQVTNGTSEVAKCKVMKCGFSLVYEPDEVENSSWKVTPRIEDKRQGRRSSFRTAEEDDDCPIATPTTATYNSFNRIVSYFKKV*
>Alyrata_875762 pacid=16061865 transcript=907275 locus=907275 ID=907275.v1.107 annot-version=v1.0
MACSSLPLRIWTYRVFASFHGPDVRKTFLSHLRKQFNYNGITMFDDQGIERSQTIAPALTRAINESRIAIVVLSKNYASSSWCLDELVQILKCKEDRGQIVMTVFYGVDPHDVRKQTGDFGRAFNETCARKTEEERRKWSQALNYVGNIAGEHFRNWDNEAKMIEKIARDVSDKVNATPSRDFDDMVGLETHLRMMQSLLDLDNDGVMMVGISGPAGIGKTTIARALKNLFSNRFQLSCFMDNFRGSYPIGFDEYGFKLRLQEELLSKILNQSGMRISHLGVIQERLCDMKVLIILDDVNDVKQLEALVNENSWFGPGSRIIVTTENKEILHRHGIDNVYNVGFPSDEEALKILCRYAFKQSSPRHSFLMMAKWVAQLCGNLPLGLRVVGSSLHGKNEDEWKYIVRRLETIMDGEIEEVLRVGYESLHENEQTLFLHIAIFFNYEDGDLVKAMLADNSLDIEHGLKILINKSLIHISSKGEILMHNLLQQMGRQAIRRQEPWKRRILIDAQEICDVLENNTNAHIPEEMDYLPPLRLLRWEAYPSKTLPLRFCPENLVELSMEDSQLKKLWEGTQLLTNLKKMDLSRSLELKELPDLSNATNLETLELSGCTSLVELPSSIANLQKLEDIMMNSCQKLEVIPTNINLTSLKRIHMAGCSRLASFPNFSTNITALDISDTSVDVLPALIVHWSHLYYIDIRGRGKYKNASNFPGCVGRLDLSYTDVDKIPDCIKDLLWLQRIYLSCCRKLTSLPELPNWLLLLIADNCELLERVTFPINSPNAELIFTNCFKLDGETRKLFIQQSFLSNCIPGRVMPSEFNHRAKGNSVMVRLSSASLRFRACIIVSHIQDQHRRIYKNVKLQYRIIGKSSWSIHKMFLVGHPRGSPGIRRKHLCIFYGDFLEEDLSIEVNSELLFEFRNISDLYTYEDCEIIECGVRILTNEVEESSDGNTKTRLDQVSEDDDDDWSYDSEPSEVLEDSEGDNMDHTTEVLISCDSKSDKAYDEEGKEDNVQGKEHTNCWSWLFLCFE*
>Alyrata_858750 pacid=16056391 transcript=890263 locus=890263 ID=890263.v1.107 annot-version=v1.0
MGSPGLHQEMNDMRLCEKIAKTLFGRGGGLQRVVLAGEAGTGKTWLAKMVSEHATKEGMCYFTLWLHLNKRFDDVMSLYENIAFQIEVYDRDEMEGKQAEDLLTALQEKISAVLRTKKRSLIHASSAVRMPYLLLILDDEGYKTSEDTVMKDLGLESFFSKQNLDLKILITRRQRDKNTTRSEIEFHATDESHAILENLTRHNLQESLIKDEAKGLLESLERSWKIDEPLIPRVVQKSNNLPAAIAMLSKSLKCITHQKNFKTLSPKQEKVLKDVLFPPALPLSDYGSKSTVESYRYNPILHLAYQLLETDDTLKNAIVDCFWHSLDFFKHCGCINYNELITQWILEGYFDPVRSVKKAYKDGHDILLELINRGMLKIQEGYFVVPEVAMNQLTDLRHHGFLGRSRLRFATVYGGDKNKSLGKVNQIDDMIKAVQANKRENIFTILVSGNRLRRETPKEYFEQPQMKDLEVLGLFSPTMGYLIRSLRELKKLRVLVIRNYDLLQSMEDLKDLRRLEVLEVFGASSVETISDDFFAAMSELQSLNLSGLRIKSSPSSISQLKYLHSLILRDCLVLEDLPDMQHLDRLEVLDVHGACKLRTCFGMKGKASRNRTFSRLQQLQLLDFSESKLKRLPIFHDPAAAANLHSLTRLSLRKCSNLVKLPNLRPLSSLQILDLSCGTSLVEVAAVCFEQKEELKMLNFSGTKLTKLPSTISGLYSHRQLLLRDNSNLEALPNIKGLTSLEVFDVSGCTNLHKIEGSFEEMLYLREVNLSGTRIETLPELPVKHSLCCPKLVVLADSRSLVRDNWSQVKEAITKEISESLSSPGTVNRIRDISKRESGRLREKQLHEAWAFDGPATKGDHREHFYKGRIYKLIYMNAVPFFDTKSHQKVLEIQGSHGIDQDKETLAKAEFVAFVDKSTESLSSIFNDLKSVRSCWLEMCGDIHKLFSGVDEERLRNLETMSIKNFRLMDSICSSSFKNLKKLSLDCCPSIKTLFPAFEPPTSLEVLKIKFCNKLEKVFEKQVEVRNLHTLCLLELPMLSVIGATLPNLEIYKKDKCPKLNTSEENLISR
>Alyrata_884073 pacid=16046332 transcript=915586 locus=915586 ID=915586.v1.107 annot-version=v1.0
MTNCEKAEELVCISCVDEVRYSFVSHLSEALRRKGINNVVIEVEGDDLLSKESEAKIEKARVSVMILSRICEPTRACHKFEKVRECQRNKNQVVVPVLYGESPSLLDWISVLDLKDLSAIHHSRMECSDSKLVQEIVRDVYEKLFYKGRIGIYSKLLEIENMVNKQPIGIRCVGIWGMPGIGKTTLAKAVFDQMSSAFDASCFIEDYDKAFHEKGLYCLLEEQLFKENPGNDATIMKLSSLRDRLNSKRVLVVLDDVRNALVAESFLEGFDWLGPGSLIIITSRDKQVFRLCGINQIYEVQGLNEKEALQLFLLCASMGEQNLHELSMKVVNYANGNPLAISVYGRELKGKKKLSEMETAFLKLKRRPPFKIFDAFKSSYDSLCDNEKNIFLDIACFFQGENVNYVIQLLEGCGFFPHVEIDVLVEKCLVTISENRVWLHNLTQDVGREIINGETVQIERRRRLWEPWSIKYLLEYNEHKACGEPKTTFKRTQGSDEIEGMFLDTSNLRFDVQPSAFKNMLNLKLLKIYCSNPEVHPVINFPKGSLHSLPNELRLLHWENYPLQSLPQSFDPWHLVEINMPYSQLQKLWGGTKNLEMLRTIRLCHSQHLVDIDDLFKAQNLEVIDLQGCTRLQNFPAAGQLLRLRVVNLSGCIEIKSVLEMPPNIETLHLQGTGILAFPVSTVKPNRRELVNFLTEIPGLSEALKLERLTSLLESSSSCQDLGKLICLELKDCSCLQSLPNMANLDLLNLLDLSGCSRLNSIQGFPRFLKKLYLGGTAIKEVPQLPQSLELLNARGSCLRSLPNMANLEFLKVLDLSGCSELETIQGFPRNLKELYFAGTTLREVPELPLSLELLNAHGSDSEKLPMHYTFSNFFDLSPQVVNDFLVKALTYVKHIPREYTQELNNAPTFSFSAPSHKNQNTTFGLQPGSSVITRLNTSWRNTLVGFGMLVEVASSEDYCDATGFGISCVCRWSNKEGRSCRIERNFHCWAPAKVVSKFFPINQQTKCLDDRFIVTRCGVRVINVATGNTSLENISLVLSLDPVEVSGYEAVKEVLRVSYDDLQEMDKVLFLYISSLFNDEDVDLVAPLIAGIDLDVSSGLKVLADVSLISISSNGEIVMHCLVRQMGKEILHEQSMLLSDCESSMTENLSDLPKKKKSKAKKVVCIPATDEADLWTWRKYGQKYILGSNFPRSYYRCTYRFTQGCLATKQVQRSDTNSNMFAITYISEHNHPRPTKRKVLDGSTRSTSSSNYSANFCLI*
>Alyrata_917053 pacid=16048660 transcript=948566 locus=948566 ID=948566.v1.107 annot-version=v1.0
MASSSSSSDLPPQQHQVFINFRGEDLRLGFVSHLVEALENDNIKVFIDNYADKGEPLETLLTKIQESRIALAIFSGKYTESTWCLRELAMIKDCVEKGNLVAIPIFYKLDPSTVRGVRGKFGDAFRDLEERDVLKKKEWKKALKWIPDLIGITVHDKSPESEILNEIVREVKKVLKKVPLKGSRNFFVEPSEGSRKVAVDRSEIIDTRTSAEGEKDKTFGIKQQLKELEDKLDLIKYKGTRVIGVVGMPGIGKTTLLKELYKTWKGKFSRYALIDQIRGKSNNFRLECLPTLLLEKLLPELNNPQIDSVEEPYKTHKGLLRERKVLVVLDDVSEREQIYALLGKYDLQNKHEWIKDGSRIVIATNDKSLLKGLVHDTYVVRQLNHRDGLQLFRYHAFHDDQAITPKVDFMKLSDEFVHYARGHPLALKILGRELYEKNMKHWETKLKILAQSPTTYIGEVVQVSFDELSMAQKDAFLDIACFRSQDVDYVESLLVSSDPGSAEAIKALKNKFLIDTCDGRVEMHDLLYTFSRELDLRASTQGGSKQRRLWLQQDIINVQQKTMGAADVRGIFLDLSEVKGETSLDREHFKNICNLRYLKFYNSHCPQECKTNNKINMPDGLELPLKEVRCLHWLKFPLEELPNDFDPINLVDLKLPYSEIERLWEGVKDTPVLKWVDLNHSSKLCSLSGLSKAQNLQRLNLEGCTSLESLRDVNLMSLKTLTLSNCSNFKEFPLIPENLEALYLDGTVISQLPDNVVNLKRLVLLNMKDCKMLENIPTCVGELKALQKLILSGCLKLKEFPEINKSSLKILLLDGTSIKTMPQLPSVQYLCLSRNDQISYLPVGINQLTYVPELPPTLQYLDAHGCSSLKNVATPLARIVSTVQNHCTFNFTNCGNLEQAAKEEITSYAQRKCQLLPDARKHYNEGLNSEALFSTCFPGCEVPSWFGHEVVGSLLQRKLLPHWHDKRLSGIALCAVVSFLDNQDQISCFSVTCTFKIKAEDKSWVPFTCPVGIWTREGDQKDKIESDHVFIAYISCPHSIRCLEDENSDKCNFTEASLEFTVTSGTSGVGVFKVLKCGLSLVYENDKNKNSSLEAKYEVPIEVSFQKPEHGIMEEEKNKNKRRSDDRRPKKKRKTRRDDIMIISTVTQTCGASVASRMEDKLSG*
>Alyrata_856130 pacid=16065754 transcript=887643 locus=887643 ID=887643.v1.107 annot-version=v1.0
MDSSCFFLTIIAAAIGFFLLFRKLRFHQEDNKEKNSSSSSSSTPSSLAPSSPPPSSLDPIWTHHVFPSFRGEDVRRDFLSHIQMEFQRMGITPFIDNEIERGQSIGPELIRAIRESKIAIILLSRNYASSSWCLDELAEIMKCREELGQTVLAVFYKVDPSDVNKLTGDFGKVFKKTCAGKTKEHVGRWRQALANVATIAGYHSTNWDNEATMIRNIATDISNKLNNSASSSDFDGLVGMTAHLKKMEPLLCLGSDEVRMIGIWGPSGIGKTTIARVVYNKLSNSFQLSVFMESIEAKYTRPCSDDYSAKLQLQQQFMSQITNQSDMKISHLGSYFRGMSKLEWTKALPRLRSSLDADILSILKFSYDALDDEDKYLFLHIACFFNREWIVKVEEYLAETFLDVSHRLNGLAEKSLISLNGGYINMHDLLVKLGIDIVRKQSLREPGQRLFLVDAREICEVLNLDANGSRSVMGINFNFGEDRIKEKLHISERAFQGMSNLQFLRVKGNNNTIHLPHGLEYISRKLRLLQWTYFPMTCLPPIFNTEFLVELVMPYSKLEKLWEGIKLPSSIGNATNLELLDLGGCSSLVELPSSIGNLINLKELHLSSLSSLVELPSSIGNLINLKELDLSSLSCLVELPFWIGNATNLEVLNLDQCSSLVKLPFSIGNLQKLQTLTLRGCSKLEDLPANIKLGSLGELDLTDCLLLKRFPLSIKSWSRLNEVDMSYTENLKNFPHAFDIITGLHMTNTEIQEVPPWVKKFSRLTVLILKGCKKLVSLPQIPDSISYIDAQDCESLERVDCSFHNPKIWLIFSKCFKLNQEARDLIIQTPTSRSAVLPGREVPAYFTHQSTTGGSLTIKLNEKPLPTSMRFKACILLVHKGDNEARDDKNWMDENCYIVSCKKSKHYLYPVLAEHVYVFEVEADVTSSGLVFEFKIRSKNWKIKECGVFQLSEVP*
>Alyrata_883370 pacid=16061444 transcript=914883 locus=914883 ID=914883.v1.107 annot-version=v1.0
MASPSSLKSRNYRFNIFSSFHGPDVRKSFLSHLRKQFNYNGITMFDDQGIERSETIAPSLIQAIRESRILIVILSTNYASSSWCLNELVEIMECKKVMGQIVMTIFYGVDPTHVRKQIGDFGKAFSETCSRNTDVEMRKWSKALTDVSNILGEHLLNWDNEANMIEKVAGDVSRKLNATPSRDFADMVGLEEHLKKIEFLLHLNHDDGAMIVGICGPAGIGKTTIARALHSLLSSSFQLSCFMENLRGSYNSGLDEYGLKLCLQQQLLSKILNQNGMRVYHLGAIHERLCDRKVLIILDDVNDLKQLEALADETRWFGPGSRIIVTTEDQELLQQHGINNTYQVGFPSKEISLKILCRYAFRQSFPHHGFKELALRLTKLCGNLPLGLRVVGSSLRGKKEEEWEEVMCRLETILDHRDIEEVLRVGYESLHENEKSLFLHIAVFFNHKDGDIVNAMLAETNLDIKHGLRILVNKSLIYISTKREIVMHKLLQQVGRQVIHRQEPWKRQILIDAHEICDVLENDTGNRAVSGISFDTSGIAEVIISDRALRRMSNLRFLSVYKTRYNGNDRVHIPEEIEFPPRLRLLHWEAYPKKSLPLRFCLENLVELYMRDSQLEKLWEGAQPLTNLKKMDFSSSRKLKELPDLSNATNLKRLQLNGCTSLVEIPSTIANLHKLEDLVMNSCVNLEVVPTHINLASLERIYMIGCSRLRTFPDMSTNISQLLMSETAVEKVPASIRLWSRLSYVDIRGSGNLKTLTHFPESLWSLDLSYTDIEKIPYCIKRIHHLQSLEVTGCRKLASLPELPSSLRLLMAEDCKSLENVTSPLRTPNAKLNFTNCFKLGGESRRVIIQSLFLYEFVCLPGREMPPEFNHQARGNSLTIINEKDCSFSGSSKFKVCVMISPNHHHHTKENRELRLKYGIIGKSGYRYPIFIVHPRESPGIRTDHLCIFHCDFPGEEILLDVGSKILFEFSSRYCEIIECGVRILTKDEEGSNNNRSNKYRLDQVSEDKDNWSYEFEPGESILDKVSDEEEDNVEGKEHTNCWSWLFACFNLFHIGCLGWGTKR*
>Alyrata_883914 pacid=16039611 transcript=915427 locus=915427 ID=915427.v1.107 annot-version=v1.0
MDPWSSSYNWVYDVFPSFSGEDVRLTFLSHLLKELDRKMIIAFKDNEIPRGQSLDPELKQAIRDSRIAVVVFSKNYASSTWCLNELLEIVQYKEEFGRQMVIPVFYDLDPSHVRKQTGDFGKIFQETCKNKTEDVINRWKKALTDVANILGYHSVTQVNEAKMIEEIANDVSGKLLLTTSKDFEDFVGIEDHIANMSELLELESEEVRMLGIWGSSGIGKTTIARTLFNRISRHFQGSIFIDRAFISKSMESYSRANPDDYNMKLHLQGNFLSKLLKKKDIEINHLGALEERLRHQKVLIFIDDLDDLMVLEVLAGQTQWFGCGSRIIVVTTDKYFLTAHDIDLIYEVGLPPIKLALEMFCRSAFKQKYPPDGLMEFASEVVNRAGSLPLGLNVLGSSLRGLNKDDCMNMLPRFRRSLDGKIEKTLRVSYDGLSREEDKAIFRHISCLFNHVETKDIKLFLADSELDVNIGLKNLVDKCLIHERWGKVEMHCLLEEMGRNIVRIQSIDKPERREFLVDSKDICDVLTRAIVSFS*
>Alyrata_875523 pacid=16041409 transcript=907036 locus=907036 ID=907036.v1.107 annot-version=v1.0
MASSSSPRTWRYRVFTSFHGPDVRKTFLSHLRKQFICNGITMFDDQGIERGQTISPELTRGIRESRISIVVLSKNYASSSWCLDELLEILKCKEDIGQIVMTIFYGVYPSHVRKQTGEFGIRLSETCDGKTEEERRRWSQALNDVGNIAGEHFLNWDKESKMVEKIARDVSNKLNTTISKDFEDMVGIEAHLQKMQSLLHLDNEDGAIIVGICGPSGIGKTTIARALHSRLSSSFQLTCFMENLKGSSNSGLDEYGLKLCLQQQLLSKILNQNDLRIFHLGAIPERLCDQKVLIILADVDDLQQLEALANETSWFGPGSRIIVTTEDQELLEQHDINNTYHVDFPTTKEARKIFCRSAFRQSSAPYGFEKLVERVIKLCSNLPLGLRVMGSSLRRKKEDDWESILHRLENSLDRKIEGVLRVGYDNLHKNDQFLFLLIAFFFNNQDNDHVKAMLGGSNLDVRYGLKTLTYKSLIQISIKGEIMMHKLLQQVGKEAVQRQDNGKRQILIDTDEICDVLENDSGSRNVMGISFDISTLLNDVYISAEAFKRIRNLQFLSIYKTRFDTNVRLHLSEDMVFPPQLRLLHWEVYPGKCLPHTFRPEYLVELNLRDNQLEKLWEGIQPLTNLKKMELLRSCHLKELPDLSDATNLEVLNLARCESLVEIPPSFGNLHKLEKLIMDFCRKLKVVPTHFNLASLESLGMMGCWQLKKIPDISTNITTLSMTDTMLEDLTESIRLWSGLQVLDIYGSVNIYHATAEIYLEGRGADIEKIPYCIKDLDGLKELHIYGCPKIASLPELPSSLKRLIVDTCESLETLVPFPFESAIEDLYFSNCFKLGQEARRVITKQSRDAWLPGRNVPAEFHHRAVGNSLTIPSDTYECRICVVISPKQKMVEYFDLLCRQRKNGISTGQKRLQLLPKVQAEHLFIGHFTLSDKLDSGVLLEFSTSSKDIAIIECGIQIFHGHYR*
>Alyrata_474812 pacid=16039609 transcript=474812 locus=474812 ID=474812.v1.107 annot-version=v1.0
NFPFPFVRDNEAKMIEKIACDVSDKLNVTPSRDFDGMVGLEAHLRKMESLLDLDNDGAKIVGISGTAGIGKSTIARALHNALSTRFQHNCFMDNLHESNKIGLVDYGLKLRLQEQLLSKILNLDGIKIGHSGVIQERLHDQRVLIILDDVESLDQLEALANIMWFGPGSRVIVTTENKEILQQHGISDIYHVGFPSSREALMIFCLSAFRQISPPGGFMDLAVEVAKLCGNLPLALHVLGSSLRGKNYSDWIEELPRLQTCLDGRIESVLKVGYESLHEKDQALFLYIAVFFNYEHADHVTSMLAKTNLNVRPGLKILPGLKILANRHLIHIGHGAKGEVVMHRLLQVMARQVISKQEPWKRQILVDNQEISYVLENAEGNGSIVGISFDVGEINKLTLSARAFERMHNLFLLKVYDRWLTGKRQLHIPEEMDFLPPLSLLRWDAYQRKTLPRRFCPENLVELHMPDSQLEKLWDGTQPLLNLTKMNFRGSSCLKKLPDLSNASNLERLDLYECIALVELPSSISNLRKLNYLETNLCRSLQVIPTLINLAFLKEIKMMGCSRLRSFPDIPTNIINLSVMETTVAEFPASLRHFSLLKSFDISGSVNLKTFSTHLPTVVVTELHLDNSGIESITDCIRGLHNLRVLALSNCKKLKSLPKLPSSLKWLRANYCESLERVSEPLNTPNADLDFSNCFKLGRQARRAIFQQWFVDGRALLPGRKVPALFDHRARGNSLTIPNSASYKVCVVISTEFDHQAKDSTIVSRLLCRCRVIGNLVNSTDVKFVLSDICKYRMEHLFIFHITNPMPFFYPSSREIVLEFSSIYQDFDIIECGVQILTDETDGNKNGGSGDEDDLWYIHEFSESLDKEEKDNDSVAKSESCGVSDKDDEEGNKTVSGEASKDKDEDIADDSDSESISKKHPRKRTMIIATTNLKKWILCLLLFFLFSFAFVKVSIYFDLL*
>Alyrata_859454 pacid=16052185 transcript=890967 locus=890967 ID=890967.v1.107 annot-version=v1.0
MELQGKKEIEVVPIFYGVNPSDVRNQRGNFALERYQGLEMADTVLGWREALTRIANRKGKDSTQCEDEATMIEDIVRRISSRLLSMLPIDFGDIVGMKTHVEGLSPLLNMDANDEVRMIEIWGMGGIGKTTIAKYIYEQYKHRFSPHFCFIPNVRKISSKHGLLYLQEKLISNILGEEHVKLWSVEQGAHCIKSRLGHLKVFIVLDDVDDVNQLYALAKEAKWFGLGSRIIVTTRDKSLLNNFCGVRIFVYDVKCMDNDNAIKLFEQVAFEGGHPPSHVYKDLSNRVSRLAQGLPLALEAFGFYLHGKSLMEWKDGLKSFEEAPYENIMSILKISYDNLDELGKTAFLHVACLFNGDPVLRVTTLLDCGRFGIRDLVEKSLIDISTDGCIAMHGLVEQTGRHIVCQESGNRPAKQRILWHPDDIYRVLANYAGTRKIEGVALDVCVLPYSFHIEWNALEPMYNLKFLKIYKHSKGSESRIRRNLEENPIVSRKLRLLHWDAYSYTTLPSKVSPDCLVELNLCYSKLTSLWSGVPRLLHLRRLDLTGCEDLKELPDLHEAVCLEELILEGCISLQRIPKSIWGLSRVKKLDVSNCDGLKNLRIILRESESTVFQSSISGMCLHVRLIHMEVLDPTPYEFEGISIPNLSINGEIKIKLELLEGYAEHLCFLSEQEIPHELMMLENQTPKLMSSPYNFKSLDIMRFICSERSNLFKCYSFSDFPWLRDLNLINLNIEEIPDDIHHMMVLEKLDLSGNGFRVLPTTMILLTNLKHLTLCNCCRLETLPDLYQLETLTLSDCTNLQALVNLSDAQQDQSRYCLVELWLDNCKNVQSLSDQLTRFKSLTYLDISRHDFETVPTSIKDLPLLVTLCLNYCKKLKSLKEVLPLSLKYLYAHGCKSLDAFIEYHVHHRDLSPCLQWKQDSSQITRFPAGRRSEEVTIFCYQFFYALAKFFLFPFIGTDMCLLPGF*
>Alyrata_916981 pacid=16047986 transcript=948494 locus=948494 ID=948494.v1.107 annot-version=v1.0
MTESEQIVYISCLEEVRYSFVSHIFEALCLKRINDVFVDSDDLLSKEAQAKVERARVSVMILPGNHTVRLDKLVKVLECQRTNDQVVVPVLYGNRTVEAEWLSALDSKGFSSVHQSRKECSDAKLVEEIVKDVYEKLFYTGRIGIYSKLLEIENMVNKQPIGIRCVGIWGMPGIGKTTLAKAVFDQMSSVFDASCFIEDYDKSIHEKGLYCLLEEQFLKEKPGADGTTTKLSLLRKKLHNKRVLVVLDDVRNPLAAEPFLGGFDWFGPKSLIIITSRDKQVFRLCRVTQIYDVQGLNEKEALRLFSLCASIDDMAEQNLHEVSMKVIKHANGHPLALSLYGRELKGKKRPPEMETAFLELKERPPAVFVDAIKSCYDTLNDREKNIFLDIACFFQGENVDYVMQLLEGCGFFPHVGIDVLVEKCLVTISENRVRMHNLIQDVGRQIINRETGETKRRSRLWEPCCIKYLLEDNAEKENGEHQTTLERAQFCYLLIVLYX
>Alyrata_895140 pacid=16051958 transcript=926653 locus=926653 ID=926653.v1.107 annot-version=v1.0
MTHDVFLNFRGKEMRKTFVSHLLSSFTTKNITSFIVSDPFEDPDLKAMEQSLVAIPVISKNYVISNLWMDDLRKIIECEKIGTLTAIPIFFQVSPLDILHATEKYADTQDETLEMVRKWLYAQVSRKPSFHSNDWDDDSELVDKITSFVSDILESSTSSYQSTGLSPAPSLKLESAFRVSKFMHWRSLSLPSSAFTPISLSAFSQFPLLDMKGRLENLRAMILRVESRAIGICGMEGVGKTTLARHLYEEMAPRFQHHIYIKNVINRSQCPFSLLDMLASETFKESSFRGSSDSVECPRYEEALAFFSEFAFKQSSPLPVFESLSFRAVHVANRLPLALKVLGSYLRDREIDEWESTLRKLEASRDNYASEVKSYIGADDYAPRRPIKVDRHIGVDEANCFPLYCLALE*
>Alyrata_473526 pacid=16040420 transcript=473526 locus=473526 ID=473526.v1.107 annot-version=v1.0
MASFIDLFAGDITTQLLKLLVLVANTVYSCKGIAERLITMIRDVQPTIKEIQYSGVELSNHRQTQLRGFFEILEKARKLCEKVLRCRRWNLKHVYHANKMKDLEKNISRFLNSQILLFVLAEVCHLRVNGDRIERNMDRLLSERNDSLSFPETMMEIETVSDPPIQMVGLDLGKRKVKEMMFKFTDTYLFGISGMSGSGKTTLAIELSRDDDVRGLFKNKVLFLIVSRSPNFENLEFCIREFLNDGVQQRKLVILDDVWTRESLDKLLSKIRGSTTLVVSRSKLADPRTTYNVELLKEDEAMSLLCLYAFDHKSPPSPFSKKLVKQVVDECKGLPLSLKVLGASLKNKPERYWEGVVKRLLRGEAADETHENRVFAHMEESLENLEPKLRECFLDMGAFPEDKKIPLYVLTNVWVERHDIDEETAFSFVLRLADKNLLTIVKNPRFGDVHIGYYDVFVTQHDVLRDLALHMSNRVDVNRRERLLMPKREPMLPREWEKNNDEPFDAKIVSLHTGKNYLTLNEFGEMDEMDWFDMDLPKAEVLILNFSSENYVLPPFIGKMSRLRVLVIINNGMSPARLHGFSIFANLAKLRSLWLERVHVPEFTSSTIPLKKLQKMHLIFCKVNNSFDQTSFDISQIFPSLSDLTIDHCDDLVELNSIFGITSLNSLSITNCPRILELPKNLSNLQSLERLRLYACPELISLPVEICELPCLKYVDISQCVSLIYLPEKFGKLGKLEKIDMRECSLLGLPSSVAALVSLRHVVCDEETSSMWEKVKKIVPELCIEVAKKCFTVDWLDD*
>Alyrata_493465 pacid=16040757 transcript=493465 locus=493465 ID=493465.v1.107 annot-version=v1.0
ETEKNYASSSWCLDELLEIIKCKEAMGQIVMTVFYGVDPSDVRKQTGEFGRAFDETCSRSTKEKRRRWSQALNHVGNIAGEHFQNWDNESKMIEKISRDISNILNTTISRDFDDMVGLEAHLEEMKYLLDLDYEDGAMIVGICGHAGIGKTTIARALHSLLSSSFQLSCFMENLRGSFNSGLDEYGSKLSLQEQLLSKILNQNGMRIYHLGAIQERLCDQKVLIILDDTNWFGPGSRIIVTTEDQEILEEHGINKTYHVGGGGGDEWEALLDRLETSLDRNVEGALRVGYDSLHVEEQALFRYMAVFFNYNKDDHVIAMLADSNLDVKQGLKILTKKSLIYKSTSGKIVMHKLLQQVGRQAIHRQEPRKRHILIDVDEISLENDTDTRAAIGISLDTSGINKVFISEGAFKRMRNLRFLSVYKTRYVQNDQVDIPKDLEFPPHLRLLRWEAYPRNALPTTFHPEYLIELDLQESQLERLWQGTQPLTNLKKMDLTRSSHLKELPDLSNATNLERLELSYCKSLVEIPSSFSELRKLETLIIHNCTKLEVVPTLINLASLDFVDMQGCSQLKSLPGISTHISILVIDDTVLEELPTSIILCTRLTSLFIKGSGNFKTLTPLPMSLKYLDLRCTASFFAQVLKFICGLQFHQLLQTEPRSTKSIIQQSFFPMLRVLPGREVPETFNHQAKGNFLTISDSHFSAFSRFKACIVISPTRLITERRRLISLLCRLISKNGDSINEVYHCFSLPDQSPGTQSEHLCLFHANLLERDRSAHLLTPTRLFDVVLKYMEIEIVQQQSDWTINASEDETVNISDDVQIDIHANPIRYLKKPMNPLFLGGGAVVVSPSERVIEKELKTDASMKTDGMADHSSYVNHDRDIDQALVSLKKGTQLLKYSRKGRPKFRSFRLSPAVFRRYLRPEKDYLSFSLIYHNGDRSLDLICKDKAETEIWFAGLKSLIRQNRNKHAKSEIPEIHDSDCFSTGRPSTASIDFAPNNTRRGRTSIDLGIQNSPTKFGSSDVGYERGNMLRPSTDGFRISVSSTPSCSTGTSGPDDIESLGDVYVWGEVCSDGISQDGTVNCRTVKIDIACGVRHIALVTRQGEVFTWGEEAGGRLGHGIQVDVSRPKLVEFLALTNIDFVACGEYHTCAVSTSGDLFTWGDGIHNVGLLGHGSDLSHWIPKRVSGPVEGLQVLSVACGTWHSALATANGKLFTFGDGAFGVLGHGDRESVSYPKEVKMLSGLKTMKVACGVWHTVAIVEVMNQTGTSMSSKKLFTWGDGDKNRLGHGNKETYLLPTCVSSLIDYNFQQIACGHTLTVALTTSGHVFTMGGTSHGQLGSSNSDGKLPCLVQDRLVGEFVEEISCGDHHVAVLTSRSEVFTWGKGSNGRLGHGDKEDRKTPTLVEALKERHVKSISCADQSVCSGCRQAFGFTRKRHNCYNCGLVHCHACSSKKALKAALAPTPGKPHRVCDACYTKLKAGESGYNSNVANRNSTTRSLDGSVRPDRDIRSSKILLSPKTEPVKYSEVRSSRSESSIVRASQVPALQQLRDVAFPSSLSAIQNALKPAASTSTSTLSSGIRSSRRSSPPRSSGFSRSMIDTLKKSNGVINKEMTRLQSQIKNLKEKCDNQGTEIQRLKKTAREASDLAVKHSSKHKAATEVMKSVAEHLRELKEKLPPEVSGCEAFESMNSQAEAYLNASEASESSLPTTSVGMGQQDPTPSANTQDQNIEEKPSSNGGNMRSQEPSGTTEASSSSKGGGKELIEQFEPGVYVTYVLHKNGGKIFRRVRFSKRRFDEHQAEEWWNSKKDRLLKRYSHHASSSSPTASDPVPTPTQPQRPASPTQPTQPQPPASPTQPNPDQAEDSEKFLKA
>Alyrata_883910 pacid=16041976 transcript=915423 locus=915423 ID=915423.v1.107 annot-version=v1.0
MASSSSSSRNWVYDVFPSFSGEDVRITFLSHFLKELDRKLIIAFKDNEIERSQSLDPELKQAIRSSRIAVVVFSEKYPSSSWCLDELLEIVRCKEELGQLVIPVFYGLDPSHVRKQTGQFGEAFAKTCQRKTEDETKLWRQSLTDVANVLGYHSQNWPSEAKMIEAIANNVLGKLNFTPSKDFEDFVGMEDHIAKMSVLLNLESEEVRMVGIWGSSGIGKTSIARALYNQLSRRFQGSVFIDRAFVTKSKSNYESANPDDYNMKLYLLRSFLSEILDKKNVRINHLGAAEETLNRRKVLIFIDDMDDQVVLDTLAGQAQWFGCGSRIIVITKDKHFLRAHRIDHIYEVCLPSKDLALKIFCRSAFKKNSPPEGLMDLASEVALCAGNLPLGLKVLGSYLRGRDKEDLMDMLPRLRNSLDGKIEKTLRVSYDGLNDKKDKAIFRHIACLFNGEKANDIKLLLADSGLDVNIGLKNLVDKSLIHVRKEIVEMHSLLQEMGKEIVRAQSNEPGEREFLVDAKEICDLLEDNTGTKKVLGISLDMDEIDELHIHENAFKGMRNLIFLKFYTKKWDQKNEVRWHLPEGFNYLPHKLRLLRLDGYPMRHMPSNFRTENLVELHMPGSKLERLWEGVQELKGLKTINLHRSKNLKEIPNLSMATNLEELHLGDCSSLVELSSSVQYLNKLKSLVMSGCINLEILPTGINLQSLFSLNLKGCSGLKIFPNISTNISWLILDETSIEEFPSNLRLDNLLLLSMCRMKSQKLWDRKQPLTPLMAMLPHSLEELFLSDIPSLVDIPSSIQNFTHLDCLGIEDCINLETLPTGINFHHLESLNLSGCSRLKTFPNISTNIEQLYLQRTGIEEVPWWIEKFTKLDYITMEKCNNLIRVSLNIYKLKRLMVDFSDCGSLTEASWNGSPSEVAMVTDNIHSKFPVLEEAFYSDPDSTPPEFWFNFHFLNLDPEALLRQRFIFNSITLSGEEVPSYFTHQTTEISLTSIPLLQPSLSQQFFKFKACAVVSFDSLFLTWGFGVYIRVNCRFKDRHGNSFDTFGQPHGFSGSKKDNNLFILDCRVPLNKDNAALAQLNYDHVDMEIQIRKLDQSYKYGYTFKLKGWGIRVLEECSLLENRLPHVYEADEDNLVNMTEHSEEYVETVVKRQRETGSDCILPKGPLKKPLLCPASDTQEENKTSL*
>Alyrata_872326 pacid=16052577 transcript=903839 locus=903839 ID=903839.v1.107 annot-version=v1.0
MATSSCVWVFDVFPSFSGEDVRRTFLSHLLLALDRKLITCFKDSEIQRSQSIGLELVHAIRGSRIAIVVFSKIYASSSWCLNELLEIVKCKEEKGQMVIPIFYALDPSHVRKQTGDFGKAFEMICESKTDELQIQWRRALTDVANIHGYHSENWYNEAHLIEEIANDVLGKLNNVTPSMEFLDFVGIEDHLAKMSLLLCLESEQVRMVGLWGPSGIGKTTIARALFIRISRHFQSSVFIDRAFVSKTMEIFRGANPDDYNMKLHLQENFLSEILNKKDIKVHHLGAVGERLKHKKVLIVLDDLDDQIVLDALVGGTQWFGCGSRILVITKDKHLLRAHGIDRIYKVGPPSHKLALEMFCQYAFRQNSPREGFAELASEVTKGAGNLPLALNVFGLYLRGRDIEDWLDMLPRLRKGPYGKIEKALRVSYDGLGSKEDKAIFCHIACLFNGMEANDIKLLLADSDLEVNIGLKNLIDNSLIHERGSTVHIHCLVQEMGKEIIRTQSNKPREREFLVDSKDIGDVFNDTSGAKKVLGLSLSLAEFDKLHIDKRAFKRMRNLRFLRIYEDSLDLHNQVRLHLPGGLSYFPPKLKLLCWDGYPMRSLPASFRAEHLNVLRMRNSKLEKLWEGVESSAYPEDRVELPSSLRNLNELYMQTCSELVALSAGINLESLYRLDLGGCSRFWGFPYISKNVSFLILNQTAIKEVPWWIENFSRLICLEMRECKRLRYISPKISKLKLLEKVDFSNCEALTSASWLDGPSAVATGGNNIYTKLPVLNFINCFKLDQEALVQQSVFKYLILPGREVPLYFTNRATGSTLAICLLQRSLSQQFFGFRVCIAVDTHEANSFTPRWICCHVTRKDGSSFDSTDCHLAIDLPRQMDNHLVIFDCCFPLNKDIDALAELNYDRVDIEITFTTDSLCKIKGCGVRLSEICSYLDNGLSNVCEADESKHGEEYGDSIAEIRRSRKRVRIMEKSI*
>Alyrata_884099 pacid=16041461 transcript=915612 locus=915612 ID=915612.v1.107 annot-version=v1.0
MSKVSSSNLVHDPPPQHQVFINFRGTELRNNFISHLEKALLNKKVNVFIDIRERIGKDKDIFFQRIRESRITIAVISSKYTESKWCLNELAEIQKCVLAETMEVFPVFYKVDVGTVEKQTGEFGENFKKLLEQHHSEREKWERALKFVTSKLGVRVDEKSFECDIVDHVVKDVMKAINEIPTDQGTKSPRGDIIVLPEGNIRGEPESSSSWSSKASPFFGIETRLEQLKEKLDFESNEVTRVVGVVGMPGIGKTTLAKKVLEDWGYEFSHTMFLDDVREKSKYPEIHNLQMELLCGLTNIKYERKEQTETDLLLKFLKVEVSKNKVLFVLDDVSEKSQIENILGESEWLKEGSKVLITTNSKSVVKGMVNETYLVPGLSDNDALNYFERHAFSVSCEPSFMKLAREFVEYSRGNPLALKVLGGELLGKQKSYWESKLGTLAKSPISNTIQNVLRIPYDDLSLHHKNLFLDVACFFRFEDEYHVRSFLDSSVHENVSEIKDLADKFLINICGGRLEINDLMYTFAMGLESQSSSEDCTSGRRLSNHGEIITVLRNKVEATKVRGIFLDMSEVPKEMKLSSDTFKEMNDLRYLKFFDSSCPKECEADCNLNFPNGLRFTLEKIRYLHWLKFPLKIFPRSFNPKNLIDLKLPYSQLEQVWKGEKDTSKLKWLDLNHSSKLRTLSGLSLARNLQSMNLEGCTKLEAVHHELKNMGSLLFLNLRGCTSLESLPKIKLNSLKTLILSGCSNVDEFNLISEKLEELYLDGTAIKGLPSDIGNLQRLVLLKLKDCKKLLSLPDTIRNLKALEKLILSGCSSLVSFPEVKQNLKHLKTLLLDGTAIKDVHDVVHRLSINQGQFSSFTHYDLCEWRHGINGLSSVQRLCLSRNDFTSLPESIMYLYNLKWLDLKYCKQLTSLPMLPPNLHWLDADGCISLKNIENSLSLLLAATEQLHSTFIFSNCKKLDQVAKNDIVSYVRRKIQLMSDALVHKNKGSILDVLIKICYPGWQLPVWFDHRSVGSELKQNLPRHWNEDGLTGIALCVVVSFKDYKDHNTRLLVRCTSEFKKEDAPLIQFSCILGGWTKQISDNPGDIVEPSGHVFIGYTNLLHVMKRDRGAKCVGTEVSFKFEVTDGAKQVTNCEVLKCGFTLIYAPTTKPVHSLCTQVYSDHGEQMSGSTTAIKGTVEERYNKHGTGAPSVSFVAPTMESEITKKVQHFEATSNVEDIKNEANSAGGPSRNNVDANSESSDHNSNGGSMSPGSSGEGEVFNNESPKKEETNSTSSALPLENNTNENGTNNVRERLEKPIRLICLVISIYLGAAFVLRKDNKKRSNQ*
>Alyrata_354804 pacid=16041035 transcript=354804 locus=354804 ID=354804.v1.107 annot-version=v1.0
MDLSNKFVDYSKGHPFALKLLGSDLCQRDKLYWIRKLERPQRRPDGKVQEVLHMSYEELCLEEKSIFLDVACFFRSEKLDLVSRILSTYHIDASNVINDLIDKCLVTVSDNRLEMHDLLLTMEKEIGYESSIKEAGKRGRLWDQEEICRVFKHKTGTAKIRDIFLDMSNVESMKLSADIFTGMLSLKFLKFYNSHCSKWCKNDCRFRFPGGLDCFPDELVYLHWQGYPLEYLPLNFNPKKLIDLSLRYSSIKQLWEYEKNTGELRSSLNLECCTSLAKFSSIQQMDSLVSLNLRDCINLKRLPKSINLKFLKVLVLSGCSKLKKFPTISENIESLYLDGTSVKRVPESIESLRNLAVLNLKNCCRLMRLQYLDAHGCISLETVAKPMTLLVIAEKTHSTFVFTDCFKLNRDAQENIVAHTQLKSQILANGYLQRNHKVQYLRFYHFQELVLGPLAAVSFPGNDLPLWFRHQRMGSSMETHLPPHWCDDKFIGLSLCIVVSFKDYEDRTSRFSVICKCKFRNEDGNSISFTCNLGGWTESSASSSLEEPRRLTSDHVFISYNNCFYAKKSHELNRCCNTTASFKFFNTDGKAKRKPDFCEVVKCGMSYLYAPDENDYRLQGLQENNLEKAVSRKETELNETALDEAAMSKRARLCLQEEELLNRKRKKDDISYPDHECSVTSVFSYV*
>Alyrata_884150 pacid=16053085 transcript=915663 locus=915663 ID=915663.v1.107 annot-version=v1.0
MADSEQLVCISCVSEVRYSFVSHLSEALRRKGISSVIIDVDSDDLLSKESQAKIEISRVSVMVLSRICEPTRVCQNFVNVIECQRNKNQVVVPVLYGESPLLGEWLSVLDLRDLSPVHQSRKDCSDSQFVKEIVRDVYEKLFYKGRIGIYSKLLEIEKMVCKQPLGIRCVGIWGMPGIGKTTLAKAVFDQMSGEFDASCFIEDYSKAIQEKGVYCLLEEQFLKENAGGAGGTVTKLSLLRNKLNNKRVLVVLDDVRSPLVVESFLGGFDWFGPKSLIIITSRDKQVFRLCRVDQIYEVLGLNEKEALQLFSFCASIDDMAEQSLHEVSMKVVKYASGHPLALSLYGRELKGKKTLPEMETTFLELKEHPPTMFVDAIKSCYDTLNDREKNIFLDIACFFEGENVDYVMQLLEGCGFFPHVGIDVLVEKCLVTITENQVRMHNLIQNVGRQIINRETRQTKRRDRLWEPWSIKYLLEDNGEKENGEHKTTLERAQGPEEIEGMFLDTSNFSFDIKPAAFDNMLNLRLLKIYSSNPEVHHVKNFLKGSLNSLPNELRLLHWENYPLQFLPQNFDPIHLVEINMPYSQLKKLWGGTKNLEMLKTIRLCHSQQLVDIDDVLKAQNLEVIDLQGCTRLQSFPATGQLLHLRTVNLSGCTEIKSFPEIPPNIETLNLQGTGIIELPLSIIKPNYTELLNLLAEIPGLSGVSNLEQSDLKPLTSLMKMSTSNQNLGKLICLELKDCARLRSLPNMNNLELLKVLDLSGCSELETIQGFPQNLKELYLAGTAVRQVPQLPQSLELFNAHGCVSLKSIRVDFEKLPVHYTLSNCFDLCPKVVSDFLVQALANAKRIPREHQQELNKTLAFSFCAPSHANQNSKLDLQLGSSVMTRLNPSWRNTLVGFAMLVEVAFSEDYYDATGFGISCVCKWKNKEGHSHRIERNLHCWALGKAVQKDHMFVFCDDNLRPSTDEGIDPDIWADLVVFEFFPVNNQTRLLGDSCTVTRCGVRVITPPNCNTSLEISSSVLSLDPMEVSGNEGEEVLRVSYDGLQEIDKALFLYLAGLFNDEDVDLVAPLIANSIDMDVSYGLKVLADRSLIRVSSNGEIVMYNLQQEMGKEILHTESKKTDRLVDNSQSSMIDSKEIEITHSKNRRKKSRAKKVVRVLDPGSRSSEEVADLWVWRKYGQKPIKGSPYPRNYYKCTSSKGCSARKQIERSRTDPNMLVITYITEHNHPSPTQRNALAGSTHSPSSSKCSAVTTSDSCRVSQHKDEPDKSHLPSSPASPPYAAMVIKEEDMERRDNMEFDDDVEDTLIPELFPEDIFADLDKLESNSQTMFLSNSSSGGNMENQGRNSSDDMGINLPNKTL*
>Alyrata_877022 pacid=16042034 transcript=908535 locus=908535 ID=908535.v1.107 annot-version=v1.0
MFIIILGPVPSALQPTEYRTDVNPHRRFPNRLGMKQNGGSSSTSPPSTLSSLTSPPSSLSSSTSPSSSLSCTGTHHVFASFRGEDVRRKILSYIQQEFQRKGIIPFIDNEIKRGESIGPELIKAIRESKIAIVLLSRNYASSKWCLDELVEIMECKKKFGLTVFVVFYEVDPSHVKKLTGEFGAVFQKTCKGRTKEEIWRWRQAFEEVATIAGYDSRDWENEAAMVDGFEDLAWKVTRLAGRLPLGLRVMGSRLKGMSKEEWKAELPRLRVRLNGDIWSILKYSYDALDDEDKDLFLYIACFFNDESIDHTFEDTFKNNFSNVQQGFRVLVQRSLISEERYQPMHNLLVQLGREIVRKQSNEPGKRQFLVDPRDVCEVLTDHTGSESVVGISLEVYENIDKLNISERAFEKMSNLQFLRIFKGRWHLPQVLNNLPPNLRILEWDDYPMSCLPSKFNPEFLVKILLKGSKLEKLWEENQQRLINLKVMDLRYSENLKELPNLSKATNLTLCLQGCSKVKVLPINITLDSLEELDVTGCSQLKSFPEISTNIESLMLCGTLIKAFPLSIKSWSRLHDLRITYCEELEEFPHALDIITELELNDTEIEEVPGWVNGMSRLRQLVLNKCTKLVSLPQLPNSLSILNAESCESLETLACSFPNPKVCLKFIDCWKLNEKGRDIIIQTSTSSYAILPGREIPAFFAYRATTGGSVAVKFNQRRLPTSFRFKACILLVYKGDEADYAEWGPYLTEHLYIFEMEVKNVESREIFLKFGTHSSIWEIGKCGIRPLLEDDTHVEGSI*
>Alyrata_884855 pacid=16058876 transcript=916368 locus=916368 ID=916368.v1.107 annot-version=v1.0
MVEKLCSDTENETHISNRLIACFTSFLTRNSIGFDAKKHGSERVRNFLEDVKDLVYDAEDILESYVLNKSRAKEKGIKKHVRRLACFLTDRRKVASEIEGITKRISEVIGDMQSLGIQQIIDGGRSLSLQDRQREQREIRQTFAKSPDHDLVGVEQSVEELVGHLVENDKIQVVSISGMGGIGKSTLARQVFHHDIVRRHFDGFAWVYVSQQFTQTYVWQRILQELRPHDGEILQMDEYALQGKLFQLLQTGRYLVVLDDVWKKEDWDRIKAVFPQQRGELLWYIYEALSLFSSYK*
>Alyrata_477682 pacid=16041613 transcript=477682 locus=477682 ID=477682.v1.107 annot-version=v1.0
MDSYFFLGTVVVVALAIYTLLGMLSFMVYRKFRFHLDKKNIACFSFSSFTSFSSCSSLSSTSSPSRKHQVFPSFHGADVRKSFLSHIMKEFKSKAIDIFIDKDIKRSKSIGPELIEAIKGSRIAIVFLSRNYASSSCSLVGMEAHMKKLELMLYLDLNDVRMIGIWGPPGIGKTSIARVLFSKHSDSFDLSVFMENVKGRYTRPGCSDEHSLKLHLHQQFLSQIFNQKDIEVPHLGVIQDRLRDKRVLVVLDDVDQPAQLEAMAKENKWFGPESRIIVTTQGRRLLEGHGIKDMYKVDFPPPREAFQIFCMDAFGQASPKHGFEELAWEATYVSGIHPSGIRSMGSYFRGMSKLEWADALLRLRTNNPDSGSVRTYKKVGIRIRNEKQKIVSRMMSSIRRKQIAAAEERAASVYERTMKEVDSSPVSSTRGLAE
>Alyrata_883489 pacid=16061370 transcript=915002 locus=915002 ID=915002.v1.107 annot-version=v1.0
MASSSSLSLSFPSSSLSQTWEHDVFPSFHGKDVRKAFLSHILKEFGRKAINFFVDNEIKRGEFIGPELKRAIKGSKIALVLLSKNYASSSWCLDELAEIMKQESGQTVITIFYEVDPTDVKKQKGDFGKVFKKTCKGKDKEKIKTWRKALEDVATIAGYHSSNWVDEAAMIENIAAEISNKLNHLTPLRDFDCLIGMEAHMKRMEQYLRLDLDEVRMIGIWGPPGIGKTTIARFLFNQVSSRFQNSALIEDIKGSYPKPCFDEYNAKLQLQYKMLSRMINQKDIMIPHLGVAQERLRNRNVFLVLDDVDRLAQLEALANNVQWFGPRSRIIITTEDRSLLNAHGINHIYKVGFPSNDEALQMFCMYAFGQKSPKDGFYELAREITYLVGELPLGLRVIGSHFRGLSKEQWSMEISRLRTNLDGDIESILKFSFDALCDEDKDLFLHIACFFNNENINKLEEFIGQRFKDLSQRLYVLVEKSLISIERFLEYVSIKMHNLLAQLGKEIVRKESREPGQRRFLFDNKDICEVVSGYTTNTGSVVGIDSDSWLNITEKAFEGMPNLQFLRVVVYNFDHPNIISSSGPLTFISSKLRLIEWWYFPMTSLRFINNLEFLVELKMRYSKLEKLWDGIKLLRNLKCMDLANSENLKELPNLSMATSLEELNLEGCSSLVELPSSVGNLTNLQKLSLEGCSRLVSLPQLPDSPMVLDAENCESLEKLDCSFYNPCIHLNFANCFKLNQEARDLLIQTSTARLVVLPGCSRLVSLPQLPDSLMVLNAENCESLEKLDCSFSNPGTWLNFSYCFKLNKEARDLLIQTSSVNVVVLPCKEVPACFTYRGYGNSVTVKLNQKPLPTSIKFKAC*
>Alyrata_888984 pacid=16063662 transcript=920497 locus=920497 ID=920497.v1.107 annot-version=v1.0
MGNCVSLDVSCDQTLHHACGCLFGDGNYIHMMEANLEALEKTMQELEERRDDLLRRVVIDEDKGLQRLAQVQGWFSRVQSVESQVKDLLEARSTQTKRLCLLGYCSKKCITSWLLAKGVFQVVAEKIPVPKVDKKHFQTTVGLDSMVEKAWNSLMIGERRTLGLYGMGGVGKTTLLACINNRFLEVVNEFDVVIWVVVSKDLQIESIQNQILGRLSLDKEWKQETEIERASHLNKIGVPPPTQENGSKLVFTTRSKEVCKDIEVDDIMEVACLSPDEAWELFQQKVGENPIKSHHDFLPVARKIAAKCCGLPLALCVIGKAMACKETVQEWRHAIHVLNSSSHEFPDYEIGKEKLIKYWICEGFIDGSRNDDGADNQGHDIIGLLVHAHLLVDGVLTFTVKMHDVIREMALWIASNFGKQRETFCVRSGAQLREIPKDINWELVRRISLMSNQISEISCSCNCSNLSTLLFQNNKLVDISCEFFRFMPALVVLDLSRNSILSRLPEEISNLGSLQYLNLSYTGMKSLPDGLKEMKRLIDLNLEFTRELESIVGIATSLPNLQVLRLYCSRVCVDDILMKELQLLEHVEIVTATIEDAVILKNIQGVDRLASSIRGLCLSNMSAPVVILNTVVVGGLQRLTIWNSKISEIKIDWESKERGDLICTGSPGFKQLSAVHIVRLEGPTDLTWLLYAQSLRILSVSGPSSIEEIINREKEMSIRTLHPDIVVPFEELESM*
>Alyrata_884076 pacid=16066086 transcript=915589 locus=915589 ID=915589.v1.107 annot-version=v1.0
MQSIDINRLFSRQNYANSAWCLEEISKIIECRERFGQVVLPIFYKVRKSHVENQTGDFGAPFESVHESFPGFQHRFPAWKEALNTASNIAGYVLPENSHECDFVDKIAKETFKTLNKLSPSEIRGLPGAELRMQELEKLLDLKRKSCVIVVGVLGMAGIRKTTVADCVYKRNYSRFDGYCFLANINNEERLHGLNHLQQKLLRKLLDEENLDVGAPEGAHEALKDRLQNKRLFIVLDDVTNEDQIRILIGQWKQKLYREGSRIVITTRDKKLLEKVVDATYVVPRLRDREALELFCLNAFSCNLSPNTEFMASIRPSLSIMLKGHPVTLKLLGSDRCQGTNFTGRESWRDWRKGQTKSIFLDIACFFKSGKTDFVSRILNTDHIDATTLIDDLVDKCLVTIYDNRLEMHDLLLTMGKEIGYESSIKEAGNQGRLWNQDDICRLLKYKTGTAETRGIFLDMSNLENMKLSPDVFTKMWNLKFLKFFSLFSMGYPLEYLPSNFNPKKLVDLNLRHSHLKTLWEEEKNTAELRWLDISHSKDLLSLSGLLDARNIERLNAECCTSLIKCSSIRQMDSLVYLNFRECTSLKSLPKGISLKSLKSLILSGCSKLRTFPTISENIESLYLDGTAIKRVPESIDSLRYLAVLNLKKCCKLRHLPSNLCKMKSLQELILSGCSKLKCFPEIDEDMEHLEILLMDDTAIKQIPIKMCMSNLKMFTFGGSKFQGSTGYELLPFSGCSHLSDLYLTDCNLHKLPNNFSCLSSVHSLCLSRNNLEYLPESIKILHHLKSLDLKHCRKLNSLPVLPSNLQYLDAHDCASLETVANPMTHLVLAERVQSTFLFTDCFKLNREAQENIVAHAQLKSQILANACLKRNHKGLVLEPLASVSFPGSDLPLWFRNQRMGTSIDTHLPPHWCDSKFRGLSLCVVVSFKDYEDQTSRFSVICKCKFKSESGDCIRFICTLGGWNKLCGSSGHQSRKLGSDHVFLSYNNCFHVKKFREDGNDNNRCCNTAASFKFFVTDDSKRKLGSFEVVKCGMGLLYAPDESDYRLQETLENNLKEVTSIHEADRHENGSGEAVLLKRRNSFLKDEEHMVAYQGWIQSKVNHVSHCNNSKGTLGSLQSILCLATPSQSQNIIRNFLSIYSVIKILSWVVQNYRRSIFQAHNKRSSTYKTRACLKVSDPFSKRS*
>Alyrata_874330 pacid=16044748 transcript=905843 locus=905843 ID=905843.v1.107 annot-version=v1.0
MVSSSSSSRNWDHNVFPSFHGPDVRKGLLSHLLEKFKIKGIQSFIDNEIRRGESIGPELKRAIKGSKIALVLLSKNYASSSWCLDELVEIMNKELGQTVMTIFYDVDPTEVKKQTGVFGKVFGETCKGKTEEKIDTWRNALEGVATIAGYHLSNCFQLRAIMVNIKESYRQLGLDEKSAQLKLQSHMLSEMLNQKDIMVPNLGVAQERLKDKEIFLVLDDVDRLEQLDALAKETRWFGPRSRIIITTQDLRVLEAHGINHIYKVDFPSTHEAFQMVCIYAFGQKNPEYDFTELVWEVANLASQLPLGLKVMGSHFKRKSKQEWKNALPSLKNRLHADIVSVLKNSKIGMHSLLVKLGKDIVRKQFDEPGQRQFFVDSGENCEVLLADEAT
>Alyrata_327329 pacid=16042536 transcript=327329 locus=327329 ID=327329.v1.107 annot-version=v1.0
MESSTPPSAEFDVFLSFRGFDTRNNFTGHLQKALRLRGIDSFIDDRLHRGDNLTALFDRIEKSKIAIIIFSTNYANSAWCLRELVKILECRNRNQQLVVPIFYKVEKSDVKIQELTFPGVSPEEISSWKAALVSASNILGYVVKEISTSEANLVDEIAVDTFKKLNDLAPSGNEGLVGIESRLKNLEKLLSWEDLDSVHIIGIVGMVGIGKTTLADCLYGRMRGRFDGSCFLTNIRENSGRSGLEYLLQKLFSTVLNDRDLEIGAPGNAHERFERRLKSKRLLIVLDDVNDEKQIRYLMGHCKWYQGGSRIIITTRDCKLIETIKGRKYVLPKLNDREALKLFSLNAFNDSCPSKEFEGLTNMVLDYAKGHPLALKVLGSDLCERDNLYWEAKLDRLKCRSHGDIYEVLETSYEELTIEQKNVFLDIACFFRSENVDYVTSLLNSHGVDVSSVIKDLVDKCLITLSDNRIEMHDMLQTMGKEISLKAETIGIRDFTWLSRHGNQCQWHIRLWDSEDICDILTKGQGTDKIRGIFLDTSKLRAMRLSAKALKGMYNLKYLKIYDSHCSRGCEVEFKLHLRKGLDYLPNELTYLHWHGYPLQSIPLDFDPKNLVDLKLPHSQLAEIWDDEKDAGMLKWVDLSHSLNLHQCLGLANAQNLERLNLEGCTSLKKLPTTINGLEKLVYLNLRDCTSLRSLPKGLKTQSLQTLILSGCSRLKKFPLISENVEVLLLDGTAIKSLPESIETLRRLALLNLKNCKKLKHLSSDLYKLKCLQELILSGCSRLEVFPEIKEDMESLEILLMDDTAITEMPKMMHLSNIQTFSLCGTSSQVSVSMFFMPPTLGCSRLTDLYLSRCSLYKLPDNIGGLSSLQSLCLSGNNIENLPESFNQLHNLKWFDLKFCKMLKSLPVLPQNLQYLDAHECESLETLENPLTPLTVGERIHSMFIFSNCYKLNQDAQSLVGHARIKSQLMANASVKRYYRGFIPEPLVGICYAATDIPSWFCHQRLGRSLEIPLPPHWCDTDFVGLALSVVVSFMDYEDSAKRFSVKCCGKFENQDGSFTRFDFTLAGWNEPCGSLSHEPRKLASDHVFMGYNSCFHVKNLHGESKNCCYTKASFEFYVTDDETRKKIETCEVIKCGMSLVYVPEDDDCMLLKKTNIVQLSLKSGPSCTEPTCSYGLDDVMDDVRPKRGLCQFVGGGEPDCKRTKEEKITVR*
>Alyrata_474976 pacid=16043024 transcript=474976 locus=474976 ID=474976.v1.107 annot-version=v1.0
MFDDQGIERGQTISPELTRGIRESRISIVVLSKNYASSSWCLDELLEILKCKEDIGQIVMTVFYGVDPSDVRKQTGDIWKVFKKTCGGKTEEKRRKWSQALNDAGNIAGEHFLNWDNESKMIEKIGRDVSNKLNTTVSKDFEDMVGLETHLEKIQSLLHLDNEDEVIIVGICGPAGIGKTTIARALHSRLTCSFRRTCFMENLRGSYNSSLDEHGLKLQLQEQLLSKILNQNGMRIYHLGAIHERLCDQKVLIILDEVDDLKQLEALANDTKWFGPGSRIVVTTENQELLKQHGIKNTYHVDFPTQKEAREIFCRYAFKQSTPQDGFENLSERVTKLCSRLPLGLRVMGSYLLRKTEDDWEDILYRLESSFDPVDRGIERVLRVGYDGLHEKNQLLFLLIAFFFNYKDEDHVKAMLADNNLNVRLGLKTLEYKSLIQKSSGGNIVMHKLLQQVGREAVQRQEPWKRQILIDAHEICDVLETDSGCANVMGISFNVSTIPNGVHISAKAFQNMRNLRFLSIYETRRDINLRVNVPENMNFPHRLRFLHWEVYPGKCLPSTFRPEYLVELNLQNNKLEKLWEGTQPLTNLNKLELCGSLRLKELPDLSNATNLKRLDLTGCWSLVEIPSSVENLHKLEELEMNLCLQLQVVPTHFNLASLISLRMLGCWQLRKFPGISTNITSLVIGDAMLEEMLESITLWSCLETLSIYGSVITHNFWAVTLIEKMGTDIERIPYCIKDLPALKSLYIGGCPKLVSLPELPGSLRRLTVETCESLETVSFPIDSPIVSFSFPNCFELGVEARRVITQKAGQMLAYLPGREVPAEFVHRAIGDSLTIRSSFCSIFRICVVVSPKSGMKEEYVDLMCRKRINGCPNGDNLFKARLRKVQAEHLFIFQFEFLEEDGWLEQDNEVLFKFTTSSQELDIIECGIQILTGETNRNISSYESYESRSEQVSEYEDGYHSDRRLEFHEQKSLSRWGFCGIFHGFLRCFMA*
>Alyrata_916990 pacid=16043835 transcript=948503 locus=948503 ID=948503.v1.107 annot-version=v1.0
MSVLTLRIITLLLHQLPHHEASKREWEKERVSKLKVLVVVFSKTFASHLPCLEKQIYSCRNYDDFVVVPVFYRVSKSSVKQLLENFGGAFEAVKQSMHKLRRRHEYDSKRSETEFLDEIARDVFERLYPTEEIGIQSPVEEIENLLCEQPWGVRTIGIFGEPGVGKTTLARAVFRQMSGGYDDSCFIKDFHTEYNEKSLKNLSPEYLSETPMEKFDRNSSDSEPCHRKKRVIVSLDNVRNAEDANSFLGGFERFGPGSLIIITSGETQILKDCHMNEIYELKGLNDQDALKLFTRCAFGRDVTEEILLDRSMKVIECCNGNPSNLRSYAKEFKGMDAEEMEPELPEGCEVYITGHNVSRDIVKDTYMHTIPYEENDELQEIEAFQSDDHAVLASTDARTAEFQTYSKKHPGNRLYRRFNQIYFSSGKAGIEYLRRKQNYLQQGLTTQLHKISQSISNTCAQIDQPVLLDLEQPVVLNFFYLPPGVFKKVEPEEREFTRKGNNDIREIDQIDQVN*
>Alyrata_860423 pacid=16048359 transcript=891936 locus=891936 ID=891936.v1.107 annot-version=v1.0
MDSSFLSSFCVAAITFFTLLGTIYFMFYRKVKSHQENKTIASSPSSLSLSSTPSSLSRNRKHDVFPSFHGADVRKNFLAHILKEFKGKGIVPFIDNDIERSKSIGPELIEAIKGSKIAIVLLSRNYASSSWCLNELVEIMNCREELGQTVMTIFYDVDPTDVKKQTGDFGKVFKKTCKGKTKEDIKRWQNVLEAVATIAGEHSCNWDNEAAMTEKIATDVSNMLNRYSPSRDFDGFIGMGAHMNEMESLLCLDSDEVRMIGIWGPSGIGKTTIARVLYSQFSENFELSIFMENIKELMYTRPVCSDEYSAKIQLQQQFLSQIINHKDMELPHLGVAQDRLNDKRVLIVLDSIDQSIQLDAIAKETRWFGHGSRIIITTQDQRLLKAHGINHIYKVEFPSAYEAYQIFCMYAFGQNFPKDGFEELAWQVTKLLGNLPLGLRVMGSHFRGMSRHEWVNALPRLKIRLDASIQSILKFSYDALCDEDKDLFLHIACLFNNDGMVKDYLALSFLDVRQGLHLLAEKSLIALEIFSADYTHIKMHNLLVQLGRDIVRHKPGHQSICAPGKRQFLVDARDICEVLTDNTGSRNVIGILFEVYTLSGELNISERAFEGMSNLKFLRFHGPYDGQSDKLYLPQGLNNLPRKLRILEWSHFPMKCLPSNFCTKYLVQLCMGYSKLQNLWQGNQVSKRSDLPVLGNLKRMDLWESKHLKELPDLSTATNLEKLTLFGCSSLAELPSSLGNLQKLRMLNLRGCSKLEALPTNINLESLDDLDLADCLLIKSFPEISTNIKDLMLTYTAIKEVPSTIKSWSHLRNLEMSYNDNLKEFPHALDIITKLYFNDTEIQEIPLWVKKISRLQTLVLEGCKRLVTIPQLSDSLSNVTAINCQSLERLDFSFHNHPKILLWFINCFKLNNEAREFIQTSCTFAFLPGREVPANFTYRANGSSIMVNLNQRRPLSTTLRFKACVLLDKKVDNDKEEAAARVTVVFLSIREKGKIGVTVSWRPGYPFHVPPILREHLLIFEFEADVTCNELLFSYDIIGECGAVIKECGVLQL*
>Alyrata_320641 pacid=16043235 transcript=320641 locus=320641 ID=320641.v1.107 annot-version=v1.0
MVEERPLPRTLVAQKIMMESARKTLMDDETWIMGMYDMGGVGKTALLAQIYDKLYEERQIFDLVIWVDVSRDVHIEKIQEDIAEKLAIYTHFLKEKEILVIIGRRVEESGYNRDRIVFTTRSREICGHMGVYDPMEVQYLAENDAWELFQRKVGQKTLLSHPDISMLARKIAKKCHGLPLALNVIGETMSCKTSVYEWKHAIDRIFKNGRVYSPCSLLYSYDILKGEHVKSCFQYCVLFPEDHKIRKEELIEYWICEGFVDGKDGRERALNQGYEILGTLLRAGLLLEDAKTKSYVKMHDVVREMAILEITRRDVLYKVELSYANMSLMRTNIKMISGNPDCPQLTTLLLKTNYKLENISGEFFMSMPMLVVLDLSMNYRLEELPEEISELVSLQFLDLSYTSIDRLSVGIQKLKKLLHLNMESMWRLESIYGISNLSSLRLLKLRNSTVLVDNSLIEELQLLEYLETLTLTIPSSLGLKKLFSAHKLVKCIQKVSIKNLEEKTFKILSFPVMDNLNSLAIWKCDMLEIKIEKSPSWNKSPTSSCFSNLSYIWIRECSGLRDLTWLLFAPNLIDLTVGSINELEDIISKEKADQAREEQGNIIPFQKLESLSLIDLPTLKSIYWSPLPFPSLKRIKVQKCRKLRRLPFDSKSGVVGEDLVINYGEEEWIERVKWEDEATRLRFLSSSYKTHKEMTKLSSSAGTCGIKDF*
>Alyrata_478871 pacid=16043254 transcript=478871 locus=478871 ID=478871.v1.107 annot-version=v1.0
MTGIEGMFLSAFLQALFQTLLSEPFKSFFKRRELNENVLERLSTALLTITAVLIDAEEKQITNPVVEKWVNELRDVVYHAEDALDDIATEALRLNIGAESSSSNRLRQLRGRMSLGDFLDGNSEHLETRLEKVTIRLERLASQRNILGLKELTAMIPKQRLPTTSLVDESQVFGRADDKDEIIRFLIPENGNDNQLTVVAIVGTGGVGKTTLSQLLYNDQRVQSHFGTRVWAHVSEEFDVFKITKKVYESVTSRPCEFTDLDVLQVKLKERLTGTGLPFLLVLDDLWNENVADWELLRQPFIHAAQGSHILVTTRSQRVASIMCAVHVHNLQPLSDGDCWSLFIKTVFGNQDPCLDQEIGDLAERIVHKCRGLPLAVKTLGGVLRFEGKVKEWERVLSSRIWDLPADKSNLLPVLRVSYYYLPAHLKRCFAYCSIFPKGHAFEKEKVVLLWMAEGFLQQTRSNKNLEELGDEYFYELQSRSLFQKTKTRYIMHDFINELSQFASGEFSSKFEDGCKLQVSERTRYLSYLRDNYAEPMEFEALREVKFLRTFLPLSLTNSSRSCCLDTMVSEKLLPTLTRLRVLSLSHYKIARLPPDFFRNLSHVRFLDLSLTELEKLPKSLCYMYNLQTLLISYCSSLKELPTDISNLINLRYLDLIGTKLRQMPRRFGRLKSLQTLTTFFVSASDGARICELGELHDLHGKLKIIELQRVVDVGDAAGANLNSKKHLKEIDFVWRTGSSSSESNTNPHRTQNEAEVFEKLRPHSHIEKLTIERYKGRWFPKWLSDSSFSRIVCIHLRECQYCSSLPSLGQLPGLKELNISGMAGIRSIGPEFYFSDLQLRDRDQQPFRSLETLRFDNLPDWQEWLDVRVTRGDLFPSLKKLFILRCPALTGNLPTFLPSLISLHVYKCGLLDFQPDHHEYRNLQTLSIKSSCDSLVTFPLSQFAKLDKLEIDQCTSLHSLQLSNEHLHGLNALRNLRINDCQNLQRLPELSFLSQQWQVTITNCRYLRQSMEQQHQYHHPQFHLPRSNVSGSPRSYGSHRSYDSRSSSRYD*
>Alyrata_877388 pacid=16050013 transcript=908901 locus=908901 ID=908901.v1.107 annot-version=v1.0
MNTILKNLSCFKKKVKSLRIFESRSLSSSSSSSFTPQIFDVFLSFRGKDTRKNFISFLHKELESKGIRTFKDDTELERGRPISPELLQAIKGSRIAVVVVSVNYPDSFWCLEELKEILKLENQGLLTVIPIFYEIDPSAVRRQIGVVAKQFKKHEKRESKERVKSWKEALNKLANLSGECSKDWEDDSKLVDGITEKISKKLFSEKPRNDNILIGIDQHMEELYPLLNLNSNEDVRVIGIWGRGSIGRSALANHVYQNIKHHFEAHCFLEDVRRISLHCRKSHLQDELLSKMQGEGLTTKSCRRCLKTIKARLRNKKVLLVANDVDKLEQFDALAEEFSWFGPGSRIIITTQDRQLLVSSVVRSVYEVELLRCYEVRQLFRSDAFKERDDPVGFEQSTYRAMYISGHVLLTLRYIFTLLCDRDQLRERINAIVHSL*
>Alyrata_916988 pacid=16052893 transcript=948501 locus=948501 ID=948501.v1.107 annot-version=v1.0
MDNNSNDEAKHTVYISFNKNDSSVSSFISYLIAAFNRQGIISAFVDGKSSHDEAVEREMGPEEFSKLRVVVVVFSKNYALHVSFLEKQILEYSYRNNNDFVVVPVFYGVSISSVNQHMERFGEEFDAIQRSRIKWRPGHEYDCKRRYSESEFLEEIANDVFEQLYPTEEIGIQSLLKEIVENYLCNQPWGIRTIGIFGEPGIGKTTLATAFFRRISHGYDDSCFIKDFHKEYTEKRLEYLPPKYLGKTSMEKFDLKSFDSQPSHRKKWVLVALDDVQNAQDAKSFLGGCDKFGPGSLIIITSRKRKILEQCHMNKIYELKGLNDEDALKLFTRCAFGNGVIEQNLLDLSKRVVECSDGNPRTLRSFAEKLKGKAVEKISWTFPDDCDVLVADDGSCDTEKNTYLRIVPCEEDDEVHENKELQSDHNAVLATRDSNTIFLTPSDLSAECEFRSYSQKNPGFGIYNRISKSLPSNLKVYRLDYNSLMRSLYGHLHQKHHVLLQGFAGGLQKRWKSFSNSHDHDQLEHHLQLLLNLSGGCVVTKICLEVVRKTRESNGKNINGIKLIRYGNPELLKIKLDRDQPNGLGQYISN*
>Alyrata_862635 pacid=16054905 transcript=894148 locus=894148 ID=894148.v1.107 annot-version=v1.0
MAEAVVAFGLQKLWELLIRESYRLKGVHEQATELQSDLRRLKSFVKDAETKKSKSERVKNCVDEIVEIVYDAEDIIESFLIKEEKCGRESGIKKHLKSVSCITFSHQEFGSQIRSIISRISKVIDNMERFGVREIIDKEEEIMGPLVEIRQSFPSVSESSIVGVERSVEELVSHLVGEDCVQVVSICGMGGIGKTTLARQVFHHEMVRRHFHGGLAWVFVSQDCRQKHVWRVILQSLRPKNEEQRIVEMTVSGLQDELFKLLETEKCLIVLDDLWSSAAWELIKPAFPHSSGSKILLTSRNEGVGLHPDLKSVIFRPRFLSHEESWEVFQKIALFERNNIEFHVDDLMEEIQQMLKHCGGLPLAVKTLGGLLATKRTSSEWRKVHNNIGSHIAGEIGESDGNGILVFNVLSLSYEDLPSHLKHCFLYLAHFPEDHEIQTETLFNYWVAEGIVMVHSEETTIVDVAEDYLEELVKRSMVLVGKRNTVTSRIESCRLHDVVREVCLFKAKEENFIQVFNAQSLVLNATKVLSPDVSTNRSRRLAVHFVDDDENEPSIFQQRQIQNPKARTLLYITRDFSPWILSSSSFRGLRSLRVLDLFGAQFRRRKLPKSIGKLIHLRYLSLKETNLSVLPSSLGNLELLVYLDLEIYETMVHIPNVLKKMKKLRYLMLPDELSNKTKLELSGLVKLETLKNFSLKHSSAKDLINMTKLKNLWICCASDNPGEEVLPLSLGASLKQLEELMLYNKRNSQTQPVKIDAGAFVSGFQRLNQLRLDIKIEKLPNELQFPSRIASISLSSCDLSEDPMPVLEKLHNLKIVSLELNAFTGRKMVCSKSGFPKLHTLEFSILDNLEEWVVEEESMPFLCRLEINDCRKLKSLPDGLKYITTLEELRVGWMQNEFKDKLIQGGDDHYKIQHVSSVVFYNCGEE*
>Alyrata_323301 pacid=16043785 transcript=323301 locus=323301 ID=323301.v1.107 annot-version=v1.0
MVDAITGFVLKKIGGYLINEVSMLIGVKDDLEELKTELTCIHGYLKDVEAREREEEVSKEWTKLVLDIAYDIEDVLDTYFLKVEERSQRRGLSRMTNKIGKTKDAYSIGCDIRNLKRRILDITRKRETYGIGGFKEPQGGGNISSLRVRQLGRARSVDHEELVIGLEDDAKILLVKLLGDNKEDKRHIISIFGMGGLGKTALARKLYNSGDVKRRFDCRAWTYVSQEYKTGDILMRIIRSLGMTSGEELEKIRKFAEEELEVYLHGLLEGKKYLVVVDDIWEQEAWESLKRALPYNHGGSRVIITTRIRALAEGVDGTVYAHKLRFLTFEESWTLFEQKAFRNIEKIDEDLRRTGKEMVQKCGGLPLAIVVLSGILSRKRTNEWHEVCASLWRRLKDDSIHVSTVFDLSFKDLRHESKLCFLYLSIFPEDHEIDIEKLIHLLVAEGFIQEDEEILMEDMARDYIDELIDRSLVKAERIERGKVMSCKIHDLLRDVIIKKAKELNFVNIYNEKHHSSAICRREVFHLINNSFPYDRSVNKRMRSFLIIGEGGGIVKTTNLKLKLLRVLDIGRLSFDSEFYTHTTLPDVIGDLIHLRYLGIGDIYVSILPASISNLRSLQTLNASGHKLFQYTTDLSNITTLRHVIGKFVGECLIGDGVNLQTLRSISSYSWSKLNHELLINLRDLEIYDDSNWVDQRTVSLDLVSFSKLKNLRVLKLEMRNFKLSSKSKTTIGLVDVDFPSLESLTLVGITFEEDLMSALQILPRLEDLVLKDCSYPGAKIISISAQGFGRLRNLELFMEILDELRIEEEAMPSLIKLILMIPDRLRAFV*
>Alyrata_323710 pacid=16043994 transcript=323710 locus=323710 ID=323710.v1.107 annot-version=v1.0
MVDCSDVYISFDRREDTVRYSFVSHLSAAFHRRGVSSFTGEHGSDSETNGFSKLEKSRASVVVFSEKYPSSKSCMEELLKVSEHRRKNCLAVVPVFYPVTKSFVKKQICNLADVRSDWRTALLETVDLPGHELYDTQSDSDFVVEIVADVREKLNMTDNIGIYSKLGKIETLIYKQPWGVRSIGIWGMPGIGKTTLAKAAFDQLSGDYEASCFIRDFHKAFHEKGLYGLLEVHFGKILREELGINSSITRPILLTNVLRHKRVLVVLDDVCKPLDAESFLGGFDWFCPGSLIIITSRDKQVFSLCRVNQIYEVPGLNEEEALQLFSRCAFGKDIRNETLQKLSMKVINYANGNPLVLTFFGCMSRENPRLREMTFLKLKKYLAHEIHDAVKSTYDSLSSNEKNIFLDIACLFRGENVDCVMHLLEGCGFFSRVEINVLVEKCLVSIAEGRVVMHNLIQSIGHEIINGGKRRSRLWKPSRIKYFLEDTQVLGSEDIEAIYLDPSALSFDVNPLAFENMYNLRYLKIFSSNPGNHSALHLPKGVKSLPEELRLLHWEQFPLLSLPQDFNTRNLVILNMCYSKIQRLWEGTKELGMLKRIMLCHSQQLVDIQELQNARNIEVIDLQGCARLQRFIATGHFQHLRVINLSGCIKIKSFPEVPPNIEELYLKQTGLRSIPTVIFSPQDNSFIYDHQDHKFLNREVSSESQSLSIMVYLKYLKVLDLSHCLGLEDIHGIPKNLRKLYLGGTAIQELPSLMHLSELVVLDLENCKRLEKLPMGIGNLSSLAVLNLSGCSELEDIQGIPRNLEELYLAGTAIQEVPSSIKHLSELVVLDLQNCKRLRHLPMEIGNLKSLVTLKLTDPSGMSIREVSTSIIQNGISEINISNLNYLLFTVNENADQRREHLPQPRLPSSSLHGLVPRFYALVSLSLFNASLMHIPEEICSLPSVVLLDLGRNGFSKIPESIKQLSKLHSLRLRHCRNLISLPVLPQSLKLLNVHGCVSLESVSWGFEQFPSHYTFSDCFNRSPKVARKRVVKGLAKVASIGNERQQELIKALAFSICGAGADQTSSYNLRAGPFATIEITPSLRKTLLGFAIFIVVTFSDDSHNNAGLGVRCVSRWKTKKRVSHRAEKVFRCWAPREAPEVQRDHMFVFYEDAETHRGGGEGNKPNLSSNHVEFEFQAVNGRNKVLGSNCMVTECDVCVITAATGATSLSVTNASKDMSLSKNHSPKLSSVLAKLQFKRPGRFGGCVCLE*
>Alyrata_905877 pacid=16062837 transcript=937390 locus=937390 ID=937390.v1.107 annot-version=v1.0
MVDAIAGFLVGKIGNYIIEEASMLMAVKDDLEVLKTELTCIQGYLKDVQARDREDEVSKEWTKLVLDIAYDIEDVLDTYHMKLEERSQRQGFKRWANKLGRKMDSSSIVDDIRTLKGRILDVTRKRKTYGIGNLNEPRGGENNLSSWVRELPHARFVDQEELIVGLEDDAKILLEKILDYKENKRYIISIFGMGGLGKTALARKLSNSCDVKNNFEYRAWTYVSQEYKTKDMLMGIISSLGVISGEELEKIRMFAAEDLEVYLHSLLEGKKYLVVVDDIWEIEAWESLKRALPENHRGSRVIITTRIKAVAEGMDERVYAHNLRFLTFEESWKLFEKKAFRNRQWVDEDLQKIGKEMIKKCGGLPLAIVVLGGFLSRKRPRDWNEACGNLWRRLKDNSNHFSTVFDLSFKELRHELKLCFLYLSIFPEDYEINVEKLIRLLVAEGFIEEDKEMMEDVARYYIEELIDRSLVKAERIERGKVITCKVHDLLRDVAIKKAKEREVVHHQINRYLSEKHRNKRMRSFLFFGESEDLVGRDFETIYLKLKLLRVLDLGGVRFPCEEGKKSLPEVIGDLIQLRYLGIADTFLSNLPSFISNLRFLQTLDASGNESIRQTIDLRNLTSLRHVIGKFVGELLLGDTVNLQTLRSISSYSWSKLNHEVFINLRDLEIFDSMWVDQRGISLDLASFSKRKNLRALTLKVSTFKLSSESEETVRFQTLVELTLRCDIRRLPKDMDVIFPSLESLTLVGS*
>Alyrata_856128 pacid=16064310 transcript=887641 locus=887641 ID=887641.v1.107 annot-version=v1.0
MDSSSSFILTTVAAAISFFTLLRKLRCHQEDDKENNTSSSTSLSPSSLSPSSLQSSLDRIWTHHVFPSFRGEDVRRDFLSHIQMEFQRMGITPFIDNEIKRGQSIGPELIRAIRESKIAIILLSRNYASSSWCLDELAEIMKCREELGQTVLAVFYKVDPSDVKKLTGDFGKVFKKTCAGKTKEHVGRWRQALANVATIAGYHSTNWDNEAAMIKKIATDISNMLNNSASSSDFDGLVGMREHLEKMEPLLCLDSDEVRLIGIWGPSGIGKTTIARVIYNKLSGSFQLSVFMESIEAKYTRPCSDDYSAKLQLQQQFMLKDKKVLVVLDGVDQSMQLDAMAKETWWFGPGSRIIITTQDRKLFRAHGINHIYKVDFPSTEEALQILCKYAFGQNSPTHGFEELAWEVTQLAGELPLALDGVDKSMQLDAMVKETWWFGPGSRIIITTQDRKLFRGYINMHDLLVKLGIDIVRKQSLREPGQRLFLVDAREICEVLNLDANGSRSVIGINYNFGEDRIKEKLHISERAFQGMSNLQFLRFEGNNNTLHLPHGLEYISRKLRLLHWTYFPMTCLPPIFNTDFLVELDMRCSKLEKLWEGIKPLPNLKRMDLRSSLLLKELPDLSTATNLQKLNLSGCSSLVKPPSTIGYTKNLRKLYLGGCSSLVELSFSIGNLINLKELDLSSLSCLVELPFSIGNATNLRKLNLDQCSSLVELPSSIGNLINLKELDLSSLSCMVELPSSIGNLINLKELDLSSLSCLVELPSSIGNATPLDLLDLGGCSSLVELPFSIGNLINLKVLNLSSLSCLVELPFSIGNATNLEDLNLRQCSNLKLQTLNLRGCSKLEVLPANIKLGSLRKLNLQHCSNLVKLPFSIGNLQKLQTLTLRGCSKLEDLPANIKLESLCLLDLTDCLLLKRFPEISTNVETLYLKGTTIEEVPSSIKSWSRLTYLHMSYSENLMNFPHAFDIITRLYVTNTEIQELPPWVKKFSHLRELILKGCKKLVSLPQIPDSITYIDAEDCESLEKLDCSFHDPEIRVNSAKCFKLNQEARDLIIQTPTSNYAILPGREVPAYFTHQSATGGSLTIKLNEKPLPTSMRFKACILLVRKGDDENGCYVSCKKSRHYLYPPLEEHMYVFEVKADVTSSELVFEFKIDSTNWKIKECGVFQLSELGFSSDDHHSSILEVTVSRVSSSRPSGCHQRYGTIKNYMLQPLWNDQKPSLHQ*
>Alyrata_880060 pacid=16037162 transcript=911573 locus=911573 ID=911573.v1.107 annot-version=v1.0
MYSSSSSSTTPQKFDVFLSFRGKDTRRTFISFLYKELIGMSIRTFKDDVELKSGRRIASDLLMAIENSKIAVVIVSKNYPASPWCLQELEMIMDVEKKGSLIVMPIFYNVEPAHVRRQIEKVAQQFRKHENRENYETVVSWRQALTNLASISGHCSRDCEDDSKLLDEITKRITDMLLFSATPPSHSISNQFGFDAHMKELYPLLELTSNEGVRVIGIWARGGNGRSALARYVYQKIFKKFQSHCFLENVKGIPHDCQMSNLRDEFLIRIQGGYSKMKTSGLIKTRLMSQKVLLVANNVDKLEQLDALSEDFNCFGPGSLVIITTQDKQLLLAFGIKVVYEVECLRCFEVRQLFRQIGFRERDLYVGSELSSPISGTESS*
>Alyrata_883372 pacid=16039334 transcript=914885 locus=914885 ID=914885.v1.107 annot-version=v1.0
MALELVSFGIQKLWDLLSQEYEKFEGVDDQVIELKRELNLLSSFLKDAYAKKHTSAVVRNCVEEIKEIVYDAEDIIETYIIKEELGKTSGIKKSIRRIACIVSDRRENALDIGGIRKRISNVIRDMQSFGVQQIIADGGYMLHVHDRLREMRQTFPRDYESDLVGLEESVQKLVTYLVEEDDIQVVSITGMGGVGKTTLARQIFNHGTVKHKFDGIAWVCISQEFTRLHVWQAILQNLRPREGKDGILHMQEAILQGELFRLLETSKSLIVLDDIWKEEDWDRIKPIFPPGKGWKVLLTSRNESVAVRGDATYINFKPQCLTVEESWKLFQKIAFPRKDLFESMVDKEMEEMGKQMINHCGGLPLAVKVLGGLLSTKYTLHDWKRLSKNITSHIVGKTDFNDNNDSSVYYVLSLSFEELPIYLKHCFLYLAHFPEDYPINVEKLSYYWAAEGIPKPRYYDGATIRDVADGYIEELVTRNVVIAERDIRTLRFVTFHLHDMMREVCLAKAREENFLQLSVDSSPMAHSQSPCRSRRLVFHGPTKLHITRDIKNPKLRSLLVMSGIRFPHSPVMQETRCMLSSLSFTRLQLLRLLDLSKSKFEGGKLPSSIGNLIHLRYLSLENSMVSHLPYSLRNLKLLIYLNLDVKWDSVIYMPDFFMGMRELRYLSLPWALSKKTKLDLSNLVNLETLKNFLTRNCSFGDLHGMTNFKTLEISFYHGMSVETISSSVGGLRNLENLTIIDHRANRFDANIIKGFVLDCIHLNKLDLKIYMPKLPEVQHFPSHLKTITLTECCLEEDPMPILEKLFQLKEVHLKYQSFCGKRMVCSGNGFPQLQFLSIFELKEWEEWIVEEGSMPLLHTLTIWSCGKLKELPDGMRYITSLKELYIGMMQTEWKERLSERGADFYKVQHIPSVYLQRY*
>Alyrata_874663 pacid=16060295 transcript=906176 locus=906176 ID=906176.v1.107 annot-version=v1.0
MSSSSSFSSNNWRYDVFLNFRGEDVRKTFLSHFLKELDRKLISFFQDNKIEKSQSLGPVLNQAIKDSRIAIVVFSKKYASSRWCLNELVEIVKCKNKLGQHVIPVFYDLDPTDVRNKTGDFGNIFDRTCHNKTEDEIRLWREALTDEVRKVGIWGPSGIGKTTIARALFSRLSHHFQGRVFIDMRFISKSVKDYSKGNPTDYNMKLHLQRKFLSKILDKEGIKLDHLGAVKGKLKHHKVLIIIDDLDDQVVLDALAGGDEWFGSGSRIIAITKDKHILRAHGITYSELNVDIGLQNLVDMSLIHVIPSLEMSIIEMHCLVEQMGKEIVREQSNNPGEREFLLDWKNVCDVLENKTGSNTVQGIPLNLDEIDELRIHKKAFKKMSNLKFLNIYTTTFGGNKETRWHLQEDFDYLPPKLKFLSWEKYPLRSMPSNFQPKNLVKLQMMNSNLEKLWEGVHSLTGLKDMDLWGSKKLKEIPDLSMVTNLETLNLGSCSSLVELPSSIKYLNKLIELNMSYCTNLEILPTGLNLKSLQCLYLWGCSQLKTFPDISTNISDLNLGESAIEEFPSNLHLENLDALEMFSMKNGKLWERVQIFCF*
>Alyrata_860414 pacid=16044512 transcript=891927 locus=891927 ID=891927.v1.107 annot-version=v1.0
MTEKIATDVSDMLNRYSPSRDFDGLIGMGAHMKEMESLLCLDSDEVRMIGIWGPSGIGKTTIARVLYSQFSENFELSIFMENIKELMYTRPVCSDEYSAKIQLQKQFLSQIINHKDMELPHLGVAQDRLNDKRVLIVLDSIDQSIQLDAIAKETRWFGHGSRIIITTQDQRLLKAHGINHIYKVEFPSAYEAYQIFCMYAFGQNFPKDGFEELAWQVTKLLGNLPLGLRVMGSHFRGMSRHEWVNALPRLKIRLDASIQSILKFSYDALCEEDKDLFLHIACLFNDEEMVRVEDYLASSFLDVRQGLHLLAEKSLIAIEIFSTNHTRIKMHNLLVQLGRDIVRHKPGHQSIREPGKRQFLVDARDICEVLTDNTGSRNVIGILFELYNLSGELNISERAFEGLSNLKFLRFHGPYDGEGKQLYLPQGLNNLPRKLRLIEWSCFPMKCLPSNFCTKYLVHIDMWNSKLQNMWQGNQVLGNLKRMDLWESKHLKELPDLSTATNLEKLTLFGCSSLAELPSSLGNLQKLRMLNLRGCSKLEALPTNINLESLDDLDLADCLLIKSFPEISTNIKDLMLTYTAIKEVPSTIKSWSHLRNLEMSYNDNLKEFPHALDIITKLYFNDTEIQEIPLWVKKISRLQTLVLEGCKRLVTIPQLSDSLSNVTAINCQSLERLDFSFHNHPKILLWFINCFKLNNEAREFIQTSCTFAFLPGREVPANFTYRANGSSIMVNLNQRRPLSTTLRFKACVLLDKKVDNDKEEAAARVTVVFLSIREKGKIGVTVSWRPGYPFHVPPILREHLLIFEFEADVTCNELLFSYDIIGECGAVIKECGVLQL*
>Alyrata_494325 pacid=16044847 transcript=494325 locus=494325 ID=494325.v1.107 annot-version=v1.0
MASSSSSSSRNWSYDVFPSFSGEDVRNTFLSHFLKELDSKLIISFKDNEIERSQSLDPELKHGIRNSRIAVVVFSKNYASSSWCLNELLEIVKCKKEFGQLVIPIFYHLDPSHVRKQTGDFGKIFEKTCRNKTVDEKIRWKEALTDVANILGYHIVTWDNEASMIKEIANDILGKINLSPSNDFEDLVGIEDHITRMSSLLHLESEEVRMVGIWGPSGIGKTTIARALFSQLSCQFQSSVFIDRVFISKSMEVYSGANLVDYNMKLHLQRAFLAEFFDKKDIKIDHIGAMENMVKHRKALIVIDDLDDQDVLDALAGRTQWFGSGSRIIVVTRNKHFLRANGIDHIYKVCLPSNALALEMFCRSAFRKSSPPDGFMELSSEVALRAGNLPLGLNVLGSNLRGRDKGYWIDMLPRLQGLDGKIGKTLRVSYDGLNNRKDEAIFRHIACIFNGEKVSDIKLLLANSNLDVNIGLKNLVDRSLICERFNTVEMHSLLQEMGKEIVRTQSDEPGEREFLVDLKDICDVLEDNAGTKKVLGITLDIDETDELHIHESSFKGMHNLLFLKIYTKKLDQKKEVRWHLPERFNYLPSKLRLLRFDRYPLKRLPSNFHPENLVKLQMQQSKLEKLWEGVHSLAGLRNMDLRGSKNLKEIPDLSMATNLETLKLSSCSSLVELPSSIQYLNKLNDLDISYCDHLETIPTGVNLKSLYRLNLSGCSRLKSFLDISTNISWLDIDQTAEIPSNLRLQNLDELILCERVQLRTPLMTMLSPTLTRLTFSNNQSLVEVPSSIQNLNQLEHLEIMNCRNLVTLPTGINLESLIALDLSHCSQLRTFPDISTNISDLKLSYTAIEEVPLWIEKLSLLCNLDMNGCSNLLRVSPNISKLKHLEGADFSDCVALTEASWNGSSSEMAKFLPPDYFSTVKLNFINCFNLDLKALIQNQTFSMQLILSGEEVPSYFAHRTTGSSISLPHISVCQSFFSFRGCTVIDVESFSTISVSFDIEVCCRFIDKLGNHVDSTDFPGYFRTTNLGAHLVIFDCCFPLNEDTTTFLDGQFNYDHMDIQFRLTNGNSQLKLKGCGILLSEDVPSLDNQPCSPNILPDVCEDSAVERSFRTKMRKMRRRLLKKVLNR*
>Alyrata_916916 pacid=16055782 transcript=948429 locus=948429 ID=948429.v1.107 annot-version=v1.0
MPSKTTQQAVLTNEFTTTFNKNCEDWLKINGLAVGTLEKKRDENEEEERLKTDSKLPDHDIHGFDNEIKSLQHFLLDQKVKREFKSLVIVGEYGVGKTALCQKIFNDEAVKSVYAPRVWVSMASNESTEELNGKICVLKKILTGLGVKDSILETISADAKQEFKDNAEVASNQEAGEIDRETEKEKELSALLYALHLNLRWKKYLIVFDDVREIDNWDEKLDVKLNDDEKWGKFLSDGFPKGSGGRVIYTTRDENLAKKLVSRKHEIHRLWPLSDHQSVWKIYDAVVQKREKESPRNDKKCIDELMNKSRGLPLAARLLAELDPVFVDDEVVTGGSIHGQPDASNSQTANQTSS*
>Alyrata_480565 pacid=16044950 transcript=480565 locus=480565 ID=480565.v1.107 annot-version=v1.0
MASSSSSRTWTYRVFASFHGPDVRKSFLSHFRKQFISNGITMFDDQKIVRSQTIAPSLTQGIRESRISIVILSKNYASSTWCLDELLEILKCREDIGQIVMTVFYGVDPSDVRKQTGEFGTVFNKTCARRTKEERRNWSQALNDVGNIAGEHFLNWDNEAEMIEKIARDVSEKLNATPSSDFDGMVGMEAHLKEIELLLDVDYDGVKVVGIFGPAGIGKTTIARALHSLIFNKFQLTCFVENLSGSYSIGLDEYGLKLRLQEHLLSKILKLDGMRISHLGAVKERLFDMKVLIVLDDVNDVKQLEALANDTTWFGPGSRVIVTTENKEILQRHGIDNTYHVGFPSDEKAIEILCRYAFKQSSPRRGFKYLAKNVTWLCGNLPLGLRVVGSSLHGKNEDEWVSVIRRLETIIDRDIEEVLRVGYESLHENEQSLFLHIAVFFNNKDVDLVKAMLADDNLDIAHGLKIMVNKSLIYVSTNGEIRMHKLLQQVGKQAINRQEPWKRLILTNAQEICHVLENDKGTGVVSGISFDTSGISEVILSNRALRRMCNLRFLSVYKTRHDGNDIMHIPDDMKFPPRLRLLHWEAYPSKSLPLGFCLENLVELNMKDSQLEKLWEGTQLLRNLKKMDLSRSVHLKELPDLSNATNLERLELGDCMALVELPTSIGNLHKLENLVMSNCISLEVIPTHINLASLEHITMTGCSRLKTFPDFSTNIERLLLRGTSVEDVPASISHWSRLSDFCIKDNGSLKSLTHFPERVELLTLSYTDIETIPDCIKGFHGLKSLDVAGCRKLTSLPELPMSLGLLVALDCESLEIVTYPLNTPSARLNFTNCFKLDEESRRLIIQRCATQFLDGFSCLPGRVMPNEFNHRTTGNSLTIRLSSSVSFKFKACVVISPNQQHHPSEHTDIRCIVGSYNKVICVEHPSESTRIRTEHLCIFHGSVSEVSSSEALFEFCIDDSNPFDNFKILECGVRILTNEPERSSKTVSRGLKSHAKIFKTSLRKRKQKKMIGYLLKDPRKFGLPRDRIIELHDSEDNNNDHIVSYIEGKKKPIDCWSWFFICFDLSKIVRNIGKLVLGKETTDCIDRGALHEYSIRKE*
>Alyrata_860060 pacid=16033892 transcript=891573 locus=891573 ID=891573.v1.107 annot-version=v1.0
MASSSSSSPSDFKRYHVFSSFHGPDVRSGFLSHLHNHFESKGITTFNDQEIERGHTIGPELVQAIRESRVSIVVLSEKYASSGWCLDELVEILKCKEASGQAVMTIFYKVDPSDVRKQRGDFGYTFKKTCEGKTEEVKQRWIKALNDAATIAGENSLNWANEAEMIQKIATDVSNKLNVTPSRDFEGMVGLEAHLTKLDSFLCLESDDVKMIGIWGPAGIGKTTLARALFNQLSTRFRRSCFMGTIDVNDYDSKLCLQNKLLSKILNQKDMRVHHLGAIKEWLHDQRVLIVLDDVDDLEQLEVLAKETSWFGPGSRIIVTLKDKKILKAHGINDIYHVDYPSEKEAFEIFCLSAFKQSSPQDGFEELARKVVELCGNLPLALRVVGSSFYGESEDEWRIQLYGIETNLDRKIENVLRVGYDKLSERHQSLFLHIACFFNHKSVDYVTTMLADSVLDVENGLNTLAAKSLVSTNGWITMHCLLQQLGRQVVLQQGDPGKRQFLVEAKEIRDVLANETGTESVIGISFDISKIEALSISKRAFNRMRNLKFLNFYNGNISLLEDMEYLPRLRLLHWGSYPRKSLPLAFKPECLVELYMGSSKLEKLWGGIQPLTNLKKINLGYSSNLKEIPNLSKATNLKTLTLTGCESLVEIPSSILNLQKLEMLYASGCSKLQVIPTNINLASLEEVNMSNCSRLRSFPDMSSNIKRLYVAGTMIKEFPASIVGQWCRLDFLQIGSRSFKRLTHVPESVTHLDLRNSDIKMIPDCIIGLSHLVSLLVENCTKLVSIQGHSPSLVTLFADHCISLQSVCCSFHGPISKSMFYNCLKLDKESKRGIIQQSGNKSICLPGKEIPAEFTHQTSGNLITISLAPGCEEAFSAFSRFKACLLLSPIKDFAFNKINCILRSREGVKINCTTESIYPFVSGGSLSEHLFIFCGDLFPEENRGLMDVTPNEILFDFSSSDVEIMECGVKIFLSSGIEVGYSETGGNRNHHIDGEAEAFKVAQVENSKHTGHWSWLRKLRLGKNNKTELSSRAVSGSSDDTRGISMRYLEHEAVELTKDESITDLFRLLCIGSLAVCVFFSVYFGQPLVVSVLLLFYCLFLQLQ*
>Alyrata_884106 pacid=16056805 transcript=915619 locus=915619 ID=915619.v1.107 annot-version=v1.0
MEARKMVKIINFDSSEETLRCSFVPHLSAAFGRKGISVLTDKHDQSYKSIASVLIFSENYVSSKESLDEFIKTIQRRHEKGHIVTAIFYGVSRSNVQELMGNFSKAFLEHRDSDQVNQWRNALAEITSLPGYETSNNQSDYKSVEKIARDLYEKLFPNERIGIYSRMLPDIENLIQKQQWGVRSIGIWGMPGIGKTKLAKAVFDQMSCDYEVTCFLQNFHETIHKKGLNGLLQEQFKNFPNQTLQQRVLVVLDDLKNHLDAESFLGGLFLFSPGSLIIITSSDKQVLSQCGVNQIYKVEGLNKHEAQQLFSSCAFGKDAKENNLPTELSMKVIEYANGNPLALQLYGEKMSSQEQPNQKETLFLKLKQAPPQRIVEVVKSSYFPLSDNEKNILVYIAFFFTGEHVDYVSTLLQDLGFFPDIGINRLVENSLVTISENRLDMHGLIHAVVREIGSLDQNQ*
>Alyrata_879328 pacid=16061281 transcript=910841 locus=910841 ID=910841.v1.107 annot-version=v1.0
MAEGVVLFGVQKLWELLNRESSRLNGIDEQVEGLKRQLGRLQSLLKDADARKHESERVRNFLEDVKDIVYDAEDVIESFLLKKFRGKEKGIMRHAERLACFLVDRREFASDIEGITKRISEVIEGMQRLGIQQIIDGGRSLCIQDRQREQREIRQTFPNNTESDLVGVEQSVEELVSHLVENDNTQVVSISGMGGIGKTTLARQVFHHDMVRCHFDGFAWVCVSQEFTRKHVWQRILQELRPHDGSILQMDEYTLQGQLFELMETGRYIVVLDDVWKEEDWDLIKPVFPQKRGWKMLLTSRNESVGLHADPTCFAFRPRILTPQESWKLCERIVFPRRDETEFRVDDEMEAMGKKMVAYCGGLPLAVKVLGGLLAKKRKVPEWKRVCDNIGTQIVGKSGLDDNNLNSVHRVLSLSYEDLPMCLKNCFLYLAHYPEDYKINVKTLFNCWAAEGIITSFYDGSTIRDSGEGYLEELVRRNMNYVKEENFLQIIKVPPSTSTINSQSPSRSRRLSIHGGNALQKLGQKNNKKVRSLLFFGDEDDYCIQSAPSFQCLSLLRVLHLSRVKFEGRKMPSSIGELIHLRFLSLYKAGLSHIPSSLRKLKLLYYLNLRVDVGSPVHVPNVLKEMQELRYLLLPVSMHDKTKLELGDLVNLEYLWRFSTKHSSVTDLFCMTKLRELNVFITGGCNSETLSSSLHQLRGLEVLSLHDRQETRVAYHGGEIVLDCTHLKDLVLAMHMPRFPDQYQFPPYLAHIWLMHCSMEKDPMPILEKLLYLKSLVLTCGAFVGDRMVFSKRGFPQLCALKLSEQEELEEWIVEEGSMPCLPTLTIDKCRKLKELPEGIKYIISLKELKIKGMKREWTGKLVPGGEDYYRVQHIPSAQFIKCDH*
>Alyrata_916254 pacid=16049915 transcript=947767 locus=947767 ID=947767.v1.107 annot-version=v1.0
MASSSASRASNYDVFLSFRGEDTRHSIVSHLYEALTSRGIATFKDDKRLELGDHISEELQRAIEGSDFAVVVLSENYPTSRWCLMELQSIMKLQVEGRLGVFPVFYSVEPSAVRYHLGSFDLEGYQRDPKLADVVPKWRQALKLIADLSGVASGQCIDEATMVRKIVEDISRRKTLKHKIDFRNIVGVDTHMQGLKSLLDMDSNNDEVRMIGIWGMGGIGKTTIAKCLYDQLSSQFTTSYFTQDIKGIHKDLDLLHLQNKLLYNTLGDDIRPWSVEAGREVIASRLGNHKVLLVLDGVDKLAQIHALAKETGWFGRQSRIIITTRDKGLLNSCGVKTIYDVKCLDDKDSLQMFKQIAFKGGSPPSVDFEQLSIRAARLAHGLPSALQAYALFLRRRANSPEEWEEAVCGLESTPDDNIMEILKISYEGLAKAHQNAFLHVACLFTLSAEKSLINKTTNGYVILHKLVEQMGREIMLDSGKFIGDPEKIHEALDYRVTGVFGKMYKLRFVKVYKHVDDRGSRLQVIRDDQYPSMNGTLLHWDAFPLSTLPFTFNTYCLVELILRHSNLETLWSGVLQYAKSNYSLLYIPQTFFQLKKLDVTGSKNLKQLPDLSCNQKLDELILEQCKRLKGIPESIGERSTLGRLNLSYYGGPKSPMGVVIRKVSQTQRITLEFPTASVEMQLMNMSIMGDIKFRIFADFEGYAEYFSFSTEQKIHATRTVSVHQAPRLVSELNKSTSLNIRRFSYKENSRPVTFHSFPYIPALEKLKLVNLNIQKLSDGIGHLELLEKLDFSGNDFENLPEDMNRLSRLKTLCLRNWSKLKELLELTQVQSLTLSNCRGLRSLVKPSDASQDPGIYCLLELCLDNYLSSHDFKTLPSSIRDLTSLVTLCINYCKKLKSLEELPLSLQFLDAQGCDSLEADALEHFKERLNKEVPAHPRNARFQETQMTSYERDHQATKKSPTQVPMLLTFLVISTCHAYDCFQY*
>Alyrata_312255 pacid=16045804 transcript=312255 locus=312255 ID=312255.v1.107 annot-version=v1.0
MEDLKAVRADLLRKVQTAEEGGLQRLHQIKVWLKRVKTIESQFNDLYSSRTVELQRLCFYGAGSRNLRLRYDYGRRVFLMLNMVEDLKSKGGFEEVAHPATRAVGEERPLQPTIVGLETILEKAWNHLMDDGTKIMGLYGMGGVGKTTLLTRINNRFCDTNDGVEIVIWVVVSGDLQIHKIQKEIGEKIGFEGVEWNQKSENQKAVDILNFLSKKRFVLLLDDIWRRVELTEIGIPNPTSENGCKIAFTTRSQSVCASMGVHDPMEVRCLGTDDAWDLFRKKVGQPTLESHPDIPEIARKVARACCGLPLALNVIGETMACKKTTQEWDHALDVLTTYAANFGAVKEKILPILKYSYDNLESDSVKSCFQYCSLFPEDALIEKERLIDYWICEGFIDGYENKKGAVDQGYEILGTLVRASLLVEGGKFNNKSYVKMHDVVREMALWIASDLRKHIGNCIVRAGFGLTEIPRVKDWKVVRRMSLVNNRIKEIHGSPECPKLTTLFLQDNRHLVNISGEFFRSMPRLVVLDLSWNINLSGLPEQISELVSLRYLDLSDSSIVRLPVGLRKLKKLMHLNLESMLCLESVSGISHLSNLKTLRLLNFRMWLTISLLEELERLENLEVLTIEITSSPALEQLLCSHRLVRCLQKVSIKYIDEESVRILTLPSIGDLREVFIGGCGIRDIIIEGNTSVTSTCFRNLSKVLIAGCNGLKDLTWLLFAPNLTHLNVWNSSEVEEIISQEKASRADIVPFRKLEYLHLWDLPELKSIYWGPLPFPCLNQINVQNNCQKLRKLPLDSQSCIAGEELVIQYGDEEWKEKVEWEDKATRLRFLPSCKAMGGCLTVSLSCDQVVNQISQGLCINAGYVCKLSENLVAMKKDMEVLKLKRDDVQRRVDREEFTRRRERLSQVQGWLTNVSTVEDKFNELFITNDVELQRLCLFGFCSKNVKASYLYGKRVVMMLKEIESLSSQGDFDTVTVANPIARIEEMPIQPTIVGQETMLGRVWTRLTGDGDKIVGLYGMGGVGKTTLLTRINNKFSEECSGFGVVIWVVVSKSPDIRRIQGDIGKRLDLGGEEWDNENEKQRALDIYNVLGKQKFVLLLDDIWEKVNLEALGVPYPSKQNGCKVAFTTRSRDVCGCMGVDDPVEVSCLEPDEAWKLFQMKVGENTLKGHPDIPELARETMACKRMVQEWRNAIDVLSSYAAEFSSMEQILPILKYSYDNLIKEQVKPCFLYCSLFPEDYRMEKERLIDYWICEGFIDENESRERALSQGYEIIGILVRACLLLEEAINKEQVKMHDVVREMALWIASDLGKHKERCIVQVGVGLREVPKVKNWSSVRKMSLMENEIETISGSPECQELTTLFLQKNGSLLHISDEFFRCIPMLVVLDLSGNASLRKLPNQISKLVSLRYLDLSWTYMKRLPVGLQELKKLRYLRLDYMKRLKSISGISNLSSLRKLQLLQSKMSLDMSLVEELQLLEHLEVLNISIKSSLVVEKLLDAPRLVKCLQIVVLRGLQEESSGVLSLPDMDNLHKVIIRKCGMCEIKIERTTLSSPWSRSPKTQFLPNLSTVHISSCEGLKDLTWLLFAPNLTSLEVLDSGLVEGIISQEKATTMSGIIPFQKLESLRLHNLAILRSIYWQPLPFPCLKTIHITKCLELRKLPLDSESVMRVEELVIKYQEEEWLERVEWDDEATKLRFLPFFKFFGPEWQVMYVR*
>Alyrata_865712 pacid=16066170 transcript=897225 locus=897225 ID=897225.v1.107 annot-version=v1.0
MNSSFFLGSVVAAISFFTFFRNVKQDDKEETNSTSPPPSSVSPSSSSQSWTHQVFPSFHGQDVRVDFLSHIQKEFRRKGIIPFIDNEIRRGESIGPELIKAIRESKIAVVLFSRNYGSSKWCLDELVEIMKCREEFGQTVIPIFYKVDPSNVKKLTGDFGSVFRNTCAGKTKEVIGRWRQALAKLATIAGYDSHNWYNEAAMIEKIVIDILNMLNNSTPSSDFDSFVGMRAHMENLESKLCLDSDEVRMVGIWGPPGIGVAQYMLQNKKVIVVLDNIDRSIYLDAIAKEIRWFGPGSRIIITTQDKKLLKEYGINHIYKVDYPSPYEACQIFCMYAFDQKFPKEDFEELAWKVTLRLGQLPLGLRVMGSYFRGMSKQEWTNTLPRLKESTEILEAILAKDFLDVKHIHHILAEKSFIFSDDERIEMHNLLVQLGREIVRRELGQRSIREPGQRQFLVDAKDVCDVLTDDTAGSRNVLGIDLNLSDIEDKLNVCEGAFNRMSNLKFLRFHYAYGDQSDKLYLPQGLKYLSRKLRLLEWERFPLTCLPSNFHTEYLVKLKMRYNKLHKLWESNRPLRNLKWIDFSYSKDLKKLPDLSTATNLREVVLTECSSLVELLFSIENVINLQRLILFGCSSLVMLPSSIENATNLLHLSLVGCSSLVELPNSLGNFTNLKNLYLDRCTGLVELPYSIGNATNLYLLSLDMCTGLVKLPSIGNLHKLLYLTLKGCLKLEVLPININLESLEKLDLIDCSRLKLFPEISTNIKYLELKGTAVKEVPLSIKSWSRLDCLEMSYSENLKNYPHALDIITTLYLDNTEVQEIHPWVKRNYRLWGLMLDKCKKLRFSVDFTNCLKLNKEARELIIQTSSKRAFLPGREVPAYFTYRATNGSSMTVKFNQWPLSTTWRFKACVLLVDKGVVRAGDGKKMEEAANKYLPVLLTEHLYIIEVETKAAFTEIVFKFGIESDKWGIGEGGVLQLPDKDKH*
>Alyrata_915505 pacid=16048377 transcript=947018 locus=947018 ID=947018.v1.107 annot-version=v1.0
MDRHIKAVGALLLDFDSKDGVGEIGIWGVRGVGKTTLVKCVYQQISRQFQDHCYVMNDTSNYSLGCDSMCLLEEITRAALKTTSHSVTRNCDVVKARFGHRKVLLIVDDVNHIGQLNDISLIASWFGPRSRLIFVTQDKSLLLDSGIRHLYEVESLKYDEALQLFSQFAFKQIHVPRGFDRFSARAVFITGHIPLALKVFGSFLYGKNNKEWEYELLRLEASQENWISVVSSYIGGDFYRRQPTNLDPYIGGEDDDGEEFPSYYFALG*
>Alyrata_496910 pacid=16046480 transcript=496910 locus=496910 ID=496910.v1.107 annot-version=v1.0
MNDWASLGLGSIGGAVFSELLKLVIEEAKKVKAFKPLSKDLVSTMERLFPLTQKIDSMQKELDFGVKELKELRDTIERAGVAVRKFPSVKWYEKSKYTRKIERINEDMLKFCQIDLQLLQHRNQLTLLGLTGNLVNSVDGLSKRMDLLSVHAPVFRDLCSVPKLDKVIVGLDWPLGELKKRLLDNSVVSLVVSAPPGCGKTTLVSRLCDDPDIKGKFKHIFFSVVSSTPNFKVIVQNLLQHNGYEALTFENDSQAELGLRKLLEELKENGPILVVLDDVWRGAESLLQKFQIKLPDYKILVTSRFDFPSFGSSYHLKPLEDEDARSLLIHWASRPSNASPDEYEDLLKKILKRCNGFPIVIEVVGVSLKGQSLNTWKGQVESWSEGERILGNPHPTVLECLQPSFDALETNLKECFSDMGSFLEEQKIRASVIIDMWVELYGKGSSILYMKYLEDLASQNLLKLVPLGRNEHEDGFYNDFLVTQHDILRELAIRQSELTENIERKRLNLEIRENTFPDWCLNTISASLLSISTDDLFSSNWLEMDCPNVEALVLNLSSPDYELPSFIAGMKKLKVLTITNHGFYPARLSNFSCLSSLPNLKRIRLEKVSVTLLDIPRLQLGSLKKLSLVMCSFGEVFYETEEIDVSKALSNLQEIDIDYCYDLDELPYWVSEVVSLKTLSITNCNKLSTLPEDMGNLSKLEMLRLCSCNNLSELPEATERLSNLRFLDISHCLGLRKLPQEIGKLEKLKKIWMRKYSGCKLPDSVTNLENLEVKCDEETGSLWEMLKPNMINLRVHKEETEHNLNWLQTF*
>Alyrata_860420 pacid=16053619 transcript=891933 locus=891933 ID=891933.v1.107 annot-version=v1.0
MARRFINAVFLTTTVQRRRRRGAEESTESKRVNVVRCRSTHTDSERKKSIQRSLRQQRYQFYSNFLEFILGFEILSSSWLSCWLHLNKLRIVEENKVCSLLRGLKLFIKEGDEAERKRRKRFQILEHWRKEESNIGRKSLFLDIHNVGYFSILFSWVAQLVSYKGDSDSTRGFKYLALDWHDCSQYFLAFAIKKSRTGDPLETKYPKVKSHQENKTIASSSSSSLSLSSTPSSLSRNRKHDVFPSFHGADVRKTFLAHILKEFKGKGIVPFIDNDIERSKSIGPELVEAIRGSKIAIVLLSRNYASSSWCLNELVEIMKCREELGQTVMTIFYDVDPTDVKKQTGDFGKVFKKTCKGKTKEDIKRWQNVLEAVATIAGEHSCNWDNEAAMTEKIATDVSNMLNRYSPSRDFDGFIGMGAHMNEMESLLCLDSDEVRMIGIWGPSGIGKTTIARVLYSQFSENFELSIFMENIKELMYTRPVCSDEYSAKIQLQQQFLSQIINHKDMELPHLGVAQDRLNDKRVLIVLDSIDQSIQLDAIAKETRWFGHGSRIIITTQDQRLLKAHGINHIYKVEFPSAYEAYQIFCMYAFGQNFPKDGFEELAWQVTKLLGNLPLGLRVMGSHFRGMSRHEWVNALPRLKIRLDASIQSILKFSYDALCDEDKDLFLHIACLFNDEEMVRVEDYLASSFLDVRQGLHLLAEKSLIALKILSADYTRIKMHNLLVQLGRDIVRHKPGHQCIREPGKRQFLVDARDIREVLTDNTDSRNVIGILLEVRNLSGELNINERAFEGLSNLKFLRFRGLYDGENNKLYLPQGLNNLPQKLRILEWSCFQMKCLPSNFCTKYLVHIDMWNSKLQNLWQGNQPLGNLKRMYLAESKHLKELPNLSTATNLEKLTLFGCSSLAELPSSLGNLQKLQALSLRGCLNLEALPTNINLESLDYLDLTDCLLIKSFPEISTNIKRLYLMKTAVKEVPSTIKSWSHLRKLEMSYNDNLKEFPHAFDIITKLYFNDVKIQEIPLWVKKISRLQTLVLEGCKRLVTLPQLSDSLSQIYVENCESLERLDFSFHNHPERSATLVNCFKLNKEAREFIQTNSTFALLPAREVPANFTYRANGSIIMVNLNQRPLSTTLRFKACVLLDKKVDNDKEEAAARKTVVFLRIREKGKIGIYVSWEYHNRYPFHVPPILREHLLIFESEADVTSNELLFSFDIEGNEAVIKECGVLQL*
>Alyrata_874617 pacid=16055817 transcript=906130 locus=906130 ID=906130.v1.107 annot-version=v1.0
MENLESLLCLDSDSVRMIGVWGPSGIGVAQERLKDKKVLVILDDVNGLGQLDALARETGWFGPGSRIFITTHDLRLLKTHGINHIYKVMGSYFHGWSKREWKEALPRLKTHLDADIQSILRFSYDALDDKDKDLFLHISCLFNGEHNGQILEEILAKKFSDIRQRLRVLVEKSLISIHLIGMIEMHNLLVQLGKEIVRKQCLQESGQRQFLFDVKEICEGSKNVLGIDLNLLEIEEETNISEGAFSGMSNLQFVKPLKNLKFMNLSFSTNLKELHDLSTATSLKYLILCSCSTLVELPSSIGNAINIGTLDLSECTSLVKLPISIGNATNLERLVLAECSSLMELPSSIGNVINLQILDLGGCSSLVELPSSIGNIINLQKLDLSRCSKLVELPCSFCNANNLEEYQRCITQVEPPHSNWHATNLQEWILIVEKLSSLTENDFCLNMSNSYSSSPGDLLYAIGSAVCLKILDLSECSSLVKLPSSLRNAINLQVLRLQRCSSLVELPSSIGNAYFLQELNLGGCLSLVELPTSIGNIINLEKLNLGGCSSLVELPSSIGNIIDLKKLKFANCSSLVELPSSIGNACKGALS*
>Alyrata_493640 pacid=16046754 transcript=493640 locus=493640 ID=493640.v1.107 annot-version=v1.0
MADWLLLIPWNKIFTAACGCFLSDRNYIHLMESNLDALETTMDELKNRRDDLLGRVAIEEDKGLQRLAQVNGWLSRVKSVESQFNDMLAARSTETGRLCLFGYCSNDCVSSYNYGQKVMENLEEAEKKHIQTTIGLDTMVGNVWESLMNDEIRTLGLYGMGGVGKTTLLACINNKFVELESEFDVVIWVVVSKEFQFEGIQDQILGRIRLDKEWERETENKKASLINNNLKRKKFVLLLDDIWSKVDLYKIGVPPPTRENGSKIVFTRRSKEVCKYMKADEQIKVDCLSPVEAWELFRITIGDIILSSHQDIPALARIVAAKCHGLPLALNVIGETMACKDTIQEWRHAINVLNSPGHKFPERILRVLKFSYDSLKNGENQSCFLYCSLFPEDFEIEKEKLIEYWICEGYINTNRYEDGGTNQGYDIIGLLVRAHLLIECELTDKVKMHDVIREMALWINSDFGKQQETICVKSVPTAPTFQVSTLLLPYNKLVNISVGFFRVMPKLVVLDLSTNMSLIELPEEISNLCSLQYLNLSSTRIKSLPVGKLRKLIYLNLEFSYKLESLVGIAATLPNLQVLKLFYSHVCVDDRLMEELEHLEHMKILAVTIEDAMILERIQGMDRLASSIRSLCLINMSTPRVILSTTALGSLQQLAVRSCNISEITIDWESKERRELSPMEIHPSTRTCSSKFVSYINEKAKKKRQRTFPEEFWFLCSLFMI*
>Alyrata_856927 pacid=16065044 transcript=888440 locus=888440 ID=888440.v1.107 annot-version=v1.0
MLASATFSVELPPQHQVFMNFRGKQLRKGFVSHLEKALKRDGINAFIDEDETRGNDLSILFSRIDESRIALAIFSSMYTESNWCLDELVKIKECVDLGKLVVIPIFYKVETDDVKNLKGVFGDKFWELVKTCNGEKLDKWKEALKVVTNKMGFTLGEMSNEGEYVEKIVRQVIEVLSNVSTDLKREVPIDDPSAGEGETPEAAPDSLPHLFGINTRLQQLEEKLDFECKSTLIIGVVGMPGIGKTTLTSMLYENWQGGFLSRAFLHDVSQMSKRYTKRQMRNILMTELLKEVDLKQKVADMSPKSLKAHLLSMKSLIVLDNVSDKKQIKDLLEEDDWIKIGSRIIFTTSDISVIEGMVDDTYEVQRLTGRDSFDYFSHFAFNFKLPTPEGNFINLSRLFVDYAKGNPLVLKILGVELSGKKEKYWTDKLRELAESPIKKLQDVLRISYDGLGQLQKDVFLDVACFFRSGDDYYVRCLVESCDTEPIDGVSEIKDLASKFLINISGGRMEMHDLLYTFGKELGSQSQGLRRLWNHILIVGALKKRAGADSVRGIFLDMFELKKELPLEKCTFTEMRNLRYLKFYSSRCHQEGEADCKINFPEGVEFSLDEVRYLYWLKFPLEKLPKDFNPKNLTDLNLPYSEIEEVWEGLKDTPKLKWVDLSHSSKLCNLTGLLNAKSLQRLNLEGCTSLEELPSEMKSLENLVFLNMRGCTSLRVLPHMNLISMKTLILTNCSSLEEFQVISDNIETLYLDGTAIVQLPPNMVKLQRLIVLNLKDCKMLRAVPQCLGRLKALQELVLSGCSTLKTFPVPIENMKCLQILLLDGTEIKEIPKILQYNSSKVEDLRELRRGVKGLSSLRRLCLSRNGMISNLQIDISQLYHLKWLDLKYCKNLTSISLLPPNLEILDAHGCEKLKTVASPMALPKLMEQVRSKFIFTNCNKLEQVAKNSITLYAQRKCQLDALRCYKEGTVSEALLITCFPGSEVPSWFNHQTFGSKLKLKFPPHWCDNGLSTLVLCAVVKFPRDEINRFSIDCTCEFKNEVETCIRFSCTLGGGWIESRKIDSDHVFIGYTSSSHITKHLEGSLKSQEHHKYVPTEASIEFTVRHGAGEIVNCGLSLVYEEPNHVVVEGNCNGTSSRREVSVGESILSFAAGYLSNVLRFMWLGVVFFMVYGFARFFVR*
>Alyrata_856184 pacid=16061895 transcript=887697 locus=887697 ID=887697.v1.107 annot-version=v1.0
MAEGFVSFGVEKLWDLLSRESERLQGLDDQVDGLKRQLTRLQSLLKDADAKKHGSERVRNFLEDVKDLVYDAEDILESYVLNKSRGKEKGIKKHVRRLACFLTDRRKVASDIEGITKRISEVIGDMQSLGIQQVIDGGRSMSLQDRQREQREIRQTYANSPEHDLVGVEQSVEELVGHLVENDKHQVVSISGMGGIGKSTLARQVFHHDIVRRHFDGFAWVCVSQQFTQKHVWQRILQELQPHDGEILQMDEYALQGKLFQLLQTGRYLVVLDDVWKKEDWDRIKAVFPQQRGWKMLLTSRNEGVGIHVDPTCFTFKARILNPNESWKLCERIVFSRRDETEIRLGEEMEAMGKEMVKHCGGLPLAVKVLGGLLVNKHTVHEWKRVSDNIGDQIVGKLCLDDNSLNSVNRILSLSYEDLPTHLKHCFLYLAHYPEDYKIYMWNLFNYWAAEGICYGSTIRHSGEDYLQELVRRIWLC*
>Alyrata_883434 pacid=16038000 transcript=914947 locus=914947 ID=914947.v1.107 annot-version=v1.0
MATSPSSSRTWEYNVFTSFHGPDVRKTFLSHLRNQFNQNGITMFDDNGIPRSENIPSALIQGIRESRISIIVLSKMYASSRWCLDELLEILKCKEDVGKIVMTVFYGVDPSDVRNQTGDFGIAFNKTCARKTKEHGRKWSEALDYVGNIAGEHNWGNEAEMIAKIARDVSDRLNATLSRDFDGMVGLETHLREMESLLNFDYVGVKIVGLAGPAGIGKSTIARALCSGLSNRFQRTCFMDNLMENCKIGLGEYSLKLHLQEQLLSKVLNLNGIRISHLRVIQERLHDKRILIILDDVENLVQLEALANISWFGPGSRVIVTTENKEILQQHGINDIYQVGFPSESEALTIFCLSAFRQTSPPDGFMKLTCEVVKICGNLPLGLHVLGSSLRGKSQADWIDELPRLKICLDGRIESVLKVGYESLHEKDQVIFLLIAIFLNYAHVDHVTSVLAKTNLDVSLGLKNLAKKYLIQRESSIVVMHHLLQVMATQVISKQERSKRQILVDANEICFVLEMAEGNGSIIGVSFDVAEINELRISATAFAKMCNLAFLKVYNGKHTEKTQLHIPNEMEFPRRLKLLHWEAYPKKSLPIGFCLENLVKFNMAFSKLEKLWEGTQPLANLKEMNLAVSTHLKELPDLSKATNLESLNLNGCTALVEIPSSIVNLHKLSELGMSTCESLEVIPTLINLASLERIWMFQSLQLKRFPDSPTNVKEIEIYDTGVEELPASLRHCTRLTTLDICSNRNFKTFSTHLPTCISWISLSNSGIERITACIKGLHNLQFLILTGCKKLKSLPELPDSLELLRAEDCESLERVSGPLKTPTATLRFTNCIKLGGQARRAIIKGSFVRGWALLPGGEIPAKFDHRVRGNSLTIPHSTSNRFKVCVVISPNDQYVKFMELELLCRCKVIGNSVNSSDMKFNLFRVFEYRTKHLLIFHSSLTFIDPSEVSRKIVLEFSSSNQVLYILECGVQILTEEEEDVDSITNEESDSESGEMSDKEDDEESYKSQSGEASEEKDEGISDDDNHKSLSRKRMRITSAPIAEVQIKFVVDGETPNLAA*
>Alyrata_493978 pacid=16047253 transcript=493978 locus=493978 ID=493978.v1.107 annot-version=v1.0
MSSSPSSSASLLLIGTEVDVFLSFCCETSHGYFHNILNAWRRDSDQLLNGLTDTQGFGRVESRDCYDLCDETLFRWQKGSLMVIPIFLKDYSFNVEEIYRQYPEKAPSWRIALTKLTNFAAEYPFSQNLAGMDQSDRLNQIVHDISLVVFYSASNDSNALVAMDRHMKVVYDLLALEVNKEVRTIGIWGSAGVGKTTLARYIYSEIFVNFRTNVFLDNVENMKDKLLKFEGEEDPTVIISSYDGHEITEARRKHRKVLLIADDVNNIKQGKWIIEYANWFAPGSRVILISQNKHLLVDAGVSHVYEVRSLRYDEALQVFSHFAFKQSYPPSDFEKLAVRAVHLAGFLPLGLRLLGSFLSGKGREEWVAALLKLKAKQGGNIMEVWKLMEPSDDKGQEEWETAADIVEGKELSQDKGQEEREVAAGKTEGKESSQ*
>Alyrata_859995 pacid=16053279 transcript=891508 locus=891508 ID=891508.v1.107 annot-version=v1.0
MASSSSSSSFHIRRYHVFPSFHGEDVRRGFLSHLHYHFASKGIMTFNDQKIERGHTIGPELVRAIRESRVSIVVLSKRYASSSWCLDELLEILKCKEDDGQIVLTIFYQVDPSDVRKQRGDFGSAFEITCQGKPEEVKLRWSNALAHVATIAGEHSLHWPNETEMIQKIATDVSNKLNLTPLRDFDGMVGLEAHLTKLHSLLWLGCDDAKPKMIGIWGLAGIGKTTIARALFNRLSSSFQLNCFMDNLKGSFKSVMDVDDYYSKLSLQTQLLSKILNQEDMKTYDLGAIKEWLQDQRVLIILDDVDDLEQLEALAKELSWFGSGSRIIVTTEDNKILKAHGIQDIYHVDYPSEKEALEILCRSAFKQSSVPYGFEELANKVAAFCGKLPLALCVVGSSLHGETKYEWELQLSRIKASLDGKIETILKVGYDRLSEKDQSLFLHIACFFNNEVVLLLADKSLVHISTDGRIVMHHYLLQKLGRQIVLERQFLIEAAEIRDVLTNKTGTGSVIGISFDTSKIGKVSVSKGAFEGMCNLQFLRIYSSLFGGEGTLQIPKSMKYLPENLKLLHWEHYPRKSRLPLRFQPERLVELHMPHSNLEGGIKPLPNLKSIDLSFSSRLKEIPNLSNATNLETLTLVRCTSLTELPFSISNLHKLSKLKMRVCEKLRVIPTNINLASLEEVDMNYCSQLSSFPDISSNIKTLGVGNTKIEDVPPSVAGCWSRLDCLEIGSRSLNRLTHAPHSITWLDLSNSNIKRIPDCVISLPHLKELIVENCQKLVTIPALPPSLKSLNANECVSLERVCFYFHNPTKILTFYNCLKLDEEARRGITQQSIHDYICLPGKKIPAEFTQKATGKSITIPLATGTLSASSRFKACFLISPTMGYQGYLYISCSLRSKGGVTDYNCNSVRLSDMAPRSEHLFIFDDLFGQRYRWHKVDVTMSEIILEFSSIDKIIECGVQIMTEEAEGSSSSELDNFETEISRSQVDNYETESSRLAAAAKVEMVMETMKQKVSSSLKLKISKPVNIGFRIWVRKLGLKEKKMNTKEQNSRGVS*
>Alyrata_859141 pacid=16041778 transcript=890654 locus=890654 ID=890654.v1.107 annot-version=v1.0
MAEGVILFGIEKLWDLVNRESEQFQGVHEQVSELKRQLGRLRSLLKDADAKKHESERVRNFLEDVKDIVYDAEDIIETFLLKERSRKEKGIKKRVTRLASVLVDHRKIVSDTKRITKRISDVIEGMQSFGILQIIDGGRSLSLQDRQREVRQTYPNNSESDLVGVDQSVEDLVGQLVGNDNIQVVSISGMGGIGKTTLARQVFHHDIVRRHFDGFAWICVSQQFTQKYVWQRILQELRPDDGEILQMDEFTRQGKLFQLLETDRYLIVLDDIWKAEDWDRIKEVFPQKREYRVDDELEVMGKEMVSHCGGLPLAVKVLGGLLATKHTVSEWKRVYENIGPHIVGESGLNFNTVYRVLSLSYEDLPMGLKHCFLYLAHFPEDYKIDVETLFNYWAAEGLIMIYRSTIQDNAEGYLEELVRRNMVIAERSYLTSRIESCHMHDIMRGVCLSKAEEENFLQIVQGPTSTSTSTINAQSPRRLAVHSSNAFEMIRHENFKKVRSLLFFKASCDTISFRLWNFTVSQGVGSF*
>Alyrata_913954 pacid=16064757 transcript=945467 locus=945467 ID=945467.v1.107 annot-version=v1.0
MDFISSLIVGFAQVLCESMNMADRRGHNTDLRQAITDLETAIGDLKAIRDDLSLRIQQDDLEGRSCSNRAREWLSAVQATETKAASILVRFRRREQRTRMRRRCLGCFGCADYKLCNKVSATLKSIGELRERSEDIKTDGGSIQQTCREIPIKSVVGNTTMMEQVLGFLSEEEERGIIGVYGPGGVGKTTLMQSINNELITKGHQYDVLIWVQMSREFGECTIQQAVGAQLGLSWDEKDTGENRALKIYRALRQKRFLLLLDDVWEEIDLEKTGVPRPDRVNKCKMMFTTRSMALCSNMGAEYKLRVEFLEKKYAWELFCSKVGRKDLLESSSIRRLAEIIVSKCGGLPLALITLGGAMAHRETEEEWIHASEVLTRFPAEMKGMNYVFALLKFSYDNLESDLLRSCFLYCALFPEEHSIEIEQLVEYWVGEGFLTSSHGVNTIYKGYFLIGDLKAACLLETGDEKTQVKMHNVVRSFALWMASEQGTYKELILVEPNMGHTEAPKAENWRQALVISLIDNRIQTLPEKPICPKLTTLMLQRNSSLKKISTGFFMHMPILRVLDLSFTSITEIPLSIKYLVELCHLSMSGTKISILPQELGNLRKLKHLDLQRTQFLQTIPRDAICWLSKLEVLNLYYSYAGWELQSFGEDEVEELGFDDLEYLENLTTLGITVLSLETLKTLYEFGALHKHIQHLHIEECNGLLYFNLPSLTNHGRNLRRLSIRSCHDLEYLVTPIDVVENDWLPRLEVLTLHSLHKLSRVWRNPVSEEECLRNIRCINISHCNKLKNVSWVPKLPKLEVIDLFDCRELEELISEHESPSVEDPTLFPSLKTLKTRDLPELKSILPSRFSFQKVETLVITNCPKVKKLPFQETNMPRVYCEEKWWNALEKDEPNKELCYLPRFVPN*
>Alyrata_884098 pacid=16059851 transcript=915611 locus=915611 ID=915611.v1.107 annot-version=v1.0
METSRTVGYDVFIDYSSKDTRHSFVSHLHAAFGRRGISVFLAEHCTLSEATLKPGFELANEIQLAIERSKIYVVVFSKNYASSPLCLETLMTFMDLQRRKDGPVVIPVFYGDVTRSIVEQQTERFKEDFSKHRGFFSDEKDRVERWRKGLTEAAKLHGHESIEQQNDSELVEDIVADVRERLCPTGMIGFYSRLLGIENLLFKQSHDIYRLGIWGMPGIGKTAISQESFNQMTKHFETQCFIQDFHVAFNDKGLYVLREEYLIDKLREKRVLVVLDDVRNPMDAESFLGGFDHCFGPESLMIISSRDKQVLHQCQVDSVYEIPALNKKEAQRLFTRFAFSEKEPSDTNLIEVSKKVVEYADGNPLALCHYGRELGKKKPEEVVAEFEKIKQSPPREIMHVFKSSYDELSENERSIFLDIAFFFNGENLDYVMRILEGCGFFPHVGIDRLVERSLLMISKNNNVEMQILIQDIARNIVNEEKNQITRHRRLWDPSIIKSFLEENKPKGTEVIEGIFLDTTKLTVDVNPKAFENMYNLRLLKIYSSNSESTQEFHLPKGLRSLPYELRLLHWEKYPLRSFPEDFDPRHLVELNMPYSHLQNLWEGTKSLVKLKIINLSHSQQLVEVDVLLKACSLEQIHLQGCTSLESIPHIDQLENLQLLNLSGCTRLKRKEILEEIKKLDPEGGLRETKFESLVFSTLVELELEDNTESFS*
>Alyrata_485448 pacid=16048339 transcript=485448 locus=485448 ID=485448.v1.107 annot-version=v1.0
MVDAVVTVCLEKAMNILEEKGRTVSDYRKQLEDLQRELQYMQSFLKDAERQKRTNEMLRNLVTDLRELVYEAEDILVDCQLADGDADDDGNEQRSSNAWLSRFNPPRVSLQYKKSKRLKEINERISKIKSQVEPYFKFRTPSNVGRDNGTDRWSSPVYNHTQVVGLEGDKRKIKEWLFRSNESELLIMAFVGMGGLGKTTIAQEVFNDKEIEHRFERRIWVSVSQTFTEEQIMRSILRNLGDASVGDDLGTLLRKIQQYLLGKRYLIVMDDVWDKNLSWWDKIYQGLPRGQGGSVIVTTRSESVAVRVQARDKTHRPQLLSSDNSWLLFCKVAFAANDGTCERPELEDVGKEIVTKCKGLPLTIKAVGGLLLCKDHVYHEWRRIADHFQDELRGNTSETDNVMSSLQLSYDELPPHLKSCFLTLSLYPEDCVIPKQQLVHGWIGEGFVIWRNGRSATESGEDCFSGLTNRCLIEVVDKTYSGTIITCKIHDMVRDLVIDIAKKDSFSNPEGLNCRHLGISGNFDEQQIKVNYKLRGVVSTTKTGEVNKLNSDLAKKFTDCKYLRVLDISKSIFDAPLSQILDEIASLQHLACLSMSNTHPLIQFPRSMEDLHNLQILDASYCQNLKQLQPCIVLFKKLLVLDMTNCGSLECFPKGIGSLVNLEVLLGFKPARSNNGCKLSEVKNLTNLRKLGLSLTRGDQIEEDELNSLINLSKLMSISISCYDSYGDDLITKIDALTPPHQLHELSLQFYPGKSSPSWLSPHKLPMLRYMSICSGNLVKMHERFWGIENTHWRIESLMLSSLSDLDMDWEALQQSMPYLRTVTANWCPELESFPIEDVGFRGGVWTKTPLHRT*
>Alyrata_917000 pacid=16054361 transcript=948513 locus=948513 ID=948513.v1.107 annot-version=v1.0
MAGQTMVRISFDSSEERLRWSFVPHLSAAFGRKGISVSTSMNDEFVASLLVFSEKYVSSKESLDEVVKTIQQRHDKGHVVATVFYGVSRSDVQELKGNFGKVLLENGASDQVTQWHNALAEIASLPGYEASNTQSDYEFVEKITRDVYEKIFPKERIGIYSRMLPAIENLLCKQPWGVKSIGICGMPGIGKTALAKAVFDQMSGGYEVTCFVENFHEAFHKKGLYGLLQEHFKNLPNKTLQQRVLVVLDDVRNHLDAESFLAELFLFSRGSLIIVTTRDEQVLSQCRVNQTYKVEGLNKQESLQLFSLCAFERNVTDKNPLPELSMKLIEHANGNPLALRLYAEDMSSHKKLNQKETLFLMQAPPHQITEVVKSSYNALSDNEKNILVYIAYFFIGANVDDVSKLLEDLGFFPDFGIGRLVENSLVTISENRFEMHSMIEAVVREIGRCHRFKINKDPKTSFKCVLGTKDIEAMSLDASNLNPDVKLSSLAYMYNLRFLKIYYSDPKNSRKALESLPCGLRLLHWEYYPLQSLPQDFNTSNLVELNMPYSQLQRLWGGTKNLKMLKRINLRHSEKLYEAEELSEALNLEQIDLSGCKNLQSFPAIHQLQKLQVVDLSGCTQIKSYPEFPSNVTLKFQGTTIKKFFPPVTFTIKSLLELFDNPSGQQIFDDFRKLGSFLSSQERITNPDMMESPTILAMILQKAIKRTSSLQL*
>Alyrata_884856 pacid=16037744 transcript=916369 locus=916369 ID=916369.v1.107 annot-version=v1.0
MEAMGKEMVKHCGGLPLAVKVLGGLLVNKHTVHEWKRVSDNIGDQIVGKSCLNDNSLNSVNRILSLSYEDLPTHLKHCFLYLAHYREDSKIYMWNLFNYWAAEGICYGSTIRDSGEDYLEELNIDMMREVCLSKAKEENFLQIIKVPTSTSTINAQSPSRSRRLTIRSGKAFHILGHKNNKKVRSLIVLGLEEDFWIQSASVFQNLPLLRVLDLTEVKFKGGKLPSSIGGLIHLRFLSLDDAGVSQLPSSMRNLKLLLYLDLSVAAEEPVHVPNVLKEMLELRNLVLPHKMHDKTKLELGDLVNLVHLWYFSTQHSSVTDLLRMTKLRYLSVSLSERCTFETLSSSLRKLRNLETLYLDFRYKTYTVDYVGELDLDFIHLKELGLRGRMSKIPDQHQFPPHLEHISLFDCRMEEDPMPILEKLLHLKSVKLGSDAFVGRKMLCSKGGFPQLRALEINEESELEEWIVEEGSMPCLCTLNIDDCKKLKELPDGLKYITSLKELKIKRMKREWKEKLVPGTHSRCSIYQL*
>Alyrata_856467 pacid=16060932 transcript=887980 locus=887980 ID=887980.v1.107 annot-version=v1.0
FLFEQYSNSFQLRAIMVNIKESYRQLGLDEKSAQLKLQSHMLSEMLNQKDIMVPNLGVAQERLKDKEIFLVLDDVDRLEQLDALAKETRWFGPRSRIIITTQDLRVLEAHGINHIYKVDFPSTHEAFQMVCIYAFGQKNPEYDFTELVWEVANLASQLPLGLKVMGSHFKRKSKQEWKNALPSLKNRLHADIVSVLK
>Alyrata_875982 pacid=16049027 transcript=907495 locus=907495 ID=907495.v1.107 annot-version=v1.0
MGSIGKTTLARQVFNHEIVKNHFDGVAWVCISQQFTRKYVWHTILQKLSAQHDEYRDSNMTEDELQDKLFRQLEISNSLIVTSYS*
>Alyrata_330052 pacid=16049498 transcript=330052 locus=330052 ID=330052.v1.107 annot-version=v1.0
MAFTKLRFVNQFSQWLCVRRSYIHSLTENLAALHKAMEVLKTKEDDVKRRVDREEFIGRRQRISQVQVEIKRLCFCGFCSKSFGKSYGYGKMVSLMLKEVESLSSHGEFDVVTEVAMVVQVEEMPIQSVVVGQETMLERVWNSLMKDGFKIMGLYGMGGVGKTTLLTQINNKFSEMDCGFDIVMWVVVSKTLEIYRIQEDIAKRLGLSGEEWDKKTENKRAVDIHNVLRRKKFVLLLDDIWEKVNLESVRVPYPSRENGSIVAFTTRSRDVCGRMGVDDLMKVSCLEPEEAWDLFQTKVGENTLKSHPDIPELAKQVAEKCRGLPLALNVIGETMACKSTVQEWRHAIDEGWKKAEVKMHDVVREMALWISSDLGKHKDQCIVRAGVGLHAVPEVKNWRAVRRLSLMKTELQNILGCPTCPELTTLLLQENHKLVNISGEFFRFMPNLVVLDLSWSSSLIGLPNQISELLKKLIHLNLESMKRLESIAGVSKLLSLRTLRLQKSKKAVDVNSAKELQLLEHLEVLTIDIFSKLIEVEEESFKILTVPSMCNIRRIGIWKCGMKEIKVEMRTSSCFSSLSKVVIGQCNGLKDLTWLLFAPNLTYLYVRFAEQLEDIISEEKAASFTDENANIIIPFQKLECLSLSDLPKLKSIYWTPLSFPRLSELAVQEHCPKLKKLPLNSKSGTADVELVIKYGENKWLEGVEWEDKATELRFLATCKLW*
>Alyrata_916973 pacid=16054535 transcript=948486 locus=948486 ID=948486.v1.107 annot-version=v1.0
MNDCERASPIVYISCVAEVRYSFVSHLLDALSRKGINDVFVDSDDVLSEEAQGKVERSKICVIVLPGNRTVSLEKLVKVLECQRNNDQVVVPVLHGDGPLQGEWLRELELRGLSPVHRKECSDSKLVEEIVRDVNEKLFYMGRIGIYSKVVEVENMINKQPLGIRCVGIWGMPGIGKATLAKAVVDQMSGGFDAHCFIEDYDTSIHENRVYRILVEQLMKDDPGNGGTITKMSFEENLHELSMKVIKYSNGNPLAISIYGKELKGKRPSEMETAFLQIKGYPPSKIVDAIKSSYGTLSDSEKNIFLDIACFFQGDNVDYVMQLLEGCGFFPHVGIDVLVEKCLVTISENRVEMHNLIQDVGRGIINAETVEIKGHSRLWEPWSVKYLSEDNYYKANGEPETTFKRAQGVEEIECMFLDASNLSFDVKPAAFDNMLNLRLLKIYCSNTEVHHEINFSEGVLHSLPNELRLLHWENYPLQYLPQKFDPRNLVEINMPYSQLRKLWGGTINLEMLRTIKLCHSQQLVNIDDLLKAQNLEVIDLQGCTSLKSFPATGQLLHLRVVNLSGCSKIKIFPEIPPNIETLHLQGTGIRKLPISPNGEQLGSLSEFKGLSHALILKHLTSLDKCSSSSQDLGRLICLELKDCSRLRSLPNMAHLEFLNVFDLSGCSKLKTIRGFPPNLKELYLVGTAVREVPQLPQSLELLNAHGSRLQSLPDMANLKFLKVLDLSCCSKLKIIQGFPRNLKELYLAGTGLREVPQLPLCLELLNAHGCVSQKSIHLDSEKPPMHYTFSNFFDLSPHIVNDFFVKDLNKAPTFSFSAPSHTNQNATLDLQPGSSVMTRLNPSWRNTLVGFAMLVEVSFSDDYSDVTGLGIRCVCRWKNEEGHSQRIERYLHCWATGEAVPNVQKDHTFVFCDVNMRPSTGEGNDPDIWADLVVFEFFPVNQQTNCLNDSCRVTRCGVYVITSVLKSGLGGRLGPD*
>Alyrata_478023 pacid=16049618 transcript=478023 locus=478023 ID=478023.v1.107 annot-version=v1.0
MASATVDFGIGRILSVLENETLLLSGVHVEIDKMKKELLIMKSFLEDTHKHGGNGSIATTTQIEDILDEFGYHIHGYRSCAKLWRAFHFPRYMWARHSIAQKLGVVNVMIQSISDSMKRYYHSENYQAAILSPTDDGDAKWVNNISESSLFFSENSLVGIDAPKGKLIGRLLSPEPQRIVVAVVGMGGSGKTTLSANIFKSQSVRRHFECYAWVTISKSYEIEDVFRTMIKEFYKEAETQIPAELYSLGYRELVEKLVEYLQSKRYIVVLDDVWTTGLWREISIALPDGIYGSRVMMTTRDMNVASFPYGIGSGKHEIELLKEDEAWVLFSNKAFPGSLEQCRTQNLEPIARKLLERCQGLPLAIASLGSMMSTKKFESEWKKVYSTLNWELNNNLELKIVRSILLLSFNDLPYPLKRCFLYCSLFPVNYRMKRKSLVRMWMAQRFVEPIRGVKAEEVADSYLNELVYRNMLQVILWNPFGRPKAFKMHDVIWEIALSVSKLERFCDVYNDDSDGDDAAETIENYGSRHLCIQKEMTPDSIRATNLHSLLVCSSAKHKMDLLPSLKLLRALDLEDSAISKLPDCLVTMFNLKYLNLSKTQVKELPKDFHKLINLETLNTKHSKIEELPPGMWKLQKLRYLITFRRNDGHDSNWNYVLGTRVVPKIWQLKDLQVMDCFNAEAELIKNLGNMTQLTRISLVMVKREHGRDLCDSLNKIRRLRFLSLTSIHEEEPLEIDDLIATASIEKLFLAGKLERVPIWFNTLQNLTYLGLRGSQLQENAILSIQTLPRLVWLSFYNAYMGPRLCFAQGFQNLKILEIVQMKHLTEVVIEDGAMFELQKLYIRACRGLESVPKGIENLINLQELHLIHVSNQLVEGISGDGSVDRSRVKHIPAIKHYFRTDNGSFYVSLSS*
>Alyrata_877391 pacid=16035100 transcript=908904 locus=908904 ID=908904.v1.107 annot-version=v1.0
MSCATATKYDVFLTFRGLDTRRNFISFLYQELVRRKIRTFKDDKELKNGQRISPELKRAIEESRFAVVVVSQNYAASRWCLKELVKIMDFENKDSITVIPIFYGVEPAGHVRWQTGVVAEHFKKHESREKHEKVLQWKQALAAFAQLSGDCSGDDDSKLVAHEISKKMKIFATISNGRNLVGIDTHMKELNKKLDLNSNKGVRMVGIWARGGEGRSALAKYVYQDMCQQFESHCFLGNVKTVSQGRHSAHLHHEFLQNIQRENPSKQTLKNQKVLLVADDVDKLEQLEALAGDFSSFGPGSVVIITTQDKQLLTSYGIKDVYEVEYLTFQKVCQLFRRQFAFKKRDFFAAFQWALCRATNFATECFFSTSGYGKVTDQI*
>Alyrata_909793 pacid=16054500 transcript=941306 locus=941306 ID=941306.v1.107 annot-version=v1.0
MVDFEKSSHSVNIICEETVRRSFVSHLSSALHREGISVCVFADTDFDDQNQGARVTVVVFSENYAFPHPMLDNFAKILQLRSNSGHEVIPVFYGVDPSAVNPNHDWLPLHMEGHQSMNSSNVRSSDSQLVEDIVRDVYGKICPTERIGIYTRLMEIENLLCEQSWDVRRLGLWGMPGIGKTTLAKAVFDHMSNDYDASCFIENFDEQLRMVGPYRLLEEKIGRILEEKFGISSSYITRLSLLRDKLCDTRIVVVLDDVRNPLAAESFLGRLDWFGPGSLIIITSRYKQVFALCQISQIYEVHGLNKHEALKLFSQNAFEKDVPEQNDKELSMKVIDYANGNPLALCIYGRELKGKKSEMEAAFLRLQQCPPKKIQDRLKSVYSALSDNETYTFLNIACFFKGENVDYMVQLLKWCGYFPRVGIDVLVEKCLVTISENTLQMYDMIQDMIRDIITGEKIQMERCTTLWHTSHIRYLLEDDELKADGDPKEIPKCLMVAEDIEGICLDTSNLIFDVNPDAFKKMVSLRFLKIYNSYSENVPGLNFPNGLNYLPRELRLLHWEKYPFESLPQGFDLQELVELNMPYSELKKLWETNKNLEMLKRIKLCHSRQLVKFSIHAQNIELINLQGCTRLENFSGTTKLQHLRVLNLSGCSNITIFPGLPPNIEELYLQGTSIEEIPISILARSSQPNCEELMNHMKHFPGLEHIDLESVTNLIKGSSYSQGVCKLVLLNMKDCLQLRSLPDMSDLESLQVLDLSGCSRLEEIKCFPRNTKELYLAGTSIRELPEFPESLEVLNAHDCGLLKSVRLDFEQLPRHYTFSNCFRLSLERTVEFIEKGLTRVIRLDREQNQEHVKAPAFNVCFPADACPWYSFQWQESHFVRVTLAPCMRKALSGFAMSVLVSFRDDYHNAVGLGIRCICRWKTKKGNFDQIERVYKCWAPREAPGVQKDHIFVLYDAKMQVGPDEGMDQIMSSDVLVFEFHTVSGENKPLGANCAVTECDVKVIMDSTGDTKFSAVSRASEDISNIEELPPPLPKKPEATICSPPFSNPHELFNVASKVKSEGSSILSRWDSKAR*
>Alyrata_876065 pacid=16062000 transcript=907578 locus=907578 ID=907578.v1.107 annot-version=v1.0
MVPHWERLSTNIRSHNVIRRTSANNNSIDNVLSLSFEELPSYLKHYFLYLAHFPEDYAIVVEDLAYYWAAEGIPRPRYYDGATIRQVADGYIEELVKRNMVISKRDARTSRFETCQLHDVMREVCLLKVKEGNSIHTVEIRASTATSQSLCKSCKIALHQLDRSYDPKWEMRNPKLKSLLLIKKKSWEKNRMTSRLCFTRLQLMRVLDLSYAVFKGGKLPSSIAMLIHLRYLSLSEAIVTHLPSSMWNLKQLLDLNLDVKGRLPTHMPDFMKEMRELTYLCSI*
>Alyrata_471969 pacid=16049898 transcript=471969 locus=471969 ID=471969.v1.107 annot-version=v1.0
MASSSAPRVSKYDVFLSFRGEDTRKTIVSHLYAALDSRGIVTFKDDQRLEIGDHISDELRRALGSSSFAVVVLSENYATSRWCLLELQLIMELMKEGRLEVFPIFYGVDPSVVRHQLGSFALEKYQGPEMADKVLRWREALNLIANLSGVVSSHCVDEAIMVGEIARDISRRVTLLHKIDSGNIVGMKAHMEGLNHRLDLESNEVLMVGIWGMGGIGKTSIAKCLYDQLSPKFPAHCFTENIKSVSKDIGHDLKHLQKEMLCNILCDDIRLWSVEAGCQEIKKRLGNQRVFLVLDGVDKVSQVHALAKDKNWFGPGSRIIITTRDMGLLNTCGVEIVYEVKCLDDKDALHMFKQIAFEGGLPPDSFEQLSIRASRLAHGLPSAIQAYALFLRGRTATPDGWEEALSALESSLDENIMEILKISYEGLPKPHQNVFLHVVCLFNGDTLQRITSLLHGPIPQSSLWIRVLAEKSFIKISTNGSVIMHKLVEQMGREIIRDNMSLARKFLRDPMEIPDALAFRDGGEQTECMCLHTCELTCVLSMEASVVGRMHNLKFLKVYKHVDYRESKLQLIPDQQFLPRSLRLFHWDAFPLRALPSGSDPCFLVELNLRHSDLETLRTCMLKSLKRLDVTGSKYLKQLPDLSSITSLEELLLEQCTRLDGIPECIGKRSTLKKLKLSYRGGRTAQQHIGLEFPDAKVKMDALINISIGGDISFEFCSKFRGYAEYVSFNSEQHIPVISTMILQQAPWVISECNRFNSLSIMRFSHKENGESFSFDIFPDFPDLKELKLVNLNIRRIPSGICHLELLEKLDLSGNDFENLPEAMNSLSRLKTLWLRNCFKLEELPKLTQVQTLTLTNFKMREDTVYLSFALKTARVLNHCQISLVMSSHDFETLPPSIRDLTSLVTLCLNNCKKLKSVERIPTSLQFLDAHGCDSLEAGCVEHFKDTPTKEVYTWILICLFYD*
>Alyrata_492949 pacid=16050132 transcript=492949 locus=492949 ID=492949.v1.107 annot-version=v1.0
MELAKKFISEIDEKLEPKSEIDKELEKIKSSFNEEYEKWSCGKQSGSSSKHGNQSTDGDSSPTRNSSKKGRPKANRVETSSELPDHPIHGFINEKLFLKNFFLKQKESEEFKTRAIVGKYGVGKTTLCQDVFNDEDVKQVYFPRIWVSMYSKETKDPKIDVVKRILRLLGVEDEMFEHIKTEAEEEKRIKDEAGEGGEETVKQKELARLLYALHLHLIGKKYLIVLDDVWEDNEWDQRLDDEKQQEKSHLSCGFPKGFGGRVIITSRDERLAKEIVGEEENLQRLFPRSDAESLWKIYIDAVPTKVDDATATNAGDAAATNAAATNAGDAVAPKVNPRYPGRYKQELMDKSCGIPLAARMLAKIEPVKVDEIGNIDRKQS*
>Alyrata_884135 pacid=16057439 transcript=915648 locus=915648 ID=915648.v1.107 annot-version=v1.0
MADSEQLVCISCVSEVRYSFVSHLSEALRRKGINSVIIDVDSDDLLSKESQAKIEISSVSVMVLSRICEPTRVCHNFVKVLECQRDKNHVVVPVLYGESPLLGEWLSVLDLRDLSPVHQSRKECSDSQLVKEIVRDVYEKPFYKGRIGIYSKLLEIEKMVCKQPLGIRCVGIWGMPGIGKTTLAKAVFDQMSGEFDASCFIEDYSKAIQEKGVYCLLEEQFLKENAGGAGGTVTKLSLLRDKLNNKRVLVVLDDVRSPLVVESFLGGFDWFGPKSLIIITSRDKSVFRLCRVNQIYEVHGLNEKEALQLFSMCASIDDMAEQNLHEVSMKVIKYANGHPLALSLYGRELKGKKRPPEMETAFLQLKERPPNIFVDAIKSCYDTLNDREKDIFLDIACFFQGENVDYVMQVLEGCGFFPHVGIDVLVEKYVGRHIINRETRQTKRRDRLWEPWSIKYLLEDNGEKENGEHKTTLERAQGPEEIEGMFLDTSNFSFDIKPAAFDNMLNLRLLKIYSSNPEVHHVKNFLKGFLNSLPNELRLLHWENYPLQFLPQNFDPIHLVEINMPYSQLKKLWGGTKNLEMLKTIRLCHSQQLVDIDDVLKAQNLEVIDLQGCTRLQSFPATGQLLHLRIVNLSGCTEIKSFPEIPPNIETLNLQGTGIIELPLSIIKPNYTELLNLLAEIPGLSGVSNLEQSDLKPLTSLMKMSTSNQNLGKLICLELKDCARLRSLPNMNNLELLKVLDLSGCSELETIQGFPQNLKELYLAGTAVRQVPQLPQSLELFNAHGCVSLKSIRVDFEKLPVHYTLSNCFDLCPKVVSNFLVQALANAKRIPREHQQELNKTLAFSFCAPSHANQNSKLDLQLGSSVMTRLNPSWRNTLVGFAMLVEVAFSEDYYDATGFGISCICKWKNKEGHSHRIERNLHCWALGKAVQKDHMFVFCDDNLRPSTDEGIDPDIWADLVVFEFFPVNNQTRLLGDSCTVTRCGVRVITPPNCNTSLEISSSVLSLDPMEVSGNEGEEVLRVSYDGLQEIDKALFLYLAGLFNDEDIDLVAPLIANIIDMDVSYGLKVLADRSLIRVSSNGEIVMYNLQREMGKEILHTESKKTDRLVDNIQSSMIDSKEIEITHSKNRRKKSRAKKVLWSIEEVADQWVWRKYGQKPIKGSPYPRNYYKCTSSKGCSARKQVERSRTDPNMLVITYISEHNHPSPTQRNALAGSTHSPSSSKCSAVTTSDSCRVSQHKDEPDKSHLPSSPASPPYAAMVIKEEDMERRDNMEFDDDVEDTLIPELFPEDFFADLNKLESNSQTMFQSHSSSGGNMENQGRNSSSDDMGANLPNKTL*
>Alyrata_884145 pacid=16041599 transcript=915658 locus=915658 ID=915658.v1.107 annot-version=v1.0
MTESEQIVYISCVKQVRYSFVSHLSEALRRKGIIDVFIDTDDFLSNESQSKVERARVSVVVLSGNSTVCLDKLVNVLGCQRNIDQVVVPVLYGEIPLQVEWDKALNSRGLSSVHQSRNKCTDSELVEEITRDVYEKLFYMEGIGIYSKRLEIENIVCKQPFGVRCVGIWGMPGIGKTTLAKAVFDQMSGEFDASCFIEDFDKVIHEKGVYRLLEEHFLKEKPGTDSTITKLSLLSNKLNNKRVLVVLDDLRNPLIAEPLLGGFHWFGPESLIIITSRDKQVLRLCRVNQIYEVQGLNKKEALQLFLRSASIKNKGEQNLKELSMKVIEYANGNPLALSIYGRELKGKKHLSEMETTFLKLKGHPPFKIVDAFKSSYESLNDREKNIFLDIACFFEGENVDYVMQLLEGCGFLPHVGIDVLVEKCLVTISENRVWMHNLIQDVGREIINKETVQIERRSRLWKPGNIKYLLEDNRGKEENGDPKTTSKRAKGLEQIEGIFLDTSNISFDAEPSAFENMLNLRLLKIYCSNPEIYPVINFPNGSLRYLPNELRLLHWENYPLQSLPQNFDPKHLVEINMPNSQLQKLWGKTKNLEMLKTVRLCHSQQLVDISDLWEAPHLEVIDLQGCTRLQSFPNTGQFLHLRVLNLSHCIEIKKIPEVPPNIKKLHLQGTGIIALPLSTTFEPNHTKLLNFLTENPGLSDALKLERLRSLLISSSYCQVLGKLIRLDLKDCSRLQSLPNMVNLEFLEVLELSGCSKLETIQGFPPNLKELYIARTAVRQVPQLPQSLELFNAHGCLSLELICLDSSKLLMHYTFSNCFNLSPQVINDFLVKVLANAQHIPRERQQELNESPAFSFCVPSHGNQYSKLDLQPGFSVMTRLNPSWRNTLVGFAMLVEVAFSEDYCDTTGFGISCVCRWKNKEGHSHRIERNLHCWALGKAVQKDHMFVFCDVNMRPSTNEGNDPNIWADLVVFEFFPINKQKKPLDDCCTVKRCGVRVITAATGSTSLENILPVLSSNPMKFSGNEEVWRVNYDGLQEIDKALFLYIAGLFNDEDVGLVAPLIANIIDMDVSYGLKVLADRSLISVSSNGEIVMHYLLRQMGKEILHCSSYKVMRLVKSSKSSTTNARNLEPTK*
>Alyrata_333306 pacid=16051201 transcript=333306 locus=333306 ID=333306.v1.107 annot-version=v1.0
MSSSNVGTEVFINFRGEELRNNFISHLHDALHRMGIKAFIDSDEPPGEDLDIFFKRIEQSKVALAVLSSRYTESHWCLEELAKIKECVDRSSLRVIPIFYNVDPTTVKELDGDFGLKLWDLWRKDGRDNRILKWDAALQDVVDKIGMVLGIRNESEFPKAALTEHQTVSNPKPKEASNGNGAPRSIKSGGQRLTQLEEKLDLDCNENKTRYVGIVGMAGIGKTYLADKLFQKLKTKIGCNVFLKLVREKTTDEDLYLEKRLVEGLLNKTINFSSKNPLEERKNDLIQKKVVVVLDNVSDQKEIEPFLGICNWIKEGSIIVITTRDKSLLKGMNCDIYEVPKMNDRESLELFKDRAQVCSSTNFEENFMELSKKFVDYAGGNPLALKNIGKELYAKEKDHWEERLRTLTQCSNPKVREKLRSSYDELNEQQKDVFLDIAHFFRSEDVKYVTSLLDSFDPGSAEAGKELIKGLVDKFLISVCDGRVEMHNLLLTMAKEHVGDTAGKYWLWSSNCEEFTSALSNIEGKDKVRGIIIDMSNVEEMPLDNQAFVGMSSLRYLKVCDTGHSEAQCKLNLPDVLEFPKDNIVRYLNWVKFPGKELPSDFEPTNLIDLRLPYSKITSVWKDAKVAPELRWVDLSHSSNLSSLLGLSEAPKLLRLNLEGCTSLKELPEEMQKMKKLVSLNLRGCTSLLSLPKITMDSLKTLILSCCSKFQTFEVISKHLETLYLNNTAIDELPPTIGNLHGLIFLDLKDCKNLATLPDCLWKMKSLQELKLSGCSKLKSFPNVKETMVNLRILLLDGTSIPLMPSKIFDSSFLRRLCLSRNEEICSLLFDMSQLFHLKWLELKYCKNLTSLPKLPPNLLCLNAHGCSSLRTVASPLASLMPTEQIHSTFILTDCHKLEQVSKSAIISYIQKKSQLMSNDRHSQDFVFKSLIGTCFPGCDVPVWFNHQALGSVLKLELPRDGNEGRLSGIFLCVVVSFKEYKAQNNSLQELHTVVSDHVFIGYSTLFNSKQRKQFSSATEVSLRFEVTNGTREVAECKVMNCGFSLVYESDEAESATWEANLMENSTKGNKSGCIQIKYQKNNLGGEAIKQ*
>Alyrata_330904 pacid=16051395 transcript=330904 locus=330904 ID=330904.v1.107 annot-version=v1.0
MAASSSSSSEILPKSWQVFINFRGAELRNSFISHLEGALALAGIKYYIDTKEVPSEDLSVLFERIEQSEIALSIFSSKYAESNWCLDELVKIMEQVKKEKLRIIPVFFNVKPEEVREQKGEFGLKLYGEGKRKRPNIPNWENALQSVPSKIGLNLSNYRNERELVEKIVDSIKRVLALIPLGSRVTEYLNGISKASGAKNVDRFSLSSYEFQCSSLDISVTNDDNGITPFQCPATIDELCKVGVEHLNEISTVSSTGNSSSRNIEQPPPHYGIEPRLKELEEKIQFDCIETKIVGIVGMPGIGKTTLAETLYRKWKHRFKRSKFIPNVSKESQRGLQKRLLVELLMDIHYKTGYSENEHEFCKDALLQKKVFVVIDDVSSKEQIKTLFGQWDWIKKGSKIVITSSDESLLKELVDDTYVVPRLNSTGSLLWFTNHAFGLDHAEGNFVKLSRHFLNYAKGNPLVLRAFGVELRGKDKAYWEQRIKTLKLISNKMIQDVLRRRYDELTERQKDIFLDIACFFESENASYVRCLVNSSIPDEIRDLQDKFLVNISCGRFEMHDILCTFAKELASQALTEVTRVHLRLWKYQDIIWLLNNKLEMENVRGIFLDMSEVPEEMIFDAKIFRMCNIRYLKIYNSVYPKEGEGIFKFDRFREFQLPLNKVSYLHWIKYPLDKLPSDFNPENLVNLELPYSSIKQVWEGVKETPKLKWANLSYSSKLTNLLGLSNAKNLERLNLEGCTSLLKLPKEMENMESLVFLNMRGCKSLTFLHRMNLSSLTILILSDCSKLEEFEVISENLEALYLDGTAIKGLPPTVRDLKRLAILNMKGCTELESLPECLGKQKALEELILSNCSKLESVPKAVKNMKKLRILLLDGTRIKDIPKINSLERLSLSRNIAMIHLQDSLSGFSNLKCVVMKNCENLRYLPSLPRSLEYLNVYGCERLETVENPLVFRGFFNVIQLEKIRSTFLFTNCNNLFQDAKESISSYAKWKCHRLALDCYQLGIVSGAFFNTCYPGFIVPSWFHYQAVGSVFEPRLKSHWCNNMLYGIALCAVVSFHENQDPIIDSFSVKCTLQFENEDGSRIRFDCDIGSLTKPGRIGADHVFIGYVPCSRLKDYYSIPIYHPTYVKVEFYLPDGCKSEVVDCGFRLMYAKPGKY*
>Alyrata_856129 pacid=16040367 transcript=887642 locus=887642 ID=887642.v1.107 annot-version=v1.0
MDSSSSFILTTVAAAIGFFTLLRNLRCHQEDDKENNSSSSTSSPPSSSSSLSPPSSLDRIWTHHVFPSFRGEYVRRDFLSHIQMEFQRMGITPFIDNEIERGQSIGPELIRAIRESKIAIILLSRNYASSSWCLDELAEIMKCRDELGQTVLAVFYKVDPSDVKKLTGDFGKVFKKTCAGKTKEHVGRWRQALANVATIAGYHSTNWDNEAAMIKKIATDISNLLNNSSSSSDFDGLVGMREHLEKMEPLLCLDSDEVRMIGIWGPSGIGKTTIARVIYNKLSGSFQLSVFMESIEAKYTRPCSDDYSAKLQLQQQFMSQITNQSDMKISHLGVVQDRLKDKKVLVVLDGVDKSMQLDAMVKETWWFGPGSRIIITTQDRKLFRSHGINHIYKIDFPSTEEALQILCTYAFGQNSPNVVLKNLLRKLHNLLMEWMKALPRLRNSLDANILSILKFSYDALDDEDKYLFLHIACFFNHEEIEKVEDYLAETFLDVSHRLNVLAEKSLISLNRGYINMHDLLVKLGRDIVRKQSIREPGQRLFLVDAREICEVLNLDANGSRSLMGINFNFGEDRIKEKLHISERAFQGMSNLQFLRVKGNNNTIHLPHGLEYISRKLRLLHWTYFPMTCLPPIFNTEFLVELDMSYSKLEKLWEGIKLPSSIGNLINLKELDLSSLSCLVELPSSIGNLINLKELDLSSLSCLVELPFSIGNATNLEVLNLRQCSSLVKLPFSIGNLQKLQTLTLRGCSKLEDLPANIKLGSLGELDLTDCLLLKRFPEISTNVEFLRLDGTAIEEVPSSIKSWSRLNEVDMSYSENLKNFPHAFDIITELHMTNTEIQEFPPWVKKFSRLTVLILKGCKKLVSLPQIPDSITYIYAEDCESLERLDCSFHNPNICLKFAKCFKLNQEARDLIIQTPTSNYAVLPGREVPAYFTHQSTTGGSLTIKLNEKPLPTSMRFKACILLVHKGDNEARDDKNWMDENVYIVSCNESTHYLYPVLAEHVYVFEVEADVTSSELVFEFKISSCHQRTLQETFTKKLGFSSDDHHSSILEVTVNRVSSSCPSGCHQRYGTTKNYMLQPLWNDQKPSLHQ*
>Alyrata_860417 pacid=16057920 transcript=891930 locus=891930 ID=891930.v1.107 annot-version=v1.0
MDSSFLSSFCVAAITFFTLLGTIFFMFYRKVKSHQENKTIASSSSSTLSISSTPSSLSRNRKHDVFPSFHGADVRKTFLAHILKEFKGKGIVPFIDNDIERSKSIGPELIEAIKGSKIAIVLLSRNYASSSWCLNELVEIMNCREELGQTVMTIFYDVDPTDVKKQTGDFGKVFKKTCKGKTKEDIKRWQNVLEAVATIAGEHSRNWDNEAAMTKKIATDVSNMLNRYSPSRDFDGFIGMGAHMNEMESLLCLDSDEVRMIGIWGPSGIGKTTIARVLYSQFSESFELSIFMENIKELMYTRPVCSDEYSAKIQLQQQFLSQIINHKDMELPHLGVAQDRLNDKRVLIVLDSIDQSIQLDAIAKETRWFGHGSRIIITTQDQRLLKAHGINHIYKVEFPSAYEAYQIFCMYAFGQNFPKDGFEELAWQVTKLLGNLPLGLRVMGSHFRGMPRHEWVNALPRLKIRLDASIQSILKFSYDALCDEDKDLFLHIACLFNNEEMVKVEDYLALSFLDVRQGLHLLAEKSLIAIEILSTNHTSIKVHNLLVQLGRDIVRHKPGHQCIREPGKRQFLVDARDICEVLTDNTGSRNVIGILLEVENLSGQLNISERGFEGMSNHKFLRFHGPYEGENDKLYLPQGLNNLPRKLRIIEWFRFPMKCLPSNFCTKYLVQLHMWNSKLQNMWQGNQESRRSDLPPLGNLKRMDLRESKHLKELPDLSTATNLEELILYGCSSLPELPSSIGSLQKLQVLLLRGCSKLEALPTNINLESLDYLDLADCLLIKSFPEISTNIKRLNLMKTAVKEVPSTIKSWSPLRKLEMSYNDNLKEFPHALDIITKLYFNDTKIQEIPLWVQKISRLQTLVLEGCKRLVTIPQLSDSLSKVAAINCQSLERLDFSFHNHPEIFLWFINCFKLNNEAREFIQTSSSTLAFLPGREVPANITYRRANGSSIMVNLNQRLASCWIKKLTMTRRRPPLRKQLYFLE*
>Alyrata_884085 pacid=16037571 transcript=915598 locus=915598 ID=915598.v1.107 annot-version=v1.0
MAASSTSTVPPQHQVFINFRGKDLRNGFVSHLVEALIRNKINVFMDKFEDRGKSLESLLTRIEESRIALAIFSENYTESDWCVKEADKMNDCMKEGTLVVIPIFYKVKPSTVRDLEGRFGNKFWSLVKGDERKKKWEEVWKSIPNLFGITVDEKSDENRTVNEIVVAVSNVLSKIPWVRNERRLEELEEKLDFEDDSRTRIIGVFGMPGIGKTTLLKELFKKWKPKFIRHSLVDQIRRKSEDSSVCLPTTLLGELLTSLADPRIDNDEDPYNMYKDELLKRKVLVILDDVSTRKQIDALLGRLDWIKKGSKIVIATSDMSLTNGLVDDTYMVQKLNHRDSLQVFHYHASVDKSKDDFMKLSEEFVHYSRGHSLALKVLGGDLKKQNIDYWNDKLKTLTQSPIPRRVFKVSYDELSSEQKDAFLDIACFRSHDVEYIESLLASSTGAVEALSDMCLINTCDGRVEMHDLLYTLSRELDPKASTQIGGSKQRRLWLHQDIIKEGTINVLKNKLVRPKDVRGIFLDLSEVEGEICLDCDHFEDMCNLRYLKFYNSHCPQECKTTNKINTPEGVKLPLKKVRCLHWLEFPLEEFPNDFDPINLVDLKLPRSKIKQLWEGDKDTPFLKWVDLQHSSKLCSLSGLLKAEKLQRLNLEGCTTLKTLPHDMHKMKVLSFLNLKGCTSLEFLPEMNLVSLKTLTLSGCSSFKDFPLISDNIETLYLDGTEISQLPTNMEKLQSLVVLNMKDCKMLEEIPGRVNELKALQELILSDCFNLKNFPEINMSSLNILLLDGTAVEVMPQLPSVQYLSLSRNTKISCLPIGISHLSQLKWLNLKYCTKLTSVPEFPPNLQCLDAHGCSLLKTVSKPLARIMPTEQNHSTFIFTNCQNLEQAAKEEITSYAQRKCQLLSYARKRYNGGLVSESLFSTCFPGCEVPSWFCHETVGSELKVKLLPHWHDKKLAGIALCAVVSCFEHQDQISRFSVTCTFKVEDKSWIPFTFPVGSWTRHEDGKVTRHEDEKDKIESDHVFIGYTSYPHTIKCPEDGNSDKCNSTQASLNFTITGANEKLKVLQCGFSLVYARDKYKNSSHEAKYDMPVEKSFQETSEGVYGRVKKKKKTRRDNGRPKKKQRSGRDDRACSEHCH*
>Alyrata_858713 pacid=16045227 transcript=890226 locus=890226 ID=890226.v1.107 annot-version=v1.0
MARMEKSTDGRRRDMTSVRRLERRDEAKNIDYDAEFSSRSCSLVIGREEGEMDRIFKSLGVSGPEDLSISFDSWEACKTRDFELDKHKVRSEACHGGVTVDLMDPDTTELKKTDSIDASTSVRKSWARGSSLSSKTDLVDRIKQDIVVRLLNLRSVDANEKYEVLRKIFKLPGVSSVIVDDSEDIIVTGTVDPITIRKELKQHRPLLVLSRPMRSDESDEEGGSEQLDGELLSSMEEVYSDETLSELWTGAPSASSNSWDSDSGNDMTILASKITTTALNNDWDSFREFLNNRLAPLTISCAKDVIDFLRMRQTSGMEAVEALAGYLKAMCEAHGIRPMDNPFRSLAVTSYLKSASEMTREKECILVFSCNENHDVDETSFIEAISKELHKREVTPLMYNLLSRENLDEKMLYRSSVGIMILSHSYACSRQALDHLVEIMEHGKARNLVIIPIYFKATLSDICGLEGRFEPIYLQYMDSAQLSRVQKWKAAMAEIASIDGHEWEKEKQVLLAEEVVRDACLNLYSKNSKNLISILAFLNHSQPSGVEIVGLWGMAGIGKTSIAREIFGILAPKYDFCYFLQDFYLMSQKKGLRQMRDDFFSKVFREEKLSISAYDIKPSFMRDWFHKKTILLVLDDVSDARDAEAVVGGFGWFSQGHRIILTSRRKQVLVQCKVTESYKIQKLCEFESLRLCKQYLNEESGVILELMSCSSGIPLALKVLGFSLSKQHINNLKEHLHSLRKNPPTQIQEAFRRCFDGLDENEKNIFLDLACFFSGEDIDHVVKLLDACGFFTYLGICDLIDESLISLLDNRIEIPIPFQDIGRFIVHEEDEDPCERSRLWDSNDIADVLRNNSGTEAIEGIFLDASDLTCELSPTVFGKMYNLRLLKFYCSTSENECKLNLPQGLDTLPDELRLLHWENYPLEYLPHKFNPENLVEIHMPYSNMEKLWEGKKNLEKLKNIKLSHSRKLTDILMLSEALNLEHIDLEGCTSLIDVSTSIRHLGKLVSLNMKDCSRLQTLPSMVNLTSLKRLNFSGCSELDEIQDFAPNLEELYLAGTAIREIPLSIENLTELVTLDLENCRRLQKLPMGISSLKSIVELKLSGCTSLQSFPKLKALDRGIILV*
>Alyrata_492076 pacid=16052470 transcript=492076 locus=492076 ID=492076.v1.107 annot-version=v1.0
MECLAPVIGETLRLMYVSTFSRVANAIKFKSNVKALNDSLERLTKLKGNMSEDHETLLTKDKPLRLKLMRWQREAEEVISKARLKLEERVSCGMSLRSRMSRKLVKILDEVKMLEKDGREFKELNMFEGSQLDGLISDKTQKIGVWGMGGVGKTTLVRTLNNKLREEAATQPFGLVIFVIVSKEFDPKGVQKQIAERLDIDTQMEESEEKLARRIYVGLMKERNFLLILDDVWKPIDLDLLGIPRREENKGSKVILTSRFLEVCRSMRTDLDVRVDCLLEEDAWELFCRNAGDVVKSDHVRSIAKAVSLECGGLPLAIITVGTAMRGSKNVKLWNHVLSKLSKSVPWIKSIEEKIFQPLKLSYDFLEGKAKFCFLLCALFPEDYSIEVSELVRYWMAEGFMEEQGSQEESMNEGIAIVESLKDYCLLEDGARRDTVKMHDVVRDFAIWIMSSSQDDCHSLVMSGTGLQDIRQDKFVSSLGRVSLMNNKLESLPDLAEESCVKTSTLLLQGNSLLKEVPIGFLQAFPALRILNLSGTRIKSFPSCSLLRLSSLHSLFLRECFNLVELPSLKTFAKLELLDLCGTHIHEFPRGLEELKSFRHLDLSRTLHLESIPARVVSRLSSLETLDMTSSHYRWSVQEETQKGQATVEEIGCLQRLQVLSIRLHSSPFLLNKRNTWIKRLKKFQLVVGSPYISRTRHDKRRLTISHLNVSQVSIGWLLAYTTSLALNHCKGIEAMMKKLVIDNRSFKNLKSLTIENAFINTNSWVEMVNTKTSKQSSDRLDLLPNLEELHLRRVDLETFSELQTHLGLRLQTLKIIEITMCRKLRTLLGKRNFLTIPKLEEIEISYCDSLQNLHKALIYHEPFLPNLRVLKLRNLPNLVSICNWGEAWECLEQVEVIHCNQLNCLPISSTCGRIKKIKGESSWWERLEWDDPSTLATVRPFFNPVDEFPLLILS*
>Alyrata_856364 pacid=16049022 transcript=887877 locus=887877 ID=887877.v1.107 annot-version=v1.0
MAEAFVSFGVEKLWDLLSRESERFQGIDEQVEGLKRQLRSLESLLKDADAKKHGSERVRNFLEDVKDLVYDAEDILESYVLNKSRGKEKGIKKHVRRLACFLTDRRKVASEIEGITKRISEVIGDMQSLGIQQIIDGGRSLSLQDRQREQREIRQTFAKSPDHDLVGVEQSVEELVGHLVENDKIQVVSISGMGGIGKSTLARQVFHHDIVRRHFDGFAWVCVSQQFTQKDVWQRILQELQPHDGEILQMDEYALQRKLFQLLETGRYLVVLDDVWKKEDWDRIKAVFPQQRWKMLLTSRNEGVGIHADPTCFTFKARILNPEESWKLCERIVFSRRDETVRLGEEMEAIGKEMVTHCGGLPLAVKVLGGLLVNKHTVHEWKRVSDNIGDQIVGKLCLDDNSLNSVNRILSLSYEDLPTHLKHCFLYLAHYPEDYKIYMWNLFNYWAAEGICYGSTIRHSGEDYLQELVRRNLVIAEKNNLSWRFEYCQMHDMMREVCLSKAKEENFLQIIKVPTSTSSINAQSPSRSRRLTIRSGKAFHILGHKNNKKVRSLIVLGLEEDFWIQSASVFQNLPFLRVLDLSEVKFKGGKLPSSIGGLIHLRFLSLDDAGVSHLPSSMRNLKLLLYLDLSVAAEEPVHVPNVLKEMLELRNLVLPHKMHDKTKLELGDLVNLEHLWCFSTQHSSVTDLLRMTKLRSLSVSLSERCTFKTLSSSLRELRNLETLHFFSTSKTIMVDY
>Alyrata_883426 pacid=16050521 transcript=914939 locus=914939 ID=914939.v1.107 annot-version=v1.0
MSSRASMDQMSVRHFSAMIDKIARDISDKLNATPSRDFDGMVGLDAHLKEMESLENYKIGFGEYGLKLRLQEQLLSKILNQNGMRIDHLGVIQERLHDQKVLIILDDVESLDQLDALANMRWFGAGSRVIVTTENKEILQQHGVSATYQVGFPSEREALMIFCLSAFRQTFPPHGFIALADEVATICGNLPLALHILGSSLRPCGLDGKLESVLKVDYKSLHEKDQALFLHVAIFFNHEHVDHVASMLAKSNLNVRHGLKVLANRCLIQIDHESKVVMHRLLQVMARQVISRQAPWKRQILVYVSIDLEENSELMISARAFQRMHNLFFLKVYNAGRTGKRQLYVPEEMEFPPRLRLLYWDAYPRKSLPRRFFAENLVKLNMKDSELEKLWEGTQTLANLKEMDFTLSSHLKELPDLSNAINLERLNLSACSALVELPSSISNLHKIAELQMVNCSNLEVIPSLINLTSLNSINLLGCSRLRRFPDLPINIWTLYVTEKVVEELPASLRRCSRLNHVNIQGNGHPKTFLTLLPTSVTNLELHGRRFMANDCLKGLHNLAFLTLSCCDRLTEARRAIIQQLFVYGLAILPGRAVPAEFDHRARGNSLTVHHSAFNRFKLANIDDPSEVSKMIVIQFSARDKNFDIIECAWLLYRCIFISNSVNSTDMTFDLSDGVSSVDFKIWPLLNEESGDKDDHRVTYDSGDASDNKENHDDISKSVSGEAFDKEDDEEGYKSKSGEAFKDKDDSIIEDGDYESESSTHPRKTTMTSSTKNMKKWLISLFLISYYVSLNCFVSPFCFGFHMSNVCSLEIG*
>Alyrata_888542 pacid=16037828 transcript=920055 locus=920055 ID=920055.v1.107 annot-version=v1.0
MGGCISVSLSCDRVVNQISQCLCVSGNYIHNLSENLASLQKAMGVLKAKRDDVQGRVDREEFTGHRRRLAQVQVWLTRILTIENQFNDLLSTCNAEIQRLCLCGFFSKNMKMSYLYGKRVIVLLREVEGLSSQGEFDVVTEATPIAEVEELPIQSTIVGQDSMLDKVWNCLMEDKVGIVGLYGMGGVGKTTLLTQINNKFSKLGGGFDVVIWVVVSKNATVHKIQRSIGEKLGLVGKKWDEKNKNQRALDIHNVLRRKKFVLLLDDIWEKVNLNVIGVPYPSGENGCKVAFTTRSKEVCGRMGVDDPMEVSCLDTRNAWDLLKKKVGENTLGSHPDIPQLARKVSEKCRGLPLALNVLGETMSCKRTIQEWCHAIEVLTSSATDFSGMEDEVLPILKYSYDSLNGEDAKSCFLYCSLFPEDFKIRKEMFIEYWICEGFIEEKQGREKAFNQGYDILGTLVRSSLLLEDKDFVSMHDVVREMALWISSDLGKHKERCIVQAGVGLDELPEVKNWRAVKRMSLMNNNFENIYGCPECVELITLFLQNNYKLVVISMEFFRCMPSLTVLDLSENHSLSELPEEISELVSLQYLDLSGTYIERLPHGLQKLRKLVHLKLERTRRLESISGISYLSSLRTLRLRDSKTTLETSLMKELQLLEHLELITTNISSSLVGELVYYPRVGRCIQHIFIRDHWGRPEESVGVLVLPAITNLCYISIWNCWMWEIMIEKTPWNKNLTSPNFSNLSNVRIEGCDGLKDLTWLLFAPNLINLRVWGCKHLEDIISKEKAASVLDKEILPFQKLECLNLYQLSELKSIYWNALPFQRLRCLDILNNCPKLRKLPLDSKSVVKVEEFVIKYKEKKWIERVEWEDEATRQRFLPSCRLR*
>Alyrata_862201 pacid=16062435 transcript=893714 locus=893714 ID=893714.v1.107 annot-version=v1.0
MADSSVCYPSSSSFHWWRYHVFPSFCGEDVRKNFLSHLQKELQLRGINAFKDHGIKRSRSIWPELKQAIWESRISIVVLSSNYAGSSWCLDELLEIMECREAVGQTLLTVFYEVDPSDVRKQTGAFGKVFEKTCLGRTVEETQRWKQALTDVANVSGYCSEKWDNEASMIEKIVADVSEELNCCTPSKDFDDLVGLEAHVAKLNSMLCLQSNDVRMIGIWGPIGIGKTTIARALYNQLSSDGDEFQQNLFMENVKRSSKRNKLDGYRLKLHLQERFLSEMFNQRNINISHLGVAQERLKNQKALIVLDDVDDVEQLHALADQTQWFGNGTRVIVITEDKQLLKAHGIDHVYDVCLPSKDEAFHIFCRFAFGKTSAPEGYYDVAVEVAKLAGDLPLGLSILGASLRGMRKDEWINALPRLRTSLNGKIEKLLGACYDGLDEKDKALFLHIACLFNGEKVDRVKELLAISALDAEFGLKVLNDRSLIHICADGYIVMHCLLQQMGKEITRGQCLHDPGKGKFIVDALEISDVLADETGTKTVLGISLDMSEIDGQVYISEKAFEKMPNLQFLRLYNSIPDKAAEFDLPHGLDYLPRKLRLLHWDSYPIKCMPSKFRPEFLVELTMRDSKLEKLWEGIQPLTSLKYMDLSASTNIGDIPNLSRAKNLEKLYLRFCENLVTVPSSALQNLNKLKVLDMSCCIKLKTLPTNINLESLSVLNLRGCSKLKRFPFISTQIQFMSLGETAIEKVPSQIKLCSRLVSLEMAGCKNLRTIPPFPASIEIVDYHGQESS*
>Alyrata_859858 pacid=16052988 transcript=891371 locus=891371 ID=891371.v1.107 annot-version=v1.0
MGGCVSLQIACDQTLSRTCGCLFGDGNYIHLMEANLDALQKTMQELDERRDDLLRRVSIEEDQGLQRLAQVQGWFSRVEDIGSQVNDLLKEKSAETKRLCLFGYCSSKCISSCEYGKKVSKKLKEVKELLSKGVFEVVAEKVPAAKVEKKQIQTTIGLDSILEKAWNSLINSERTTFGLYGMGGVGKTTLLALINNKFVQMVDGFDVVIWVVVSKDLQNGGIQNQILGRLRLDKEWKQETEKEKASSIYNILTRKKFVLLLDDLWSEVDLNEIGVPPPTRDNGSKIVFTTRSKEVCKDMKADDEMKVECLSRDEAWVLFRNIVGETPLKCHQDIPTLARKVAEKCCGLPLALNVIGKAMACKEDVHEWRHAINVLNSSSHEFPGMEEKILSILKFSYDGLGDEKVKLCFLYCSLFPEDYELKKEELIEYWICEGFINGNIDEDGSNNQGHAIIGSLIRAHLLMDGQFTTMVKMHDVLREMALWISSNFGKQEKKLCVKSGAQLCNIPKDINWEIVRRISLMSNQIAEISCCPNCPNLLTLLLRNNSLVDISGESFRFMPVLVVLDLSKNHSLYGLREEISCLSSLQYLNLSSTWIKSLPVGLKGLSKLIRLDLEFTFGLESIAGIGTSLPNLQVLKLFHSRVGIDTRLMEELQLLQDLKILTANVEDASILESIQGVEGLASSIRGLCLRNMFEEVVILNTVALGGLRRLAVQNSKILEINIDWENKEREELLCTSSLGFKHLSTVSVYSLEGSKNLTWLLFAQNLRYLTVSDSSCIEEIINWEQGIYISNVCPDILVPLGKLESLEVTNLYALKRICSNPPALPNLRQFVVERCPNLPKAATEFLRYEQE*
>Alyrata_485509 pacid=16053407 transcript=485509 locus=485509 ID=485509.v1.107 annot-version=v1.0
MEEASSSQVKALPLPPQHQVFVNFRGEELRNSFVSHLRSALVRHGVNIFIDTNEQKGKPLHVFFERIEESRIALAIFSLRYTESKWCLNELVKMKECMDKGKLLIIPIFYKVKAYEVRYQKGRFGYVFKNLRNADVHQKNQWSEALSSVADRIGFPFDGKSDENNFINGIVEEVKEALSKILLDKTKDAFFYHSKNTSMSLGREKHEIYGLKQRLEELKEKLDLDCEETRILGVVGMPGIGKTTLAREIYESLRCKFLRHGLIQDIRRTSKELGLDCLPALLLEELLGVRIPDIESTRCAYESYKMELYTHKVLVVLDDVSDKEQIDVLLGRCDWIRQGSRIVIATSDKSLIQDVADYTYVVPQLNHKDGLGHFGRYAFDHHSNIHNNEVIMKLSKEFVHYGRGHPLVLKLLGADLNGKDEDHWKTKLATLAENSSQSIRDVLQVSYDELSQEHKDIFLDIACFRSEDESYIASLLDSSEAASEIKALMNKFMINVSEDRVEMHDLLYTFARELCRRAYTQDRRGPHRLWHHQDITDVLKNIEEGAEVRGIFLNMNEMKREMSLDSCTFKPMHGLRYLKIYSSHCPQQCKPNNKINLPDGLNFPLNEVRYLHWLQFPLKEIPPDFNPRNLVDLKLPHSKIERIWSNDKDKDTPKLKWVNLNHSSNLWDLSGLSKAQSLVFLNLKGCTSLKSLPEINLVSLEILILSNCSNLKEFRVISQNLETLYLDGTSIKELPLNFNILQRLVILNMKGCTKLKEFPDCLDDLKALKELILSDCSKLQKFPAIRESIMVLEILRLDATTITEIPMISSLQCLCFSKNDQISSLPDNISQLFQLKWLDLKYCKRLTSIPKLPPNLQHLDAHGCCSLKTVSNPLACLTTTQQIYSTFIFSNCNKLERSAKEEISSFAQRKCQLLLDAQKRCNGSDSEPLFSICFPGSELPSWFCHEAVGPVLELRMPPHWHENRLASVALCAVVSFPKSEEQINCFSVKCTFKLEVKEGSWIEFSFPVGRWSNQDNIVETIASEHAFIGYISCSKIFKRLENQHFSSSNPTKSTQSSKCSPTKASLNFMVIDGKSEIPRIEVLKCGLRFFEGAGSSGNYLKKLEVKEAEQNLSAVKVSEDWTYGSSSRCTHVVKTCPEQSQETVTTEVEASPEKADNAEFQINIITPREAQPQPRPCAKTSKWVCFTCCDFQKHL*
>Alyrata_855880 pacid=16035636 transcript=887393 locus=887393 ID=887393.v1.107 annot-version=v1.0
MAEAFVSFGVEKLWDLLSRESERLQGIDEQVEGLKRQLRSLESLLKDADAKKHGSERVRNFLEDVKDLVYDAEDILESYVLNKSRAKEKGIKKHSLGIQQIIDGGRSLSLQDRQREQREIRQTFAKSPDHDLVGVEQSVEELVGHLVENDKHQVVSISGMGGIGKTTLARQVFHHDIVRRHFDGFAWVCVSQQVYAER
>Alyrata_494924 pacid=16053894 transcript=494924 locus=494924 ID=494924.v1.107 annot-version=v1.0
MAEAFVSFGVEKLWDLLSRESERLQGIDEQVDGLKRQLGRLQSLLKDADAKKHGSERVRNFLEDVTDLVYDAEDILESYVLNKSRGKEKGIKKHVRRLACFLTDRRKVASDIEGITKRISEVIGDMQSLGIQQVIDGGRSMSLQDRQREQREIRQTYAKSPEHDLVGVEQSVEELVGHLVENDKHQVVSISGMGGIGKTTLARQVFHHDIVRRHFDGFAWVCVSQQFTQKDVWQRILQELQPHDGEILQMDEYALQRKLFQLLETGRYLVVLDDVWKKEDWDRIKAVFPQQRGWKMLLTSRNEGVGIHADPTCFTFKAKILNPDESWKLFERIVFARRDETEVRLGEEMEAMGKEMVKHCGGLPLAVKVLGGLLVNKHTVHEWKRVSDNIGDQIVGKLCLDDNSLNSVNRILSLSYEDLPTHLKHCFLYLAHYPEDYKIYMWNLFNYWAAEGICYGSTIRHSGEDYLQELVRRNLVIAEKNNLSWRFEYCQMHDMMREVCLSKAKEENFLQIIKVPTSTSSINAQSPSRSRRLTIRSGKAFHILGHKNNKKVRSLIVLGLEEDFWIQSASVFQNLPFLRVLDLSEVKFKGGKLPSSIGGLIHLRFLSLYDAGVSHLPSSMRNLKLLLYLDLSVAIGEPVHVPNVLKEMLELRNLVLPHKMHDKTKLELGDLVNLEHLWFFSTQHSSVTDLLRMTKLRSLSVSLSERCTFKTLSSSLRELRNLETLHFFSTSKTIMVDYVGKFDLDFVHLKELGLAVRMSKIPDQHQFPPHLEHISLFLCRIEEDPMPILEKLLHLKSVKLGSDAFVGRKMLCSKGGFPQLRALEIYEELELEEWIVEEGSMPCLRTLNILDCKKLKELPDGLKYMTSLKELKIRGMKREWNEKLIPGGEDYYKVQHIPDVQFINCDQ*
>Alyrata_884353 pacid=16050056 transcript=915866 locus=915866 ID=915866.v1.107 annot-version=v1.0
MADLLLLIPWNKIFTAACGCFLSDRNYIHLMESNLDALETTMENLRIDEMICLQRLAQVNGWLSRVKSVESQFNDMLAARSTETGRLCLFGYCSEDCISSYNYGEKVSKMLEEVEELLSKKDFVEVAQKIIRKAEKKHIQTTVGLDTLVEMAWESVMNDEIRTLGLYGMGGVGKTTLLACINNKFVELESEFDVVIWVVVSNDFQYEGIQDQILGRLRLDKEWKQETEKEKALCIDNILNRKKFVLLLDDLWSEMDLNKIGVPPPTRANGSKIVFTTRSKEVCKHMKVDKQIEVDCLSPDKAWELFRITVGDVIFSGHQDIPALARRVAAKCHGLPLALNVIGKAMACKETLQEWYLAINVLNSLGHEFPGMKERILGVLKFSYDSLKNGEIKSCFLYCSLFPEDFEIKKEELIEYWICEGFINPNRYEDGGTNQGYDIIGLLVRAHLLIDCGVKVKMHDVIREMALWINSDFGKQQETICVKSGDHVRMIPNDINWEIVRQMSLIRTHIWQISCSPNCPNLSTLLLRDNIQLVDISVGFFRFMPKLVVLDLSNGGLTGLPEEISNLGSLQYLNLSRTRIKSSWWIFQLDSFGLYQNFLVGIATTLPNLQVLKLFFSRVCVDDILMEELQHLEHLKILTANIKDATILERIQGIDRLASCIRGLCLLGMSAPRVILSTIALGGLQRLEIGSCNISEIKIDWESKERRELSPMEILPSTSSPGFKQLSTVFIFNLEGQRDLSWLLFAQNLKKLEVGYSPEIEEIINKEKGMSITKVHPDIVLPFGNLEILELEELPELTEICWNYRTLPNLRNFNVRDCPMLPEDVAKFLKLAE*
>Alyrata_494475 pacid=16053944 transcript=494475 locus=494475 ID=494475.v1.107 annot-version=v1.0
MAASSSSSDLPPQQHQVFINFRGEDLRLGFVSHLVEALENDNIKVFIDNYADKGEPLETLLTKIQESRIALAIFSGKYTESTWCLRELAMIKDCVEKGNLVAIPIFYKLDPSTVRGVRGQFGDAFRDLEERDVLKKKEWKKALKWVPDLIGITVHNKSPESEILNEIVREVKKVLKKVPLKGSRNFFVEPSEGSRKVAVDRSEIIDTRTSAEGEKDKTFGIKQQLKELEDKLDLIKYKGTRVIGVVGMPGIGKTTLLKELYKTWKGKFSRYALIDQIRGKSNNFRLECLPTLLLEKLLPELNNLQIDSVEEPYKTHKGLLRERKVLVVLDDVSEREQIYALLGKYDLQNKHEWIKDGSRIVIATNDKSLLKGLVHDTYVVRQLNHRDGLQLFRYHAFHDDQAIAPKVDFMKLSDEFVHYARGHPLALKILGRELYEKNMKHWETKLKILAQSPTTYIGEVVQVSFDELSMAQKDAFLDIACFRSQDVDYVESLLVSSDPGSAEAIKALKNKFLIDTCDGRVEMHDLLYTFSRELDLRASTQVQDIINVQQKTMGAADVRGIFLDLSEVKGETSLDREHFKNMRNLWYLKFYNSHCPQECKTNNKINMPDGLELPLKEVRCLHWLKFPLEELPNDFDPINLVDLKLTYSEIERLWEGVKDTPVLKWVDLNHSSKLCSLSGLSKAQNLQRLNLEGCTSLESLRNVNLMSLKTLTLSNCSNFKEFPLIPENLEALYLDGTAISQLPDNVVNLKRLVLLNMKDCKMLETISTCLGELKALQKLVLSGCLKLKEFPEINKSSLKFLLLDGTSIKTMPQLHSVQYLCLSRNDHISYLRVGINQLSQLTRLDLKYCTKLTYVPELPPTLQYLDAHGCSSLKNVATPLARIVSTVQNHCTFNFTNCGNLEQAAKEEITSYAQRKCQLLPDARKHYNEGLSSEALFSTCFPGCEVPSWFCHEAVGSLLQRKLLPHWHDERLSGIALCAVVSFLEGQDQISCFSVTCTFKIKAEDNSWVPFTCPVGIWTREGDEKDKIESDHVFIAYISCPNTIRRLEDQNSDKCNFTEASLEFTVTSGIGVFKVLKCGLSLVYENDKNKNSSLEAKYDVPVEVSFQEPGHGIMEEERNINKRRSDDRRPKKKRKTRRDAITHRHSNLWCRCNSKNGR*
>Alyrata_875983 pacid=16039471 transcript=907496 locus=907496 ID=907496.v1.107 annot-version=v1.0
WKVLLTSRNERVALHADPTCAAFKPKCLTIENSWILFRRIAFPIKDDTTFKVNAEMEEMGKQMIKHCGGLPLAVKVLGGLLAAQCTFHEWKRINENIRAHIVGGTTFNDINISSVYHVLNLSFEELPVYLKHCFLYLAHFPEDYAIDVGNLSYYWGGEGIQRPRYYDGATIREVADEYVKELVKRNMVIANIDARTARFETCHLHDMMREVCLLKAEEENFVHIVDKRLPTKSQSPCKSRRIAVHQLDETYHPKGEMNPKLRSLLFFSLVEGWMSSDLLFTRLQLLRALDLSRTQFEGGNLPSSIGKLIHLRYLSLYQAHVTHLPSSMWNLKQLLYLNLCVDARSPIYMPNFLKEMRELTYLSFPFLIHDKVKMELGNLVNLETLENFSTEHVRVRDLQSMTRLRALSICIRGGCSVKTLSSSLRDLRHLENLTIYDFHVLAPTKDEEGFVLDSVHLQHLNLTLYMPRLPDEQYFPSHLTTISLCECRLVEDPMPILEKLLNLYDVSLFSQSFCGRRMVCSGGGFPRLQNLMICGIEEWEEWIVEESSMPLLHFLFISCCPKFKELPDGLRFITSLQELNIDTSLKEKFSRGGEEYYKVQHIPLVRFQ*
>Alyrata_860059 pacid=16045755 transcript=891572 locus=891572 ID=891572.v1.107 annot-version=v1.0
MAPSSSSSLDFKRYHVFSSFHGPDVRNGFLSHLHNHFESKGITTFNDQEIERGHTIGPELVQAIRESRVSIVVLSEKYASSGWCLDELVEILKCKEASGQAVLTIFYKVDPSDVRKQRGDFGNTFKKTCEGKTEEVKQRWIKALTDVATIAGEHSLNWANEAEMIQKIATDVSNKLNVTPSRDFEGMVGLEAHLTKLDSLLCLECNDVKMIGIWGPAGIGKTTIARALFNQLSTGFRHSCFMGNIDVNNYDSKLRLHNMLLSKILNQKDMKIHHLGAIKEWLHNQRVLIVLDDVDDLEQLEVLAKESFWFGPRSRIIVTLKDKKILKAHGINDIYHVDYPSKKEALEIFCLSAFKQSSPQDGFEEFARKVVELCGNLPLALCVVGSSFYGESEDEWRLQLYGIEINLDRKVEDVLRVGYDKLLEKHQSLFLHIACFFNHESVDYVSTMLADSTLDVENGLKNLAAKSLVHISTHGRIRMHCLLQQLGRHVVVQQSGEQGKRQFLVEAKEIRDVLANKTGTGSVIGISFDMSKIGEFSISKRAFERMCNLKFLKFYNGNVSLLEDMKYLPRLRLLHWDSYPRKSLPLTFQPECLVELHMRYSKLEMLWGGIQPLANLKKIDLGYSFNLKEIPNLSKATNLETLKLIGCESLVVLPSSIRNLHKLEMLDASGCSKLQVIPTNIDLASLEEVKMDNCSRLRSFPDISRNIEYLSVAGTKIKEFPASIVGYWSRLDILQIGSRSLKRLTHVPQSVKSLDLSNSDIKMIPDYVIGLPHLGYLNVDNCRKLVSIQGHFPSLASLSAEHCISLKSVCCSFHRPISNLMFHNCLKLDNASKRGIVQLSGYKSICLPGKEIPAEFTHQTRGNSITISLAPGGKEVFSVFSRFKACLLLSPIKNFAFNKINCILRSREGVKINCTTQSIYTFVCGRSLSEHLLMFCGDLFPEENGCLMDVTPNEIQFEFSSSDDNVMACGVKILAEDGQSSSGIEVGYSETEGNRNHRIDGEAKALKVSQVNNIKNSKHTGDWSWLRKLLLGKKKMKRNKTELSLTPVSGSSDDTQGILMRYHHPETVQLSKEENTTDLSRLLCIVSLVFSVLLIFHCLFLQMQ*
>Alyrata_313276 pacid=16054634 transcript=313276 locus=313276 ID=313276.v1.107 annot-version=v1.0
MLKTGDVSDRRSRLKWDAFLSFQRETRHKFTERLYEVLVKEQVRVWNDDVERGNDELGASLLEAMEDSAALVVVLSPNYAKSHWCLEELAMLCDLKSSLGRLVLPIFYEVEPCIFRKQNGPYEMDFEEHSKRFSEEKIQRWRRAMNIVGNIPGFVYRRGGSEMESEVVSKPHRLKYDVFLSFRGEDTREIFAGPLYKALKEKVRVFLDNDGMERGDEIGSSLQAGMEDSAASVIVLSRNYANSRWCLNELAMLCKLKSSLDRRMLPIFYKVDPSHVRKQSDHIEADFKRHEERFDKEKVQEWRDAMKLVGNLAGYVCVEGSNEDEMIELVVKRVLDELSNTPEKVGEYIVGLESPMKDLMKLFDIESSSGVKVLGLYGMGGIGKTTLSKAFYNKVVGNFKQRAFISDIRERSSAENGLVTLQKTLIKELFRLVPEIEDVSRGLEKIKENVHEKKIIVVLDDVDHIDQVNALVGETRWYGQGTLIVITTRDSEILSKLSVNQQYEVKCLTEPQSLKLFSYHSLRKEKPPKNLLKLSTEIVRISGLLPLAVEVFGSLLYDKKEEKDWQTQLGKLKKTQPHNLQDVLALSFESLDDEEKKVFLDIACLFLKMEIKKVEVVIILKGCGLNAEAALSVLRQKSLVKILADDTLWMHDQIRDMGRQMVLKESGENPGMRSRLWDRGEIMTVLNNVKGTSSIRGIVLDFKKKFVRDPTADEIASMNLTNNLGINSVFSYLKSKFVRFPAEEKTKSSEITIPVESFVPMTELRLLQINNVELEGNLKLLPSELKWIQWKGCPLENLPPDFLARQLSVLDLSESGIRRVQTLRSNRVDENLKVLILRGCHSLEAIPDLSNHEALEMLVFEQCTLLVKVPKSVGNLRKLLHLDFSRCSKLSEFLADVSGLKRLEKLFLSGCSDLSVLPENIGAMTSLKELLLDGTAIKYLPESINRLQNLEILSLSGCRYIPELPLCIGTLKSLEKLYLNDTALKNLPSSIGDLKKLQDLHLVRCTSLSKIPDSINELISLKKLFITGSAVEELPLKPSSLPSLTDFSAGGCKFLKQVPSSIGGLNSLLQLQLNTTLIEALPKEIGALHFIRKLELMNCEFLKFLPKSIGDMDTLCSLNLEGSNIEELPEEFGKLENLVELRMSNCTMLKRLPESFGDLKSLHHLYMKETLVSELPESFGNLSKLMVLEMLKNPLFRISESNAPGTSEEPRFVEVPNSFSNLTSLEELDARSWRISGKIPDDLEKLSSLMKLNLGNNYFHSLPSSLVGLSNLQELSLRDCRELKRLPPLPCKLEHLNMANCFSLESVSDLSELTILEDLNLTNCGKVVDIPGLEHLMALKRLYMTGCNSNYSLAVKKRLSKASLKMLRNLSLPGNRVPDWLSQGPVTFSAQPNKELRGVIIAVVVALNNETEDDDYQLPDVMEVQAQIHKLDHNVCTNTLHLQGVPRTSNDQLHICRFSAFHPLVTMLKDGYTIQVIKRNPPIKQGVELKMHGIHLVYEGDDDLEGRENTLPETQQTVSQKLANFFSSFEETSSEVDSTVT*
>Alyrata_875511 pacid=16057731 transcript=907024 locus=907024 ID=907024.v1.107 annot-version=v1.0
MSLMASPSSFPPRNYNFNVFASFHGPDVRKTLLSHMRKQFNRNGITMFDDEKIERSATIAPSLIGGIRDSRISIVILSKKYASSSWCLDELVEILECKKVMGQIVMTIFYGADPSDVRKQLGEFGIAFDETCAHKTDEERKKWSEALNEVGNIAGEDFNRWDNEANMIKKIAEDVSDKLNATPSRVFDGMVGLTAHLRKMESLLDLDNDEVKMVAITGPAGIGKTTIARALQTLLSNKFQLTCFVDNLRGSYYNGLDVVRLQEQFLSNLLNQDGLRIRHSGVIEERLCKQRVLIILDDVNNIKQLMALANETTWFGPGSRIVVTTENKELLQQHGIDNMYHVGFPSDEDAIKILCKYAFRKNSLYHGFKKLAKRVIELCCNLPLGLCVVGSSLRGKNEEEWEQVIHKLETNLNQDIEEVLRIGYESLDENEQSLFLHIAVFFNHKDGDHMKTMFAESDLDVKHGLKILVNRSLVEISTYDGRIMMHRLLQQVGKKAIHKQEPWKRKILLDAPDICDVLERATGTRAMSGISFDISGINEVSISKKAFQRMPNLRFLRVYKSRVDGNDRVHIPEGMEFPHRLRLLDWEEYPRKSLHPTFHPEYLVELNFENSKLEKLWEGREVLTNLKKINLALSRNLKKLPDLTYATNLEELSLLRCESLEAIPSSFSHLHKLHRLLMNSCISIEVIPAHMNLASLEQVSMAGCSSLRNIPLMSTNITNLYISDTEVEYLPASIGLCSRLEFLHITRNRNFKGLSHLPTSLRTLNLRGTDIERIPDCIKDLHRLETLDLSECRKLASLPELPGSLSSLMARDCESLETVFCPMNTPNTRIDFTNCFKLCQEALRASIQQSFFLVDALLPGREMPAVFDHRAKGNSLTIPPNVHRSYSRFVVCVLFSPKQQFTEGLLHRPIGGWDLNPVEGVVLVDSRYVSTCRREHLFIFRSRFPFNEPSDVSRKMVFKFSREFQEFDIIECGAKILTDESMENSYESGSDQVFEEEGLGWSYESGSDQVFEEDSLAWSYGSGSDQVFGEDIEFQPSEEAFVDETNIDDISNGVICVSKEVENLEGEKRADCWSWLFLCFDLSVLPFWGRRR*
>Alyrata_858466 pacid=16065115 transcript=889979 locus=889979 ID=889979.v1.107 annot-version=v1.0
MDSSFFLTIVIAAICFFVILRKFRSEQENKEINSPSLSPPSSLSYKWKHDVFPSFRGVDVRRDFLSHIQKEFQRKGITPFIDNEIKRGESIGPELIHAIRGSKIAIILLSRNYASSKWCLDELVEIMKCREELGQSVMVIFYKVDPYDVKTLAGEFGKVFSKTCAGNTKEDIKRWRQALGKVATIAGYHSSNWDNEAAMIERLAIDVSNELISSAPSSDFDGFVGMKAHLENIEPFLRLDSDEVKMIGICGPSGIGKSTIARFIFSKYSHEFELSVFMENIKRRYPRPCYDEYSMKLQLQKEFLSQIMNQEDIKIHHLGVAKDSRIIITTQDKRLLNAHGINHIYEVGYSPEEEALQIFCMYAFGQMSPYDGFENLAWEVTKLSGKLPLGLRVMGSYFRGMSKHEWEKELPRLRTRLDGKIESILKFSYDALREEDKDLVLCIAWFINNEWIEKVEEHLPKNFVEVSQGLHVLAEKSLMSISFGYIWMHNLVARLGRKIVRKESIHEPGHVLVDVGETCQVLNNGTMTTHQVFLEICPQNQQEYLLSACSGQRHCERFPPSTLQIPSLVISTYKSL*
>Alyrata_875508 pacid=16035093 transcript=907021 locus=907021 ID=907021.v1.107 annot-version=v1.0
MASSSSSSSLRNWTYHVFASFHGEDVRKTFLSHIRKQFICNGITMFDDQGIKRGKTITPELIQGIRESRISIIVLSKNYASSSWCLDELLEILKCREDIGQIVMTVFYGVDTSDVRKQTGEFGIAFNKTCAGKTEEESRRWSQALTDAANIAGVDFKNCKNEAEMIEEIANHVSNQLNVTPSKDFDGMVGLEAHLRELESLLDLDSVGVQMVGIYGPAGIGKSTIARALHSRLSNRFQHNCFVDIQWESFRIGFDDYGLKLRLQEKFLSNILDLSGLRISHLGAIKERLSKLRVLIILDDVNHMKQLEALANETTWFGPGSRIIVTTENKELLHQHGINNTYHVGFPSDEKALKILCRYAFRKSYPHNGFKKLALRVTELCGNLPLALRVVGSSLRGKNEEEWEEVICRLDSIFDHQDIKEVLRVGYESLHENEQSLFLHISVFFNYRDVDLVTAMLADKNLDVKYGLKILGTREVSGISFDTSGINEVIIKKGAFKRMPNLRFLRVYKSKDDGNDVVYIPEEMEFPRFLRLLDWEAYPSKSLPANFNAESLVELILSDNQLEKLWEGSQHLPNLKKMDLRHSYDLKQLPDLSNATNLESLDVHLCASLVEFPSYIGNLHKLEELKMGFCINLQVVPTLVNLASLDYLDMKGCSQLKKFPDISTNIRALVIADTILEELPRSIRLWSRLQYLSIYGSVKDPLLGRADIEKVPDWIKDLPRLQSLQIFGCPKLASLPEIPSSLKTLIANTCESLETLASFPIDSQVTSLFFPNCFKLGQEARQVITQQSLLACLPGRTIPAEFHHRDIGNSLTFRPGFFGFRICVVVSPKPAMGEHIRHYSMSRICINGCPTDQHILTGLREIRGEHLCITQFDLSDEDPEKEILLEIITTHQEVDIIECGVPILTVETDRTIRSYESISEQVSADDVENISGGSNEFDELRV*
>Alyrata_889995 pacid=16037556 transcript=921508 locus=921508 ID=921508.v1.107 annot-version=v1.0
METGVAPHRLKFSVFLSFRGFDTRANFCERLYVALNEKQNVRVFRDNEGMEKGDKIDPSLFEAIEDSAASVIVLSKNYANSAWCLNELALICELRSSLKRPMIPIFYGVNPSDVRKQSGHFEKDFEENAKTFDEETIQRWKRAMNLVGNIPGFVCTEETVKDDNDGINRDKVDDMIELVVKKVLAEVRNRPEKVADYTVGLESCVEDLMKLLDFESTSGVQTLGLYGMGGIGKTTLAKSFYNKIIVNFKHRVFIESVREKSSDQDGLVNLQKTLIKELFGLVPEIEDVSRGLEKIEENVHEKKTIVVLDDVDHIDQVNALVGETKWYGEGSLIVITTRDSEILSKLSVNQQYEVKCLTEPQALKLFSYHSLRKEKPPKNLLELSTKIVRILGLLPLAVEVFGSHLYDKDENEWPVELEKLTNTQPDKLHCVLALSFESLDDEEKKIFLDIACLFLKMEITKDELVDILKGCGFNAEAALRVLIQKSLVTIMKDDTLWMHDQIRDMGRQMVLRECSDDPEMQSRLWDRGEIMNVLDYMKGTSSIRGIVFDFKKKFVRDPTADEIVSRNLRNNPGLNFVCNYLRNIFIRFRAEEKPKRSEITIPVEPFVPMKKLRLLQINNVELEGNLKLLPSELKWIQWKGCPLENLPPDILARQLGVLDLSESGIRRVQTLPSKKVDENLKVINLRGCHSLKAIPDLSNHKALEKLVFERCNLLVKVPRSVGNLRKLLQLDLRRCSKLSEFLVDVSGLKCLEKLFLSGCSNLSVLPENIGSMPCLKELLLDGTAISNLPDSIFRLQKLEKLSLMGCRSIQELPSCLGKLTSLEDLYLDDTALRNLPISIGDLKNLQKLHLMRCTSLSKIPDTINKLISLKELFINGSAVEELPLVTGSLLCLKDLSAGDCKSLKQVPSSIGGLNFLLQLQLNSTPIESLPEEIGDLHFIRQLELRNCKSLKALPESIGKMDTLHNLYLEGSNIEKLPKDFGKLEKLVVLRMNNCEKLKRLPESFGDLKSLRHLYMKETLVSELPESFGNLSKLMVLEMLKKPLFRISESNAPGTSEEPRFVEVPNSFSNLTSLEELDACSWRISGKIPDDLEKLSSLMKLNLGNNYFHSLPSSLVGLSNLQELSLRDCRELKRLPPLPCKLEHLNMANCFSLESVSDLSELTILEDLNLTNCGKVVDIPGLEHLMALKRLYMTGCNSNYSLAVKKRLSKVIPRTSQNLRASLKMLRNLSLPGNRVPDWFSQGPVTFSAQPNKELRGVIIAVVVALNHEIGDDYQKPNVVGVQAQILKLDLPLFTHTLHLSGVPRTSDDQLHICRYSAFHPMVTMLKDGYTIQVIKRNPPMEKDVELKMHGIHLVYEGDDDFPDKEDTIIETYLTVSQKLANFFSSFEEEGETSSESESTVT*
>Alyrata_877383 pacid=16035191 transcript=908896 locus=908896 ID=908896.v1.107 annot-version=v1.0
MELPRVVKQYDVFLSFRGEDTRKGIVSHLHRAFLARGIDKIFKDDQTLEIGDSISEEIKEAIHNSKFAILVISMNYASSTWCLDELQMIMELHKEKQLTAVPIFYNVDPSDVRHQRGTFALERYECSRVMLLFSSKKRAMAAKIQKWREALREVAGTSGKDLSTCKDEATMVADIVGQISKQVFSMEPLDFSDIVGMKVHMERLNPLLSIESEDEVRMIGIWGMGGIGKTTIAKCLYEKYSRRFAHYCFIENVRIAAKNGLPYLQKKLLSNIRGKKQETLWCVEKGCSCIKSKLKDKIFLVLDDVDNVDQLHALAKNTGWFGPGSRIIITTRDFGLLYSFGVRLLYHVSFLDIGDAIQVFKQVAFEGGQAPSDVYQQFSIRASRLAQGLPSALEAFGTYLRRITWIEGWEKALGILETVPHQSIMDILKTSYDGLDEQEQAAFLHVACLFNGTSVQRVNALIDDGDIRTKALEAKSLIEISPDGCITMHVLIEQAAREIVRQESGSMPWRQRILWKTDPIIFVLQNNTGTTTTEGVALHMCEMLQALSIEGNVLNAINNLKFFKAFMHLNDKESKLKFLPGTDMLPNTLKLLHWDSYPMTTLPPGYYPHCLVELNLRYSSLVHLWDGTLDLGQLKRLDVTGSKNLTEIPDLSRAALLKDLIMKGCTRLKQTPESIGSLSCLRKLDLSNCDGLTNLQIHISEKIVLREPGLRRRRQIILRLPRAVKKLNSLANLSIEGKINIGLWDIMGNAEHLSFISEQQIPEEYMVIPKERLPFISSFYDFKSLSIKRVSYSADGVPFRCISFSAFPCLVELNLINLNIQKIPVDIGLMQSLEKLDLSGNDFRSLPASTKNLSKLKYARLSNCIKLKTFPELTELQTLKLSGCSNLESLLELPCAVQDEGRFRLLELELDNCKNLQALSEQLSRFTNLIHLDLSSHDFDAIPESIKELSSLETMCLNNCKKLKSVEELPQSLKHLYAHGCDSLENVSLSRNHSIKHLDLSHCFGLQQDEQLITLFLNDKCSQEVSQRFLCLPGNEVPRNFDNQSHGTSTKISLFTPTLLGFAACILISCERSFNLQFPAFSYDWNSEADEVIWINLKPNLNHSSEIEEEETVASHHLVIIHVPSSLNTEKIEELRLESHLQFPEEEFQFPLGEIRACGIRIIDEANPV*
>Alyrata_917001 pacid=16063854 transcript=948514 locus=948514 ID=948514.v1.107 annot-version=v1.0
MATPFGIEHRIKQVEEKLDFAHCDETRIVGIVGIPGIGKTTLAMELYKKSRQRFVRCLAFMKIRDKWTDYGAERVRKMFLEDLLQITNISDDEATHSCLESKLLSNKVFVVLDDVSSARQIEVLLGDRNWIKKGSRIVITTRDRAFIAELDPNPYVVPRLNLGDGLMYFSFYAFEDHVCNPGMGDYLRMSREFVDYARGNPLALRVLGRDLRGKDEAQWRKRRDTLAKSPNKSIQDLLKISYGELSEQEKDMFLDIACFFRSEDVYYARSLLDSGDTESFRAPREITDLSHKFFISISGGRVEMHDLLHTFAMELCSLTACGVNQEKLRLWNEKSIIAALHGEMETKTVRGISLDMSEVPNMPLDRLVFTKMCNLRYLKLYSSACPLECEGDCKLNFPDGLSFPLKEVRYLDWLKFPLEELPSDFTPENLIDLKLPYSKIKQVWKVSKDTPKLKWVDLNNSRMLQTLSGFSKAPNLLRLNLEGCSSLVCLSEEMRTMESLVFLNLRGCTGLRHLPDINLSSLRTLILSGCSNLQEFRLISENLDYLYLDGTAIEDLPSEIVKLQKLILLNLKECRRLGSLPECIGKLKSLKELILSGCSNLKSFPNVEENMENFRVLLLDGTSIEEVPKILHGNNSISFLRRLSLSRNDVISSLGSDISQLYHLKWLDLKYCKKLRCLSTLPPNLQCLDAHGCISLETVTSPLAFLMPMEDIHSMFIFTNCCKLNDAAKNDIASHIRRKCQLISDDHHNGSFVFRALIGTCYPGYEVPPWFSHQAFDSVVERKLPPHWCDNKFLGLALCAIVSFHDYRDQNNRLLVKCTCEFENLDASCSRFSVPVGGWFEPGNEPRTVESDHVFIGYISWLNIKKLQEEEYKKGCVPTKAKLRFIVTEGTGEEIKQCEVVKCGFGLVYEPDDEVNNVVLSTRTSMNGEASTLISAEDVSDYPGETPTTARALCAIVSFHDYRDQNNRLLVKCTCEFENLDASCSQFSVPVGGWFEPGNEPRTVESDHVFIGYISWLNIKKRQEEHYKRGCVPTKASLTFSVTDGTGQVIAQCKVVKCGFGLVYEPEDEVSTVVSLAAARMRMNGESRQGEESTITSSEGEYQFETPTTANSTNGNELFGQDSV*
>Alyrata_913089 pacid=16036712 transcript=944602 locus=944602 ID=944602.v1.107 annot-version=v1.0
MAVTDFFAGEIATELLRQLFLISAKAWKYKSTADNLIALIEDIQPTIKEIQYSGVELPAHRQAQIGMLFDTFEKGKKLTEKVLSSRRWNMFRQLTLARKMEKLEKTITNFLKAPILAHILADVHRLRADSEERLDRVDRSLERVIQQVGSMKIGGGGMIREAMKRAEAMEIETNDDLEKFGVGLELGKIKVKKMMFEAQGGVFGISGMGGVGKTTLARELERDHEVRCHFENRILFLTVSQSPLLEDLREHIWGFLSGCEAGNPVPDCNFQFEGTRKLVILDDVWTTQALDRLTSFKFPGCTTLVVSRSKLTEPKFTYDVEVLSEDEAISLFCLCAFGQKSVPPGFCNDLVKQVANECKGLPLALKVTGASLNDKPEKYWEGVLQRLSRGEPADDSHESRLLNQMEASLENLDQTTKDCFLDLGAFPEDRKIPLDVLINMWIELHDIDEGNAFAILVDLSHKNLLTLGKDPRLGSLYASHYDIFVTQHDVLRDLALHISNVGKVNRRKRLLMPKRELELPREWERNNDEHYIAQIVSIHTGEMNEMDWFDMEFPKAEILILNFSSDKYVLPPFITKMSRLRVLVIINNGMSPAVLHDFSIFANLSKLRSLWLERVHVPELSNSTTPLKNLHKMSLILCKINKSFDQTGVDVADIFPKLGDLTIDHCDDLVALPSSICGLTSLSCLSITNCPRLGELPKNLGKLQALEILRLYACPELKTLTGEICELLRLKYLDISQCVSLSCLPEEIGKLKKLEKIDMRECCFSGRPSSAVSLKSLRHVICDTDVAFMWEEVEKAVPGLKIEAAEKCFSLDWLDE*
>Alyrata_876049 pacid=16045542 transcript=907562 locus=907562 ID=907562.v1.107 annot-version=v1.0
MEEVIAGELVSLGIQKLWDLLSRECERIQGVEDQVTGLKRDLNWLSSFLKDAYAKKHTSEVVKICVEEIKEIICDGEDTIETFLLKQKLGKTSGIKMRTKRLACIVPDRRESSLDIAGIRTRISDVIQDMQKFGVQQMIIDGGYMQPLRDRQKERRETFPKENESDDFVALEANVKKLVGYFVEDANVQVVSITGMGGLGKTTLARQVFNHEDVKRQFDGFAWVCVSQDFTRKNVWQKILGDLKPKEEEKKISEKTEPRLQDELIRLLETSKSLIVLDDIWKKEDWDLIKPIFPQTKGWKVLLTSRNESIVVPRSTTYINLKLECLTTKDSWTLFQRIALPIKDASEFKIDEEMEEIGKEMIKHCGGLPLAIKVLGGLLAAKYTLHDWKRLSKNIGSHLLGGKTNFNGDNNNSFNYVLSLSFDELPSYLKQCFLYLAHFPEDYMIKLENLYYYWAAEEVFEPRHYDGETIRDVGDVYVEELVRRNMVVSEREATTLRFETCYLHDMMREICLLKAKEENFLQITSSGPPTANHQSTVKSRRFVLHNPTTLHVGRDINNPKLRSLMVVQVNKSRWKLSGSSYRRVELLRVLDLSGAKFKGRNSAQGIGKLIHLRYLSLKHAKVSHIPSSLGNLKLLIYLNLSVHTRPICVPNVLKGMQDLRYLALPYVMRRKPQLELSNLVNLETLKNFSTKNSSLEDLRGMVRLRSLIIRLTEETTMETLSASIGGLQYLENLDIEASDWRIKEEIVLDFAHVKKLSFGTIMPRLPKEEHFPSHLMILELGSCYLEEDPMPILGKLLHLKEVRFGIAAFYGSEMVCSDGGFPQLEKLDINRLYNWEEWKVEEGSMPLLHTLSINRCRKLKKLPAQHLPSYLN*
>Alyrata_334861 pacid=16055597 transcript=334861 locus=334861 ID=334861.v1.107 annot-version=v1.0
MALSMSKKDKSIAGFKWKCEARGAFSRGTNQNDNLPLPFTLNHFPTVEMEVRSLGADEAWDFFCERIGDTLESHPDIRELARIVVERCRGSPLALSVIGVTMTGKTLVQEWRYAIDTLTLSAAKFSENKFGNIVTMPTLVREMALWVASNLGEEKENFIVKAVAKLNHTPNVKDWRGVSRISLWGNRIKGISCSPDCPKLTTLFLQFNGLGKISSGLFMFMPNLVVLDLTANIGLELPEEISRLVSLQYLNLSHTKIKELPRGLKELRKLIHLNLEFTGWLKGIAGISSLSNLQVLKLYCSVELNMELVEELQLLKHLKVLTVSGGDAYVWERFMSIPRLASCTRSATLTHCEAGADGISIAATSSRLSVLQIYESNIKEIKIDQKDDDHCKQ*
>Alyrata_884080 pacid=16041377 transcript=915593 locus=915593 ID=915593.v1.107 annot-version=v1.0
MAGSSTVEERPPQHLVFINFRGADIRFGFVSHLVEAFKKHKINFVYDDYEDRGQPIEILLTRIEQSRIALAIFSGKYTESFWCLEELTKIRNCEKEGKLVAIPIFYKVEPSTVRYLMGEFGDSFRSLPKDDEKKKEWEEALNVIPGIMGIIVNERSSESEIIKKIVEDVKKVLYKFPSEESQKASVVPLENSNTVTFSGKEKHKTFGNKQRLKDLEEKLDVDRYKGTRIIGVVGMPGIGKTTLLKELFDLWQRKFNSRAFIDQIRENSNDPGLDSLPQMLLGELLPSLKDPEIDDDEDPYRKYKDQLLERRVLVILDDVSKSEQIDALFRRRDWISEGSRIVIATNDMSLLKGLVQDTYVVRQLNHQDGMDLFHYHAFNSNRATPPKGDFNKMSEDFVHYAKGHPLALKILGIELCGKERTTWEEKLKLLAKSPSPYIGSVLQVSYEELSPGQKDAFLDIACFRSEDVDYVESLLASSDLGSAEAMNAVKALADKCLINTCDGRVEMHDLLYTFARELDSKASTCSRERRLWHHKELIRGGDVDVLQNKMRAANVRGIFLDLSEVKGETSLDKDHFKCMTKLRYLKFYNSHCPHKCKTNNKINILDGLMLTLKEVRCLHWLKFPLEKLPNDFYPNNLVDLKLPYSEIKQLWEGDKDIPVLKWVDLNHSSKLCSLSGLSKAQNLQVLNLEGCTSLKSLGDVNSKSLKTLTLSGCSNFKEFPLIPENLEALYLDGTAISQLPDNLVNLQRLVSLNMKDCQKLKNIPTFVGELKSLQKLVLSGCLKLKEFSEINKSSLKFLLLDGTSIKTMPQLPSVQYLCLSRNDNLSYLPAGINQLSQLTRLDLKYCKKLTSIPELPPNLQYLDAHGCSSLNTVAKPLARIMPTVQNRCTFNFTNCDNLEQAAMDEITSFAQSKCQFLSDARKHYNEGFSSEALFTTCFPGCEVPSWFSHEERGSLMQRKLLPHWHDKSLSGIALCAVVSFPAGQTQISSFSVACTFTIKVQEKSWIPFTCQVGSWEGDKEDKIESDHVFIAYITCPHTIRCLEDENSDKCNFTEASLEFNVTGGTSEIGKFTVLRCGLSLVYAKDNNRNSSHEAKYDMPVEVNFQEPQHGMKEEKRKLKDKEFMIDDQRRNGKTEGVKMSSDTHTCGASVTPRMGDLQANG*
>Alyrata_884048 pacid=16047577 transcript=915561 locus=915561 ID=915561.v1.107 annot-version=v1.0
MASRAEMPETACREILKSFEDDNVSRVMLVGEAGMGKTWMARKIFQEDHAKAGSCYIALWLSLNKDFDEVSLYENIASQLSIFLDKEESEEDDSDEDDSEDDEDQLNRDLMSLKDKIHLKLSEIKLMGEGRKYLLLVLDDEGSVTSEKKVMKDLHLVDFLAPYRPLKILLTRRKGEEDAIYKMKPHATADELHAYSDGKIQSHTLESQILRDTFAGYYLEDLFETLIKYDLLESLGNADYQGFIHRIVEMSMGLPAAVVVIAKSLNYIALRGMRPFALSLKQDEVLKLAVLSSFPSVSDPTIERATSSHNPILHLVYELLKTDDTVKSSIVDCFWHSLNFFEHCGSVYYWELIAHWILEGYFDPVRSVTKAYMDAHAILMELINRGILKIQEDNVVMPEMAMKNLIDLRCRGILARSRISLAKVCGSDMKKGLGKINQGDDIIEAVRPTRKGKIITTVLVSGNRLRRETPEIFFGTLKDLEILGLFKPTLDHFVPSLLTLVKLRVLVIRDCDRLKDIEDLKSLEGLRVLEVSGASSLKKISDEFFKALSKLQSLHLSELQITSSPSSISELTELHCLIIKDCPLLEDLPDIQELVKLEVVDISGARGLQTCFDNRNFYHLTQLQLLDFSESQIERLPMFQDFLVPARLHSLARLLLHNCKKLRKLPNLKPLSGLQILDLSGSSSLVKILEVCFEDKKELRILNLSGTNLCQLPSTIEELPNLSELLLRDCTNLEALPNIAKLRNLEIFEVHGCTKLHKIDGSFEDMSYLREIDLSGTKVMKPPELPKESKLYCTKRITLKDKRPFKGKDWSQVVKNMQSGISENSSSSDAVVESQEISEKESGEIQSHEPGSSDFPVSMEDFGQFPIYRAVYQKSIPFVDSESHPIILEIHGSNSHDLEKETLAKAEFVSFVDCSSTRLTSVFNEMKSVKGCWLRMCKDIEYIFAGVEEERVGSLEVLSITNLRLLKSLSIGGSFKNLKRLSIDCCPNIKTLFVEASQLPSNLEVLHIKFCENLEKVSIEGEVSTLTTLCLHELHALSAVQANLPNLEKFDKWNCPNLPAEKENLRGLDRETVELTDASPQD*
>Alyrata_876064 pacid=16038337 transcript=907577 locus=907577 ID=907577.v1.107 annot-version=v1.0
MVGDQIIAFGVQKLLELLSQEYEKFQGVNDQVTDLKRDLSLLSSFLKDADAKKHTSAVVKTCVHDINEIIYDAEDIIETFLLNEEIGKTSFGKRVRKFAFTIVDRGKVASNIGGISKRISKVIRTMKSFGVHEMIVDGSRYSHTLQERQREMRQEFARGYESNFVGLETKVKKLVGYFVEEDNIQVVSITGMGGVGKTTLARQVFHHEMVKHKFDGLAWVPVSQEFTRKHLWQTILRELKPHVEKNKILEMTESMLQDELFRFLESSKSLIVLDDIWKEEDWDRIKQIFPPGKGDLFMVLSKKKDDNKSYSLCTLCLEIMKGTYFFTGWKVLLTSRNESVAVRGDTTFINFKSQCLSTEESWTLLQLIAFPKKDASEFMVDEEMEEMGKEMIKHCGGLPLAIKVLGGFLAAKYTIHDWKRVFKDIGSGSMGRTNLNDDNNSLVYHVLSMSFEELPSYLKHCFLYLAYFPEDDEIDVSTLSYYWAAEGILKPRKYDGETIRDVGDSYIDELVRRNMVISERDSRTSRFETCKLHDTMRELCLLKAKEENFLQIAGTRSPIVDSQSPCRSRRLVCQSPTNLHVERDINNCKLRSLLIVLDFYGESWMLSGSSFKRLELLRVLDLYKAEFQGGKLPKDIGKLIHLKYLSLREAKVSHLPSSLGDLILLIYLNINVYIGIGNMESIIVPNVLMGMQELRYLALPTCMSKDTKLELSKLVNLETLEEFTTENINIEDLRGMVRLRTLVMTLTSDTTVETLYASIGGLRHLENLEVADHRFDSKEGLVLDFVHLKKLSLRMYMQGLPRIQHLPSNLTTISLDGCGLVDDPMPILEKLLHLYEVKLIYNSFCGRRMVCSGGGFPRLHKLRLCGLERLEEWIVEEGSIPFIHTVSIWGCQKLKQVPVELLFITSLNHLNMDKIWEERFLEGGEDYYKVLHIPCITFRATYDE*
>Alyrata_893604 pacid=16057163 transcript=925117 locus=925117 ID=925117.v1.107 annot-version=v1.0
MAQPECVSVFSCNDSHDVDETQFMEAILKELHERGITPLTYNLSGRENLNVEMLNRSSVGIMVFSNSYVCSKQSLDHLVAIMEHWKAKDIVIIPIYFKVTLQHICGLKGMSEAAFLHLQSSVQEDRVQKWKMALAEIESIDGHEWTKGTEVMLAEEVVRNACLRLYSKNSKNLVRILALLNQSHPSDAEIVGIWGMAGIGKTSIAREIFGILAPQYDMCYFLQDFDLTCQTKGLRQMRDDLFSKIFGEEKLSIGASDIKTSFMRDWFQEKTILLVLDDVSNARDAEAVVGGFCWFSHGHRIILTSRRKQVLVQCRVKEPYEIQKLCEFESSRLCKQYLNGENVVISELMSCSSGIPLALNVLGSSVSKQHRSNMKEHLQSLRRNPPTQIQDEFQKSFGGLDENEKNIFLDLACFFTGENKDHVVQLLDACGFLTYLGICDLIDESLISVVDDKIEMPVPFQDIGRFIVHEEGEDPCERSRLWDSKDIANVLTRNSGTEAIEGIFLDASDLNYELSPTMFSKMYRLRLLKLYFSTPGNQCKLSLSQGLYTLPDELRLLHWENYPLECLPQKFNPENLVEVNMPYSNMEKLWEGKKNLEKLKRIKLSHSRNLTDVMVLSEALNLEHIDLEGCISLVDVSTSIPSCGKLVSLNLKDCSQLQSLPAMFGLISLKLLRMSGCSEFEEIQDFAPNLKELYLAGTAIKELPLSIENLTELITLDLENCTRLQKLPNGISNLRSMVELKLSGCTSLDPRSMEATLDDT*
>Alyrata_494438 pacid=16056924 transcript=494438 locus=494438 ID=494438.v1.107 annot-version=v1.0
MTQEDSSRGLTSVGRNDFTHRFADRYKEWLRTTGEETKQEEDRVETNSELPAYEIYGFENEIKSLQHFLLDQKVYKEFKSLVIVGEHGVGKTALCQKIFNDYDVKSVYAPWIWVSMLSNESKEGLDGKICVLKKILKALGVEDSMFESIRREVVEETAKEKELSALLYALHLNLRWKKYMIVFDDVREEDNWNEVLQDGEEKQWGKYLSDGFPTGSGGRVIYTTRDENLAKKLVAEKHEIHCLWPLSDSYSVWKIYEAMILKREKEPPRNDKKCIDELMNKSRGLPLAARLLAKLDPVLLENEKADQNGSNYSVNNPTSEENKTTQPL*
>Alyrata_877392 pacid=16045412 transcript=908905 locus=908905 ID=908905.v1.107 annot-version=v1.0
MSSATATKYDVFLSFRGLDTRRNFISFLYKELVRRNIRTFKDDKELENGRRISPELKRAIEESKFAVVVVSVNYAASPWCLDELVKIMDFENKGSITVMPIFYGVDPCHLRRQSGDVAEQFKKHEAREEDLDKVASWRRALTSLASISGDCSLKCEDESKLVDEIADKISKKLMVVTTISNGSNLVGIDTHMKALNRKLDLNSNKGLRVVGIWARGYNGRSALAKYVYQEICQHFESHCFLGSVKRISHGRHLSHLHEEFLIRIQGEYVSKQNLKNQKVLLVADDVNKLEQLDALAEDFNSFGPGSVVIITTQDKQLFVSAGIKLVYEVELLRFQKVCELIRTFAFKKRDISAALQLVYYRATNLATKWFGCISGRSS*
>Alyrata_859901 pacid=16035711 transcript=891414 locus=891414 ID=891414.v1.107 annot-version=v1.0
MKDYDERTIWTCDHLPLMTSYNKGKMQHSVWKAEFIDSNLEASASCSSGVVPDAVFPKRVAEYGKPKEMIKHCGGLPLAVKVLGGLLAAQHTSRQWKMISENIKAHIVEGRISSNDDDSSTVNHVLSLSYEGLPSHLKHCLLYLASFPEDHKIKIDRLSYVWAAEGITNPRHYDGASIRHNADLNIKELVKRNMVISERDVFISRFEYCQLHDLMREICLLKAKEESFIKIVSDPASRSRRLVVFCTDTFNGERDIENSKLRSLLFILVSYRFAMRSDFMMLPLLRVLDLSRAKFEGGKLPSSIGKLIHLKYLSLYMAYVTHLPSSLRNLKSLLYFNLEIYNPRGDAHYVPNVFKEMLELRYFSLPRRTTSRTKLELGNLIKLETLKNFSTENSNVTDLHCMRRLRSLQILISGEEWRMETLSSTLSKLGHLERLLIKSPKNSVHLKHPKLIYRPMLPDVQHFPSHLTTISLNGSRLEEDPMPILEKLLQLKWVSLWENAYVGRRMVCSSGGFPQLHGLSISILEEWEEWIVEEGSMPQLHTVFFDINKENSAPVHTPRIEYCKKLKELPDGLRFITSLQELSILTNEREIQKKNEREFQKKMKNE*
>Alyrata_884543 pacid=16062601 transcript=916056 locus=916056 ID=916056.v1.107 annot-version=v1.0
MVLTCVVVIKSSSSSKEETSVKLPQQYPRNNDAIARITSLFMASSSSSRTRSYDVFPSFSGEDVRKTFLSHFLKELDRRLILAFKDNEIERSRSLDPELNHAFKGSKIAVVVFSRNYASSSWCLNELLEIVRCKEEFGQMVVPIFYHLDPSHVRNQTGDFGKMFEQTCQHKTEDQKIRWRRALTDVANILGYHSVAWDNEASMVEEFANDVLGKLTLSPSNVFEDFVRIEDHIKEISSLLHLESEEVRMVGIWGPSGIGKTTIARALFSRLSCQFRSSVFIEKVFISKSMDVYSRASLVDYNMKLHLQRTFLAEILDKKDIKIDHIGAIEKILKNHKVLIFVDDLDDQDVLDALVGQIFKTTIWTIKDLLADFSMFVMQMKKNFEMEKHDESNAIL*
>Alyrata_863489 pacid=16049664 transcript=895002 locus=895002 ID=895002.v1.107 annot-version=v1.0
MVDIKGCYPRPCFDEYNAKLQLQNRMLSQMIDHKDIMISSLDVAQERLRNKKVLLILDDVDRLAQLDALAKDIRWFGLGSRIIITTEDRRILKAHEINHIYKVDYPSTNEALQIFCMNAFGQKSPNAGFANLSLEVTYLAGKLPLGPVADPR*
>Alyrata_333042 pacid=16057160 transcript=333042 locus=333042 ID=333042.v1.107 annot-version=v1.0
MCGGGGFIDHLYINLKRSGIHTFKDDEALKRGENLSPTLLKAIKSSKVHLVVLTENYSSSMWCLDELMHIMECRRNNPGHVVVPIFYDVEPRDVRRQRGSFGAYFSKHEARHPEKVQKWKDALTEVANRLGHVRANYRSEVELIYEITKEIGKMSTISYMQLPAYAVGIRPRVLDIYKLLCFGSDDAQTIGICGMGGIGKTTLAKAVYNQFSDRFEGTSFLENFKEYSKKPEGKIHLQRKLLSDITKNNDQVFRNRRVLVVIDDVEDVDQLASVGIDLSCFGPGSRIIITSRDMHLLELLKVENIYLPNALNSEKSLKLIRLHAFRTRLPLAMEVLDSFLFKRSISEWKSTLKSLKSLPNDNIQAKLEISFDALNAFQKDIFLDISCFFIGVDKDYVRCILDGCDLYPDIGLSVLKERCLITFHDNRLMMHDLLRDMGRHIVRERLQKNVKDGVDYGIMLILKAEVTSVENLEVKAFSNLTMLRLLQLSHVHLNGSYANFPNRLRWLCWLGFPLHSIPTDFRLGSLVILDMQYSNLKRLWGDGKQPQSLKELKYLDLSHSIQLTDTPDFSNLPNLEKLLLINCKSLVRVHKSIGTLHEKLILLNLKDCTKLGDLPLELYMLKSLETLIVSGCVKLERLDNALRDMKSLTTLKANYTAITQIPYMSNQLEELSLDGCKELWKVRDNTHSDESPQATLSLLFPLNVISCLKTLRLGSCNLSDELVPKNLGSLSCLEELDLQGNNFRNLQMDFAGLSSLQILKVDSCSELQSMFSLPKRLRSFYASNCIMLERTPDLSECSVLQSLHLTNCFNLVETPGLDKLKTVGVIHMEMCNRISTDYRESIMQGWAVGANGGIFIPGSSVPNWVSFKNERHSISFTVPESLNADLVGFTLWLLLKNPCLCVFLQFWVDFKFIYNE*
>Alyrata_856132 pacid=16048706 transcript=887645 locus=887645 ID=887645.v1.107 annot-version=v1.0
MDSSCFFLTIIAAAIGFFLLFRKLRFHQEDNKEKNSSSSSSSTPSSLAPSSPPPSSLDRIWTHHVFPSFRGEDVRRDFLSHIHMEFQRMGITPFIDNEIERGQSIGPELIRAIRESKIAIILLSRNYASSSWCLDELAEIMKCREELGQTVLAVFYKVDPSDVKKLTGDFGKVFKKTCAGKTKEHVGRWRQALANVATIAGYHSTNWDNEATMIRNIATDISNKLNNSASSSDFDGLVGMTAHLKKMEPLLCLDSDEVRMIGIWGPSGIGKTTIARVVYNKLSSSFQLSVFMESIEAKYTRPCSDDYSAKLQLQQQFMSQITNQSGMKISHLGVVQDRLKDKKVLVVLDGVDKSMQLDAMAKETWWFGPGSQIIITAQDRKIFREHGINHIYKVGFPSTDEALQILCTYAFGQKSPKHGFEELAWEVTHLAGELPLGLRVMGSYFRGMSKLEWTKALPRLRSSLDADILSILKFSYDALDDEDKYLFLHIACFFNYKRIGRVEEYLAETFLDVSHRLNGLAEKSLISMNDGVIIMHDLLVKLGIDIVRKQSLREPGQRLFLVDAREICEVLNLDANGSRSVIGINYNFGGNRIKEKLHLSERAFQGMSNLQFLRVKGNNNTIHLPHGLEYISRKLRLLDWTYFPMTCLPPIFNTDFLVELDMRCSKLEKLWEGIKPLPNLKRMDLSSSLLLKELPDLSTATNLRTLNLRYCSSLMNLPSSIGNATNLELLYLGGCSSLVELPSSIGNLINLKELDLSSLSCLVELPFSIGNLINLKVLNLSSLSCLVELPFSIGNATNLEVLNLRQCSNLVKLPFSIGNLQKLQTLNLRGCSKLEVLPANIKLGSLWSLDLTDCILLKRFPEISTNVGFIWLIGTTIEEVPSSIKSWSRPNEVHMSYSENLKNFPHAFDIITRLQVTNTEIQEVPPWVNKFSRLTVLKLKGCKKLVSLPQIPDSISDIDAEDCESLERLDCSFHNPNIWLKFAKCFKLNQEARDLIIQTPTSKSAVLPGREVPAYFTHQSTTGGSLTIKLNEKPLPTSMRFKACILLVHKGDNEENWMDKNDCYVFCKKSRQHLYPVLEEHVYVFEVEADVTSSELVFEFKIRSKNWKIKECGVFQLSELP*
>Alyrata_875962 pacid=16043154 transcript=907475 locus=907475 ID=907475.v1.107 annot-version=v1.0
MASSSSSSSRSWRYNVFPSFHGPDVRVTFLSHLQKQFQHNGIITFNDEGIERSQTISSELTRAIRESRISIVVLSENYASSSWCLNELLEISKCQESAGQIVMTVFYKVDPSDVRKQMGEFGKAFKKTCQGKTEAKIHRWTQSLTHVANIAGEHSLNWDNEANMIEKIARDVSDKLNATLSKDFDGMVGLEAHLRKIQYLLQSETDEAMTLGISGPGGIGKTTIARALYNQISRNFPLRYFMENVKGSYRNIDCDEHGSKLRLQEQLLSQILNHNGVKICNLDVIYERLRCQKVLIILDDVDSLEQLDALAKDIYRFGHGSRIIVTTKDQELLQRYGINNTYHVGFPSNEEALEIFCRYAFRRSSPLYGFEKLAIRVTELCSNLPLGLRVVGSSLRGKCEDEWKVIMNRLETSLDGDLERVLRVGYDSLHEKDQALFLHIAIFFNYKDEDYVKAILGEDNLDVEHGLRNLVNRSLIDISTNGDIVMHKLLQQMGRQAIHRQEPWKRQILIDAHEICDVLEYDTGTRTVAGISFDASNISKVFVSEGAFKRMRNLQFLSVSDENDRICIPEDLQFPPRLKLLHWEAYPRKSLPIRFYLENLVELDMQNSQLEKLWKGPQLLTNLKKMDLSMSRHLKELPDLSNATNLKRLNLDDCESLVEIPSSFSNLHKLKVLSMFACTKLEVIPTRMNLASLESVNMTACQRLKNFPDISRNILQLSISLTAVEQVPASIRLWSRLRVLNIIITSNGKLKALTHVPQSVRHLILSYTGVERIPYCKKSLHRLQLYLNGSRKLADSLRNDCEPMEQLICPYDTPYTQLNYTNCFKLDSKVQRAIITQSFVQGWACLPGREVPEEFEHRARGNSLTIRLMGDMPLTILKVCVVISPNQKTREFEQLLCRRMGKGNAYLPIDEISVYTIPRIQRKHLFLFHSYLFEEERFCEVTSRELVFEFSSELEIVECGTQIWKDESEINNNCGYQTANGKPGFSEEEDGGNNQQDTYEFSKASEEDEVDSTVDRECESESVEAYEEMNPAKRAKR*
>Alyrata_883903 pacid=16063042 transcript=915416 locus=915416 ID=915416.v1.107 annot-version=v1.0
MSRIWQYDVFISFRGDDLRHNFLAHFRKELDRKLIRTFNDMEIEKGESLDPVLTQAIRGSKIAVVLFSKNYASSGWCLNELLEIVKCKKEIGQLVIPIFHGVDPSHVRHQIGDFGSIFEKTCRRHSEEVKNQWKKALTEVANMVGTHLQNWDNEAKQIEYIVNDLLGTVILTPSKDFEDTVGIEDHIAKISLILDLKFESKEVRRVGIWGPSGIGKTTIARALYSQHSHVFDVCVFLDIHFVSKSTKNYRKGNPDDYNMKLCLQKSFLSKILDQKDIEVEHLGVIEERLKHQKVLIVLDDLDDQMVLDTLVGKDEWFGCGSRIIVITKDKRLLEAHGINHIYEVGFPSEKQALEMFCHSAFGQKSPDDGFVELATEVAARAGGLPLGLKILGKVMKNRKVEEWKGELLSLQKNQNGDIGKTLKVSYDKIDIQKHRAIFRHIACFFNGAEIDNIKLMLPELDVETGVRHLVEKSLISSKSSWNNTCTVDMHCLVQEMGKQLVRAQSEEPGEREFLFDSDDVCNVLGGTNGTNKVIGISLDLNEIDELEIHKKAFKNMHNLRFLRFHINSWEREKEVEWNLPKKIDAFPPKLKLLNWPGYPMKQLPAEFRPDKLVELRMPNSKILEKLWEGDKSLKFLKDMDLSGSLNLKEIPDLSKATNLETLNLNGCSSLVELPSSILNLNKLTDLNMAGCTNLEALPTGKLESLIHLNLAGCSRLKIFPDISNKISELIINKTAFEIFPSQLRLENLVELSLEHTMSERLWEGVQPLTNLKTIKLLGSENLKELPNLSMATSLETLNLNNCSSLVELTLSTIQNLNKLTSLDMIGCSSLETLPIGINLKSLYRLNLNGCSQLRGFPDISNNITFLFLNQTAIEEVPSHINNFSSLEALEMMGCKELKWISPGLFELKDLDEVFFSDCKKLGEVKWSEKAEDTKLSVISFTNCFYINQEIFIHQSASNYMILPGEVPPYFTHRSTGNSLTIPLHHSSLSQQPFLDFKACVVVSDLVVGSEAVVKKLCFMDIEVHCHFIDKHGNYFEPAERKDLSVHQKYNHQIIFDCRFPLNLDCDQVQIKFLLPNERLKLKRCGVRLSDDSTPFSAIQNQGYETALDEDECT*
>Alyrata_876538 pacid=16055530 transcript=908051 locus=908051 ID=908051.v1.107 annot-version=v1.0
MDNKEIDSPSISPSSSSSHKLIHQVFPSFRGEDVRRDFLSHIHKEFQRKGITPFIDSEIKRGESIGLEIVQAIRGSKIAIVLLSRNYASSSWCLDELVEIMKCKEELSQIVIPIFYKVDPSDVKKLTGSFGSVFEDRCAGKTNELIRRWRQALAKVATITGYDSRCWDNEAAMIEKIANDISNMLNFSTPSRDFDGLIGMRAHMKIMEPLLCLHSDEVRMIGIWGPSGIGKTTIARVLFSQFSGTFELSVFMENVKDLMYTRPVCSDDYSAKIHLQKQFMSQIINHKDIEIPHLGVVEDRLKDKKVFIVLDNIDQSIQLDAIAKETRWFGCGSRIIITTQDRKLLKAHDGINDIYKVDFPSAYEACQIFCMYAFGQNFPKDGFEELAWEVARLLGGLPLGLRVMGSHFKGMSKHEWINALPRLRTRLDANIQSILKFSYNALCEEDKDLFLQIACLFNNKRIEKVEEHLAEKSLDVRQGIHVLAEKSLISIEEGRIKMHNLLEKLAKEIVRHKPGHQSIREPGKRQFLVHATDICEILTNDTGSKSVIGIHFYSSELSSELNISERAFEGMSNLKFLRFYYRYGDRSDKLYLPQGLNYLSRKLKILEWDRFPLTCMPSNFCTEYLVELNMRFSKLHKLWDGNMPLANLKWMYLNHSKILKELPDLSTATNLQELFLVKCSSLVELPSSIGKATNLQKLYLNMCTSLVELPSSIGNLHKLQKLTLNGCTKLEVLPANINLESLEELDLTDCLVLKRFPEISTNIKVLKLIGTAIKEVPSSTKSWLRLCDLELSYNQNLKESQHAFDIITTMYINDKEMQEIPLWVKKISRLQTFILSGCKKLVSLPQLSDSLSYLKVVNCESLERLDCSFHNPKISLGFGKFHESKLNQRRLSTTSRFKVCILLVNKGDKESEVKEVFGRILMKESYCILYLGLDVQCRPTHHFLPPSLTEHLYTFDFEADVTSRELFFEFQVDSNEMVIKECGIFQL*
>Alyrata_475351 pacid=16058728 transcript=475351 locus=475351 ID=475351.v1.107 annot-version=v1.0
MVSNTVKEVKEIVYDTEDIIETFLRKEELGRTSGIKKRIKQFACVIPDRRKIAIDMEGLSNRISKVISDMQSLGVQQENVKKLVGHLVEENSSQVVSITGMGGIGKTTLARQVFNHETVKSHFARLAWVCVSQQFTRKYVWQTILRKVGPEYIESEMTEDELQEKLFRVLGTQKALIVLDDIWREEDWDMIEPIFPLGKGWKVLLTSRNEGVALRANPNGFTFKPDCLTLEESWTIFQRIVFPGENTTEYKVDEKMEELGKQMIKHCGGLPLALKVLGGLLVVQFTLDEWKRIYGNIKSHIVGGTSFNDRNLSSVYHILYLSFEELPIYLKHCFLYLAQFPEDFTIDVEKLSYYWAAEGMPRPRYYDGATIREVGDGYIEELVKRNMVISERDARTRRFETCHLHDIVREVCLLKAEEENFIQIVHSTSSENSKSLCKSRRLVVQQCDEPYMEEKLKNPKIRSLLFIEQLRWAVKGSFTRLQLMRVLDLSDVHFGGELPSSIGLLIHLRYLSLYRALVSHLPSSMRNLKMLLYLNLCVDPDEVCSISIPNLLKEMQELKYLSLPLRMHDTHGRVGDLQFMTRLRTLSIYIRGRLTMKTLSSSLSELRRLENLTICYYPMYAPMSAKEGLVLDCANLKHLNLRIYMPRLPDEQQFPSYLRNISLAECCLKEDPMPILEKLIHLNEVSLSHQSFCGKRMVCSGGGFPQLLKLDLCGLDEWEEWIVEEGSMPLLHKLTLRNDPKLKEFPDGLKFITSLKELHVILNNWDFKKKLSRGGEDYYKVQHIPLVRFL*
>Alyrata_859998 pacid=16040308 transcript=891511 locus=891511 ID=891511.v1.107 annot-version=v1.0
MASSATHVRRYHVFPSFHGPDVRRTFLSHLQHHFASKGITVFKDQEIKRGQTIGLELKQAIRESRVSIVVLSKKYASSSWCLDELVEILKCREACGKIVMTIFYEIDPFHVRKQIGDFGRAFRETCFSKTKKVRLKWSKALTDVANIAGEHSLRWEDEAKMIEKIAADVSNKLNATPSKDFDGMVGMEAHLRKVNAYLHLECDGVKMIGIQGPAGIGKTTIARALFNQLSANFQLKCFIENLKGSYGSDVIDDYGSKLCLQNQLLSKILNEKDMTIDHLGAIKERLLDQKVLIVLDDVDDLEQLDVLAKEPSWFGLGSRIFVTTEDRQILNAHWVNYIYHVGYPSEEEALEILCLSAFQKNSPLVGFEELAKKITNFCGSLPLGLRVVGSSLRRESRHEWERQLSKLETSLDRKIENVLRVGYCKLSKKDQSLFLHIALFFNNETVDHVTTMLADSNLDISNGMKTLADKSLVHISTIGWIKMHRLLQQLGRQLVHEQSDDPGKRQFLVEAEEIRDVLANETGTGSVIGISFDMSKISEFSITGRAFEGMRNLRFLRIYGRYFSKDVTLGISEDMEYLPRLKLLHWDSYPRKRLPQTFRPECLIELRMQFSKREKLWGGIQVGI*
>Alyrata_865108 pacid=16035123 transcript=896621 locus=896621 ID=896621.v1.107 annot-version=v1.0
MDNDVIIRRNFKVNVQCQYILEPILSINTPYRILIFSPSLMHSSFLLTIVVAAIGFLVFYGKFILHQDNKDIDFSSSLSLSSPPSSLSRNWIHDVFSSFRGEDVRKDFLSHIQKGFERKGIRQFNDYEIERGESISFQLIRAIRGSKIAVILFSRNYASSKWCLDELMEIMKCRRELGQIVIAIFYKVDPSDVRNQSGDFGKVFRKTCAGKTKEEIRRWRTALAEVATIAGYHSSNWDNEAAMIENIATDVSKKLTFSMRSIDFNDLVGMRAHMENMNQLLYLDMDEVRMIAIWGLPGIGKSTITKFLYNQLSNRFQVSVFVKNIKALYTRPNAEFMSLLIYHNDSEVLNLQVERERLKLKKVLVVIDNLDGSVNLDDILKETQWFGPGSRVILAVQDRKLLKEYKIKYSYRVSLPSDHEALQIFCMAAFGQKFPKDGFEDLARKVLNIAGKLPLRLKIMGSYFRGMTREEWIENIDPF*
>Alyrata_860345 pacid=16061649 transcript=891858 locus=891858 ID=891858.v1.107 annot-version=v1.0
MASSRTWRYSVFPSFHGQDIHPSDVRKQTGDFGRAFKKSCASKTKEERQRWIQALIVVGNIAGEYLLNWENEAHMIEKIAKDTSEKLNATPSRDFDGIVGLKVHIKELSSLLYLDCDQVRMVGLCSPIGIGGSLNHGLDEYGLKLDLQERLLSKILNQKGMRIHHLGAIRDRLHDQKVLIILDGVNDLEELYALANQTIWFGPGSRIIVVIEDKEILQKHGINNVYHVDFPSREEALEIFCRCAFRQSSPPYGLLKLAERVTELCGNLPLGLRVIGSYLRGKTKDDILTAKTVSPPRSEPNHMLVELDMQYSLLQKLWGGTQVGYHHKLSTNLDGKEDS*
>Alyrata_916667 pacid=16061215 transcript=948180 locus=948180 ID=948180.v1.107 annot-version=v1.0
MASKSTVYQWRRALDTLESYPSEMKGTEKGIFQVLKLSYDYLETKNAKCFLYCALFPKAYYIKQDELVEYWIGEGFIDEKDGRGRAKDRCYEIIDNLVGAGLLLESNKKVYMHDMIREMALWIVSEFRDGERFVVKTDAGLSQLPDVTDWTNVTKMSLINNEIKNIPDDPEFPDQTNLVTLFLQNNKLVDIVGRFFQVLSTLVVLDLSWNLQITELPKGISELVSLRLLNLSGTSIKNLPEGLRVLSKLIHLNLESTSNLRNVGLISELQKLQVLRFYGSAAALDSCLLKILEQLKGLQLLTVTVNNDSVLEEFLGSTRLAGMTQGLYLEGLKVPFAAIGELSSLHKLELVNCDITESGTEWEGKRRDQYAPSTSSSQITPSNPWFKDLSAVVINSCIHLKDLTWLIYAANLESLSVESSPKMTELINKEKAACVGVDPFQELQVLRLHYLKELGSIYGSQVSFPKLKLNKVDIENCPNLHQRPL*
>Alyrata_884146 pacid=16048566 transcript=915659 locus=915659 ID=915659.v1.107 annot-version=v1.0
MAISSTVEERPPQHQVFINFRGAELRNGFVSHLVTALQSKDINVFIDKLEDRGKPIEILLDRIQKSRIALVIFSGKYTESVWCMREVAKIKDCMDEGTLEVIPIFYKVEPSTVKYLMGDFGDTFRSLAMNEYDEGKEKWEDALKAVSGIMGTVVDEKSEESEIVKKTVDDIRKALIRIPSEGSQTTSVNPSPNRDTRTSSGEEKHETFGNELRLKELEEKLDRTIKKTCIIGVVGMPGIGKTTLLKELFNKWQNKFNRCALIDEIRGKSNPSEDFDILPKLLVRELLAFNVSTLENVEDPYEVFKGLLLNEKVLVILDDVSKSEQIDALLGKRDWITEGSRIVIATNDMSLLKDWVTDTYVVPLLNHQDGLKLFHYHAFDEANPPEDFMQLSKEFVHFARGLPLALKILGKELYGKGRLQWEEKRKLLAESPSPFIESVFRVSYDELSSDQKKAFLDIACFRSQDVAYVESLLASSEAMSAVKALTDKFLINTCDGRVEMHDLLYTFSRELDPKTSTEDDRTGRRLWRHQDIIKEGKINVVQKEMRAAHVRGIFLDLSQVKGETSLAKDHFNRMTNLRYLKVYNSHCPQECKTENRINIPDGLKLPLKEVRCLHWLKFPLDELPEAFNPINLVDLKLPYSEIERLWEGDKDTPVLKWVDLNHSSMLSSLSGLSKAPNLQGLNLEGCTRLESLADVDSKSLKSLTLSGCTSFKKFPLIPENLEALHLDRTAISQLPDNVVNLKKLVLLNMKDCELLENIPTCVDKLKALQKLVLSGCKKLQNFPEVNKSSLKILLLDRTAIKTMPQLPSVQYLCLSFNDHLSCIPADINQLSQLTRLDLKYCKSLTSVPELPPNLQYFDADGCSALKTVAKPLARIMPTVQNHCTFNFTNCGNLEQAAKEEIASYAQRKCQLLSDARKHYDEGLSSEALFTTCFPGCEVPSWFCHDGVGSRLELKLLPHWHDKSLSGIALCAVISFPGVEDQTSGLSVACTFTIKAGRTSWIPFTCPVGSWTREGETIQSNHVFIAYISCPHTIRCLKDENSDKCNFTEASLEFTVTGGTSEIGKVLRCGLSLVYEKNKNKNSSHEATYDMPVEVSYKEPQRKIKKEVLIDDQRINEKSDELIPSSITRTCGASVTPIMGDLQANVIGGASPSRAVDVLFALCVKLKHLLQTKASFLPSPTDLAE*
>Alyrata_320248 pacid=16059975 transcript=320248 locus=320248 ID=320248.v1.107 annot-version=v1.0
MVTYDQKHQVYINFRGKDMRRHFVSYLTHALKMNGVSFFLDEMEVKGVDLGYLFKRIEESKLALVIISSRYTESAWCLNELVKIKELRDEGKLVAIPIFYKVEPSQVKKLKGVFGDNFRSLCRMNQDHHINTKWMEALMSMASTMGFYLDEYSSESEFIKHIVKEVLRIITQQEGEKPSFFGMEQRMKQLENKLDFDGNDTQIIGVVGMPGIGKTTLAMMLHEKWKRKFISCVTYLDISKNSEDDRPVQLRRTLLEDLLKGKVPDIGDETTHGSVKVALLKTKIFAILDDVSDKRQLEFLLGELDWIKKGSKIIITTCDKSLLEGFADDTYVVPKLNDRVALQLFSYHAFHGQNFNFTSSLLTLSRMFVDYARGHPLTLKLLGRELYEKDEVHWAPILEMLTKQSNRMFQVCFFKSEDEYFVRSLLDSGDPDSTNAVSEVKDLVNKFLITIAGGRVEMNVPLYTFSKDLGSPRWLRLWNYEDIINKLMKMKKSDANIVRGIFLDTSKLTKSMCLDILTFIDMRNLRYMKIYDSCCPRQCNAECKLNFPDGLEFPLGEVRYLHWVKFPLEELPPDFRPENLVDLRLPYSKITRVWEGEKDTPRLKWVDLSHSSELLDLSALSKAENLQRLNLEGCTSLDEFPLEIQNMKSLVFLNLRGCIRLCSLPEVNLISLKTLILSDCSNLEEFQLISESVEFLHLDGTAIKGLPQAIQKLQRLVVLNLKNCKMLACLPNCLGNLKALDKLILSGCSRLKNLPDVRNSLKHLHTLLFDGTGAKEMPSISCFTGSEGPASADMFLQTLGSMTEWPCAVNRVSSLRHLCLSGNDFVSLQPDIGKLYNLKWLDVKHCTKLRSVPMLPPKLQYFDAHGCDSLKRVADPIAFSVLSDQIHATFSFTNCNKLDQDAKDSIISYTLRRSQLVRDELTQYNGGLVSEALIGTCFPGWEVPAWFSHQASGSVLKPKLPAHWCDNKFTGIGLCAVILFDGYHNQRKRVLLKCNCEFKNEYGSSQRFSWTVGDDDEEKCVCTETYIEFEVTDGMEAIEDCEVVKCGFSLVNSPEERRNICSDIKTL*
>Alyrata_862192 pacid=16061941 transcript=893705 locus=893705 ID=893705.v1.107 annot-version=v1.0
MASSGKPSQDQVFINFRGVELRYNFVSHLKKGLKRNGINAFIDTDEDMGQELNILLKRIEGSKIALAIFSPRYTESDWCLKELAKMKECREQGKLVVIPIFYKVEPSTVKRQKGEFGDNFRDLVEFIDEETKNNWTEALKSIPLLTGFVLNENSDEDDLIFKVVKEVKKALNIISRAPPNRLEGTVLSSTVHQKKLESSCGVDLRLKQLEEKLSFGFEDTTRIIGVVGMPGIGKTTLVKKLYEKLKNEFLSHVLILDIHETSREQGLSYLPTILLEDLLKVKNPMFETVQAAHEGYKDQLLKTKSLVILDHVSNKEQIAAILGKCDWIKQGSKIVIATGDTSLIHDLVDDIYQVPQLSYKDSLQQFTHYAIGDQSNAQSFLKLSIDFVHYTKGNPLALKVLGAELLGKDESLWNSKLDSLSQHHKGRARSSRKIRAQSSSEMLQSVWKECYDGLSQQQQDTLLDIACFRSLDKNYVASLLDSHDANSTEARIEIEKLMNKFLITISAGKIEMHDTLHMFCKEVGREATAPDGKGRRRLWDYHTIIDVLENNKGVSVRSIFLDLADLNMNNSLHSQAFNLMSNIRFLKIYNTCCPQECDRDIMLKFPDGLELPFDELRCLHWLKFPLKELPPDFDPKNLVDLKLHYSEIERVWEGNKDASKLKWIDFNHSRKLYTLSGLAEARNLQELNLEGCIALATLPQDMENMKCLVFLNLRGCTSLKYLPEINLISLETLILSDCSKFKVFKVISEKLEAIYLDGTAIKELPSDIRNLQRLVLLNMKGCKKLKTLPDSLGELKALQELILSGCSKLQSFPEVAKNMNRLEILLLDETAIKEMPNIFSLRYLCLSRNEKICRLPENISQFSRLKWLDMKYCKSLTYLPKLPPNLQCLDAHGCSSLKSIVQPLAHVMATEHIHSTFIFTKCDKLEQAAKEEISSYSQRKCQILPSALKLCNKDLVPEILFSTCFPGGEIPPWFYHQAIGSKVKFESPQHWKYNKLSGIAFCAVVSFQNCQDQTRTEREHTNCLSVKFTCTSTTDAEPCTETTWKVGSWTEQGNNKDTTESDHVFIGFTTCLHLRKHLEDQHSSQCAPIVAIFEFSVSNDNTSGEARFEVLKSGFSFVFEPDENKTTIINETPRTNGYLVDQANGVTNHKMSNGRPSEAHFYTTLQQG*
>Alyrata_917150 pacid=16044286 transcript=948663 locus=948663 ID=948663.v1.107 annot-version=v1.0
MDSSCFLVYRIFRFRKRNKNIPSSLPPSSPPSSLSQNWLHPVFLSFRGEDVRKGFLSHIQKEFQRMGITPFIDNEMKRGGSIGPELLQAIRGSKIAIILLSRNYGSSKWCLDELVEIMKCREELGQTVMTVFYDVDPSDVRKQKGDFGKVFRKTCVGRPEEVKQKWKQALTSAANILGEDSRNWENEADMIIKIAKDVSDVLSFTPSKDFDEFVGIEAHTTEITSLLQLDLEEVRMIGIWGPAGIGKTTISRVLYNKLFHQFQLGAIIDNIKVRYPRPCHDEYSAKLQLQKELLSQMINQKDMVVPHLGVAQERLKDRKVLLVLDDVDALVQLDAMAKDVRWFGLGSRIIVVTQDLKLLKAHGIKYIYKVDFPTSDEALEIFCMYAFGQKSPKVGFEQIARTVTTLAGKLPLGLRVMGSYLRRMSKQEWARSIPRLRTSLDDDIESVLKFSYNSLAEEEKDLFLHIACFFRRERIETLEVFLANKFGDVKQGLQILADKSLLSLNFGNIEMHNLLVQLGLDIIRKQSIHKPGKRQFLVDAEDICEVLTEDTGTRTLVGIDLELSGVIEGVINISERAFERMCNLQFLRFHHPYGDRCHDILYLPQGLSNISRKLRLLHWERYPLTCLPSKFNPEFLVKINMRDSMLEKLWEGNEPIRNLKWMDLSFCVNLKELPDFSTATNLQELRLVDCLSLVELPSSIGNVTNLLELDLIGCSSLVKLPSSIGNLTNLKKLYLNRCSSLVQLPSSIGNVTSLKELNLSGCSSLLEIPSSIGNTTNLKKLYADGCSSLVELPSSVGNIANLRELQLMNCSSLIEFPSSILKLTRLKDLNLSGCSSLVKLPSIGNVINLQTLFLSGCSSLVELPFSIENATNLQTLYLNGCSDLLELPSSIWNITNLQSLYLNGCSSLKELPSLVGNAINLQSLSLMNCSSMVELPSSIWNATNLSYLDVSSCSSLVGLNIKLELNQCRKLVSHPVVPDSLILDAGDCESLVERLDCSFQNPKIVLNFANCFKLNQEARDLIIQTSTCRNAILPGGKVPAYFTYRATGDSLTVKLNERYLLKSLRFKACLLLVEGQNKWPHWGMNIVTSREPNGYIVLYTPSSHLQGPLLMENLYTFEFELVVTSSEFVVEFRVDRYKCAARQRSSLVIAGETEVRSVNLPKSVVDGGCMNQCETLL*
>Alyrata_474150 pacid=16060307 transcript=474150 locus=474150 ID=474150.v1.107 annot-version=v1.0
MAEAIVSVTVQKLGELLLEEPLFLFGIGDQVKQLQDELKRLKCFLKDADEKQYKSERVRNWVAGIREASYDAEDIIEACFLKAESRKQKGMKRVLRRLACILNEAVSLHSVGSEIREITSKLSKIAASMLDYGIIEAMGREGLSLSDSQREQRQSFPFVVEHNLVGLEQSLEKLVNDLVSGGEKLRVTAICVMGGLGKTTLAKQIFHHGKVRRHFDRFAWVYVSQDCRRTHIWQEIFLNLSYKDENQRILSLRDEQLGEELHKFLKRNKCLIVLDDIWGKDAWDCLKHVFPHETGSEIILTTRNKEVALYADPRGVLHEPQLLTCEESWELLEKISLSGREDIEPMLVKKLEEIGKQIVVRCGGLPLAITVLGGLLAMKSTWNEWQRVYENIKSYVSNGGSSNGSKNMLVADVLCLSYEYLPPHLKQCFLYFAHYPEDYEVHVGTLVSYWIAEGMVMPIKHTEAGTTVEDIGQDYLEELVKRSMVMVGRRDIVTSEVMTCRMHDLMREVCLQKAEQESFVQVIDSRDQDEAEAFLSLSTNTSRRISVQLHGGAEEHQIKRLSQVSFRKMKLLRVLDLEGAQIKGGKLPDDVGDLIHLRYLSVRLTNVKELTSSIGNLKLMITLDLFVKGQLYIPNQLWDFPVGKCNPRDLLAVTSLRRLSINLSSQNTDFEVVSSLSKVLKRLRGLTINVPCEPMLPPVDVTQLVSAFTDLSELELTEFSSDLGALRLWQCGLVDDPFLVLEKLPNLKILQLFEGSFVGSKLCCSKNGFPQLHSLTLSELENLEEWTVEDGAMMRLVSMELKCCKQLKSVPEGTRFLKNLQEVEIGNMKKAFKDKLISGGEDFYKVQHVPCVVFENCDL*
>Alyrata_351902 pacid=16060449 transcript=351902 locus=351902 ID=351902.v1.107 annot-version=v1.0
MGGCVSIAISCDQAINNLTSCISGDGNSFRNLVNNLASLRRATRQLEARGDDLLTRVKVQEDGGRSRLAEVQEWLSEVDITVRETHDLLLQSDDEIDKLCCYQYCSKNWISRNGYSKRVVKQLTETEILLFRGVFDEVTQRGPIQKVEERLFHQKIFGQEELIESTWNSIMEDGVGILGIYGMGGVGKTTLLSQINNKFLIESNQFDIVIWVVVSNNTTVKRIQEDIGKRLEIYDENWERKTENEKACDINKSLKTKRYVLLLDDMWRKVDLASIGVPVPRRNGSKIVFTTRSNEVCGRMGVDKEIEVTCMMWDDAWNLFTKNMEETIKSHPDILEVARSVAKKCKGLPLALNVIGEVMARKKTVEEWHHAANVLSSSAAQFSGKDDLIDYWVGHELIGGTKLNYEGYTIIEALKNACLLIESESKDKVKMHDVIRDMALWIPLGFGGPQEKLVAVEENARKIPKIKDQEAISSISLISNQIEEACVSLDCPNLDTVLLRDNKLRNISQDFFYCVPILKVLDLSLNANLTRLPNISNLVSLRYLNLSCTGLKDLPNGLYELNKLIYLNLEHTYMLKKIDGISSLSSLQVLRLYGSGIDTNDNVVKEIQRLEHLYQLTITLRGSSGLESYLKDEKLNSYNQQLHLSNQSSVLIVPIGMISSSRVLEILDSNIPKLEIKLPNNDSDDEYVHLLKPASEYCSNINFFSLREVRLDNCTSLRDLTCLLYAPHLAVLYLVWLPDIHAIIDRYDEFPLMSKSLRNRQPYRLLPFRALEFLTLRNLVKLRSIYRGPLPFPNLKEINIKGCPLLTRLPINSESAQSQNVIMNAEKEWLEKVKWRDQATKERFYPS*
>Alyrata_356517 pacid=16060627 transcript=356517 locus=356517 ID=356517.v1.107 annot-version=v1.0
MLHMSIERPFMLDIVKNVKFALTKELTQREENPELEGEKSDAKEGVNKDPNRTEPGEQRLKQLGEKLDVECNDNETRIVAVVGMGGIGKTFLAKKLLEKLKRKIGSHVFIESVRETSKAHGFDKLKLQKTLVDGLLPNEDIICDNENPLEVWKDHLLKKKVAVVLDDVHGKEQVNALLGNCDWIKKGSRIIITTRDKSLLKGVEMVSDIYEVPGFNDSDSLELFSTYAFDDKSCKFMELSRKFVDYTGGNPLALKALGEELLGKDKGHWEARLVTLTQRSNEKIRKELILSYDELNEHQKDVFLDIACFFRSQDENYIKTLLHCSFDAESGEAGKEVRELSDKFLIRISEDRVEMNDLIYTLGRELAISCVETIAGKYRLLPSNREEFINALKNKEERDKIRGIFLDMSKMEEIPLDYKAFVGMSNLRYLKVYNSHCPRQCEADSKLNLPDGLEFPICNVRYFHWLKFPVEELPCDLDPKNLIDLKLHYSQIRQVWTSDKATPRLKWVDLSHSSKLSSLLGLSKAPNLLRLNLEGCTSLEELSGEILQNMKNLILLNLRGCTGLVSLPKISLCSLKILILSGCSKFQKFQVISENLETLYLNGTAIDRLPPSVGNLQRLILLDLKDCKNLETLSDCTNLGNMRSLQELKLSGCSKLKSFPKNIENLRNLLLEGTAITKMPQNINGMSLLRRLCLSRSDEIYTLQFNTNELYHLKWLELMYCKNLTSLLGLPPNLQFLYAHGCTSLKTVSSPLALLISTEQIHSTFIFTNCHELEQVSKNDIMSSIQNTRHPTSYDQYNRELPRHWYEGRVNGLALCVAVSFNNYKDQNNGLQVKCTFEFTDHANVSLSQISFFVGGWTKIPEDELSKIDSDHVFIGYNNWFYIKCEEDRHKNGCVPTNVSLRFEVTDGASKVKECKVMKCGFSLIYESEGSEKVSRDATFDANSKIEESKLSETKSYKTAEYDADFYGEGAQGLETFDKLTLLNPLISEVH*
>Alyrata_493178 pacid=16060999 transcript=493178 locus=493178 ID=493178.v1.107 annot-version=v1.0
MKSSSSSSSSRCWRYDVFPNFRGEDVRQSLISHLRKELDGKLVNTFNDTRIERSRKINPELLLAIEGSRISLVVFSKNYASSTWCLDELVKIQECHEQLDQMVIPIFYNVDPSHVRKQTGEFGKVFVETCKGRTENEKRKWMRALTEVANLAGEDLRNGRSEAEMLENIAKDVLNKLITPSDNFSDFVGIGAHIETLISMLRFDSEKARMIGICGPSETGKTTIGRALYSKIKSHFHHRAFVAYKRTMPSDYDQKLYWEEQFLSEILCQKNIKIEECGVVEQRLKHKKVLIVLDDVDDIELLKTLVGRIRWFGSESKIVVITKKRELLKAHKIAHVYEVEFPSEEMAHQMFCRYAFGKNSPPHGFSELAFEAAKLAGNRPKALKHFGSSFRRISDKEEWAKILSVLCNENKLKISYDGLDGKGQGYIACLTNVKAEWIHLALGVSILLNIRSDGTTFLKHLSYNRSVAQQAKIWWYENCERVYKKYNICGIDSSTDGGGKKVCDGGLDGKDQGSTYGQSSNSELQINMDASNRRYEPVSETLFKNYDAYLPNGLTDGNCSNTQPQRKLDASLKKDKIVHEWIRTGSGFSFDFQGPKSIVSAAQVEEKKIECGEGVYITLGRLSGGIIVLKHLEFSRRVAQQAKVWWSENWIKVYEEHNICGIDKSFDGRFDDRRVICQLRPN*
>Alyrata_858712 pacid=16050363 transcript=890225 locus=890225 ID=890225.v1.107 annot-version=v1.0
MASPSSSLSLDPCKRQFDVFVSFRGADTRNSFTSYLVQFLQRKGIDTFFDGKLRRGKDISVVFDRIEQSKMSIVVFSENYANSTWCLEELWKIIQCREKFGHGVLPVFYKVRKSDVENQKGTFGVPFLSPKESFKGDGQKVGAWKEALKIASNILGYVLPEERPESEFVEKIAKETFRMLNDLSPCELSGFPGIESRSKELEELLMFDNKNCIRTIGVLGMTGIGKTTVADSVYKRNYRQFDGYCFLEDIENESKRHGLHHLHQKLLCKLLDEENVDIRAHGRLKDFLRNKKLFIVLDNVTEENQIEVLIGEQEMYRKGSRIVITTRDKKLLQNNADAIYVVPRLNDREAMELFCLDAFSDKLYPTEEFLDLSNNFVYYAKGHPLALKLLGSGLRQKERTYWVEKWERLMVMPDKEIQKVLKMSYEALDDEQKSIFLDIACFFRSEKADLVSSILKSDHVMRELEDKCLVTKSYNRLEMHDLMHAMGKEIGYESSIKRAGKRSRLWNHKDIRNVLEQKTGTECVRGIFFNMSNVERIKLSPDVFMRMSNLKFLKFHNSHCSQWCDNDHKIQFSKELDHFPDELVYLHWQGYPYEYLPSEFNPEELVDLSLRYSYIKQLWEDDKKTENLRWVDLSQSKDLRSLSGLSKAKNLERLDLEGCTSLVLLGSSIEKMNKLIYLNLRDCTSLESLPEGINLKSLKTLILSGCSNLQEFQIISDNIESLYLEGSAIEQVVEHIESLRNLILLNLKNCRRLKYLPNDLYKLKSLQELILSGCSALESLPPIKEEMECLEILLMDGTSIKQTPETICLSNLKMFSFCGSSIEDSTGLHYVDAHGCVSLEKVAEPVTLPLVTDRMHTTFIFTNCFKLNRAEQEAIVAQAQLKSQLLARTSLQHNNKGLVLEPLVAVCFPGSEIPSWFSHQRMGSLIETDLLPHWCNIFEWREKSNEGTRCHPTSASFEFYLTDETERKLECCKVIRCGMSLLYAPDENDRSFQGIRVTDTVERTSSELLVTIRGQSHSRIEERRNGKVRDEILDMSVSYMIGGSGS*
>Alyrata_356864 pacid=16061121 transcript=356864 locus=356864 ID=356864.v1.107 annot-version=v1.0
MIQEKFVEKLGLRGEEWNQKEESEKAIAIHNVMKRKKYQYFLNDIWEKVELTKIGVPNPTRENECKIAFTTPSWEVCRRMEVYDPIEVKYLAKDVAWKLFKKKVGENLFINDPEIRELAREVIVGYARNIDINQGINRATNRGFEIVGVLSRAKLLMEDGGSKQYVEMHDVIRKIAMWITSNFGNDKERWVVQANTR*
>Alyrata_494346 pacid=16061211 transcript=494346 locus=494346 ID=494346.v1.107 annot-version=v1.0
MASSSSSRNWLYDVFLSFRGGDVRVTFRSHFLKELDRKLITAFRDNEIERSHSLWPDLEQAIKESRIAVVLFSKNYASSSWCLNELLEIVNCNDKIVIPVFYGVDPSQVRHQIGDFGSIFEKTCRRHSEEVKNQWKKALTDVANMLGFDSATWDDEAKMIEEIANDILGKLLLTTPKDFENFVGIEDHIANMSGLLQLESEEVRMVGIWGSSGIGKTTIARALFNQLSRNFQVSKFIDRAFVYKSREIYSGANPDDHNMKLNLQESFLSEILRMPDIKIDHLGVLGERLQHQKVLIIVDDLDDQVILDSLVGQTQWFGSGSRIIVVTNNKHFLRAHGIDHIYELSLPTEEHAVAMLCQSAFRKKSPPEGFEMLVVQVARHAGSLPLGLNVLGSCLRGRDKEYWVDMLPRLQNSLDDKIEKILRISYDGLGSAEDQAIFRHIACIFNHMDVTTIKSLLADSKLGVNVGLQNLVDKSLIHVRWGHVEMHRLLQEMGQNIVRTQSIDKLGKREFLVDPNDICDVLSEGIDTRKVLGISLETSKIDQLCVHKSAFKGMRNLRFLKIGTDIFGEENRLDLPESFNYLPPTLKLLCWSEFPMRCMPSNFRPENLVKLKMPNSKLHKLWDGVVPLTCLKEMDLDGSVNLKEIPDLSMATNLETLELGNCKSLVELPSFIRNLNKLLKLNMEFCNNLKTLPTGFNLKSLGLLNFRYCSELRTFPEISTNISDLYLTGTNIEELPSNLHLENLVELSISKEESDGKQWEGVKPLTPLLAMLSPTLTSLHLQNIPSLVELPSSFQNLNNLESLDITNCRNLETLPTGINLQSLYSLSFKGCSRLRSFPEISTNISSLNLDETGIEEVPWWIENFSNLGLLSMDRCSRLKCVSLHISKLKHLGKVDFKDCGELTRVDLSGYPSGMEEMEAVKIDAVSKVKLDFRDCFNLDPETVLHQESIVFKYMLLPGEQVPSYFTYRTTGVSSLTIPLLPTHLSHPFFRFRVGAVVTNVIHGKNMEVKCEFKNRFGNSFHVGSDFYVYLLFTKSQKGSQMLTILECCIPLNEGNAPLAQGNYDHVVMNIHIRAGGWRSTFELKEWGIRLLEDCSSAENRLGNPNSNLPHFSEAEEGNIGYTPPQGLVNEIEHSEESVDNDVETERSTKRMRITRFVLRQETYDLPYRYT*
>Alyrata_862199 pacid=16043264 transcript=893712 locus=893712 ID=893712.v1.107 annot-version=v1.0
MFFAGILKSILKESRTDDYNFLHPFIPPSSPSSSTRQYSYDVFPSFFGQDVRRSFLSHFLEGLKGKGIKTFVDHGIMRSDSINSELVRAIRESRIAVVILSKNYASSSWCLNELQLILECRVTLGQTVMTIFYDVDPSDVRKQTGDFGKVFEETCDGKTEEEKQRWRKALTEVAVIAGEHSVSWASEAAMISKIVMDVLNELPSSDFDRLVGIETHVENMKSMICLESDEVKIVGIWGPAGIGKTTIARALYKEVSCNFQLKFYKENLEETHRILLTLDHIGLQNHLEKEILSGVLDHREMKIPDLQEAQFRLKHQRVLLILDDACSEELQALGNLIKGLRFGSKVIVTNVNLNTFRRNEINQIYKVAFPSSEEAQQIFSYSAFGQSSPPRGYMEHAIEVAQFVAPFPLGLKVLGSALRGKSKEEWLMTPAKLETYIDDKEIEKAIRYAYDGLSEKHKTLFNLLTENISFGVNVKDAIFSLSEKDWDVEKGIQTLADMGLISISRERGISMHCLVRLMSIRLCWTTSL*
>Alyrata_856928 pacid=16050395 transcript=888441 locus=888441 ID=888441.v1.107 annot-version=v1.0
MDFRRKCIDAFVNCNEIPDVIDRVSASVVIFSKSCFSSTSCLDKLVRILQCQRKTGQLVVPVFYGISPSNLVVQEHESADRVREWSSALQELKALPAHQYREECSEWELVEEIVKDVCEKFFPTQQIGINTRVMEIEQLLCKQPWGIRRIGIWGMPGIGKTTLAKTVFDQISGGYEASCFIKNFDMAFHEKGLHRLLEEHFGKILKELPRESRNITRSSLPGEKLRKIRTFVVLDDVHNSLVAESFLGGFHWFGPGSLIIITSRDKQVFRHFQINHVYEVQSLNENEALQLFSQCAFGKHIREQNLLELSKEVIDYANGNPLALRCYGRELKGKKLSEIETTFLKLKLRTPNEIHDLFKSSYEALNDNEKNIFLDIACFFEGENVDYVIQLLEGCGFFPHVGIGVLVEKCLMTISENRVKMHRIIQDFGREISNGQTVQIERCRRLWEPRTIRFLLEDAKLETYGDPKATYTHALGTEDIEGIFLDISNLIFDVKPGAFENMLSLRYLKIFCSSYETYFGLRLPKGLESLPYELRLLHWVNYPLQSLPQEFDPCHLVELNLSYSQLHKLWGGTKNLEMLKMVRLCHSQQLNEINDIGKAQNIELIDLQGCSKLQSFPAMGQLQHLRVVNLSGCTEIRSFPEVSPNIEELHLQGTGIRELPISTVNLSPHVKLNRELSNFLTEFPGVSDALNHERLPSVVEAVLSYHHLGKLVCLNMKDCVHLRSLPQMADLESLKVLNLSGCSELDDIQGFPRNLKELYIGGTAVKKLPQLPQSLEVLNAHGCVSLKAIPFGFNHLPRYYTFSGCSALSPQVITKFLAKALADVEGIAREFKQELNESLAFSFSVPSPATKKPTLNLPAGSSATMRLDPSSISTLLGFVIFIEVAISDDYDEAIGFGVRCVRRWKDKEGVSRSLEKTFHCWTPGEGFHKFQKDHLFVFCDLNLHAFSGKGEDPDIFAGLVVFDFFPVNNQEKLLDGSCTVKSCGVYLTRRRPALKSID*
>Alyrata_471970 pacid=16061466 transcript=471970 locus=471970 ID=471970.v1.107 annot-version=v1.0
MSSSYSFLLAGRELDVFLSFSGKIALDVNFGYDLSRNGIKAFKSESWKESSFKPIDQRTLEALTESKVAVVMTSDEEASSVGFLEELIVIVEFQEKRSLTVIPIFLTKHPLDVEQVSQIFPERAIIWRTAIAKLDIIAAQYSFSRNLAVMHGTHRIKQIADDIRLMFLSSASSDFKGLAGMDRHMKAFYALLALESDKEVRTVGIWGSAGEHLTNLDHEMNEMAEAKKKHRKVLLIADGVNNIEQGKWIAEYANWFAPGSRVILIAQEKSLLVESGVNHVYEVGSLRYDEALQLFSRFAFTQSYPPPDFERLSVRAVQLAGFLPVAIRLFGSFLNGRDKEEWEATLLKLNAKQGKDITEVWKIMEALEDKDIVEASET*
>Alyrata_877382 pacid=16055791 transcript=908895 locus=908895 ID=908895.v1.107 annot-version=v1.0
MSSSSSSLIPKFDVFLSFKAEDTTNIFVSDLHRSLSEKGITTYQKDEKQEEKDSSVVSDLKKCIIESKLAVVVVSKSYPTSVLCLNQLQTIINFHDEGQLSVLPIFYGVDLSNIRNQTGEYTEAFRNLAEEFSPEKVQAWRSALAKLTSVSSLDSRFWSKEETMVDLVTNEILLMEVRLVGLWGPGGVGKTTLARYAYEELSTNFHVRMFLDNTEKIYHQDNRETFTSRETREGFQKLTRGINEKSTAGVIKSAVRHRKGLLVVDCVDNIEQLKDIAEIVRWCGSGSRIILIAQDENLLDKFGMEHVYEVSLRYDEALQIFSQSAFKQQHPPTSFESLSLRAIQIASFLPLTLKILGSFLHGKDEKSWEEELQNLEGDQEKTIMKVMKKSYKIENEKEQISSFSDDYKEKFT*
>Alyrata_863893 pacid=16037720 transcript=895406 locus=895406 ID=895406.v1.107 annot-version=v1.0
MFVDRAFSDTSDVFGPLRTCARFSASEDYDVVIRYRRGDQINDDFISHLRAALCRRGISVFNEFDEVDAVPKCRVFIILLTSTYVPSNLLNILEHQQTEYQAVYPIFYRLSPYDLISNSKNYERYFLQNEPERWQAALKEISQMPGYTLTDRSESELIDEIVRDALKVLCSGDKVNMIGMDIQVEEILSLLCIESLDVRSIGIWGTVGIGKTTIAEEIFRRISVQYETCVFLKDLHKEVEVKGHDAVREDFLSRVLEVEPHVIRISDIKTSFLRSRLQRKRILVILDDVNDYRDVGTFLGKLNYFGPGSRIIMTSRNRRVFVLCKIDHVYEVKPLDIPTSVRLLDRGTFQIVLSPEVYKTLSLELVKFSNGNPQVLQFLSSVDRERNRLSQEVKTTSPIYIPGIFERSCCGLDDNERSIFLDIACFFNRMDKDNVAMLLDGCGFSTHVGFRGLVDKSLLTISQHNFVDMLSFIQATGREIVRQESADRPGDRSRLWNAEDIRDVFINDTGTTAIEGIFLDMSKQTFDANPNVFEKMCNLRLLKLYCSKVEEKHGVYFPQGLEYLPSKLRLLHWEFYPLSSLPESFNPENLVELNLSSSCARKLWKGKKARFLSLGNLKKMKLSYSYQLTKIPRLSSAPNLEHIDLEGCNSLLSISQSVSYLKKIVFLNLKGCSKLESIPSTVDLESLEVLNLSGCSKLENFPEISPNVKELYMGGTMIQEVPSSIKNLVLLEKLDLENSRHLKNLPTSICKLKHLETLNLSGCTSLERFPDLSRRMKCLRFLDLSRTAVRELPSSISYLTALEELRFVDCKNLVRLPDNAWTLRFKVEFRQIDTEKFSRLWNRFGWLKKVQIS*
>Alyrata_883912 pacid=16058161 transcript=915425 locus=915425 ID=915425.v1.107 annot-version=v1.0
MASSSSTSRNWVYDVFPSFSGEDVRITFLSHFLKELDRKLIIAFKDNEIERSQSLDPELKQAIRTSRIAVVVFSEKYPSSSWCLDELLEIVRCKEELGQLVIPVFYGLDPSHARKQTGKFGEAFVKTCQRKTEDETKLWRQSLTDVANVLGYHSQNWPNEAQMIEAIANNVLGKLNSIPTNDFKDFVGMEDHIAKMSALLHLESKEVRMVGIWGSSGIGKTSIARVLYSRLSHRFQSSVFVDRAFISKSTEIYNSANSDDYNMKLHLQKVFLSKILDKKDIKIHHLGAVEERLKHHKVLIFIDDLDDQVVLDTLAGLTQWFGYGSRIIVITKDKHFLRAHGIEYIYNVCLPSNELALKIFCRSAFRKNYPPDGLMELASEVALCAGNLPLGLNVLGSHLRGRDKEDLMDMLPRLRNGLDGKIEKTLRVSYNGLNNQKDKAIFRHIACLFNGEKVDDIKLLLADSGLDVNIGLKNLVDKSLIHVREEIVEMHSLLQEMGKEIVRSQSNEPGEREFLMDAKDICDLLEDSTGTKKVLGITLDMDEIDELHIHENAFKGMHNLLFLKVYTKKWDKKTEVRWHLPKGFNYLPHKLRFLRLDGYPMRCMPSKFRPENLVKLEMSGSKLERLWEGVHSFRGLRDIDLQKSENLKEIPDLSMATSLKTLNLCDCSNLVELPLSIQYLNKLEKLEMSGCINLENLPIGINLKSLGRLNLGGCSRLKIFPDISTNISWLILDETGIETFPSNLPLENLFLHLCEMKSEKLWGRVQQPLTPLMTILPHSLARLFLSDIPSLVELPASIQNFTKLNRLAIENCINLETLPSGINFPLLLDLDLRGCSRLRTFPDISTNIYMLNVPRTGIEEVPWWIEKFSNLVRLCMGGCNKLQCVSLHISKLKHLGDVDFSDCGALTKASWIDSSSVEPMASDNIQSKLPFLGEVPSSFPDNLINCFNFNFEQIPIIDPQVDSKYIRLSGEEVLSYFTHRTTGMSLTNIPLLQTSFTQPFFRFKACVVVDSISSPHNVFQFRIHVSCRFKGRLGNHFDSPYQPCGFVKRKGIHLVIFECCFSIKEENDASLTELNYDHADIEFRLSNSSYSTSVLKEWGIRLSDDFSSPVIQPGDGNNLPDVFEADDDNMVNETEHSEESGDSNVEIERSKKRIRITEEEHQ*
>Alyrata_865716 pacid=16061634 transcript=897229 locus=897229 ID=897229.v1.107 annot-version=v1.0
MNSASFFLVLVAAAIGFFMLFRKFKFQQESKDTKASSLSLPSPLTSVSRIWKHDVFPSFHGADVRRTLLSHIMESFRRKGIDTFIDNNIERSKPIGPELKEAIKGSKIAIVLLSKNYASSSWCLDELAEIMKCREVLGQIVMTIFYEVDPTDIKKQTGDFGKAFRKTCKGKTKEHIERWRKALKDVAIIAGEHSRNWSNEAEMIEKISIDVSNMLNLSIPSSDFDDFVGITAHMERMEKYLSLDLDEVRMIGIWGPPGIGKTTIATCMFDRFSSRFPLAAIMADIRECYPRLCLDERNAQLKLQKQMLSLIFNQKDIMISHLGVAQERLKDKKVLLVLDEVDHSGQLDALAKEIQWFGPGSRIIITTEDLGVLKARGINHVYKVDFPSNDEAFQIFCMNAFGQKQPYEGFRKLALEVMALAGELPLGLKVLGSALRGMSKPDWERALPRLKTSLDGKIGSIIQFSYDALCDEDKYLFLYIACLFIYESTTKVKELLGKFLDVRQGLYVLAQKSLISIDGETIKMHTLLEQFGRETSRKQFVRHGFTKRQLLVGERDICEVLEDDTTDSRRFIGINLDLSKTEEELNISEKALERMHDFQFVRIKDKNRAQTERLQSVLEGLIYHSQKIRLLDWSYFQDICLPSTFNPEFLVELTLKYSKLQKLWEGTKKLKNLKWMDLGGSEDLKELPDLSTATNLEEVNLRNCSSLVELPSSIGNATKLELLNLDDCSSLNATNLREFDLTDCSNLVELPSIGDAIKLERLCLDNCSNLVKLFSSINATNLHKFSLSDCSSLVELPDIENATNLKELILQNCSKVPLSIMSWSRPLKFRMSYFESLKEFPHAFNIITELVLGMSRLRRLRLYNCNNLISLPQLSNSLSWIDANNCKSLERLDCSFNNPKICLHFANCFKLNQEARDLIIHTSTSRYAILPGAQVPACFNHRPTAEGSLKIKLTKSPLSTFLRFKACIMLVKVNEEMSFDQRSMRVEIDIKDEQKDLKVLRTPRGFTIDQLLTEHIYTFELEVEEVTSMDLVFEFKTYNRKWKIGECGLLQILEVPSC*
>Alyrata_884542 pacid=16055237 transcript=916055 locus=916055 ID=916055.v1.107 annot-version=v1.0
MALSSFSSSSSSSRKWENDLFLSFSGEDIRKSFLSHFYKELDRKPILVFKDNEIKRGISLGPKLKRAIRDSRIAVVIFSRKYASSSWCLNELLEIVRCKKEFSQVVIPIFFHLDPTHVRKQTGVFGMNFEKTCHNKTEKMKIRLRRALTEVANITGYHSSVTCKNEAKMIEAIIADVLGELALTPSKDYEDFVGIETHIAKMNFLLHLEAKEVRMVGICGPSGIGKTSIARVLFNRLSRRFRCNVFIDRAFLSKSMEHYSGANLGDYNMKLHLQGIFLSEILGKRDIKICHLGAVGERLKNHKVLIFIDDLEYQVVLDTLAGHTDWFGCGSRVVVITKYKHLLKAHGIGRIYEVPLPSNPLSLQILCQYAFRQNHPPDGFMELASETSLRAGNLPLVLNVLGSHLRSRDKKYWMDMLLRFGKGQHGNIEETLKLSYNGLNKNDEAIFRHIACFFNGEEVDDIKSLLADSDLDVNMGIKNLVDKSLIKETCNTVEMHSLIQEIGKEINRTQSSEPGEREFIVDSKDVFTILEDNTGTENVLGISLDIDETDELHIHESAFKEMRNLQFLRISTKENKEVRLNLPEDFDYLPPKLRLLSWRGYPLRSMPSTFCPQSLVKLEMRYSYFEMLWDGVQPLTTLKKMDLWGSKNLKEIPDLSMATNLETLNLGACSSLVELHSSVQYLNKLKRLNLSYCENLETLPTNFNLQALDCLNLFGCSSIKSFPDISTNISYLNLSQTRIEEVPWWIENFTELRTIYMWNCDKLEYVTLNISKLKHLAIVDFSDCGALKVASLNDSPITVEMADNIHSKLPFYVEVSSSLPYDHFPRVELDFLNCFKLDQEALLQQQSVFKRLILPADQEVPSYFTHRTTGTSMTNIPLLQTSLSQPFFRFLACAVVDSEIISIDHISFLIEVNCQFIDGLRNHFGSAYWPMYFAAAPLGSHLVIFNCSLPLNGDYAYLAKRHYDHVDIQFRLTDDYSQIKLKGCGIRLY*
>Alyrata_916986 pacid=16066212 transcript=948499 locus=948499 ID=948499.v1.107 annot-version=v1.0
MINSVRNLEEVALIIIICLLKIAFIYIHIRHEFGGSCLNSDRTLAKIAELKGHEYDEEFSEESEVVEEISEAIFEILNPTEEIGIHSRQLDIENLLCKQPWGLRTIGIFGKPGIGKTILARAVFRRMGGGYDATYFVKDFHTKHSEKRLEPLPSDFFCLTPMEEFDLNNSGSEPCHRRKRVLVVLDDVRNAQDAMSFLGAVDQFAPGSLIIITSRDKSVLEQCQMNEIYELKGLSDEDALKLLTRCAFGNGVIEQNLLDLSMRVIESSDGNPSTLISYAEELKGKNMTEMESALLKICHDAQDRQTRFEGPMHIIDVCINTSKNTTFCLISCGNDYEHPVFDKRDTNQKESIMRASHIYLSDAQNLPEFDHKSCVHESVPSDLRDSCMDHDHAVQSLPQHFHRKPPVIYQGFACQFHKLKLWGFGGYYKSFSMLKRIKLGHLVTLVEVEEISEACHLEKIDLQDCTSLESIPSTDKLERLQVLNLSGCNGIKRFPDVVRTIRELNLEGTGIREIRSETTQYSKLVKQQSTTTTLELTQSF*
>Alyrata_859785 pacid=16056890 transcript=891298 locus=891298 ID=891298.v1.107 annot-version=v1.0
MLKEFKGKGIDSFIDNDIERTKSIGPELIEAIRGSKIAIVLLSRNYASSSWCLNELMEIMNCREDLGQIVMTIFYDVDPTDVKKQTGDFGKAFKKTCKGAMIEKIATDVSNVLNNATPSRDFDAFIGMGVHIANLGLLLRLDLDEVRMVGIWGPSGIGKTSIARSMFNQISSSFQLSTIMVNIKGCYPNPCLDEYRAQLQLQNQMLSQIINQKDIKISHLGVAQERLKDKKVFLVLDDVDRLGQLVALANIEWFGRGSRIIIITEDLRVLNAYGINHIYKVDFPSIDEAIEIFCMYAFGQKQPYHGFALRGMSKYEWKITLPRLKTCLDGEIESILKFGYDVLCDEDKELFLYIACFFNSGPIYKLEELLKNYLDVGKGLRILAEKSLIHTLVGAGFVKMHDLLVQFGKEISRKQFNHGFGKCQILVDARDICEVLSDDTTDGRRIIGINLDLSQIEENFNISEKAVKKLSNLRFLNIYSSDLPHPDRLHTMQGLNCQYFRKLISLRWMHFQKTSLPSTFNSEFLVELTMHDSKLQKLWEGTKPLRNIKWMVLSNSKNLKELPDLSTATNLETLILENCSSLMELPSSIGKLSNLDYLCLGGCSSLLELPSFTKNVTGLVDLDLRGCSSLVEIPSSIGHAINLRILDLSKCSSLVGLPSFVGNAINLRNVYLKGCSNLVELPSSIVDLINLEKLDLSGCSSLVELPCIRNAVNLQMLDLSDCSSLVKLPSFVGNATKLEKLNLTNCSNLLELPSIDNATNLQELLLENCSRLMKLPSTLRNAINLQLINLKNCSNVVKIPAIENVTNLNLLDLSGCSSLVEIPPSIGTVTSLHKLYLNRCSSLVELPSSIGNITSLQELNLQDCSNLLALPFSIGNLHKLQELHLSFFFFVKQLHLSRCSKLEVLPININLESLKVLDLIFCTRLKIFPEISTNIVYLNLVGTTIEEVPLSIRSWPRLDIFCMSYFENLNEFPHALDIITCLHLSGDIQEVATWVKGISRLDQILLYGCKRLVSLPQLPDILSDLDTENCASLEKLDCSFHNSEIRLNFANCFKLNKEARDLIIQTSTSKYAILPGREVSSSFTYRAAGDSVTVKLNEGPLPTSLRFKVCVLIIYKGDEKAGDTNTKHGEFFIFYLQNGNIGYKYLDPLVTGHQYIFEVEAEVTSSEFDFYFAIGREEWKIVECGVCELCESLHVDGGCEVDREACGARKITGSLLFELVA*
>Alyrata_338250 pacid=16062716 transcript=338250 locus=338250 ID=338250.v1.107 annot-version=v1.0
MGNGVSFQCSCDQTLNHIFRWFCGKGYIRNLKKNLTALKREMEDLKAIKDEVQNRVSREEIRHQQRLEAVQVWLTRVDSIDLQIKDLLSTCPVQHQKLCLCGLCSKNVCSSYSFGKRVFLLLEDVKKLNSESNFEVVTKPAPISEVEKRFTQPTIGQEKMLETAWNRLMEDGVEIMGLHGMGGVGKTTLFHKIHNKFAEIPGRFDVVIWIVVSQGAEISKLQEDIAKKLHLWDEVWKDKTESVNAADIHNVLQRKRFVLMLDDIWDKVDLQALGVPIPTRENGCKVAFTTRSREVCGRMGDHKPVEVQCLGPKEAWELFKNKVGDNTLRRDPVIVELARKVAEKCGGLPLALNVIGEVMASKTMVQEWEDAIDVLTTSAAEFPDVKNKILPILKYSYDSLVDENIKTCFLYCALFPEDFNIGMEKLIDYWICEGFIGDYSVIKRARNKGYTMLGTLIRANLLTEVGKTSVVMHDVVREMALWIASDFGKQKENFVVRAGVGLHEIPEIKDWGAVRRMSLMKNNIKEITCGSKCSELTTLFLEENQLKNLSGEFIRCMQKLVVLDLSLNRNLNELPEQISELASLQYLDLSSTSIEQLPVGFHELKNLTHLNLSYTSICSVGAISKLSSLRILKLRGSNVHADVSLVKELQLLEHLQVLTITISTEMGLEQILDDERLANCITELGISDFQQKAFNIERLANCITDLEISDFQQKAFNISLLTSMENLRLLMVKNSHVTEINTNLMCIENKTDSSDLHNPKIPCFTNLSTVYITSCHSIKDLTWLLFAPNLVFLRISDSREVEEIINKEKATNLTGITPFQKLEFFSVEKLPKLESIYWSPLPFPLLKHIFAYCCPKLRKLPLNATSVPLVDEFKIEMDSQETELEWEDEDTKNRFLPSIKRRVWVMVNFVKS*
>Alyrata_876227 pacid=16036858 transcript=907740 locus=907740 ID=907740.v1.107 annot-version=v1.0
MVYTSSSSSSSSRNWVYDIFPSFRGEDVRKNFVCHFIKELDRKLITAFKDNQIERSRSLDPELKQAIRDSRIAVVVFSKNYASSSWCLDELLEIVRCKKEYGQLVIPIFYRLDPSHVRKQTGEFGKIFEKTCQHKTKQVQNRWSRALSHVSNILGYHSVTWENEAKMIEEITNDVLGKLNITPSKDFDDFVGMEGHIAEMSSRLCLESEEVRMVGIWGPSGIGKTTIARALFNRLARHFRGSIFIDRSFLCKSTKIYSKANPDDYNMRLHLQSNFLPEILGQKHIRIDHLGAVRERLKHQKVLILLDDLDDQVVLDTLVGQTQWFGRGSRIIVITKNKHLLRAHGICSFYEVGLPSDQLALEMFSRYAFRQNCPLPGFIEFSVEVAKLVGNLPLGLNILGSYLRGRIKEDWIHRLHRLRKGLNKQIEEALRVEYEGLGSRKDKAIFRHIACLFNEVEINDIKLLLEDSDLDVITGLHNLLDNSLIHERRKTVQMHCLVQEMGKEMVRIQSKNPAKREFLVDSKDIYDVLNGNANAEKVKGISWNLADLDELHIHKRAFERMKNLDFIRIYDDSLALHIQEKLHFPQGLDYLPPKLRFLSWDGYPMRCLPSNFLPEHLVVLRMRNSKLEKLWNGVHLPRLLEDMDMEGSSNLTELPDLSWAPNLTTLNLRNCPSLAEIPSSIMNLHCLKTLTLEDCTSLVSLPVNIDLISLYRLDLSGCSRFSRFPDISRNISFLILNQTAIEEVPWWINKFPKLICIEMWECTKLKYISGNISELKLLEKADFSNCEALTKASWIGRTTVVAMVAENNHTKLPVLNFINCFKLDQETLIQQSVFKHLILPGEKVPSYFTNQATGNSLVIHLLQSSFSQEFLRFRVCLVVDADKPNRSENGSIASTWVSCHFTCKDGNCYGSADSRIAIDLPRQIDNHLIIFDCHFPLSKDNGSLVNLNYDQVDLEFHFASDPLCKIKECGIRLSEVCPSPEYRPCNLNVRAHVWEGNENKADSDLDNETENGEETERSRKRIK
>Alyrata_873001 pacid=16047600 transcript=904514 locus=904514 ID=904514.v1.107 annot-version=v1.0
MGKDFKSMVTRCIYVGKENDNVKKLKTATEELKDLRNNVMKRVKMYEDQQKLKRLEKVQVWLRQADVAIKEAEEILIAMMSSSSSNGSSMMSCHKMDKKLCKKLKEVNEIKSRGTFDVVVENSGIGGSMMISTVDRDDQTVGLEAVSGLVWRCMTVDNTGIIGLYGVEGVGKTTVLTQVNNRLLQHKLNGFDFVIWVFVSKNLNLERIQDTIREKIGFLDRLWTNKTEEEKAGKIFEILSKRRFALFLDDVWEKVDLVKAGVPPPDGQNGSKIVFTTCSDEVCREMGAQTKIKMEKLPWERAWDLFKKNAGEDTVKSHPDITKVAQEVAAKCDGLPLALVTIGRAMASKKTPQEWRDALYILSNSPPNFSGPIP*
>Alyrata_487251 pacid=16062926 transcript=487251 locus=487251 ID=487251.v1.107 annot-version=v1.0
MADIIGGEVVTELVKQLYAVSQKALRCRGIAKNLATMIEGLQPTIKEIQYSGVELSPHRQAQLRMFSETLDKCRKLTEKVLKSSRWNMVRQVIHVRKMESLQSKVSSFLNGQLLVHVLADVHHVRVDTEVGFDRIDRKFDCLSEKLGSMKIRGSESMREALKMEEATMEMVMTDGADLGGNLDLGKSKVKEMLFKSNDDERLIGISGMSGSGKTTLAKELARDEEVRGHFGNKVLFLTVSQSPNLEELRAHIWGSLTSYEAGAGATLPESRKLVILDDVWTRESLDQLMFDNIPGTTTLVVSRSKLADSRATYDVELLNEHEATSLFCVSAFNQKSVPSGFSKSLVKQVVGECKGLPLALKVIGASLKERPEKYWEGAVERLSRGEPADETHESRVFAQIEATLENLDPKTRECFLILGAFPEDRKIPLDVLINVLVELHDLEDATSFAVIVDLASRNLLTLVKDPRFGHMYTSYYDIFVTQHDVLRDVALRLSNRGKVNNRERLLMPKRESILPREWERNNDEAYKARVVSIHTGEMTEMDWFDMELPKAEVLILHFSSEKYVLPPFIAKMGKLRALVIINNGMSPARLHDFSIFTNLAKLKSLWLERVHVPELSSSTVPLQNLHKLSLIFCKINTSLDQTEVDIAQIFPKLSDLTIDHCDDLVELPSTICGITSLNSISITNCPRIKELPKYLSKLKFLQLLRLYACPELQSLPVELCELPRLKYLDISQCASLSSLPEKIGKVKTLEKIDMRECSLSSIPSSAVSLTSLRHVICDREALWMWEKVEKAVTGLRVEAAEKSFSVDWLDE*
>Alyrata_876575 pacid=16049384 transcript=908088 locus=908088 ID=908088.v1.107 annot-version=v1.0
MFNDERIERSQTIAPALTQAIRESRISIVVLSKNYASSSWCLDELLEILNCKENAGQIVMTIFHGVNPSDVRKQTGEFGIAFKETCARKTKEEMIKWTHALNFVGNIAGVHSKDFDDIVGLKAHLTEIESLLYLDYDKVKMVGISGPAGIGKSTIARALHSLLSSSFHHSCYMENLIESKANSALEYRSKLSLQEQLLSQVLNLKDIRIRHLGAIRERLHDQRVLIILDDVKEAEQLEVLADIKWFGPGSRIIVITENKDILLQHGICDIYHVGFPSQEDALKIFCLYAFRQTSPPDGYMKLHECEMVVKYCGSLPLNLHVLGTAFRGRRFIYLSLSEKSQALFDYLIRCSALENGRETDEPPSGDLTKILADLGEEIGDDLDIELVSLLI*
>Alyrata_884107 pacid=16052249 transcript=915620 locus=915620 ID=915620.v1.107 annot-version=v1.0
MTPATVQKPQLPCHKVFLNFRGADVRYNFISHLEKALKDAGINVFVDEDEKRGKDLTVLFHRIEGSNMAIVVFSERYMESEWCLNELAKIKERVDEGKLVAIPIFFKVGADELKELLDVACETHGNVPGTQKWKVALECTTLKMGLTLGKKSDEANFVKMVVKKVMQSLSDVPSLEGEKPEMAPLFGIEHRVKQVKEKLDFDRCDETRIVGIVGMPGIGKTSLATELFNKYKYKFCRCVNFQNIREKWARSGAERVRKMFLEELLEITNISDDEATHGCLESKLLLNKVFVVLDDVSSARHLQVLLGNRNWIKEGSRIVIITRDRTLITELDPNPYVVPRLNLVDGLMYFSFYAFEARICDPEMESYMQMSREFVDYARGNPLALQMLGMDLRGKGEAQWKAWLDTSAKCPNKIIQNLFKISYDELSEQEKDAFLDIACFFRSEDEYYARSLLDSGDHESFQAAREITHLVHKFFISISGGCVEMHDLLHTFAMEICSLASCGVNQVKSRLRNGNYIIAALQGKMETKTVRGISLDMSELTNMPLERSAFTNMCNLRYLKLYSSTCPLECEGDCKLNFPDGLSFPLKEVRYLEWLKFPLDELPSDFTPKNLIDLKLPYSKIKQVWKESKGTPKLKWVDLNNSRMLQKISGFSKAPNLLRLNLEGCTSLDCLSEEMKTMQSLVFLNLRGCTSLRCLPEMNLSSLTTLILTGCLKLREFRLISENIESLYLDGTAIKDLPTDMVKLQRLILLNLKECRRLEIIPECIGKLKALQELILSGCSNLKSFPNLEDTMENFRVLLLDGTSIDEMPKIMSGSNSLSFLRRLSFRRNDVISSLGSDISQLYHLKWLDLKYCKKLKSLSTLPPNIQCLDAHGCISLQTVTSPLAFLMPTEDTHSMFIFTNCCKLNEAAKNDIASHILRKCRLISDDHHNESFVFRALIGTCYPGYEVPPWFSHQAFSSVLEPKLPPHWCDNKFLGLALCAIVSFHDYRDQNNRLLVKCTCEFENLDASCSQFSVPVGGWFEPGNEPRTVESDHVFIGYISWLNIKKRQEEQYKRGCVPTKASLTFSVTDGTGQVIAQCKVVKCGFGLVYEPEDAVSTVVSLAAARMRMNGESRQGEESTIASSEGEYQFETPTTANSTNGNELFGQDSV*
>Alyrata_356470 pacid=16063368 transcript=356470 locus=356470 ID=356470.v1.107 annot-version=v1.0
MNPNELESATIDSFIKTVNQLYSIIQLQDADEGVKEEHIQEHMMPTSKSIDGEIRVERSLDPPMMQPNSGLNRTKSAPPLNLPDSVNLIRKLQGALRRLKRNLKHMESLQSEVETELTIQLNSLNEVVEGVKPSDMSSTNNDLEDITKKLLDLVSKVTVSPEKQKSKKASPYYLDGDGSKNRRPIVCLPGIHANEEDLKRLAVFRYVQGELDKVSDQQRMCLLSFAVFPENKEVNRTMLMYWWIGEGILSSQHIPSEKGILKPEDVVKDILDGFTEKNLIQPVENKRKMEPSSYKMAPFVHASVVLISKEIGLFDMYDEKEKPTMKHSRLNKVCLVEGSSSQPEAKAKKMDSPHLIETVFNVSERFPEFTRRWFTQAKKLRVLYLGRWERTEREIEMDSRRVMKDLGSLTSLRFLSFQGILTIRSLSRSALKLRELIILDLRDCYNLETLPDDIHQLKSLVYLDLTGCEALESIPMQLSWLDNLEVLKGFVLGDVDTSIKCKLRDLVHLRKLQNLSVVVHQQDYGLHELGVDINDFEKLEKLKVRWGSIVSGFSQIKMKPVKDGIVSIIEPPKLFSLLERTTYVRGHKKREPRVPGNLKKLNLQRFPNSELPRFLQPHNLQHLEKLHLGSSRLLKSFGPLPPNLYTFPELMVVPHVKSEAYVCAGAASEESSMSNTPFLLQRWEGSIKLFNFIGHFCESRYREDT*
>Alyrata_918766 pacid=16065433 transcript=950279 locus=950279 ID=950279.v1.107 annot-version=v1.0
MKGIEEEAEASLVGLTIRTSSPASSSSKKGKDLLQTNNNASDSSPSIKNSPFNSPSLVSPPSSAFVSALQSPYISPRATTPITTHKPSPPLSYKGSQSEDVPSSSYTPPSDQYEFSDEQPSDRKLKLSACTPDPAPPRISFSFPVPRVSLAKVSVSSPATNTKLRSSDVFIGFHGQNPNLVRFCKWLKSELELQGIACFVADRAKYSDTQSHEIADRVICSVTYGIVVVSCSSLLNYLSLEEVRFFAQKKNLIPIFYGTGPSEIMGLLNCNAIDKECKEAIDGLIKSHEFKLEANESNWRSCVGKTATILRAKLGRKSVADKEIVEGIDELPFPRNRYFLGREKEIIEMEMALFGNGEYLESTTPSTRGEASGQSEGLADEESDVVSTRNGKFISLELGKCSEPRSEAWSDPNGGKNSLKRLLKSKKYRNNSNCKSSTSVVCVNGVPGIGKTELALEFAYRYSQRYKMVLWVGGEARYFRQNLLNLSFSLGLDVSADAEKDRGRLRSFDEQEFEAFKRIKRELFRDMPYLLIIDNLEIEKDWWEGKDLNDLIPRNTGGTHVLITTRLPKVMTFDTVQLSVLPSPDAMVLLRGRRKKDYPVEEVEVLKLFDEKLGRLSYGLWVVGSLLSELAIPPSALFEAVNKIQIEERSASPFLNVIDEQYCKSNPFVAKVLAFSLAVLEQAEGNRNLLSLKMLLVGAWFAPVPIPVNLLAAAAKNMPTGGNRFSKWNKCLSHTFAWCGGCGLGRRSEEDAAFLLVRLGLARITNRQPGCWIQFHPITQTFARRRDYILAPKATVQGVRKIDNPLLNLDHLWASAFLVFGFKSEPPLVQLQAMDMVLYIKRTALPLAITAFTTFSRCNSALELLKVCTNVLEEVEKSFVSQIQDWRQGSLCWKKKTNKKVDEYVWQDVTLLKALLLETRAKLLLRGGHFDSGEELCRTCISIRTVMLGHNHDLTLAAQETLAKLVRMRSKI*
>Alyrata_859997 pacid=16050208 transcript=891510 locus=891510 ID=891510.v1.107 annot-version=v1.0
MASSSFHIRRYHVFPSFHGPDVRRGFLSHLHNHFTSKGITTFKDQEIERGQTIGPELVQAIRESRISVVVLSKSYGSSSWCLDELVEILRCKEDQGQIVMTIFYEIDTSDVRKQSGDFGRDFKRTCEGKTEEVKQRWIQALAHVATIAGEHLLNWDNEAAMVQKFATDVSNKLNLTLSRDFDGMVGMETHLRKLNSLLCLECDEVKMIGIWGPAGIGKTTIARTLFNQLSTSFRFICFMGNLKGKYKSVVGMDDYDSKLCLQNQLLSKILGQRDMRVHNLGAIKEWLQDQRVLIILDDVDDIEKLEALAKEPSWFGSGSRIIVTTEDKKILKAHWVDRFYLVDFPSEEEALEILCLSAFKQSTVRDGFMELANKIVEFCGYLPLGLSVVGSSLRGESKHEWELQLSRIGTSLDRKIEDVLRVGYDKLSKKDQSLFLHIACFFNSKKFDHVTTLLADSNLDVSNGLKTLVEKSLISICWWIEMHRLLEQLGRQIVIEQSDEPGKRQFLVEAEEIRDVLENETGTGSVIGISFDMSKNVKLSISKRAFEGMRNLKFLRFYKADFCPGNVSLRILEDIDYLPRLRLLDWYAYPGKRLPPTFQPEYLIELHMKFSKLEKLWEGIQPLKNLKEIDLSFSYKLKEIPDLSNASKLKILTLSYCTSLVKLPSSISNLQKLKKLNVSSCEKLKVIPTNINLASLEEVDMSFCSLLRSFPDISRNIKKLNVVSTQIEKGSPSSFRRLSCLEELFIGGRSLERLTHVPVSLKKLDISHSGIEKIPDCVLGLQQLQSLIVESCTKLVSLTSLPPSLVSLNAKNCVSLERVCCSFQDPIKDLRFYNCLKLDEEARRAIIHQRGDWDVCLPGKEVPAEFTHKAIGNSITTPLVGARSRFEACLLLPPTKVHAYLVITCCIRSKGGVQINEFVCGPWPSPQWPEFVTEHLLIFRGELYKEKRSPEVDGTMSEILFEFSCDGSQQVMECGVHILRDEAASSSEVGNTNNEDDWSLWSCGNFPSKEEALLTIFCLSAFTQSSPQDGFEELTKKVAELCGNLPLGLYVVDLSLRGESKHEWKLQLSRIETTLDSKIEDVLTISMEEAEDSSSSSKMDNFETESSSNRVDYYESGGNSNHYTDGDGNRDYKAEASKVSQVESTKTSKTYRMLELVYEACQSRESLICGTISAASLQEQSRQAKGSRRLMIGPAIRESSVSILVLPKKYASSRWCLDELVEIVKCKEGLGLIVMTVFQWISTAWCNCKELTLEKNVKSLLCRWLEFFWRPAGIGATTIFDYKCLMGKLQGSYKIIVGVDVYDSNFAVRGSLLKNHFCLVRMSRRNQSANEQSQRNSGKESRLPLKEIDFGSTEIFDLPPRKNARLLSAVYLEDLETMMFEEISSVLANNRIFYIVDMEYYIGINTQEKMQYSELRDRKLWGGIQLLKSQQRDLGSSSSKKNTASTHAENSFVTAL*
>Alyrata_865402 pacid=16059943 transcript=896915 locus=896915 ID=896915.v1.107 annot-version=v1.0
MNPSFFLGIVVAAIDFFMLFRIFRFQQENKEIDSSSASPSSVSPSTSSHNWTHQVFPSFRGEDVRRNFLSHIQKEFQRKGITTFVDNEIKRGESIGPKLIHAIRGSKIALVLLSKNYASSSWCLDELVEIMKCKEELGQTVLPIFYKIDPSDVKKLTGKFGSAFKNICACKTNEIIRKWRQALAKVATTTGYSSRNWDNEADMIEKISSDILKMLNYTTPSSDFGGLIGMEAHMKKMEQLLCLDSDEVRMIGIWGPSGIGKTIIARVLFNQFNGSFELSVFVENIKELMCRPLCSDDYSTKLHIQRQFMSQITNHKEMEICHLGVVQDMLHDKKVLVVLDNIDQSIQLDAIAKETCWFGQGSRIIITTHDQKLLKAHDDINHIYKVGFPSASEACQIFCMYAFGQKFPKDGFEDLAWQVTKLLGGLPLGLRVMGSHFRGMSKEEWINALPRLKTRLDSSIQSILKFSYDALWDEDKDLFLHIACLFNNKRTSKVEEHLAHKFLDVRQGLYVLAEKCLISIDTEWIKMHNLLEQLGKEIVRHEPGHQSICDPGKRQLLVDARDICEVLTDDTGSSSVIGIHFDPSELLGELNISEGAFEGMSNLKFLRFKCTYGDQSDKLYLPKGLSLLSPKLTTMGLFSDVMFAFQFLYEPLENLKWMVLSYSKNLKELPNLSTATKLQELFLIDCTSLVELPSSIGNAISLQTLHLGECKSIVELPSCFGNAINLSWLNLSGCSSLVELPSSIGNATNLEILHMDMCTDVVKLPSSIGNLYKLREFTLKGCLKLEILPTNINLESLDELNLTDCLLLKRFPEISTNIKHLYLNGTAVEEVPSSIKSWSRLDDLHMSYSESLKKFPHALDIITTLYVNDLEMHEIPLWVTKISCLRGLKLNGCKKLVSLPQLPDSLSYLEAVNCESLERLDFSFYNPKIYLNFVNCFKLNKEARELIIQTSTDYAVLPGGEVPAKFTYRANRGNSMIVNLNHRPLSTTSRFKACILLVNKGDKENEANRRDLMVTYRIMDKHNLSVVPCRPTYHFIRPPTLAEHLYTFEFEADVTSNEHIFEFKVDNNEMVIQECGVLQP*
>Alyrata_883493 pacid=16066012 transcript=915006 locus=915006 ID=915006.v1.107 annot-version=v1.0
MAFSSSSSSALSIPLSSSSQNWEYDVFPSFHGKDVRKTFLSHQLKEFGRKAINFFVDNEIKRGEFIGPELKRAIKGSKIAVVLLSKNYASSSWCLDELVEIMKKESGQTVITIFYEVDPTDVKKQKGDFGKVFKKTCKGKGKEKVQTWKKALEGVATIAGYHSSNWVDESTMIENIAAEISNKLNHLTPSRDFDHLIGMGAHMKKMEQYLRLDLDEVRMIGIWGPPGIGKTTIARFMFNQLSNNFQNSAFMVNIKGSYPRPCLDEYTAQFQLQKEMLCEMFNQKDIMISHLGVVQGRLGDRKVILVLDDVDRLAQLNALAKNVHWFGRGSRIIITTEDLRLLKAHGIDHIYKVNFPSNDESLQMFCMYAFDQKSPKDGFDGLAREITYLVGELPLGLKVMGSYFRGLSKERWSMEVSRLRTNLNGEIESILKFSYDALCDEDKDLFLHIACFFNGEKMRRVKEFLAEKFKDLSQRLDVLVEKSLISIEYNQYDYQRKHDSYVTMHKLLGQLGRKIASNSDLEPRQRQFLIETDISALLPGYTAITRSFIGIESKYGLNITGEIFEGMSNLQFLRISNDHGHRNIISSQRCLTFISPNLRLLYWSFCPMTCLSFTNDLEFLVELKMFCSTLEKLWDGTKLLRNLKRIDLSSSRYLKELPNLSMATNLTSLDVRGCSSLVELPSSIGNATNLEGLFLNGCSSLVELHCCPIPFAGSLDLSGCSSLVELPSFSHLTNLQKLSLKGCSRLVSLPKLPDSLMVLDAENCESLEKIDCSFCNPGLRLNFNNCFKLNKEARDLIIQRSTLEFAALPGKEVPACFTYRAYGSSIAVKLNQKPLCTPTKFKACILVVNKAEHEVGFKESGRVSCRINSKQKQSTDRYLFLTEHLYIFNVKAEEVTSTELFFEFELCVFNKTWGIKECGLLQTLGASC*
>Alyrata_883909 pacid=16037255 transcript=915422 locus=915422 ID=915422.v1.107 annot-version=v1.0
MSSSRNWDYDVFPSFRGADVRKTFLSHFLKELDLKSIKPFKDSEIERSHSIAPELIQAIRGSRIAVVVFSENYATSKWCLDELVEILKCKEELGQIVIPIFYDLDPFHVRKQLGKFGEAFKNTCLNKTKNEIQLWRQALNDVANLLGYHSHTCNNEPKMIEDIVSDIFHKLNETPSKDFDNFVGINNHIAEMNLLLCLEYEEARMVGIWGPSGIGKTTIARALFNLLARHFQGKAFIDRAFVSKSIEGYRRAKTGDHNMKLSLQGSFLSEILGKNIKIEHLGALRERLKHRKVLIIIDDLDDLVVLEALAGQTQWFGSGSRIIVVTKDKHLLEAHGIDHIYKVGFPSEKQALEMFCRSAFSQNSPPDGFMELASEVAAFSGGLPLGLVILGKVVKGRNKEDWIDMLPRLRKSPNRDIVETLRFSYDELDSEEDKAILRHIACLFNGVDVNNIKMMLSDSELDVNIGLKNLADKSLINVVPSWNNTNIVEMHCLVQEMGRDVVRKQSDKPGKREFLMNSKDICDVLRGCTGTEKVLGISLDIDEVKKVRIHKNAFDGMTNLRFLKFYKSSLERKKGFRWDLPERFDDFPDKLKLLSWPGYPMRCMLSNFCPEYLVELRMPNSKLEKLWEGVELLTCLKHMDFSESENLLRVKRGLEMIRVLFEELLATEADSSVKDAAYKAYNQVFGPHHGWAIQLAASTGFGSLLLSKAELYRIFNETGFPHIEEDEETFRSLIYKKLCCFCFSISMSSSRNWDYDVFPSFRGADVRKTFLSHFLKELDLKSIKPFKDSEIERSHSIAPELIQAIRGSRIAVVVFSENYATSKWCLDELVEILKCKEELGQIVIPIFYALDPFHVRKQLGKFGEAFKKTCLNKTEDERQLWRQALTDVANLLGYHSHTCNSEAKMIEDIVSDIFHKLNETPSKDFDNFVGINNHIAEMNLLLCLESEEARMVGIWGPSGIGKTTIARALFNLLSRHFQGKAFIDRAFVSKSIEGYRGAKTGDHNMKLSLQGSFLSEILGKNIKIEHLGALRERLKHRKVLIIIDDLDDLVVLEALAGQTQWFGSGSRIIVVTKDKRLLEAHGVHHIYKVCFPSEKQALEMFCRSAFTQSSPPDGFMELASEVAACSGRLPLGLVILGKGTEKVLGISLDIDEVKKVRIHKNAFDGMTNLRFLKFYKSSLERKKGFRWDLPERFNDFPDKLKLLSWPGYPMRCMPSNFCPEYLVELRMPNSKVEKLWEGVELLTCLKHMDFSESENLREIPDLSTATNLDTLVLNGCSSLVELHDISRNISKLNLSQTSIVKFPSKLHLEKLVELYMGQTKNERFWEGVQPLPSLKKIVFSGCANLKELPDLSMATRLETLNLSDCSSLAEVTLSTIQNLNKLMILDMTRCSSLETLPEGINLPSLYRLNLNGCSRLRSFPNISNNIAVLNLNQTGVEEVPQWIENFFSLELLEMWECNQLKCISPSIFTLDNLNKVAFSDCEQLTEVIWPEEVEDTNNARTNLALITFTNCFNSNQEAFIQQSASQILVLPGVEVPPYFTYRSNGSSLTIPLHRSSLSQQSFLEFKACVVVSEETVNHQLCFIDIQVHCRFRDKHGNYFEPPEPRFLSLHQKYNHLIIFHCQFPLNQDCDQVDIEFRLTSIRLLLKGCGIRLPDDPIPSLASLNEADESKAGDEELKGKEQVSLFNDCSSVENRLGNPKHLQHVCEANEENLANETENGEESGESNVKTESSRKRMRIMTGYHLPELKII*
>Alyrata_338119 pacid=16063999 transcript=338119 locus=338119 ID=338119.v1.107 annot-version=v1.0
MGNCVSLSIPLDQSVNKVSQWLEEKRGYTHNLKKNLVALETTMEELKAKRDDLERKLTREEDRGLQRLSEFQVWLNRVAKVEDKFNTLVSDKDVEIKRLCLCGFCSKSLLSSYRYGKNVFLTLGEVEKLKSKDIKEIVAKPLTPELEERRLQPIIVGQEAMLEKAWKHLMEDGVSIMGMYGMGGVGKTTLFSQIHNKFSNDRRGFDFVIWVVVSKELHVEKIQDEIAQKVGLGGEQWNQKDKNQKADRLFNFLKKKRFVLFLDDIWEKVELTEIGVPDPRSQKGCKLSFTTRSQEVCARMGVKDPMEVKCLTENVAFDLFQEKVGQITLDCDPGIPDLARTIARKCCGLPLALNVIGETMSCKKTIQEWRHAVEVFNSYAAEFSGMDDKILPLLKYSYDSLKGENIKSCLLYCALFPEDTSILKEELIEYWICEEIIDGSEGIERAEDKGYEIIGSLVRSSLLMEGVNRFGQSFVTMHDVVREMALWIASELGKQKEAFIVRAGVGLPEIPKVKNWNAVRKMSLMENKIRHLIGSFECMELTTLLLGSGLIEMISSEFFNYMPKLAVLDLSHNERLYELPEGISNLVSLQYLNLRLTGTRRLPKKGLRKLKKLIHLDLEYTSNLQSIAGISSLYNLKVLKLRNNSWFLWDLDTVKELESLEHLEILTATINPGLEPFLSSHRLMSCSRFLTISGKYLSSPINIHHHRCRESFGISLSGTMDKLSQFRIEDCGISEIKMGRICSFLSLVEVFIKDCEALRELTFLMFAPNLRKLYVSGANELEDIINKEKACEVQISGIVPFQKLKELILFQLGWLKNIYWSPLPFPCLQTVKVKRCQNLRKLPLNSKSGKQGDNGLVITYDETRWIEEIRSLVISNGDLASLETIRNYLYWKDITEDIISKDKASSVSEGSGIVPFRKLKFLRLSSVPELINICWTPLPFPCLKTIVAIRCRKLKSLPFNSTSGWEGEKGLVIRYREKEWIEGVEWDQDEATRTRFLRSCVQV*
>Alyrata_884347 pacid=16063016 transcript=915860 locus=915860 ID=915860.v1.107 annot-version=v1.0
MADLLLLIPWNKIFTFACGCFLSDRNYIHLMESNLDALETTMEELKNRRDDLLGRVSVEEDKGLQRLAQVNGWLSRVEIVESQFNDLLEARSTETGRLCLFGYCSEDCISSYNYGEKVSKMLEEVEELLSKKDFVEVAQKIIRKAEKKHIQTTVGLDTLVEMAWESVMNDEIRTLGLYGMGGVGKTTLLACINNKFVELESEFDVVIWVVVSNDFQYEGIQDQILGRLRLDKEWKQETEKEKALCIDNILNRKKFVLLLDDLWSEMDLNKIGVPPPTRANGSKIVFTTRSKEVCKDMKADKQIEVDCLSPDKAWELFRITVGDVIFSGHQDIPALARRVAAKCHGLPLALNVIGKAMACKETLQEWYLAINVLNSLGHEFPGMKERILGVLKFSYDSLKNGEIKSCFLYCSLFPEDFEIKKEQLIEYWICEGFINPNRYEDGGTYQGYDIIGLLVRAHLLIDCGVGVKMHDVIREMALWINSDYGNQQGTICVKSGAHVRLIPNDINWEIVRQMSLISNQIEKISCSPNCPNLSTLLLPYNELVDISVGFFRFIPKLVVLDHVHEISLVGIATTLPNLQVLKLFFSRVCVDDILMEELQQLEHLKILTANIEDATILERIQGIDRLASCIRGLCLLGMSAPRVILSTIALGGLQRLAIESCNISEIKIDWESKERRELSPMEIHPGFKQLSTVNIFRLKGQRDLSWLLFAQNLKELDVRDSPEIEEIINKEKGMSITKVHPDIVLPFGNLESLELYNLDELKEICWNFRTLPNLRNFKVKNCPKKGGTQETPSSFFHLSRFFCFLVCRNL*
>Alyrata_877393 pacid=16050171 transcript=908906 locus=908906 ID=908906.v1.107 annot-version=v1.0
MSDTSITIPKFDVFLSFRGLDTRRNFISFLYNELVRRNIRTFKDDNELKNGRRITPELVRAIEGSKFAVVVVSVNYAASRWCLEELVKIMDFENKGSLKVMPIFYGVDPCHVRRQIGVVAEQFKKHEAREGDHEKVLSWRQALTNLASISGDCSWKWEDDSKMVDEITDRISKELMIDTTRRNGSDLEGIAAHMKALRRLLNLNSKKSVRVIGIWARGYNGRSALAKFVYQNICQHFESHRFLESVKRISQDRREELMIRIQEECLSKFKNQKVLLVADDVNKLEQLDALAEDFNCFGPGSIVIITTQDRQLLISAGIKLVYEVELLRFQKVRGLFRQLAFREKDFSAAFEVSLYRATNVAMEWLGCICGRSG*
>Alyrata_488633 pacid=16064456 transcript=488633 locus=488633 ID=488633.v1.107 annot-version=v1.0
MASLPSSSSSSAVWKTDVFVSFRGEDVRKTFVSHLFCEFDRMGINAFRDDLDLQRGKSISPELIDAIKGSRFAIVVVSRNYAASSWCLDELLKIMECKDTISQTILPIFYEVDPSDVRRQRGSFGEDVESHSDKEKVRKWKEALKKLAAISGEDSRNWRDESKLIKKIVRDISDKLVLTSRDDSKGLIGMSFHLDFLQSMMSIEDKDVRMVGIWGMGGVGKTTIAKYLYNQLSGRFQAHCFMENVKEVCNRYGVRRLQEEFLCRMFRERHKEAWGSVSCCSMIRERFRHKRVLIVLDDVDRSEQLNELVKEIDWFGPGSRIIVTTRDRHLLLSHGIDLVYKVKCLPKREALQLFCNYAFREEIRIPHGFQELSVQAINYASGLPLALRVLGSFLYRRSQREWESTLARLKTYPHSDIMEVLRVSYDGLDEQEKAIFLYISCFYNMKHVDYVTKLLDICGFAAEIGITILTEKSLIFVSNGNIKMHDLLEQMGREIVRQQAVNNPAQRLLVWDPEDICDLLSENSGTQLVEGISLNLSEISEVFASDRAFEGLSNLKLLNFYDLSFDGETRVHLPNGLSYLPRKLRYLRWDGYPLKTMPSRFCPEFLVELCMSNSDLEKLWDGIQPLTNLKKMDLSRCKYLVEIPDLSKATNLEELNLSYCQSLVEVTPSIKNLKGLSCFYMTNCIQLKNIPIGITLKSLETVRMSGCSSLMHFPEISWNTRRLYLSSTKIEELPSSISRLSCLVELDMSDCQRLRTLPSYLRHLVSLKSLNLDGCKRLENLPGTLQNLTSLETLEVSGCLNVNEFPRVATNIEVLRISETSIEEIPARICNLSQLRSLDISENKRLKSLPLSISKLRSLEKLKLSGCSVLESFPPEICQTMSCLRWFDLDRTSIKELPENIGNLVALEVLQASRTVIRRAPRSIARLTRLQVLAIGNSLYTPEGLLHSLCPPLARFDDLRALSLSNMNMVEIPNSIGNLWNLLEIDLSGNSFEFIPASIKRLTRLNRLNLNNCQRLQALPDELPRGLLYIYIHNCTSLVSISGCFNQYCLRQFVASNCYKLDQAAQILIHCNMKLESAKPEHSYFPGSDIPSCFNHQVMGPSLNIQLPQSESSSDILGFSACIMIGVDGQYPMNNLKIHCSCILKDADDCELVVMDEVWYPDPKAFTNMCFGTDHLLLFSRTCMSMGAYNEALFEFSIENTEGDSFSPLGEVKKCAVHLISFKDMMQEFSNDSDKIQNSDLDLSKAFDDARLLKRRAYETELLHKEQPRSKRIKFLPVHLA*
>Alyrata_862244 pacid=16065612 transcript=893757 locus=893757 ID=893757.v1.107 annot-version=v1.0
MAVSSSFSLQPCHWRHHVFPSFSGEDVRRTFLSHLLKKFQLKGIRTFMDNDIERGQMIGPELIQAIRESRFAVVVLSKTYASSKWCLDELVEIKEASKKVIPIFYNVEPSDVKNIGGEFGNEFEKACKEKPEKLDRWREALVYVADIAGECSQNWVSEADMIENIAMSISEKLNSTPSRDSENLVGIDAHMREMDSLLFLESTEVKMVGIWGPAGIGKTTIARALFNRLSENFQHTIFMENVKGSYRRTDLDDYGMKLRLQEQFLSEVIDHKHMKVHDLGLVKERLQDLKVLVVLDDVDKLEQLDALVKQSQWFGSGSRIIVTTENKQLLRAHGIKLIYEVGFPSRGESLQIFCLSAFGQSSAPHGFIKLATEITKLAGYLPLALTVLGSSLRGMNKDEQKSALPRLRTSLNEDIKNVLRVSYDSLHERDKSIFLHIACLFNGENVDYVKQLLASSGLDVNFGLEVLTNRSLINISGFNRTIMMHTLLEQLGREVVYEQSIVEPRKRQFLVDASDICDVLFHDSGARAVSVLGISMDISKINEWYLNEEAFAGMFNLMFLRFYKSPSSKDQPELNYLPLRLDYLPHKLRLLHWDACPMKSMPMSFRPEFLVVLNIRESQLEKLWEGAPPLRSLKCMDLSMSENLKEIPDLSEAVNIEELCLSYCRSLVLLPSSIKNLNKLVVLDMTYCSNLESFPSNIKLESLSILNLDRCSRLESFPEISSNIGYLSLSETSIKNVPATVASWPYLEALDMSGCRYLDTFPFLPETIKWLDLSRKEIKEVPLWIEDLVLLKKLLMNSCMELRSISSGICRLEHIETLDFLGCKNVVSFPLEIYESSRFCHNLVMEMRNIQNPDLPRPFYFRNSYIDTIPDCITRHCKLPFLNSSGSVSSNIENDFIWFDE*
>Alyrata_856232 pacid=16050666 transcript=887745 locus=887745 ID=887745.v1.107 annot-version=v1.0
DSAVGTNISVADVRAKRCVQQGNNRCFIQDFHVAFNEKGLYVLREEYLIDKLREKRVLVVLDDVRNPMDAESFLGGFDHCFGPESLIIVTSRDKQVLHQCQVDSIYEIPALNRKEAQRLFTRFAFSEKEPSDSNRVEVSKKVVEYANGNPLALCLYGRELGKKKPEEMVAEFEMIKQCPPQEIMHVFKSSYDVLSEDERSIFLDIACFFNGENLDYVIRILEGCGFFPHVGIEHLVERSLLMISKNNKVEMQFLIQDVARNIVNEEKNQIARHRRLWEPSSIKSFLKENKPKGTEVIEGIFLDTTNLTVDVNPKAFENMYNLRLLKIYSSNSESAQEFHLPKRLRSLPYELRLLHWEKYPLRSLPEDFDPRHLVELNMPYSQLQNLWEGTKSLVKLKIINLSHSQKLVEVDVLMKACSIEQIDLQGCTSLESIPHIDQLKNLQLLNLSGCTRLKRKEILEEIKRLDPEGGLRETKFESMVFSTLVELEPEDNTESFS*
>Alyrata_861527 pacid=16053088 transcript=893040 locus=893040 ID=893040.v1.107 annot-version=v1.0
MEFQRMGITPFIDNEIKRGESIGPELIRAIRESRISVILLSKNYASSKWCLDELVEIMKCREELGQTVVAIFYKVDPSEVKKLIGNFGQVFRKTCAGKTKEDIGRWREALAKVATIAGYHSSNWDNEAAMIKKIVTDISNMLNNSISSSDFDGLVGMRAHLEKMEPLLCLESDEVRMIGIWGPPGIGKTTIARVVYNQFSNSFQLGVFLDNIKANYTRPCSDDYSSKLQLQKHFMSQIINHKDMEIFHLGVAQDRLKDKKVLVVLDGVNQSVQLDAMVKETWWFGPGSRIIITTQDHRLFRAHGINHIYQVDFPPADEALQIFCMYAFGQKSPKDGFEELAWEVTTFAGKLPLGLRVLGSHFRGMSKQEWIKSLPRLKTSLDTDIQSILKFSYDALDDEDKDLFLHIACFFNYGVIEKVEEHLARKFLEVRQRLNVLSQKSLILFNQCGRIEMHSLLEKLGREIVRKLSIHDPGQRQFLVDEREICEVLISDAAGSKSIIGIDLNYRGIGEELNISERAFEGMCNLQFLRIDGDCNTLQLSQGLNYFSRKLRILHWSYFPMACLPSNVNLEFLVELIMDNSKLEKLWEGIKPLRNLKRMDMRDSANLKELPDFSTATNLQKLNLSYCSSLIKLPSSIGNATNLKKLNLRRCSNIMEFPSFIEKATNLEILDLSSCSNLVELPLFIKNLQKLQKLRLGGCSKLQVLPTNINLESLVELDLTDCSALKLFPEISTNVRVLKLSETAIEEVPPSIAFWPRLDELHMSYFENLKELPHALCSITDLYLSDTEIQEVPSLVKRISRLDRLVLKGCRKLESLPQIPESLSIIDAEDCESLERLDCSFHNPKICLKFAKCFKLNQEAKDLIIQTPTSEHAILPGGEVPSYFTHRSTSGGSLTIKLNEKPLPTSMRFKAILLVHQSDDGKKYPSSVVSFWCKKSWHVMYPTLAEHLYTFEVETAVTSSELVFEFKLDSSDWKIREFGLRKLMEVPSF*
>Alyrata_859975 pacid=16053109 transcript=891488 locus=891488 ID=891488.v1.107 annot-version=v1.0
MASSSSLSCIKRHQVFSSFHGPDVRRGFLSHLHNHFASKGITTFNDEKIDRGQTIGPELVQAIRESRVSVVLLSKKYASSSWCLDELLEILKCNEAQGQIVMTIFYDVDPSDVKKQRGEFGKAFEKTCEGKTEEVKQRWIEALAHVATIAGEHSLNWYVSMNFSAFMFLKKVFVNFDPPTAFCFAFARANEAEMIQKIATDVLNKLNLTPSRDFDGMVGLEAHLAKLKSMLCLESDEVKMIGIWGPAGIGKSTIARALDNQLSSSFQLKCFMGNLKGSLKSIVGVDEHDSKLWLQNQLMSKILNQENMKIHHLGAIKERLHDQRVLIILDDVDDLKILEVLAEELSWFGFGSRIIVTTEDKKILKAHGINDIYHVNFPSKEDALEILCLSAFKQSSVPDGFEEVAKKVANLCGKLPLGLCVVGKSLRGQRKHVWELQLSRIEASLDRKIEDILRIGFDRLSKKNQSLFLHIACFFNNEVADDVTTLLSDSNLDVGNGLETLADKSLVRKSTSGHIVMHHLLQQLGRQIVHEQSDEPGKRQFLFEADEICDVLSTETGTGSVIGISFDTSNIGEVSVGKGAFEGMRNLRFLRIFRRWFGGEGTLQIPEDLDYLPLLRLLHWEFYPRTSLPRRFQPERLMELHMPYSKIKKLWGGIQSLPNLKIIDLMFSRQLKEIPNLSNATNLEELTLEGCGSLVELPSSIKNLQKLKILDVGFCCMLQVIPSNINLASLKILTMNGCSRLRTFPEISSNIKVLNLGDTDIEDVPPSVAGCLSRLDRLNICSSSLKRLTHVPLFITDLILNGSDIETIPDCVIGLTRLEWLSVKRCTKLESIPGLPPSLKVLDANDCVSLKRVRFSFHTPTNVLQFSNCLKLDKESRRGIIQKSIYDYVCLPGKNIPADFTHKATGRSITIPLAPGTLSASSRFKASILILPVEYAGLRTISCSIRSKGGVTVHSYEFEYLSLSFRSKHLFIFHGDLFPQGNKCHEVDVTMSEIIFEFSFNVGNAKISECGVQIMTEEAEGSSIRELDNYETESSSSEVDSHETESSSNGYEVGDGDGDYDAEGFKFSEDENIKTSKQTGFRSWLRKFFCLEEKKMNTTEGILMESHETKPVFCTLLHHLRKVLSSR*
>Alyrata_886969 pacid=16054984 transcript=918482 locus=918482 ID=918482.v1.107 annot-version=v1.0
MDSRSVQSFEALPHNLRECFLDMALFLEDQRIIASSIIDLWSALYGKESFICMNYLQDLASHNLLKLLPLGRNEYEDGFYSELLVKQENILREFAINQCEKESSSIFERKRLNLEIQENKFPNWCLNPKQPIVINASLISISTDDSFLSSSWFEMDCPNVEALVLNLSSSNYALPNFIATMKELKVVIIINHGLDPAKLTNLSCLSSLPNLKRIRFEKVSIILLDIPKLGLKSLEKLSLWLCHFVDVLNELEVNDVSKTLQSLQEIEIDYCYNLDELPYWISQVVSLKKLSVTNCNKLCRLIEAIGDLRNLEMLRLSSCTSLLELPETIDRLNNLRFLDVSGGFQLKKLPLDIGKLDKLEKISMKDCYRCELPDSVKNLANLEVKCGEETALLWKRLKPKMKNLTITEEETEHNLNFLQLF*
>Alyrata_880792 pacid=16042713 transcript=912305 locus=912305 ID=912305.v1.107 annot-version=v1.0
MMTTGASVSNPRSRVKWDAFLSFQRDTSHNFTDPLYEALVKKELRVWNDDLERGDNDELRPSLVEAIEDSVAFVVVLSPNYANSHLRLEELAKLCHLRSSLELLVFPIFYEVQPWEVRTHNGPFEKDFEEHSKRFGEEKMDESAASVIILSTNYANSSWCLDELALLCDLRSSLKRPMIPIFYGVNPSDVRKQSGHFEEDFNDGEDTAMEESYEFSRKYPWICLHVGTPYLIHLLICKSCSRIEFWIKPTDEDVKAGKNGEKVDELIGLVVKRVLAQVRNTPEKVADYIVGLESCVEDLVKLLNFKSTSGVQILGLYGMGGIGKTTLAKSFYNKIIVNFKHRVFIESVREKSSDQDGLVNLQKTLIKELFGLVPEIEDVSRGLEKIKENVHEKKTIVVLDDVDHIDQVNALVGETKWYGEGSLIVITTRDSEILSKLSVNQQYEVKCLTEPQALKLFSFYSLRKEKPPTQSLLELSKKIAEVTGLLPLAVKVFGSHLYDKDENEWPVELEKLTNTQPDKLHCVLALSFESLDDEEKKIFLDIACLFLKMEITKDELVDILKGCGFNAEAALRVLIQKSLVTIMTDDTLWMHDQIRDMGRQMVLRECSDDPEMRSRLWDRGEIMNVLDYMKGTSSIRGIVFDFKKKFVRDPTADEIVSRNLRNNPGINSVCNYLRNIFIRFPAEEKPKRSEITIPVEPFVPMKKLRLLQINNVELEGNLKLLPSELKWIQWKGCPLENLPPDILARQLGVLDLSESGVRRVQTLRSKKGDENLKVVNLRGCHSLEAIPDLSNHIALEKLVLERCNLLVKVHRSVGNLGKLLQLDLRRCSSLSEFLVDVSGLKCLEKLFLTGCSNLSVLPENIGSMPLLKELLLDGTAISNLPDSIFRLQKLEKLSLMGCRSIQELPSCIGKLTSLEDLYLDDTALRNLPISIGDLKNLQKLHLMRCTSLSKIPDSINKLISLKELFINGSAVEELPLDTGSLLCLKDLSAGDCKFLKQVPSSIGGLNSLLQLQLNGTPIEALPKEIGALHFIRKLELINCKFLKRLPNSIGDMDTLYSLNLVGSNIEELPEDFGKLENLVELRMSNCKMLKRLPKSFGDLKSLHRLYMQETSVAELPDNFGNLSNLMVLKMLKKPLRRSSESEAPGTSEEPRFVELPHSFSNLLSLEELDARSWRISGKMRDDLEKLSSLMILNLGNNYFHSLPSSLVGLSNLKELLLCDCRELKGLPPLPWKLEQLNLENCFSLDSIFDLSKLKILHELNLTNCVKVVDIPGLEHLTALKKLYMSGCNSSCSFPREDFIHNVKKRLSKASLKMLRNLSLPGNRVPDWFSQGPVTFSAQPNRELRGVILAVVVALKHKKEDDEYQLPDVLEVQAQIHKLDHHICTHTLQLSGVPRKSDDQLHICRYSGFHPLVTMLKDGYTIQVIKRNPPIKKGVELKMHGIHLVYEGDDDFPDKEDTITETYLTVSQKLANFFTSFEEGEASSEGAAT*
>Alyrata_892371 pacid=16058334 transcript=923884 locus=923884 ID=923884.v1.107 annot-version=v1.0
MAVAVVSFGVEKLWELLSRESARLNGIDEQVDGLKRQLGRLQSLLKDADAKKNETERVRNFLEDVKDIVYDADDIIESFLLNELRGKEKGIKKQVRRLACFLVDRRKFAYDIEGITKRISEVIVEMQSLGIQHINDGGGRSLSLQERQREIRQTFSKNSESDLVGLDQSVEELVDHLVENDNIQMVSVSGMGGIGKTTLARQVFHHDIVRRHFDGFSWVCVSQQFTRKDVWQRILQDLRPYDEDIVQMDEYTLQGELFELLETGRFLLVLDDVWKEEDWDRIKAVFPHKRGWKMLITSRNEGLGLHADPTCFAFRPRSLTPEESWKLFERIVSSRRDETEFRVDEAMGKEMVTYCGGLPLAVKVLGGLLAKKHTVLEWKRVYSNIGTQIVGKSGVNDDNPNSVYRVLSLSYEDLPMQLKHCFLYMAHFPEDYKIEVKTLFNYWVAEGIITSFDDGSTIQDSGENYLDELVRRNMVIVEESYLTSRIEYCQMHDMMREVCLSKAKEENFLRIVKVPTATLNTINAQSPCTSRRFALHSGNALHMLGHKDNKKARSVLIFGVEENFWKPQDFRCLPLLRVLDLSYVQFEEGKLPSSIGDLIHLRFLSLYEAGVSHIPSSLRNLKLLLCLNLGVADRLLVHVPNVLKEMKELRYLRLPRSMSAKTKLELRDLVNLESLTNFSTKHGSVTDLLRMTKLMVLNVIFSGGCSFESLLSSLGELRNLETLSFYDFQKVSVADHGGGLVLDFIHLKDLTLSMHMPRFPDQYRFPPHLAHIWLIGCRMEEDPMPILEKLLHLKSVYLSSGAFLGSRMVCSKGGFPQLLALKMSYKKELVEWRVEEGSMPCLRTLTVDNCKKLKQLPDGLEYVASLKELKIERMKREWTERLVLGGEDYYKVQHIPSVQFINCDH*
>Alyrata_489751 pacid=16065696 transcript=489751 locus=489751 ID=489751.v1.107 annot-version=v1.0
SSSRNSGYDVFTSFSGEDVRVTFLTHFFKELDRKMIIAFKDNEIERGHSIGPKLIKAIKDSRIAVVVFSKNYSSSSWCLNELLEIVKCQEIVIPIFYDLDPSDVRKQEGEFGESFKKTCKNRTKDEIQRWREALTNVANIAGYHTGKPNDEAKLIEEIANNVLDKLMKLTPSKDFDEFFGIEEHIKELSVLLCLESQEVRMVGIWGATGIGKTTIARALFNRLYRHFQGRVFIDRAFISKSMDIYSRANPDDYNLKLHLQEKFLSKLLDKKNLEINHLDAVKERLKNMKVLLFIDDLDDQVVLEALACQTQWFGDGSRIIVITKDKHLLRAYGIDNIYEVLLPSKDLAIKMFCRSAFRQNSPPNGFIELSYEVVQRAGSLPLGLNILGSYLRGRNKEIWMEMMPGFRNKLDGKIEKTLRVSYDGLDSKDDQAIFRHIACIFNFETCSDIKKLLADSGLNVTNGLINLVDKSLIRIKPKQKTVEMHCLLQETGREIVRAQSVDDPRKREFLVDGKDIYDVLDDCSGTKKVLGISLDIDEIDELHLHVDAFKGMRNLRFLKLYTNTKISEKEDKLLLPKEFNYLPNTLRLLSWQRFPMRCMPSEFFPKYLVKLIMTGSKLEKLWEGVMPLQCLKTINLFGSQNLKEFPDLSLATSLETLSLGYCLSLVEVPSTIGNLNKLTYLNMLGCHNLETLPADINLKSLSHLILNGCSRLKIFPALSTNISELTLNLLAVEKFPSNLHLENLVYLIIQGMTSVKLWDGVKVLTSLKTMDLRDSKNLKEIPDLSMASNLLILNLRECLSLVELPSTIRNLHNLAELDMSGCTNLETFPNDVNLQSLKRINLARCSRLKIFPDISTNISELDLSQTAIEEVPWWIENFSKLEYLLMGKCDMLEHVFLNISKLKHLKSVDFSDCGRLTK
>Alyrata_882156 pacid=16037509 transcript=913669 locus=913669 ID=913669.v1.107 annot-version=v1.0
MDSSFFVSSVVTAIVMLFGTIFPVVYRKFRSHQENNITVFSLPPSSSRSSPSRNWKHHVFPSFHGADVRKAFLSHILKELKSKGIDPFIDNDIERSKAISPALIEAIRGSRITIVVLSRNYASSTWCLNELVDIMKCMDEFGQIVMTISMKWIHQTDTEAVMVGKIATDISNKLNNSTPSRDFIGLVGMGAHMEKMKPLLCLESDEVRMIGIWGPSGIGRGLYKKEFLFLVILDDVDRLGQLDALAKETRWFGPGSRVIITMEDRKLLQGHGINHIYKVDFPSTEEAVQIFCMNAFGQNSPKDGFEGLAWEVANLAGELPLGLKVMGSYFRGMSKEEWKSALPRLRTSLDGEIESIINFSYDALSDKDKELFLHIACFFNHKEMEKVEEHLAKKFSYLKQGLHVLADKSLISINSTYMEMHNLLAQLGREIVCRQSINEPGQRQFLIDSREICEVLTDDATGSRNVIGIELNFGESEDELNISERGFEGMSNLQFLRIYSDHINPGKMFLPQGLNYLSRKLRLLHWIHFPMTCFPSIVNPEFLVELVMCHSKLEKLWEGIKPLRNLKWMDLSSSVNLKVLPDLSTATNLKELDCSFCSSLVKLPFSIGNAINLEILNLYDCSNLVELPSSIGNLINIKKFNFRRCSSLVELPSSVGKATKLEELELGNATNLKELYLYNCSSLVKLPFSIGTFSHLKKFKISGCSNLVKLSSSIGNATDLKELDFSFCSSLVELPSYIGNATNLELLDLRGCSNLVQLPSSIGNAIVTLDRLDFSGCSSLVAIPSSIGKAINLKYLEFSGYSSLVELPASIGNLHKLSSLTLNRCSKLEVLPININLQSLEALILTDCSLLKSFPEISTNISYLDLSGTAIEEVPLSISLWSRLETLHMSYSENLKNFPHALDIITDLHLSDTKIQEVAPWVKRISRLRRLVLKGCNKLLSLPQLPDSLSELDAENCESLERLDCSFLDPQARNVIIQTSTCEVSVLPGREMPTYFTYRANGDSLRVKLNERPFPSSLIFKACILLVNNNDVETGDEDIVFLDCCIVDKKSSVDVPCSPSNHILPPPLTEHLYIFEFEADVTSNDLFFEFSISSVRWVIKECGVHNVNTKKRMRVTRNLSPFTFKDTKRTSDVLVNGGSEVEEKVNGDESERQRRDKNE*
>Alyrata_916982 pacid=16038728 transcript=948495 locus=948495 ID=948495.v1.107 annot-version=v1.0
MAGSSSPEELPPQHQVFIHFRGRDLRYGFVSHLEKILKDHKIEVFVDSGEDRGEHLENLLTRIEESRIALAIFSENYTESEWCLRELAKIKDCVDQKRLVAIPIFYKVEPSTVKYLMGEFGDAFRKLAKNDKRKKEWKAALRAIPEFMGIPVHEKSPESEILKTIVEAVKKQLKAVKSPLEGSQNASEEPSVYSDTGTSLGGAKDKTFGIFGNEQRLKELEEKLDIKDTRTLITGIVGMPGIGKTTMLKELIEKWKGKFSRHAFVDRIREKSYNSDLECLTISLFEKLLPELNNPQVDSITKGQLRKRKVLVVLDDVSEREQIYALLGIYDLQNQHEWISDGSRIFIATNDMSLLEGLVHDTYVVRQLNHKDGMDLFHHHAFGTNQAIPEDRIKLSDEFVHYARGHPLALKILGTELCEKDMKHWETKLKILAQKPKTYIRQVVQVSYNELSSEQKDAFLDIACFRSQDVDYVESLLVSSDPGSAEAIQVLKNKFLIDTCDGRVEMHDLVHTFSRKLDLKGGSKQRRLWRHEDIVKERTVNLLQNRIGAANVRGVFLDLSEVQDEISLDREHLKKMRNLRYLKFYNSHCHQECKTNAKINIPDELELPLKEVRCFHWLKFPLKEVPNDFNPINLVDLKLPFSKIERLWDGVKDTPVLKWVDLNHSSLLSSLSGLSKAPNLQGLNLEGCTSLESLGDVDSKSLKTLTLSGCTSFKEFPLIPENLEALHLDRTAISQLPDNIVNLKKLVLLTMKDCKMLENIPTEVDELTALQKLVLSGCLKLKEFPAINKSPLKILFLDGTSIKTVPQLPSVQYLYLSRNDEISYLPAGINQLFQLTWLDLKYCKSLTSIPELPPNLHYLDAHGCSSLKTVAKPLARILPTVQNHCSFNFTNCCKLEQAAKDEITLYSQRKCQLLSYARKHYNGGLSSEALFSTCFPGCEVPSWFCHEAVGSLLGRKLPPHWHEKKLSGISLCAVVSFPAGQNQISSFSVTCTFNIKAEDKSWIPFTCPVGSWTRDGDKKDKIESDHVFIAYITCPHTIRCLEDENSNKCNFTEASLEFTVTGDTGVIGKFKVLRCGLSLVYEKDKNKNSSHEVKFDLPVEEHQYGMIEDERKKEKGTLVHERRRRTLSKQKTA*
>Alyrata_900967 pacid=16036042 transcript=932480 locus=932480 ID=932480.v1.107 annot-version=v1.0
MAIITTKAASKDNLLSDWQPQVFLSFRGADLRYGFIDHLKKAFMANNIRYYIDEIEPRGENLGILFQRIRESRIALVFFSNRYPESEWCLDELVEIMKNMENDTLRVIPIFFKVKPEDVRGQKKEFGVALYGEGRRRRPRMPQWEDALEAIPSNMGLVFQEQSSEADFLAKLIERVKEVEAILISEYRGREGSSSSVPIRPLTCIASLPPYEQRLEQLEERFGFDPAVTQIFGIVGMTGIGKTILAQKHFDKWKKRLAIDKMLLGIHERSKNEEGSDWVIKDDDKIFKRKSFIFLDDVSEKTQIQSLLDNLHRVKKGSKIVITTRDKSWIGEVVHDTYVVPGLNEKEALQLFHYHAFHNQDYTPTQNITKLSKKFVDYAGGNPLALVELGKELCGKNETLWETRIETLPHCCNENIKRELKISYDKLTDQQKDAFLDIACFFRSEDEDCLKNLLASEVSHESDEAAGVIGDLAHKFMISVSAGQIEMPDILCSLGKELGLFASADNLRKSRLWDHNAVSKALAGKEENEDITVRGILLDVSKLKEEIAIATNKLTLMPNLRYLKIFDSSCPRQCKVVEAVECKVYVPDELELCLKNIRYFHWLKFPSMELPPDFNPENLVDLRLPYSKIERVWDDVKDTPNLKWVDLSHSTKLIDLSALWKAESLERLNLEGCTNLELFPKDEGNMKSLAFLNLRGCTSLSFLPEMENFDCLKTLILSGCTSFEDFQVKSKNLEYLHLDGTEITDLPQTIVELQRLIVLNLKDCKMLDTLPDCLGKLKALEELILSGCSRLRSFPEIKDNMENLQILLLDGTKIRDLPKILLRCANSVDQMNLQRSPSMSGLSLLRRLCLSRNEMIISLQSSISDLYHLKWIDLKYCTKLQSISMLPPNLQCLDAHDCTSLKTVASPLARPLATEQVPSSFIFTNCQKLEHAAKNEITCYGHNKGRLLSKTLNRHNKGLCFEALVATCFPGSEVPDWFGHKSSGAVLEPELPRHWSENGFVGIALCAIVSFEEQKIRNNNLQVKCICDFNNVRTSSSYFNSPVGGLSETGNEHRTIKSTHVFIGYTNWLNIKKCQEDDGKKGCFPTKASIKFQVTDDIGEVKNCEVLKCGFSLVYETGSWEANTRRDDVEQGEVESLEKKKVSKIMMPKLWCNYNAGS*
>Alyrata_883439 pacid=16063658 transcript=914952 locus=914952 ID=914952.v1.107 annot-version=v1.0
MVIGLWNSSVMKQRLDDQRVLIILDDEESLFPLEALVDITWFGPGSRVIVTIEKQKILEQHGINDIYQVGFPSEREALKIFCLSAFRQTFPPNVFIALADEVASNCGNLPLGLHVLGTSLRGKSQADWIDKLPRLENCLDARTESVVKVEDDEEGQRGMNLNLQKRQATKMRISSVNTNPYQGSV*
>Alyrata_859016 pacid=16038436 transcript=890529 locus=890529 ID=890529.v1.107 annot-version=v1.0
MAASSSSSGSRRYDVFPSFSGEDVRKTFLSHLLKALDGKSINTFMDHGIERSRTIAPELISAIREARISIVIFSKNYASSTWCLNELVEIHKCCKDLDQMVIPVFYYIDPSEVRKQIGEFGDVFKKTCEDKPEDQKQRWVQALTDISNIAGEDLRNGPDEAHMVEKIVNDVSNKLLPPPKGFGDFVGIEDHIEEIKSILCLESKVARMVGIWGQSGIGKSTIGRALFSQLSSQFHHRAFVTYKSTSGDVSGMKLSWEKELLSKILGQKDINMEHFGVVEQRLKHKKVLILLDDVDNLEFLKTLVGKTEWFGPGSRMIVITQDRQLLKAHDIDLLYEVKLPSQGLALKMLCRSAFGKDSPPDDLKELAVEVAKLTGNLPLGLSILGSSLKGRDKDEWMEMMPRLRNGLNGDIMKTLRVSYDRLDKEDQDMFLHIACLFNGFRVSSVDDLCKDNVGLTTLVDKSLMRITPKGYIEMHNLLEKLGREIDRAECNGNLRKRRFLTNFEDIEEVLTEKTGTKTAVGIRLYTDYGEKRLLSIDEKSFKGMDNLQYLSVFNCSINIKLPRGLFFLPYKLRLLEWENFPLKSLPSTFKAKYLVELIMVDSKLEKLWEGTQPLGRLKKMNMCGSKYLKEIPDLSKAINLEKLDLYGCSSLVTLPSSIQNAIKLRKLNCSGELLIDSKPLEGMRNLQYLSVLNWSNMDLPQGIVHFPHKLISLRWYEFPLKCLPSNFKAEYLVELIMVNSKLEKLWERNQPLGSLKTMNLSNSKYLKEIPDLSNAINLEEVELSGCSSLVALPSSIQNAIKLNYLDMSECRKLESFPTHLNLKSLEYLDLTGCLNLRNFPAIQMGNLYGFPLDSIFEIEVKDCFWNKNLPGLNYLDCLMGCMPCKFSPEYLVSLDVRGNKLEKLWEGVQSLGSLEWMNLSECENLTEIPDLSKATNLKRFYLNGCKSLVTLPSTIENLQNLLGLEMKGCTRLEVLPTDVNLSSLDILDLSGCSSLRSFPLISWNIKWLYLDNTAIVEVPCCIENFSRLTVLMMYCCQSLKNIHPNIFRLTSLMLVDFTDCRGVIMALSDATVVATMEDHISCVPLHENIEYTCERFWDELYDDYSDDDYFEFHHEDLPCKLTLNDVEFKFSCSKMIKECGVQLLNVYPSPDGSAGSSETEYNQPTRRSKKRMRMTSGTSEDYINLTGDQIVAGTGLAALNLDLSLGQGEASSVSSYPSLEGEALCVDYMITEEQAEQIPILYPVSGN*
>Alyrata_875509 pacid=16042622 transcript=907022 locus=907022 ID=907022.v1.107 annot-version=v1.0
MASSSSSSSRTWRYRVFTSFHGPDVRKTFLSHLRKEFICNGITMFDDQGIERGQTISPELTQGIRESRISIVLLSKNYASSSWCLDELLEILKCKEDMGQIVMTVFYGVNPSDVRKQTGEFGMAFNETCARKTEEERRKWSQALNDVGNIAGEHFLNWDNESKMIEKIARDVSNKLNATPARDFEDMVGLEAHLKKIQSLLHCIGKTTIARALHSRLSSSFQLTCFMENLRGSYNGGLDEYGLKLQLQEQLLSKILNQNGMRIYHLGAVPERLCDQKQLEALANETNWFGPGSRIIVTTEDQEILEQHDIKNTYHVDFPTKEEACKIFCRYAFRRSLAPCGFVQLAERVTELCSNLPLGLRVMGSTLRGKKEGDWEGILHRLENSLDQQINGVLRVGYDTLHKDDQYLFLLIAFFFNYQDGDHVKIMLSDSNLDVSLGLKTLTYKSIIQIANDGNIVMHKLLQQVGREAVQLQNPKIRKILIDTDEICDVLENGSGSRSVMGISFDISTIQDGVYISARAFKKMCNLRFLNIYKTRCDGNDRVHVPEDMGFPPRLRLLRWDVYPGKCLPRTFSPEYLVELKLQHNKLEKLWEGTQRLTNLKKMDLTESRKLKELPDLSNATNLEQLTLVSCKSLVRLPSSIGNLHKLEWLLVGLCRNLQIVPSHFNLASLERVEMYGCWKLRKLVDISTNITTLFITETMLEEFPESIRLWSRLQTLRIQGSLEGSHQSGAGIKKIPDCIKYLHGLKELYIVGCPKLVSLPELPSSLTILQASNCESLETVSLPFDSLFEYLHFPECFKLGQEARTVITQQSLLACLPGSIIPAEFDHRAIGNSLTIRSNFKEFRMCVVVSPRKLMNGPLFCRIHINGFPLDENIVQYFYTRTAHLCISHTELLDKYGWLEQDNEISFEFSTSSHEVDIIECGVQILMDKTGRS*
>Alyrata_863488 pacid=16034073 transcript=895001 locus=895001 ID=895001.v1.107 annot-version=v1.0
MSKNEWIDALPLLRNNFDGEIESILKFSYDALCDEYKDLFLHISCLFNLEYVERVEMRLAHKFSNIGQGLRVLADKSLISFSENGWILMHDLLVQLGTKIVSHKPGHQSIREPGKQWDFFPMTSLPSNFCTAYLVELSMRDSKLQKLWEGNRPLRNLKRMDLSESTNLKKLPDLSTASNLILLYLNECTSLVELPSSIGNAINLKSLYLTGCSGLVKLPSSIGNATNLQNLYCHNCSSLVELPFSIGNATNLRCLYLVNCSSMVELPSSIGNLHQLVELNLKGCSKLEVLPTKINLESLYILDLTDCLMFKSFPEISTNIKVLKLMGTAIKEVPLSIKLWSRLCDLEMSYNENLKELPHALGIITTLYIKNTEMREIPLWVKKSSCLRELKLIGCKKLVSLPQLSDSLLYLEVENCESLERLDCSFNNPKISLKFFNCIKLNKEARDLIIKTSTNYAVLPSREVPANFTYRANTRSFMTISFNQRALSTTSRFKACIFLVYRGDKEEEANVREITISYRIEEKHSLDVFVPYRHAKYYTASSTLTKHLFIFEFEADVTSNELFFHFKTGCEEVLIEDYGVLQL*
>Alyrata_875727 pacid=16057577 transcript=907240 locus=907240 ID=907240.v1.107 annot-version=v1.0
MGETKRETDKSDEERKVLEAIALKGSELETKVARLQHELIKATTEAKKLLYDNGGIEEVEKEVAGLRTVKEENEKRMKELETKLGALEVKELEEKNERFQAEEVDEEKEKEEKKRKKINGLVPDNGVVVKHIKTGEEIVVSRRVVGVFLLMTMAEFSGQFCGLQDEFFNYGWRLEFRGNNVTALWPGNGKPGLWLNSNSRMGAIYSLIVREEEILIENEEKGQQGEANGGAFIRESIYGVGIYLTVANCSYFSARYCDGDKNGVRYMVLCHVIMGNMELLRGDKAQFFYGGEEYDNGVVDDIESPKNYIVWNINMNTHIFPEFVFRFKLSNLSNTGGNLIAKREVAASSIQGAKRPPPRIIVGQETMLDNAWKHLIEDGAGIMGMYGMGGVGKTTILTQINNKFSNDRCGFDFVIWVVVSKELHIENIQDEIAEKVGLGGEEWNKKDETQKGLHLYNFLRTKRFMLFLDDIWETVELDKIGIPDPTSHKGCRLAFTTRSLNVCTSMGVGKPMEVQCLADDDAFDLFKKKVGELTLESDPQIPDLAKIVAKKCCGLPLALNVIGETMSSKRTIQEWRRAISVLTSYAAEFSGMNDKILPLLKYSYDSLKGDHVKFCLLYCALYPEDAKIPIEDLIDYWICEGIIDRGESVVEAEYMSYEIIGSLVCASLLMKGVDQDGKDFVCMHDVIREMALWIASDLGREKDVFIVRAGVGLREIPRVRDWNIVERMSLMKLRNNKRFHVTGTPECMKLTTLLLQHSNLGSISSEFFKYMPNLAVLDLSNNDSLCELPDLSGLVSLQYLNLSNTSILQLPKGVQKLKKLIYLDLEKTFVIWGSTGISSLHNLKVLKLFGSHFYWNTTSVKELEALEHLEVLTITIDFFSLFNELRLRELESLEHSVSLTYTTPSDYPEQFLTSHRLMSCTQILRISNTINLESSGISLPATMDKLRELYIFRSCNISEIKMGRICSFLSLVKVLIQDCKGLRELTFLMFAPNLKFLYVDDAKDLEDIINKEKACEVEIRIVPFQKLTNLHLEHLPKLENIYWSPLSFPCLKKIDVFECPNLKTIPKVARRVIMDSAYDITNGLKIISIRVKSTSLVVLQFKVQWWVRFLLRQRWCGVLSDDLAVAPVGRWVDLVLSSLVKDAGGFIGVVPWLSRSIGRCSNGGSRRRGGGFR*
>Athaliana_AT5G63020.1 pacid=19671773 transcript=AT5G63020.1 locus=AT5G63020 ID=AT5G63020.1.TAIR10 annot-version=TAIR10
MGGCVSVSISCDQLTKNVCSCLNRNGDYIHGLEENLTALQRALEQIEQRREDLLRKILSEERRGLQRLSVVQGWVSKVEAIVPRVNELVRMRSVQVQRLCLCGFCSKNLVSSYRYGKRVMKMIEEVEVLRYQGDFAVVAERVDAARVEERPTRPMVAMDPMLESAWNRLMEDEIGILGLHGMGGVGKTTLLSHINNRFSRVGGEFDIVIWIVVSKELQIQRIQDEIWEKLRSDNEKWKQKTEDIKASNIYNVLKHKRFVLLLDDIWSKVDLTEVGVPFPSRENGCKIVFTTRLKEICGRMGVDSDMEVRCLAPDDAWDLFTKKVGEITLGSHPEIPTVARTVAKKCRGLPLALNVIGETMAYKRTVQEWRSAIDVLTSSAAEFSGMEDEILPILKYSYDNLKSEQLKLCFQYCALFPEDHNIEKNDLVDYWIGEGFIDRNKGKAENQGYEIIGILVRSCLLMEENQETVKMHDVVREMALWIASDFGKQKENFIVQAGLQSRNIPEIEKWKVARRVSLMFNNIESIRDAPESPQLITLLLRKNFLGHISSSFFRLMPMLVVLDLSMNRDLRHLPNEISECVSLQYLSLSRTRIRIWPAGLVELRKLLYLNLEYTRMVESICGISGLTSLKVLRLFVSGFPEDPCVLNELQLLENLQTLTITLGLASILEQFLSNQRLASCTRALRIENLNPQSSVISFVATMDSLQELHFADSDIWEIKVKRNETVLPLHIPTTTTFFPNLSQVSLEFCTRLRDLTWLIFAPNLTVLRVISASDLKEVINKEKAEQQNLIPFQELKELRLENVQMLKHIHRGPLPFPCLQKILVNGCSELRKLPLNFTSVPRGDLVIEAHKKWIEILEWEDEATKARFLPTLKAFPENIDADGYEISF*
>Athaliana_AT1G31540.2 pacid=19653784 transcript=AT1G31540.2 locus=AT1G31540 ID=AT1G31540.2.TAIR10 annot-version=TAIR10
MASSSSSHNWLYDVFLSFRGEDVRVTFRSHFLKELDRKLITAFRDNEIERSHSLWPDLEQAIKESRIAVVVFSKNYASSSWCLNELLEIVNCNDKIVIPVFYHVDPSQVRHQIGDFGKIFENTCKRQTDEEVKNQWKKALTLVANMLGFDSAKWNDEAKMIEEIANDVLGKLLLTTPKDSEELVGIEDHIAEMSLLLQLESKEVRMVGISGSSGIGKTTIARALFKRLSRHFQGSTFIDRAFVSYSRNIYSGANPDDPNMKLQLQGHFLSEILGKKDIKIDDPAALEERLKHQKVLIIIDDLDDIMVLDTLVGQTQWFGYGSRIIVVTNDKHFLIAHGIDHIYEVSFPTDVHACQMLCQSAFKQNYAPKGFEDLVVDVVRHAGNFPLGLNLLGKYLRRRDMEYWMDMLPRLENSLRIDGKIEKILRISYDGLESEDQEIFRHIACLFNHMEVTTIKSLLADSDVSFALENLADKSLIHVRQGYVVMHRSLQEMGRKIVRIQSIDKPGEREFLVDPNDIHDILNACTGTQKVLGISLDIRNIRELDVHERAFKGMSNLRFLEIKNFGLKEDGLHLPPSFDYLPRTLKLLCWSKFPMRCMPFGFRPENLVKLEMQYSKLHKLWEGVAPLTCLKEMDLHGSSNLKVIPDLSEATNLEILNLKFCESLVELPSSIRNLNKLLNLDMLNCKSLKILPTGFNLKSLDRLNLYHCSKLKTFPKFSTNISVLNLNLTNIEDFPSNLHLENLVEFRISKEESDEKQWEEEKPLTPFLAMMLSPTLTSLHLENLPSLVELTSSFQNLNQLKDLIIINCINLETLPTGINLQSLDYLCFSGCSQLRSFPEISTNISVLYLDETAIEEVPWWIEKFSNLTELSMNSCSRLKCVFLHMSKLKHLKEALFRNCGTLTRVELSGYPSGMEVMKADNIDTASSSLPKVVLSFLDCFNLDPETVLHHQESIIFNYMLFTGKEEVPSYFTYRTTGSSSLTIPILHVHLSQPFFRFRIGALVTNKEEPVELEVKCEFKDRFGNNFDYDIYFEVNKDRYYGEDCYNIAILDCRIPLNEDNAALAQRNYYDHVDIKIEQLDKRYSDIEQWGIRLLEDCSSAETRLDNYSNSTLPHVSEAEEGNKGYTPLQGLVNEIEHSEEPGDINVETERSTKRMRLYHFI*
>Athaliana_AT1G59620.1 pacid=19651608 transcript=AT1G59620.1 locus=AT1G59620 ID=AT1G59620.1.TAIR10 annot-version=TAIR10
MAETLLSFGVEKLWDLLVRESDRFQGVKKQFNELRSDLNKLRCFLEDADAKKHQSAMVSNTVKEVKEIVYDTEDIIETFLRKKQLGRTRGMKKRIKEFACVLPDRRKIAIDMEGLSKRIAKVICDMQSLGVQQENVKKLVGHLVEVEDSSQVVSITGMGGIGKTTLARQVFNHETVKSHFAQLAWVCVSQQFTRKYVWQTILRKVGPEYIKLEMTEDELQEKLFRLLGTRKALIVLDDIWREEDWDMIEPIFPLGKGWKVLLTSRNEGVALRANPNGFIFKPDCLTPEESWTIFRRIVFPGENTTEYKVDEKMEELGKQMIKHCGGLPLALKVLGGLLVVHFTLDEWKRIYGNIKSHIVGGTSFNDKNMSSVYHILHLSFEELPIYLKHCFLYLAQFPEDFTIDLEKLSYYWAAEGMPRPRYYDGATIRKVGDGYIEELVKRNMVISERDARTRRFETCHLHDIVREVCLLKAEEENLIETENSKSPSKPRRLVVKGGDKTDMEGKLKNPKLRSLLFIEELGGYRGFEVWFTRLQLMRVLDLHGVEFGGELPSSIGLLIHLRYLSLYRAKASHLPSSMQNLKMLLYLNLCVQESCYIYIPNFLKEMLELKYLSLPLRMDDKSMGEWGDLQFMTRLRALSIYIRGRLNMKTLSSSLSKLRDLENLTICYYPMYAPMSGIEGLVLDCDQLKHLNLRIYMPRLPDEQHFPWHLRNISLAECCLKEDPMPILEKLLQLNEVSLSHQSFCGKRMVCSDGGFPQLQKLDLCGLEEWEEWIVEEGSMPRLHKLTIRNDPKLKELPDGLKFITSLKEVHVILNNWDFKKKLSRGGEDYYKVQHIPLVRFL*
>Athaliana_AT5G46490.1 pacid=19671778 transcript=AT5G46490.1 locus=AT5G46490 ID=AT5G46490.1.TAIR10 annot-version=TAIR10
MASSSSSRNWLYDVFLSFRGGDVRVTFRSHFLKEFDRKLITAFRDNEIERSHSLWPDLEQAIKDSRIAVVVFSKNYASSSWCLNELLEIVNCNDKIIIPVFYGVDPSQVRYQIGDFGRIFEKTCKRQTEEVKNQWKKALTLVANMLGFDSAKWDDEAKMIEEIANDVLRKLLLTTSKDFDDFVGLEDHIANMSALLDLESKEVKMVGIWGSSGIGKTTIARALFNNLFRHFQVRKFIDRSFAYKSREIHSSANPDDHNMKLHLQESFLSEILRMPNIKIDDPTALEERLKYQKVLIIIDDLDDIMVLDTLVGQTQWFGYGSRIIVVTNDKHFLTAHGIDHIYETRLCGDAPFATRNG*
>Athaliana_AT5G43730.1 pacid=19667572 transcript=AT5G43730.1 locus=AT5G43730 ID=AT5G43730.1.TAIR10 annot-version=TAIR10
MVDWLSLLPWNKIFTAACGCFLSDSNYIHLMESNLDALQKTMEELKNGRDDLLARVSIEEDKGLQRLALVNGWLSRVQIVESEFKDLLEAMSIETGRLCLFGYCSEDCISSYNYGGKVMKNLEEVKELLSKKNFEVVAQKIIPKAEKKHIQTTVGLDTMVGIAWESLIDDEIRTLGLYGMGGIGKTTLLESLNNKFVELESEFDVVIWVVVSKDFQLEGIQDQILGRLRPDKEWERETESKKASLINNNLKRKKFVLLLDDLWSEVDLIKIGVPPPSRENGSKIVFTTRSKEVCKHMKADKQIKVDCLSPDEAWELFRLTVGDIILRSHQDIPALARIVAAKCHGLPLALNVIGKAMVCKETVQEWRHAINVLNSPGHKFPGMEERILPILKFSYDSLKNGEIKLCFLYCSLFPEDFEIEKDKLIEYWICEGYINPNRYEDGGTNQGYDIIGLLVRAHLLIECELTDKVKMHDVIREMALWINSDFGNQQETICVKSGAHVRLIPNDISWEIVRQMSLISTQVEKIACSPNCPNLSTLLLPYNKLVDISVGFFLFMPKLVVLDLSTNWSLIELPEEISNLGSLQYLNLSLTGIKSLPVGLKKLRKLIYLNLEFTNVLESLVGIATTLPNLQVLKLFYSLFCVDDIIMEELQRLKHLKILTATIEDAMILERVQGVDRLASSIRGLCLRNMSAPRVILNSVALGGLQQLGIVSCNISEIEIDWLSKERRDHRSTSSPGFKQLASITVIGLVGPRDLSWLLFAQNLKDIQVQYSPTIEEIINKQKGMSITKVHRDIVVPFGKLESLHLYQLAELTEICWNYQTLPNLRESYVNYCPKLLEDIANFPKLKG*
>Athaliana_AT5G17970.1 pacid=19671705 transcript=AT5G17970.1 locus=AT5G17970 ID=AT5G17970.1.TAIR10 annot-version=TAIR10
MASVSSSSSFSDRHSYHVFPSFCGEDVRRNFLSHLHKELQHNGIDAFKDGGIKRSRSIWPELKQAIWESKIFIVVLSKNYAGSCWCLDELVEIMECREVVGKTLVPIFYDVDPSSVRKQTGDFGKAFDKICDVRTEEERQRWRQALTNVGNIAGECSSKWDNDAKMIEKIVAYVSEELFCFTSSTDFEDLLGLEAHVANLKSMLGLESNEVKMIGVWGPAGIGKTTITRILYNQLSSSNDDDFQLFIFMENVKGSYRRKEIDGYSMKLHLRERFLSEITTQRKIKVSHLGVAQERLKNQKALIVLDDVDELEQLRALADQTQWVGNGTRILVTTEDRQLLKAHGITHVYEVDYPSRDEALKILCQCAFGKNSAPEGYNDLAVEVVELAGYLPLGLSVLGASLRGMSKKEWINALPRLRTSLNGKIEKLLRVCYEGLDEKDKAIFLHIACLFNGKNVDRVKLLLAKSALDVEFGLKVLVDRSLIHIDADGYIVMHCLLQQLGKEITRGQCLDEPGKRKFLVDSLEISDVLADETGTETVLGISLDMSEIEDQVYVSEKAFEKMPNLQFLWLYKNFPDEAVKLYLPHGLDYLPRKLRLLHWDSYPKKCLPSKFRPEFLVELTMRDSKLEKLWEGIQPLKSLKRMDLSASTKIKDIPNLSRATNLEKLYLRFCKNLVIVPSSCLQNLHKLKVLDMSCCIKLKSLPDNINLKSLSVLNMRGCSKLNNFPLISTQIQFMSLGETAIEKVPSVIKLCSRLVSLEMAGCKNLKTLPYLPASIEIVDI*
>Athaliana_AT1G56520.2 pacid=19654186 transcript=AT1G56520.2 locus=AT1G56520 ID=AT1G56520.2.TAIR10 annot-version=TAIR10
MASSSSSPRNWRYNVFTSFHGPDVRIKFLSHLRQQFIYNGITMFDDNGIERSQIIAPALKKAIGESRIAILLLSKNYASSSWSLDELLEILKCKEDIGQIVMTVFYEVDPSDVRNQTGDFGIAFKETCAHKTEEERQKWTQALTYVGNIAGEDFKHWPNEAKMIEKIARDVSDILNVTPCRDFDGMVGLNDHLREMESLLDLKNDGVKIVGISGPAGIGKSTIATALHGRLSNMFQRTCFVDNLRESYKIGLDEYRLKLHLQQQLLAYVLNQDKIRVGHLSVMKERLDDLRVLIILDDVEHLYQLEALADIRWFGPGSRVIVTTENREILLQHGIKDIYHVGFPSEGEALMIFCLSAFRQPSPPYGFLKLTYEVASICGNLPLGLHVLGTLLWGKSQADWIEELPRLKDCLDGRIESVLKVGYESLYEKDQALFLLIAVYFNYDYVDYVTSMLENTNVLDVRLGLKKLANRCLIQIDIDHNRKSRVVMNRLLQVMAREVISKQKISKRKILEDPQDICYVLEEAKGKGSALGLSLDVAEIKELVINKKAFKKMCNLLILKVFNGTDPRDSKLHVPEEMELPSSIRLLHWEAYPRKSFRFGPENLVTLNMEYSELEKLWKGTQPLANLKEMNLCGSSCLKELPDLSKAANLERLDVAECNALVEIPSSVANLHKIVNLHMESCESLEVIPTLINLASLKIINIHDCPRLKSFPDVPTSLEELVIEKTGVQELPASFRHCTGVTTLYICSNRNLKTFSTHLPMGLRKLDLSNCGIEWVTDSIKDLHNLYYLKLSGCKRLVSLPELPCSLECLFAEDCTSLERVSDSLNIPNAQFNFIKCFTLDREARRAIIQQSFVHGNVILPAREVLEEVDYRARGNCLTIPPSAFNRFKVCVVLVIGDSVKSASEDFQLQTVYTFQTEHVFIFDISFPLIFNGRKIMLKFFGGYARIIECGVQILMDETDGSNKGLFENVEWRTYKSYEEAVEKEEYQWDTNQSEEEEEDDLWDTHESNEAFDKEDHDYESAPTAYEDICLNPSPKLDPIPNPTASSSRPLSRFTFPDSAAAFATPRIDDEASNKDDNEEGDKSEIVSEDKDEDTAHDGDYQSISSKLLHMLSLCVN*
>Athaliana_AT3G46730.1 pacid=19662572 transcript=AT3G46730.1 locus=AT3G46730 ID=AT3G46730.1.TAIR10 annot-version=TAIR10
MVDAVTGFVLNKIGGYLINEVLALMGVKDDLEELKTELTCIHGYLKDVEAREREDEVSKEWTKLVLDIAYDIEDVLDTYFLKLEERSLRRGLLRLTNKIGKKRDAYNIVEDIRTLKRRILDITRKRETFGIGSFNEPRGENITNVRVRQLRRAPPVDQEELVVGLEDDVKILLVKLLSDNEKDKSYIISIFGMGGLGKTALARKLYNSGDVKRRFDCRAWTYVSQEYKTRDILIRIIRSLGIVSAEEMEKIKMFEEDEELEVYLYGLLEGKNYMVVVDDVWDPDAWESLKRALPCDHRGSKVIITTRIRAIAEGVEGTVYAHKLRFLTFEESWTLFERKAFSNIEKVDEDLQRTGKEMVKKCGGLPLAIVVLSGLLSRKRTNEWHEVCASLWRRLKDNSIHISTVFDLSFKEMRHELKLCFLYFSVFPEDYEIKVEKLIHLLVAEGFIQEDEEMMMEDVARCYIDELVDRSLVKAERIERGKVMSCRIHDLLRDLAIKKAKELNFVNVYNEKQHSSDICRREVVHHLMNDYYLCDRRVNKRMRSFLFIGERRGFGYVNTTNLKLKLLRVLNMEGLLFVSKNISNTLPDVIGELIHLRYLGIADTYVSILPASISNLRFLQTLDASGNDPFQYTTDLSKLTSLRHVIGKFVGECLIGEGVNLQTLRSISSYSWSKLNHELLRNLQDLEIYDHSKWVDQRRVPLNFVSFSKPKNLRVLKLEMRNFKLSSESRTTIGLVDVNFPSLESLTLVGTTLEENSMPALQKLPRLEDLVLKDCNYSGVKIMSISAQGFGRLKNLEMSMERRGHGLDELRIEEEAMPSLIKLTVKGRLELTKLMIPDRLKAFVRRN*
>Athaliana_AT3G04220.1 pacid=19663422 transcript=AT3G04220.1 locus=AT3G04220 ID=AT3G04220.1.TAIR10 annot-version=TAIR10
MDSSFLLETVAAATGFFTLLGTILFMVYRKFKDHRENKENDSSSSTQPSPSPPLSSLSLTRKYDVFPSFRGEDVRKDFLSHIQKEFQRQGITPFVDNNIKRGESIGPELIRAIRGSKIAIILLSKNYASSSWCLDELVEIIKCKEEMGQTVIVIFYKVDPSLVKKLTGDFGKVFRNTCKGKERENIERWREAFKKVATIAGYDSRKWDNESGMIEKIVSDISEMLNHSTPSRDFDDLIGMGDHMEKMKPLLDIDSDEMKTIGIWGPPGVGKTTIARSLYNQHSDKFQLSVFMESIKTAYTIPACSDDYYEKLQLQQRFLSQITNQENVQIPHLGVAQERLNDKKVLVVIDDVNQSVQVDALAKENDWLGPGSRIIITTQDRGILRAHGIEHIYEVDYPNYEEALQIFCMHAFGQKSPYDGFEELAQQVTTLSGRLPLGLKVMGSYFRGMTKQEWTMALPRVRTHLDGKIESILKLSYDALCDVDKSLFLHLACSFHNDDTELVEQQLGKKFSDLRQGLHVLAEKSLIHMDLRLIRMHVLLAQLGREIVRKQSIHEPGQRQFLVDATDIREVLTDDTGSRSVIGIDFDFNTMEKELDISEKAFRGMSNLQFIRIYGDLFSRHGVYYFGGRGHRVSLDYDSKLHFPRGLDYLPGKLSKLEKLWEGIQPLRNLEWLDLTCSRNLKELPDLSTATNLQRLSIERCSSLVKLPSSIGEATNLKKINLRECLSLVELPSSFGNLTNLQELDLRECSSLVELPTSFGNLANVESLEFYECSSLVKLPSTFGNLTNLRVLGLRECSSMVELPSSFGNLTNLQVLNLRKCSTLVELPSSFVNLTNLENLDLRDCSSLLPSSFGNVTYLKRLKFYKC*
>Athaliana_AT5G56220.1 pacid=19667600 transcript=AT5G56220.1 locus=AT5G56220 ID=AT5G56220.1.TAIR10 annot-version=TAIR10
MKGIEEEASLVGLTIRTSSPASSSSKKGKEDLLQANNNASDSSPSIKNSPFYSPSLVSPPSSAFVSALQSPYISPRATTPSITTHKPSPPLSYKGSQSDDVPSSSYTPPSDQYEFSDEQPSDRKLKLSASCTPDPAPPRISFSFPVPRVSLAKVSVSSPATNTKLRSSDVFIGFHGQNPNLVRFCKWLKSELELQGIACFVADRAKYSDTQSHEIADRVICSVTYGIVVVSCSSLLNYLSLEEVRFFAQKKNLIPIFYGTGPSEIMGLLNCNAIDKECKEAIDGLIKSHEFKLEANESNWRSCVGKTATILRAKLGRKSVADKEIVEGIDELPFPRNRSFLGREKEIIEMEMALFGNGEYLESTTPSTRGEASGQSEGLADEESDVVPTRNGKFISLELGRCSDSRSEAWSDPNGGKNSLKRLLKTKKCRNNSNCKSSTSVVCVNGVPGIGKTELALEFAYRYSQRYKMVLWVGGEARYFRQNLLNLSFSLGLDVSADAEKDRGRLRSFDEQEFEAFKRIKRELFRDMPYLLIIDNLEIEKDWWEGKDLNDLIPRNTGGTHVLITTRLPKVMTFDTVQLSILPSSDAMVLLRGRRKKDYPVEEVEVLKLFDEKLGRLSYGLWVVGSLLSELAILPSALFEAVNKVQIEERSASPFLNLNDEQYCKSNPFVAKVLAFSLAVLEQAEGNRNLLSLKMLLVGAWFAPVPIPVNLLAAAAKNMPTGGNRFSKWNKCLSHTFAWCGGCGLGRRSEEDAAFLLVRLGLARLTNRQPGCWIQFHPITQTFARRRDYILAPKATVQGVRKIDNPLLNLDHLWASAFLVFGFKSEPPLVQLQAMDMVLYIKRTALPLAITAFTTFSRCNSALELLKVCTNVLEEVEKSFVSQIQDWRQGSLCWKKKTNKKVDEYVWQDVTLLKALLLETRAKLLLRGGHFDSGEELCRTCISIRTVMLGHNHDLTLAAQETLAKLVRMRSKI*
>Athaliana_AT4G33300.1 pacid=19648779 transcript=AT4G33300.1 locus=AT4G33300 ID=AT4G33300.1.TAIR10 annot-version=TAIR10
MAITDFFAGEIATELLKQLFTISTTAWRYKNTAKQLLTLIDSIRPTIKEIQYSGVELPAHRQAQIGMLFDTLEKGKKLTDKVLSSKRWNLYRQLTLARKMEKLEKTISNFLKNEVFTHILADVHHLRADTSVRLDRVDMSLDRVIQQVGSMKIGGGGLISEAMKRAEAMEIETNDDSEKFGVGLELGKVKVKKMMFESQGGVFGISGMGGVGKTTLAKELQRDHEVQCHFENRILFLTVSQSPLLEELRELIWGFLSGCEAGNPVPDCNFPFDGARKLVILDDVWTTQALDRLTSFKFPGCTTLVVSRSKLTEPKFTYDVEVLSEDEAISLFCLCAFGQKSIPLGFCKDLVKQVANECKGLPLALKVTGASLNGKPEMYWKGVLQRLSKGEPADDSHESRLLRQMEASLDNLDQTTKDCFLDLGAFPEDRKIPLDVLINIWIELHDIDEGNAFAILVDLSHKNLLTLGKDPRLGSLYASHYDIFVTQHDVLRDLALHLSNAGKVNRRKRLLMPKRELDLPGDWERNNDEHYIAQIVSIHTGEMNEMQWFDMEFPKAEILILNFSSDKYVLPPFISKMSRLKVLVIINNGMSPAVLHDFSIFAHLSKLRSLWLERVHVPQLSNSTTPLKNLHKMSLILCKINKSFDQTGLDVADIFPKLGDLTIDHCDDLVALPSSICGLTSLSCLSITNCPRLGELPKNLSKLQALEILRLYACPELKTLPGEICELPGLKYLDISQCVSLSCLPEEIGKLKKLEKIDMRECCFSDRPSSAVSLKSLRHVICDTDVAFMWEEVEKAVPGLKIEAAEKCFSLDWLDE*
>Athaliana_AT5G48780.2 pacid=19665749 transcript=AT5G48780.2 locus=AT5G48780 ID=AT5G48780.2.TAIR10 annot-version=TAIR10
MSSSSSSSSQKFYVFLSFQGLDTRRTFVSHLRRSLDRKGIKTFEDENESLRGELDSSAVYQTIGESKVAVVLISVNYASSPLCLDSLLKILKFHQSGSLVLIPIFYEVDPMDVRKQIGKLYEAFSLHERENPEKVQTWRQALSQLVSIPGGQYSEIWDGDAELIHQITVDIWNIFVASKSSDLCGLVGMDRHMKAMYRLLDLGLKDEVRHIKIWGSRDIGKTEFAKYLYEEILHNFDTHVMLKAPQRISRFEEVRLAEYVCLRLEKARTLSKTSKDTASRFLLVLDNVNESFDPIRKLARVISSFGPGSRIITTTRNLQFSSTSPLPFQYEVLGLEFSEALQLFCLHAFEQTHPFLGFEDLSCRAVKLAGGFPLSLKRLGSRFSGRKKDEWEVILFGYERSTVNGVINPEKNSLDGLYEYSSIMETFSSQPISSTTRSFEDLVGMNHRMQALSALLELESDKEVRVVGIWGTGGIGKTTLSRYAYERISQQFHTHAFLENAQESSSSCLEERFLSKAIQREALAVRNSKDCPEIMKSLIQHRKVLLIVDDVDNVKTLEEVFKITSWLVPGSRVIVTARDESFLLASGVKYIFEVKGLRFDQALQLFYQFAFKQKSPPVRVLKKSRIKVQFEYQSNSHGK*
>Athaliana_AT1G61310.1 pacid=19655980 transcript=AT1G61310.1 locus=AT1G61310 ID=AT1G61310.1.TAIR10 annot-version=TAIR10
MGSCFSFQIAVGDQTMNRIFDCLIGKSYIRTLEQNLRALQREMEDLRATQHEVQNKVAREESRHQQRLEAVQVWLDRVNSIDIECKDLLSVSPVELQKLCLCGLCTKYVCSSYKYGKKVFLLLEEVKILKSEGNFDEVSQPPPRSEVEERPTQPTIGQEEMLEKAWNRLMEDGVGIMGLHGMGGVGKTTLFKKIHNKFAEIGGTFDIVIWIVVSQGAKLSKLQEDIAEKLHLCDDLWKNKNESDKATDIHRVLKGKRFVLMLDDIWEKVDLEAIGIPYPSEVNKCKVAFTTRSREVCGEMGDHKPMQVNCLEPEDAWELFKNKVGDNTLSSDPVIVGLAREVAQKCRGLPLALNVIGETMASKTMVQEWEYAIDVLTRSAAEFSGMENKILPILKYSYDSLGDEHIKSCFLYCALFPEDGQIYTETLIDKLICEGFIGEDQVIKRARNKGYAMLGTLTRANLLTKVGTELANLLTKVSIYHCVMHDVVREMALWIASDFGKQKENFVVQASAGLHEIPEVKDWGAVRRMSLMRNEIEEITCESKCSELTTLFLQSNQLKNLSGEFIRYMQKLVVLDLSDNRDFNELPEQISGLVSLQYLDLSFTRIEQLPVGLKELKKLTFLDLAYTARLCSISGISRLLSLRVLSLLGSKVHGDASVLKELQQLENLQDLAITLSAELISLDQRLAKVISILGIEGFLQKPFDLSFLASMENLSSLWVKNSYFSEIKCRESETDSSYLHINPKIPCFTNLSRLDIVKCHSMKDLTWILFAPNLVVLFIEDSREVGEIINKEKATNLTSITPFLKLERLILCYLPKLESIYWSPLPFPLLLNIDVEECPKLRKLPLNATSAPKVEEFRILMYPPELEWEDEDTKNRFLPEMVSTSTSSKDPLLRNGIPRCLKSESTLLLLILLYLSSCRAFGLYN*
>Athaliana_AT5G45200.1 pacid=19669236 transcript=AT5G45200.1 locus=AT5G45200 ID=AT5G45200.1.TAIR10 annot-version=TAIR10
MATSSSNVVVHQQQPPPQHKVFINFRGAELRHKFISHLLKALERERINVFIDTRETMGTGLENLFQRIQESKIAIVVISSRYTESQWCLNELVKIKECVEAGTLVVFPVFYKVDVKIVRFLTGSFGEKLETLVLRHSERYEPWKQALEFVTSKTGKRVEENSDEGAEVEQIVEHVKEILRTISGEIPRGRESESPRGEGEGEAEPKTTPSDDSLLHGIETRVEQLKEKLELKSENVTRFIGVVGMPGIGKTTLAKRLFSECGKHFLHKMFLDDVSQKPEPFLDETLHTDLLLGLWKSKNNGRDGNRAKLSIDYIKTQLQGKKVFVVLDNVGDKSQIDKILGGCDWIKAGSRIVITTSSKSVIQGLNSTYLVPGLSSCDALNHFNYHAFSASDGFYQPSFTDLAKQFVDYSMGHPSVLKLLARELRSKDESYWKEKLSALANSPSNTIQDVLRIPYDELKEQHKIVFLDIAYFFRFENESYVRRLLGSSAHADASEITDLADKFLIDISGDRVEMNDLLYTFAIGLNSQASSENTTSERRLSKHSEIVDVLMNKAEATKVRGVYLDMFEVKEMGLDSDTFNKMDDLRYLKFYNSHCHRECEAEDSKLNFPEGLEFLPQELRYLNWLKYPEKNLPINFDPKNLIDLKLPYSQIEQIWEEEKDTSNLQWLDLNHSSKLHSLSGLSRAQKLQSINLEGCTGLKTLPQVLQNMESLMFLNLRGCTSLESLPDITLVGLRTLILSNCSRFKEFKLIAKNLEELYLDGTAIKELPSTIGDLQKLISLKLKDCKNLLSLPDSIGNLKAIQEIILSGCSSLESFPEVNQNLKHLKTLLLDGTAIKKIPDILHHLSPDQGLTSSQSNCHLCEWPRGIYGLSSVRRLSLSSNEFRILPRSIGYLYHLNWLDLKHCKNLVSVPMLPPNLQWLDAHGCISLETISILSDPLLAETEHLHSTFIFTNCTKLYKVEENSIESYPRKKIQLMSNALARYEKGLALDVLIGICFPGWQVPGWFNHRTVGLELKQNLPRHWNAGGLAGIALCAVVSFKDYISKNNRLLVTCSGEFKKEDKTLFQFSCILGGWTEHGSYEAREIKSDHVFIGYTSWLNFMKSDDSIGCVATEASLRFQVTDGTREVTNCTVVKCGFSLIYSHTNVDHSLCTDNYSDVTTTTSGGTSSGSITDVGESCYQNGSEEIIEEAMLFAASREVEEEEDTESLVTLSSLMGESPKRSEKKVLMSVRNGSTREVAIERDVNNAHCLSFLNVFRFWRD*
>Athaliana_AT1G63870.1 pacid=19651797 transcript=AT1G63870.1 locus=AT1G63870 ID=AT1G63870.1.TAIR10 annot-version=TAIR10
MSLMDSPSSISSCNYRFNVFSSFHGPNVRKTLLSHMRKQFNFNGITMFDDQGIERSEEIVPSLKKAIKESRISIVILSKKYALSRWCLDELVEILKCKEVMGHIVMTIFYGVEPSDVRKQTGEFGFHFNETCAHRTDEDKQNWSKALKDVGNIAGEDFLRWDNEAKMIEKIARDVSDKLNATPSRDFNGMVGLEAHLTEMESLLDLDYDGVKMVGISGPAGIGKTTIARALQSRLSNKFQLTCFVDNLKESFLNSLDELRLQEQFLAKVLNHDGIRICHSGVIEERLCKQRVLIILDDVNHIMQLEALANETTWFGSGSRIVVTTENKEILQQHGINDLYHVGFPSDEQAFEILCRYAFRKTTLSHGFEKLARRVTKLCGNLPLGLRVLGSSLRGKNEEEWEEVIRRLETILDHQDIEEVLRVGYGSLHENEQSLFLHIAVFFNYTDGDLVKAMFTDNNLDIKHGLKILADKSLINISNNREIVIHKLLQQFGRQAVHKEEPWKHKILIHAPEICDVLEYATGTKAMSGISFDISGVDEVVISGKSFKRIPNLRFLKVFKSRDDGNDRVHIPEETEFPRRLRLLHWEAYPCKSLPPTFQPQYLVELYMPSSQLEKLWEGTQRLTHLKKMNLFASRHLKELPDLSNATNLERMDLSYCESLVEIPSSFSHLHKLEWLEMNNCINLQVIPAHMNLASLETVNMRGCSRLRNIPVMSTNITQLYVSRTAVEGMPPSIRFCSRLERLSISSSGKLKGITHLPISLKQLDLIDSDIETIPECIKSLHLLYILNLSGCRRLASLPELPSSLRFLMADDCESLETVFCPLNTPKAELNFTNCFKLGQQAQRAIVQRSLLLGTTLLPGRELPAEFDHQGKGNTLTIRPGTGFVVCIVISPNLASQITEYRLPQLLCRRRIGQGDLDPIEKVFNVRTLLNFQTEHLFVFIIHPHLPFIDPSEVSREIVFEFSSKFNHFDVIDCGAKFLTDGSIKGSYDSGLEQVFEDNTKHGDHADCWNWLFHCFDLPHFVKNVRSFVSV*
>Athaliana_AT4G08450.1 pacid=19644724 transcript=AT4G08450.1 locus=AT4G08450 ID=AT4G08450.1.TAIR10 annot-version=TAIR10
MASSSSHNWVYDVFTSFSGEDIRVTFLTHFLKELDRKMIIAFKDNEIERGNSIGTELIQAIKDSRIAVVVFSKKYSSSSWCLNELVEIVNCKEIVIPVFYDLDPSDVRKQEGEFGESFKETCKNRTDYEIQRWGQALTNVANIAGYHTRKPNNEAKLIEEITNDVLDKLMKLTPSKDFDEFFGIEDHIKELSLLLCLESEEVRMVGIWGPTGIGKTTIARALFNRIYRHFQGRVFIDRAFISKSMAIYSRANSDDYNLKLHLQEKLLSKLLDKKNLEINHLDAVKERLRQMKVLIFIDDLDDQVVLEALACQTQWFGHGSRIIVITKDKHLLRAYGIDHIYEVLLPSKDLAIKMFCRSAFRKDSPPNGFIELAYDVVKRAGSLPLGLNILGSYLRGRSKEDWIDMMPGLRNKLDGKIQKTLRVSYDGLASEDDQAIFRHIACIFNFEACSDIKKLLEDSGLNVTNGLINLVDKSLIRIEPKQKTVEMHCLLQETAREIIRAQSFDDPGKREFLVDGKDIADVLDNCSGTRKVLGISLDMDEIEELHLQVDAFKKMLNLRFLKLYTNTNISEKEDKLLLPKEFNYLPNTLRLLSWQRFPMRCMPSDFFPKYLVKLLMPGSKLEKLWDGVMPLQCLKNMNLFGSENLKEFPNLSLATNLETLSLGFCLSLVEVPSTIGNLNKLTYLNMSGCHNLEKFPADVNLKSLSDLVLNGCSRLKIFPAISSNISELCLNSLAVEEFPSNLHLENLVYLLIWGMTSVKLWDGVKVLTSLKTMHLRDSKNLKEIPDLSMASNLLILNLEQCISIVELPSSIRNLHNLIELDMSGCTNLETFPTGINLQSLKRINLARCSRLKIFPDISTNISELDLSQTAIEEVPLWIENFSKLKYLIMGKCNMLEYVFLNISKLKHLKSVDFSDCGILSKADMYMLQVPNEASSSLPINCVQKAELIFINCYKLNQKALIRQQFFLKKMILPGEEVPFYFTHQTIGSSIGIPLLHILLSQQYFRFKACVVVDPKFVFPARRYHVNIQVSCRFKGIYGNYFDYADQPHCFSPSQTDNYVYVFDCCFPLNKDNAPLAELDYDHVDIEFHLDDNYNHHKIKGCGIRLSEDDESSDDDDDLSSETDYSDECEDSDDSDLGNEIDYSEDYEDRDTSDLGNETDYSEEYEDHDSSDLGNEYDYNEECEENDDNDLVLETDHNEECQDNDVEKKRSSKRMRVNFYIVHNSFPRSNVNFFI*
>Athaliana_AT4G16890.1 pacid=19644500 transcript=AT4G16890.1 locus=AT4G16890 ID=AT4G16890.1.TAIR10 annot-version=TAIR10
MEIASSSGSRRYDVFPSFRGEDVRDSFLSHLLKELRGKAITFIDDEIERSRSIGPELLSAIKESRIAIVIFSKNYASSTWCLNELVEIHKCYTNLNQMVIPIFFHVDASEVKKQTGEFGKVFEETCKAKSEDEKQSWKQALAAVAVMAGYDLRKWPSEAAMIEELAEDVLRKTMTPSDDFGDLVGIENHIEAIKSVLCLESKEARIMVGIWGQSGIGKSTIGRALYSKLSIQFHHRAFITYKSTSGSDVSGMKLRWEKELLSEILGQKDIKIEHFGVVEQRLKQQKVLILLDDVDSLEFLKTLVGKAEWFGSGSRIIVITQDRQLLKAHEIDLIYEVEFPSEHLALTMLCRSAFGKDSPPDDFKELAFEVAKLAGNLPLGLSVLGSSLKGRTKEWWMEMMPRLRNGLNGDIMKTLRVSYDRLHQKDQDMFLYIACLFNGFEVSYVKDLLKDNVGFTMLTEKSLIRITPDGYIEMHNLLEKLGREIDRAKSKGNPGKRRFLTNFEDIHEVVTEKTGTETLLGIRLPFEEYFSTRPLLIDKESFKGMRNLQYLEIGYYGDLPQSLVYLPLKLRLLDWDDCPLKSLPSTFKAEYLVNLIMKYSKLEKLWEGTLPLGSLKEMNLRYSNNLKEIPDLSLAINLEELDLVGCKSLVTLPSSIQNATKLIYLDMSDCKKLESFPTDLNLESLEYLNLTGCPNLRNFPAIKMGCSDVDFPEGRNEIVVEDCFWNKNLPAGLDYLDCLTRCMPCEFRPEQLAFLNVRGYKHEKLWEGIQSLGSLEGMDLSESENLTEIPDLSKATKLESLILNNCKSLVTLPSTIGNLHRLVRLEMKECTGLEVLPTDVNLSSLETLDLSGCSSLRSFPLISTNIVWLYLENTAIEEIPSTIGNLHRLVRLEMKKCTGLEVLPTDVNLSSLETLDLSGCSSLRSFPLISESIKWLYLENTAIEEIPDLSKATNLKNLKLNNCKSLVTLPTTIGNLQKLVSFEMKECTGLEVLPIDVNLSSLMILDLSGCSSLRTFPLISTNIVWLYLENTAIEEIPSTIGNLHRLVKLEMKECTGLEVLPTDVNLSSLMILDLSGCSSLRTFPLISTRIECLYLQNTAIEEVPCCIEDFTRLTVLMMYCCQRLKTISPNIFRLTRLELADFTDCRGVIKALSDATVVATMEDHVSCVPLSENIEYIWDKLYHLPSKLNFNDVEFKFCCSNRIKECGVRLMYVSQEENNQQTTRSEKRMRMTSGTSEEDINLPYGLIVADTGLAALNMELSLGQGEPSSSTSLEGEALCVDYMITEEQDKGIPILFPVSGN*
>Athaliana_AT1G12220.1 pacid=19657864 transcript=AT1G12220.1 locus=AT1G12220 ID=AT1G12220.1.TAIR10 annot-version=TAIR10
MGGCFSVSLPCDQVVSQFSQLLCVRGSYIHNLSKNLASLQKAMRMLKARQYDVIRRLETEEFTGRQQRLSQVQVWLTSVLIIQNQFNDLLRSNEVELQRLCLCGFCSKDLKLSYRYGKRVIMMLKEVESLSSQGFFDVVSEATPFADVDEIPFQPTIVGQEIMLEKAWNRLMEDGSGILGLYGMGGVGKTTLLTKINNKFSKIDDRFDVVIWVVVSRSSTVRKIQRDIAEKVGLGGMEWSEKNDNQIAVDIHNVLRRRKFVLLLDDIWEKVNLKAVGVPYPSKDNGCKVAFTTRSRDVCGRMGVDDPMEVSCLQPEESWDLFQMKVGKNTLGSHPDIPGLARKVARKCRGLPLALNVIGEAMACKRTVHEWCHAIDVLTSSAIDFSGMEDEILHVLKYSYDNLNGELMKSCFLYCSLFPEDYLIDKEGLVDYWISEGFINEKEGRERNINQGYEIIGTLVRACLLLEEERNKSNVKMHDVVREMALWISSDLGKQKEKCIVRAGVGLREVPKVKDWNTVRKISLMNNEIEEIFDSHECAALTTLFLQKNDVVKISAEFFRCMPHLVVLDLSENQSLNELPEEISELASLRYFNLSYTCIHQLPVGLWTLKKLIHLNLEHMSSLGSILGISNLWNLRTLGLRDSRLLLDMSLVKELQLLEHLEVITLDISSSLVAEPLLCSQRLVECIKEVDFKYLKEESVRVLTLPTMGNLRKLGIKRCGMREIKIERTTSSSSRNKSPTTPCFSNLSRVFIAKCHGLKDLTWLLFAPNLTFLEVGFSKEVEDIISEEKAEEHSATIVPFRKLETLHLFELRGLKRIYAKALHFPCLKVIHVEKCEKLRKLPLDSKSGIAGEELVIYYGEREWIERVEWEDQATQLRFLPSSRWRWRET*
>Athaliana_AT5G41750.2 pacid=19667027 transcript=AT5G41750.2 locus=AT5G41750 ID=AT5G41750.2.TAIR10 annot-version=TAIR10
MALSSSLSCIKRYQVFSSFHGPDVRKGFLSHLHSVFASKGITTFNDQKIDRGQTIGPELIQGIREARVSIVVLSKKYASSSWCLDELVEILKCKEALGQIVMTVFYEVDPSDVKKQSGVFGEAFEKTCQGKNEEVKIRWRNALAHVATIAGEHSLNWDNEAKMIQKIVTDVSDKLNLTPSRDFEGMVGMEAHLKRLNSLLCLESDEVKMIGIWGPAGIGKTTIARTLFNKISSIFPFKCFMENLKGSIKGGAEHYSKLSLQKQLLSEILKQENMKIHHLGTIKQWLHDQKVLIILDDVDDLEQLEVLAEDPSWFGSGSRIIVTTEDKNILKAHRIQDIYHVDFPSEEEALEILCLSAFKQSSIPDGFEELANKVAELCGNLPLGLCVVGASLRRKSKNEWERLLSRIESSLDKNIDNILRIGYDRLSTEDQSLFLHIACFFNNEKVDYLTALLADRKLDVVNGFNILADRSLVRISTDGHVVMHHYLLQKLGRRIVHEQWPNEPGKRQFLIEAEEIRDVLTKGTGTESVKGISFDTSNIEEVSVGKGAFEGMRNLQFLRIYRDSFNSEGTLQIPEDMEYIPPVRLLHWQNYPRKSLPQRFNPEHLVKIRMPSSKLKKLWGGIQPLPNLKSIDMSFSYSLKEIPNLSKATNLEILSLEFCKSLVELPFSILNLHKLEILNVENCSMLKVIPTNINLASLERLDMTGCSELRTFPDISSNIKKLNLGDTMIEDVPPSVGCWSRLDHLYIGSRSLKRLHVPPCITSLVLWKSNIESIPESIIGLTRLDWLNVNSCRKLKSILGLPSSLQDLDANDCVSLKRVCFSFHNPIRALSFNNCLNLDEEARKGIIQQSVYRYICLPGKKIPEEFTHKATGRSITIPLSPGTLSASSRFKASILILPVESYETDDISCSLRTKGGVEVHCCELPYHFLLRSRSEHLFIFHGDLFPQGNKYHEVDVTMSEITFEFSHTKIGDKIIECGVQIMTEGAEGDSSRELDSFETESSSSQVDNFETGGNNNHHTDGNGDGNYQAEGFKFFQDENIKTSKHTGFRSWLRELGLKVKKMNSHGVS*
>Athaliana_AT1G58848.2 pacid=19650821 transcript=AT1G58848.2 locus=AT1G58848 ID=AT1G58848.2.TAIR10 annot-version=TAIR10
MAGELISFGIQNLWNLLSQECELFQGVEDQVTELKRDLNLLSSFLKDADAKKHTSAVVKNCVEEIKEIIYDGEDTIETFVLEQNLGKTSGIKKSIRRLACIIPDRRRYALGIGGLSNRISKVIRDMQSFGVQQAIVDGGYKQPQGDKQREMRPRFSKDDDSDFVGLEANVKKLVGYLVDEANVQVVSITGMGGLGKTTLAKQVFNHEDVKHQFDGLSWVCVSQDFTRMNVWQKILRDLKPKEEEKKIMEMTQDTLQGELIRLLETSKSLIVLDDIWEKEDWELIKPIFPPTKGWKVLLTSRNESVAMRRNTSYINFKPECLTTEDSWTLFQRIALPMKDAAEFKIDEEKEELGKLMIKHCGGLPLAIRVLGGMLAEKYTSHDWRRLSENIGSHLVGGRTNFNDDNNNTCNYVLSLSFEELPSYLKHCFLYLAHFPDDYEINVKNLSYYWAAEGIFQPRHYDGEIIRDVGDVYIEELVRRNMVISERDVKTSRFETCHLHDMMREVCLLKAKEENFLQITSSRTSTGNSLSIVTSRRLVYQYPITLDVEKDINDPKLRSLVVVANTYMFWGGWSWMLLGSSFIRLELLRVLDIHRAKLKGGKLASSIGQLIHLRYLNLKHAEVTHIPYSLGNLKLLIYLNLVILVSGSTLVPNVLKEMQQLRYLALPKDMGRKTKLELSNLVKLETLKNFSTKNCSLEDLRGMVRLRTLTIELRKETSLETLAASIGGLKYLESLTITDLGSEMRTKEAGIVFDFVYLKTLTLKLYMPRLSKEQHFPSHLTTLYLQHCRLEEDPMPILEKLHQLKELELRRKSFSGKEMVCSSGGFPQLQKLSIKGLEEWEDWKVEESSMPVLHTLDIRDCRKLKQLPDEHLPSHLTSISLFFCCLEEDPMPTLERLVHLKELQLLFRSFSGRIMVCAGSGFPQLHKLKLSELDGLEEWIVEDGSMPQLHTLEIRRCPKLKKLPNGFPQLQNLELNELEEWEEWIVEDGSMPLLHTLRIWNCPKLKQLPDGLRFIYSLKNLTVPKRWKKRLSKGGEDYYKVQHIPSVEFY*
>Athaliana_AT4G10780.1 pacid=19646286 transcript=AT4G10780.1 locus=AT4G10780 ID=AT4G10780.1.TAIR10 annot-version=TAIR10
MGSCISLQISCDQVLTRAYSCFFSLGNYIHKLKDNIVALEKAIEDLTATRDDVLRRVQMEEGKGLERLQQVQVWLKRVEIIRNQFYDLLSARNIEIQRLCFYSNCSTNLSSSYTYGQRVFLMIKEVENLNSNGFFEIVAAPAPKLEMRPIQPTIMGRETIFQRAWNRLMDDGVGTMGLYGMGGVGKTTLLTQIHNTLHDTKNGVDIVIWVVVSSDLQIHKIQEDIGEKLGFIGKEWNKKQESQKAVDILNCLSKKRFVLLLDDIWKKVDLTKIGIPSQTRENKCKVVFTTRSLDVCARMGVHDPMEVQCLSTNDAWELFQEKVGQISLGSHPDILELAKKVAGKCRGLPLALNVIGETMAGKRAVQEWHHAVDVLTSYAAEFSGMDDHILLILKYSYDNLNDKHVRSCFQYCALYPEDYSIKKYRLIDYWICEGFIDGNIGKERAVNQGYEILGTLVRACLLSEEGKNKLEVKMHDVVREMALWTLSDLGKNKERCIVQAGSGLRKVPKVEDWGAVRRLSLMNNGIEEISGSPECPELTTLFLQENKSLVHISGEFFRHMRKLVVLDLSENHQLDGLPEQISELVALRYLDLSHTNIEGLPACLQDLKTLIHLNLECMRRLGSIAGISKLSSLRTLGLRNSNIMLDVMSVKELHLLEHLEILTIDIVSTMVLEQMIDAGTLMNCMQEVSIRCLIYDQEQDTKLRLPTMDSLRSLTMWNCEISEIEIERLTWNTNPTSPCFFNLSQVIIHVCSSLKDLTWLLFAPNITYLMIEQLEQLQELISHAKATGVTEEEQQQLHKIIPFQKLQILHLSSLPELKSIYWISLSFPCLSGIYVERCPKLRKLPLDSKTGTVGKKFVLQYKETEWIESVEWKDEATKLHFLPSTKLVYILS*
>Athaliana_AT4G16990.4 pacid=19645142 transcript=AT4G16990.4 locus=AT4G16990 ID=AT4G16990.4.TAIR10 annot-version=TAIR10
MLENIAKDVSNKLFPPSNNFSDFVGIEAHIEALISMLRFDSKKARMIGICGPSETGKTTIGRALYSRLKSDFHHRAFVAYKRKIRSDYDQKLYWEEQFLSEILCQKDIKIEECGAVEQRLKHTKVLIVLDDVDDIELLKTLVGRIRWFGSESKIVVITQKRELLKAHNIAHVYEVGFPSEELAHQMFCRYAFGKNSPPHGFNELADEAAKIAGNRPKALKYVGSSFRRLDKEQWVKMLSEFRSNGNKLKISYDELDGKGQDYVACLTNGSNSQVKAEWIHLALGVSILLNIRSDGTTILKHLSYNRSMAQQAKIWWYENLERVCKKYNICGIDSSTDGGGSTYGQCSNSQFQRNMDASPGGNKTSNQSTKDSPRASQVEKEKIEYCEPHVYITPAIFSDGTRAPKYVESSSRRVTQVHHAKTWWPENCEKVYENHNNIYGIDRSIDGGDKFEGKSKVSDGGLDGKDQGSMYGQSSNSELQINMDADNRRCEPVSEMLFKNYNVCSPNAHMPAGLTDVNCSNPQSQRKLDASLKKDKIVHEWIRTGSGFFFDFQGPKSIVSAAQVDEKNFEYCEQGVYITLGILSGGIIVLKHLEFSRRMAQQAKVWWSENWIKVYQEHNICGIDKSFDGRFDDRRVIRQLRPN*
>Athaliana_AT5G18370.1 pacid=19667773 transcript=AT5G18370.1 locus=AT5G18370 ID=AT5G18370.1.TAIR10 annot-version=TAIR10
MAIAEVIGFFTLVCVIWYWVYKKHKNLQLKICRSSIESSSSSSSLSSPPSLSSPISRTWTHQVFPSFRGEDVRKGFLSHIQKEFKSKGIVPFIDDEMKRGESIGPGLFQAIRESKIAIVLLSKNYASSSWCLNELVEIMNCREEIGQTVMTVFYQVDPSDVRKQTGDFGKAFKKTCVGKTQEVKQRWSRALMDVANILGQDSRKWDKEADMIVKVAKDVSDVLSYTPSRDFDDYVGIRPHITRINSLLCLESSDVRMIGILGPPGIGKTTIARVLYDQISEKFQFSAFIENIRLSYWKGWHDEGNLDFPVEIMTGDRQRKLNLQRRLLSELFNQKDIQVRHLGAVQERLRDHKVLVILDGVDQLEQLTALAKETQWFGYGSRIIITTQDQRLLRAHEINHVYKVDLPATDEALQIFCLYAFGQKFPYDGFKKLAREFTALAGELPLGLRVLGSYLRGMSLEEWKNALPRLRTSLDGEIEKTLRFAYNVLSDKDKSLFLHIACLFNGCQVNHVKQWLANSSLDVNHGFEVLSNKSLISTDMGLVRMHSLLQQLGVDIVRKQSIGEPEKRQFLVDVNEISDVITDNTGTGTILGIMLHVSKIEDVLVIEETVFDRMTNLQFLILDECLRDKLNLPLGLNCLPRKIRLLRWDYCPLSIWPSKFSAKFLVELIMRANKFEKLWEGIQPLKNLKRMELGDARNLKEIPDLSNATNLESLLLSFCTSLLEIPSSIRGTTNLKELDLGGCASLVKLSSCICNATSLEELNLSACSNLVELPCALPGDSNMRSLSKLLLNGSSRLKTFPEISTNIQELNLSGTAIEEVPSSIRLWSRLDKLDMSRCKNLKMFPPVPDGISVLNLSETEIEDIPPWVENLSQLRHFVMIRCKKLDNISLSRISKMEGVHCLQITRGDEDVSGDSIVNIRWYSNFPNQWTLQSDMLQICLPELVYTSPVSLHFISNEFKTIPDCIKNLSQLHQLSFYRCHKLVSLPQLSDCLSSLDAENCVSLETIDGSFHNPDIRLNFLNCNNLNQEARELIQKSVCKHALLPSGEVPAYFIHRAIGDSVTIHLKERHLPLYLIFKASLVLFNDDEINYDYDDDDDDDYDEEVIVYGDYDSYPHSDDYTKQETMRLSCRVEGKQNGLTIQYGSSVHLLPTPHRYTEHVYIFEASFSLGECNSPEAESELVFDFKVHDYFWAIKECGLRLLELPHAHGDD*
>Athaliana_AT5G48620.1 pacid=19667650 transcript=AT5G48620.1 locus=AT5G48620 ID=AT5G48620.1.TAIR10 annot-version=TAIR10
MAEGFVSFGLEKLWDLLSRESERLQGIDEQLDGLKRQLRSLQSLLKDADAKKHGSDRVRNFLEDVKDLVFDAEDIIESYVLNKLRGEGKGVKKHVRRLARFLTDRHKVASDIEGITKRISDVIGEMQSFGIQQIIDGVRSLSLQERQRVQREIRQTYPDSSESDLVGVEQSVEELVGHLVENDIYQVVSIAGMGGIGKTTLARQVFHHDLVRRHFDGFAWVCVSQQFTLKHVWQRILQELQPHDGNILQMDESALQPKLFQLLETGRYLLVLDDVWKKEDWDRIKAVFPRKRGWKMLLTSRNEGVGIHADPTCLTFRASILNPEESWKLCERIVFPRRDETEVRLDEEMEAMGKEMVTHCGGLPLAVKALGGLLANKHTVPEWKRVSDNIGSQIVGGSCLDDNSLNSVNRILSLSYEDLPTHLKHRFLYLAHFPEDSKIYTQDLFNYWAAEGIYDGSTIQDSGEYYLEELVRRNLVIADNRYLSLEFNFCQMHDMMREVCLSKAKEENFLQIIKDPTSTSTINAQSPSRSRRFSIHSGKAFHILGHRNNPKVRSLIVSRFEEDFWIRSASVFHNLTLLRVLDLSRVKFEGGKLPSSIGGLIHLRYLSLYGAVVSHLPSTMRNLKLLLFLNLRVDNKEPIHVPNVLKEMLELRYLSLPQEMDDKTKLELGDLVNLEYLWYFSTQHSSVTDLLRMTKLRNLGVSLSERCNFETLSSSLRELRNLEMLNVLFSPEIVMVDHMGEFVLDHFIHLKQLGLAVRMSKIPDQHQFPPHLAHIHLVHCVMKEDPMPILEKLLHLKSVALSYGAFIGRRVVCSKGGFPQLCALGISGESELEEWIVEEGSMPCLRTLTIHDCEKLKELPDGLKYITSLKELKIREMKREWKEKLVPGGEDYYKVQHIPDVQFINCDL*
>Athaliana_AT1G50180.1 pacid=19657159 transcript=AT1G50180.1 locus=AT1G50180 ID=AT1G50180.1.TAIR10 annot-version=TAIR10
MAEAIVSVTVQKLGQLLLEEPLFLFGIGDQVKQLQDELKRLNCFLKDADEKQHESERVRNWVAGIREASYDAEDILEAFFLKAESRKQKGMKRVLRRLACILNEAVSLHSVGSEIREITSRLSKIAASMLDFGIKESMGREGLSLSDSLREQRQSFPYVVEHNLVGLEQSLEKLVNDLVSGGEKLRVTSICGMGGLGKTTLAKQIFHHHKVRRHFDRFAWVYVSQDCRRRHVWQDIFLNLSYKDENQRILSLRDEQLGEELHRFLKRNKCLIVLDDIWGKDAWDCLKHVFPHETGSEIILTTRNKEVALYADPRGVLHEPQLLTCEESWELLEKISLSGRENIEPMLVKKMEEIGKQIVVRCGGLPLAITVLGGLLATKSTWNEWQRVCENIKSYVSNGGSSNGSKNMLVADVLCLSYEYLPPHVKQCFLYFAHYPEDYEVHVGTLVSYCIAEGMVMPVKHTEAGTTVEDVGQDYLEELVKRSMVMVGRRDIVTSEVMTCRMHDLMREVCLQKAKQESFVQVIDSRDQDEAEAFISLSTNTSRRISVQLHGGAEEHHIKSLSQVSFRKMKLLRVLDLEGAQIEGGKLPDDVGDLIHLRNLSVRLTNVKELTSSIGNLKLMITLDLFVKGQLYIPNQLWDFPVGKCNPRDLLAMTSLRRLSINLSSQNTDFVVVSSLSKVLKRLRGLTINVPCEPMLPPVDVTQLVSAFTNLCELELFLKLEKLPGEQSFSSDLGALRLWQCGLVDDPFMVLEKLPNLKILQLFEGSFVGSKLCCSKNLENLEEWTVEDGAMMRLVTVELKCCNKLKSVPEGTRFLKNLQEVEIGNRTKAFKDKLISGGEDFYKVQHVPCVVFENCEL*
>Athaliana_AT5G18350.1 pacid=19671409 transcript=AT5G18350.1 locus=AT5G18350 ID=AT5G18350.1.TAIR10 annot-version=TAIR10
MQPNRASSSLSSTPTRTWTHHVFLSFRGEDVRKGFLSHIQKEFERKGIFPFVDTKMKRGSSIGPVLSDAIIVSKIAIVLLSKNYASSTWCLNELVNIMKCREEFGQTVMTVFYEVDPSDVRKQTGDFGIAFETTCVGKTEEVKQSWRQALIDVSNIVGEVYRIWSKESDLIDKIAEDVLDELNYTMSRDFDGYVGIGRHMRKMKSLLCLESGDVRMIGIVGPPGIGKTTIARALRDQISENFQLTAFIDDIRLTYPRRCYGESGLKPPTAFMNDDRRKIVLQTNFLSEILNQKDIVIHNLNAAPNWLKDRKVLVILDDVDHLEQLDAMAKETGWFGYGSRIIITTQDRKLLKAHNIDYIYEVGLPRKDDALQIFCLSAFGQNFPHDDFQYLACEVTQLAGELPLGLKVLGSYLKGMSLEEWKNALPRLKTCLDGDIEKTLRYSYDALSRKDQALFLHIACLFRGYEVGHVKQWLGKSDLDVDHGLDVLRQKSLISIDMGFLNMHSLLQQLGVEIVRNQSSQEPRERQFLVDVNDISDVFTYNTAGTKSILGIRLNVPEIEEKIVIDELVFDGMTNLQFLFVNEGFGDKLSLPRGLNCLPGKLRVLHWNYCPLRLWPSKFSANFLVELVMRGNNFEKLWEKILPLKSLKRMDLSHSKDLKEIPDLSNATNLEELDLSSCSGLLELTDSIGKATNLKRLKLACCSLLKKLPSSIGDATNLQVLDLFHCESFEELPKSIGKLTNLKVLELMRCYKLVTLPNSIKTPKLPVLSMSECEDLQAFPTYINLEDCTQLKMFPEISTNVKELDLRNTAIENVPSSICSWSCLYRLDMSECRNLKEFPNVPVSIVELDLSKTEIEEVPSWIENLLLLRTLTMVGCKRLNIISPNISKLKNLEDLELFTDGVSGDAASFYAFVEFSDRHDWTLESDFQVHYILPICLPKMAISLRFWSYDFETIPDCINCLPGLSELDVSGCRNLVSLPQLPGSLLSLDANNCESLERINGSFQNPEICLNFANCINLNQEARKLIQTSACEYAILPGAEVPAHFTDQDTSGSLTINITTKTLPSRLRYKACILLSKGNINLEDEDEDSFMSVSCHVTGKQNILILPSPVLRGYTDHLYIFDYSFSLHEDFPEAKEATFSELMFDFIVHTKSWNVKSCGVHLFEEKNLPEKNEVTPCVCVISLKQMDLSKSENLKEIPDLSKAINIEELCLSYCGSLVPRSRLYHTSLQAAFSEFIRINLQQERE*
>Athaliana_AT4G09420.1 pacid=19647771 transcript=AT4G09420.1 locus=AT4G09420 ID=AT4G09420.1.TAIR10 annot-version=TAIR10
MYSSSSSSTPKFDVFLSFSVEAETLVSDLRSSFSENGITMKDDDLEKGVSSLGSERSEGIRESKVAVVVISQSYAISAQCLNELQTIVNFHDERRISILPIFYGVDYDDVRNQIKELAASFRKLGKEYPSEKVQAWMIALIKLINISRSDSRIHDDETTIDMVITSQVKQILLDKDKQINLKATISHTVSNKQINSLTTKNVGLIGLDRHMLALNELLDLKSNEEVRLIGICGQGGVGKTTLARYVYEELFKNFHAHVFVDNAGKIYKQDTDESHSQKSLTSKEIQEGTQTVTRTLTVASDFIKSTVSHQRSLLVVDCVDNIKQLEEIANIVGLCFPGSRVILVTQDKKLLDDFGVEHVYEVQSLRYDEALQVFSQSAFNQQHPPASFESLSFRAVRVAGFLPLLLKILGSSLQDKDGKYWEKELQRLEGGQEKAIMEVMKKSCTREKVPTFIFPLN*
>Athaliana_AT5G47260.1 pacid=19668885 transcript=AT5G47260.1 locus=AT5G47260 ID=AT5G47260.1.TAIR10 annot-version=TAIR10
MGNNFSVESPSLAPFLCGKRKYLYNLERNLEALHKVMQDLNAMRNDLLKRLSKEEEIGLQGLQEVKEWISMVEEIEPKANRLLDESVSEIQRLSRYGYCSLIPASTYRYSEKVLTTMEGVETLRSKGVFEAVVHRALPPLVIKMPPIQLTVSQAKLLDTAWARLMDINVGTLGIYGRGGVGKTTLLTKLRNKLLVDAFGLVIFVVVGFEEVESIQDEIGKRLGLQWRRETKERKAAEILAVLKEKRFVLLLDGIQRELDLEEIGVPFPSRDNGCKIVFTTQSLEACDESKWVDAKVEITCLSPEEAWDLFQETVGENTLRSHQDIPKLARVVASTCRGLPLALNLIGEAMSGKRTVREWRYTIHVLASSTAEFPDMEDGTLPILKSIYDNMSDEIIRLCFLYCALFPENLDIGKEDLVNYWICEGILAKEDREEAEIQGYEIICDLVRMRLLMESGNGNCVKMHGMVREMALWIASEHFVVVGGERIHQMLNVNDWRMIRRMSVTSTQIQNISDSPQCSELTTLVFRRNRHLKWISGAFFQWMTGLVVLDLSFNRELAELPEEVSSLVLLRFLNLSWTCIKGLPLGLKELKSLIHLDLDYTSNLQEVDVIASLLNLQVLRLFHSVSMDLKLMEDIQLLKSLKELSLTVRGSSVLQRLLSIQRLASSIRRLHLTETTIVDGGILSLNAIFSLCELDILGCNILEITIDWRCTIQREIIPQFQNIRTMTIHRCEYLRDLTWLLLAPCLGELSVSECPQMEEVISKDKAMAKLGNTSEQPFQNLTKLVLDGLPKLESIYWTPLPFPVLEYLVIRRCPELRRLPFNSESTIGNQVETIIEEQVIKIVEWEDEATKQRFSHFNNRDFVQMAEDPKMDGLTSESHPIQTIDLVGTTGSGETATANNIQGKKVVQSGTHATVVTMECQTYKVFTPDCPINNMIDTPGTNFLLCYT*
>Athaliana_AT1G59780.1 pacid=19649659 transcript=AT1G59780.1 locus=AT1G59780 ID=AT1G59780.1.TAIR10 annot-version=TAIR10
MQDLYMVDSIVSFGVEKLWKLLSQEYERFQGVEEQITELRDDLKMLMAFLSDADAKKQTRALARNCLEEIKEITYDAEDIIEIFLLKGSVNMRSLACFPGGRREIALQITSISKRISKVIQVMQNLGIKSDIMDGVDSHAQLERKRELRHTFSSESESNLVGLEKNVEKLVEELVGNDSSHGVSITGLGGLGKTTLARQIFDHDKVKSHFDGLAWVCVSQEFTRKDVWKTILGNLSPKYKDSDLPEDDIQKKLFQLLETKKALIVFDDLWKREDWYRIAPMFPERKAGWKVLLTSRNDAIHPHCVTFKPELLTHDECWKLLQRIAFSKQKTITGYIIDKEMVKMAKEMTKHCKRLPLAVKLLGGLLDAKHTLRQWKLISENIISHIVVGGTSSNENDSSSVNHVLSLSFEGLPGYLKHCLLYLASYPEDHEIEIERLSYVWAAEGITYPGNYEGATIRDVADLYIEELVKRNMVISERDALTSRFEKCQLHDLMREICLLKAKEENFLQIVTDPTSSSSVHSLASSRSRRLVVYNTSIFSGENDMKNSKLRSLLFIPVGYSRFSMGSNFIELPLLRVLDLDGAKFKGGKLPSSIGKLIHLKYLSLYQASVTYLPSSLRNLKSLLYLNLRINSGQLINVPNVFKEMLELRYLSLPWERSSLTKLELGNLLKLETLINFSTKDSSVTDLHRMTKLRTLQILISGEGLHMETLSSALSMLGHLEDLTVTPSENSVQFKHPKLIYRPMLPDVQHFPSHLTTISLVYCFLEEDPMPTLEKLLQLKVVSLWYNAYVGRRMVCTGGGFPPLHRLEIWGLDALEEWIVEEGSMPLLHTLHIVDCKKLKEIPDGLRFISSLKELAIRTNEKVFQKKVSKGGEDYYKMQHVPLIRYNWPQEPENNEVIYSFPSPII*
>Athaliana_AT1G63750.2 pacid=19649473 transcript=AT1G63750.2 locus=AT1G63750 ID=AT1G63750.2.TAIR10 annot-version=TAIR10
MIKKIARDVSYKLNATPSKDFEDMMGLEAHLKKIQSLLRLDYKDEALIIGISGPAGIGKSTIARALESRLSDRFQLTCFMDLRGSENNGLHDYGQQLRLQEQLLAKVLNQDGTRICHLGVLQQRLSDLRVLIILDDVSDIKQLKALAKETTWFGPGSRIIVTTENKDLLQQRGIDSTYHVGFPSREEALEIFCKFAFEQSSPPHAFEKLAARITHLCGNLPLGLCVMGSSLFGKKQDEWEFVVHRLETNPGQEIDDVLRVGYERLHENDQMLFLHIAIFFNYRDRDLVEAMLADDGNLDVGNWLKFLINKSLIEIYRTGQIVMHKLLQQVGRQAIRRQEPWKRQILINANEICDLLRYEKGTSCNVSGISFDTSGISEVTICDGAFKRLHDLRFLHVYKSRDDGNNRVHIPEKVEFPPRLRLLHWAAYPSKSLPPTFNLECLVELNMRESLVEKLWEGTQHLKNLKYMDLTESKNLKELPDLSNATNLEYFYLDNCESLVEIPSSFAHLHKLEWLEMNNCINLQVIPAHMNLTSVKQVNMKGCSRLRKFPVISRHIEALDISDNTELEDMPASIASWCHLVYLDMSHNEKLQGLTQLPTSLRHLNLSYTDIESIPDCIKALHQLEELCLSGCTRLASLPDLPCSIKALEAEDCESLESVSSPLYTPSARLSFTNCFKLGGEAREAIIRRSSDSTGSVLLPGREVPAEFDHRAQGNSLSILLPLGGNSQFMVCVVISPRHDITKMSNESELLCRINGESCSYDEEFDIVDVSNCRREHLFIFHSGLLRMGRSEAGTEMVFEFSSALQEDFDIIECGVKIWTPQSIRRGYLAFGEDDDGTDGVICDTEDVDQMTDETKGGNNGGSSDEEDGKIHMYSHESGETSESESESEKEDESEPRETSEADADGDYESVSRKRAKKTTSASTDLKLVSIDYLRISNLLKYIFLILVLLLILVVLMSMRLFLA*
>Athaliana_AT5G51630.3 pacid=19667399 transcript=AT5G51630.3 locus=AT5G51630 ID=AT5G51630.3.TAIR10 annot-version=TAIR10
MASSSSRSWTYDVFPSFSGEDVRKSFLSHLLKKLHRKSINTFIDNNIERSHAIAPDLLSAINNSMISIVVFSKKYASSTWCLNELVEIHKCYKELTQIVIPIFYEVDPSDVRKQTREFGEFFKVTCVGKTEDVKQQWIEALEEVASIAGHDSKNWPNEANMIEHIAKDVLNKLIATSSSNCFGDLVGIEAHLKAVKSILCLESEEARMVGILGPSGIDQKDLKISQLGVVKQRLKHKKVLIVLDDVDNLELLKTLVGQTGWFGPGSRIIVTTQDRILLKSHKIDHIYEVGYPSRKLALRILCRSAFDRNSPPDGFMQLANEVTELVGNLPLALNIMGSSLKGRDKEEWIEMMPSLRNSLVDGEILKTLRVSYDRLHGNYQEIFLYIACLLNCCGVEYIISMLGDNAIIGLKILAEKSLIHISPLDKTVEMHSLLQKLGRKIVRDESFGNPGKRRFLLDAEDICDVFTDNTGTETVLGISLNTLEINGTLSVDDKSFQGMHNLQFLKVFENWRRGSGEGILSLPQGLNSLPRKLRLLHWYKFPLRCMPSNFKAEYLVNLEMAYSQLERLWEGTQQLGSLKKMDLSKSENLKEIPDLSYAVNLEEMDLCSCKSLVTLPSSVRNLDKLRVLRMSSCSNVEVLPTDLNLESLDLLNLEDCSQLRSFPQISRNISILNLSGTAIDEESSLWIENMSRLTHLRWDFCPLKSLPSNFRQEHLVSLHMTHSKLEKLWEGAQPFGNLVNIDLSLSEKLKEFPNLSKVTNLDTLDLYGCKSLVTVPSSIQSLSKLTELNMRRCTGLEALPTDVNLESLHTLDLSGCSKLTTFPKISRNIERLLLDDTAIEEVPSWIDDFFELTTLSMKGCKRLRNISTSICELKCIEVANFSDCERLTEFDDASMVRRILRTIDDLIALYEEASFLHAIFVLCRKLVSICAMVFKYPQALSYFFNSPEADLIFANCSSLDRDAETLILESNHGCAVLPGGKVPNCFMNQACGSSVSIPLHESYYSEEFLGFKACIVLETPPDLNFKQSWIWVRCYFRDKCVEHSVQFSWDSNKMDHLLMINFRLPTKEIIGCPSQLDTDDLMFFFYHHMYYACNSYVNPSPCSVQRIKGCGIKFWDVSPRVLSQSELDTYFSWPVKGEGEAEGESEGESEDEQEEDEDEDAYLEIEDDSSLSSFVGGGEYW*
>Athaliana_AT5G48770.1 pacid=19669410 transcript=AT5G48770.1 locus=AT5G48770 ID=AT5G48770.1.TAIR10 annot-version=TAIR10
MASSSLSSPPPCNYDVFLSFRGEDTRRTIVSHLYAALGAKGIITFKDDQDLEVGDHISSHLRRAIEGSKFAVVVLSERYTTSRWCLMELQLIMELYNLGKLKVLPLFYEVDPSDVRHQRGSFGLERYQGPEFADIVQRWRVALCMVANLSGMVSRYCADEAMMLEEIVEVISSRLASMQATSFEDLVGMEAHMENIRPLLKKDFDAEVCMVGIWGMGGIGKTTIAKYLYEQLASQFPAHSFIEDVGQICKKVDLKCIQQQLLCDILSTKRVALMSIQNGANLIRSRLGTLKVLFVLDGVDKVEQLHALAKEASWFGPGSRIIITTRDRRLLDSCRVTNKYEVKCLQNEDSLKIVKNIAFAGGVPTLDGYERFAIRASQLAQGLPLALVAFGSFLRGATSIDEWEDAIDTLETAPHQNIMDILRSSYTNLDLRDKTIFIRVACLFNGEPVSRVSTLLSETKRRIKGLAEKSLIHISKDGYIDIHSLIKQMAREIVVEESLYIPRQQRILWDPHNSYGVLESKTGTERIQGMTLHMCELPRAASIDGSAFEQMENLIFLKFFKHLNDRESKLNINSKNRMVLPRSLRLLHWDAYPLTTLLPTFPLSRLVELHLRYSNLENLWDGKMSLLELRMLDVTGSKNLTKLPDLSRATKLEELIAKGCTRLEQIPETIGSLPSLKKLDVSHCDRLINLQMIIGELPALQKRSPGLFRQASLSFPDAVVTLNSLTSLAIHGKLNFWLSHLRGKADHLCFSSEQWTPNKFLKQVQKTPKLMSEFYGFKSLDIMQFIYRKDSASFQCYSFSDFLWLTELNLINLNIESIPDDIGLLQVLQKLDLSGNDFTCLPTDMENLSSMKSLRLCNCLKLQTLPKLPQLETLKLSNCILLQSPLGHSAARKDERGYRLAELWLDNCNDVFELSYTFSHCTNLTYLDLSGNDMVTMPVTIRFLRLLNTLCLNDCKKLKSMVQLPPNLTSLYARGCTSLEIIHLPLDHSIKHVDLSYCPKLNEVANLMDRFLRCGRKEEVPQRFACLSGSRVPIYFDYQAREYSREISIPPIWHASEFVGFDACIIIACQSPYHIKLSSSSYSCKQEDNQSYRIDLKPDFVLPPESTRSSNDKEAFSAHHMFIFHVPSNVDFNEFSLEPKLVISEEFQSTPGRIISYGVRVVLKTEEDDRNYDINCGNLSKKRKTDMLTI*
>Athaliana_AT1G56510.1 pacid=19654075 transcript=AT1G56510.1 locus=AT1G56510 ID=AT1G56510.1.TAIR10 annot-version=TAIR10
MASSSSSPRNWRYNVFTSFHGPDVRIKFLSHLRQQFVYNGITMFDDNGIERSQIIAPALKKAIGESRVAIVLLSKNYASSSWCLDELLEILKCKEYIGQIVMTVFYEVDPSHVRKQTGDFGIAFKETCAHKTEEERSKWSQALTYVGNIAGEDFIHWKDEAKMIEKIARDVSTKINVTPCRDFDDMVGLERHLKEMVSLLDLDKEGVKMVGISGPAGIGKSTIAKALHSRHSSTFQHNCFVDNLWENYKICTGEHGVKLRLHEQFVSKILKQNGLELTHLSVIKDRLQDKKVLIILDDVESLAQLETLADMTWFGPGSRVIVTTENKEILQQHGIGDIYQVGYPSESEALTIFCLSAFKQASPPDGFMDLADEVVRICDKLPLALCVLGSSLLRKSQTDWEDELPRLRNCLDGIESVLKVGFESLNEKDQALFLYITVFFNYECADHVTLMLAKSNLNVRLGLKNLANRYLIHIDHDQKKRVVVHRLLRVMAIQVCTKQKPWKSQILVDAEKIAYVLEEATGNRSIKGVSFDTAEIDELMISPKAFEKMCNLLFLKVYDAGWHTGKRKLDIPEDIKFPRTIRLFHWDAYSGKRLPSSFFAENLVEVNMQDSELQKLWEGTQCLANLKKIDLSRSSCLTELPDLSNATNLEDLYVGSCTALVELPSSIGNLHKLAHIMMYSCESLEVIPSLINLTSLTFLNMNKCSRLRRFPDIPTSIEDVQVTGTTLEELPASLTHCSGLQTIKISGSVNLKIFYTELPVSVSHINISNSGIEWITEDCIKGLHNLHDLCLSGCKRLVSLPELPRSLKILQADDCDSLESLNGHLNTPNAELYFANCFKLDAEARRAIIQQSFVSGWALLPGLEVPPEFGHRARGNSLIIPYSASNRFKVCVVMSLNHHQPFELVPRNLLYRWTVIGDSVSSDEKTFHLSHMFNADSVNSKLQKPHLFIFHSCLPFIFHSCLPFIFDISNIMLEFSSEYKDFDILECGVQILTDETDERNIWGSLVF*
>Athaliana_AT1G72890.2 pacid=19649260 transcript=AT1G72890.2 locus=AT1G72890 ID=AT1G72890.2.TAIR10 annot-version=TAIR10
MNTIFKKLSCFKKKVKSLRIFESRSLSSSSSSSFTPQKFDVFLSFRGKDTRKNFVSFLYKALVSKGIRTFKDDEELERGRPIPPELRQAIKGSRIAVVVVSVTYPASSWCLEELREILKLEKLGLLTVIPIFYEINPSDVRRQSGVVSKQFKKHEKRQSRERVKSWREALTKLASLSGECSKNWEDLSNRFSKFRFLSLFLKGLRLCFSREDDSKLVDGITEKISTKLFSEKPRNDNILIGIDQHMGELYPLFNLNSNEDVQVIGIWGRGSNGRSALASHVYQNIKHHFEAHCFLEDVRRISLHFRDSHLQDELLSNMQGEGLTTKNCHRCLKTIKARLRNKKVLLVANDVDKLEQFDALAEEFSWFGPGSRIIITTQDRQLLISSVVRSVYEVKLLRCYAVRELFRSNAFKERERDDPVGFDQSTYRAMYISGHVFLTLRYIFTLLCDRVNVTPFFYIWMCHLCMDLCTIHLVNYFILKTVHNKFI*
>Athaliana_AT1G59218.1 pacid=19654815 transcript=AT1G59218.1 locus=AT1G59218 ID=AT1G59218.1.TAIR10 annot-version=TAIR10
MAGELISFGIQNLWNLLSQECELFQGVEDQVTELKRDLNLLSSFLKDADAKKHTSAVVKNCVEEIKEIIYDGEDTIETFVLEQNLGKTSGIKKSIRRLACIIPDRRRYALGIGGLSNRISKVIRDMQSFGVQQAIVDGGYKQPQGDKQREMRPRFSKDDDSDFVGLEANVKKLVGYLVDEANVQVVSITGMGGLGKTTLAKQVFNHEDVKHQFDGLSWVCVSQDFTRMNVWQKILRDLKPKEEEKKIMEMTQDTLQGELIRLLETSKSLIVLDDIWEKEDWELIKPIFPPTKGWKVLLTSRNESVAMRRNTSYINFKPECLTTEDSWTLFQRIALPMKDAAEFKIDEEKEELGKLMIKHCGGLPLAIRVLGGMLAEKYTSHDWRRLSENIGSHLVGGRTNFNDDNNNTCNYVLSLSFEELPSYLKHCFLYLAHFPDDYEINVKNLSYYWAAEGIFQPRHYDGEIIRDVGDVYIEELVRRNMVISERDVKTSRFETCHLHDMMREVCLLKAKEENFLQITSSRTSTGNSLSIVTSRRLVYQYPITLDVEKDINDPKLRSLVVVANTYMFWGGWSWMLLGSSFIRLELLRVLDIHRAKLKGGKLASSIGQLIHLRYLNLKHAEVTHIPYSLGNLKLLIYLNLVILVSGSTLVPNVLKEMQQLRYLALPKDMGRKTKLELSNLVKLETLKNFSTKNCSLEDLRGMVRLRTLTIELRKETSLETLAASIGGLKYLESLTITDLGSEMRTKEAGIVFDFVYLKTLTLKLYMPRLSKEQHFPSHLTTLYLQHCRLEEDPMPILEKLHQLKELELRRKSFSGKEMVCSSGGFPQLQKLSIKGLEEWEDWKVEESSMPVLHTLDIRDCRKLKQLPDEHLPSHLTSISLFFCCLEEDPMPTLERLVHLKELQLLFRSFSGRIMVCAGSGFPQLHKLKLSELDGLEEWIVEDGSMPQLHTLEIRRCPKLKKLPNGFPQLQNLELNELEEWEEWIVEDGSMPLLHTLRIWNCPKLKQLPDGLRFIYSLKNLTVPKRWKKRLSKGGEDYYKVQHIPSVEFY*
>Athaliana_AT4G26090.1 pacid=19643778 transcript=AT4G26090.1 locus=AT4G26090 ID=AT4G26090.1.TAIR10 annot-version=TAIR10
MDFISSLIVGCAQVLCESMNMAERRGHKTDLRQAITDLETAIGDLKAIRDDLTLRIQQDGLEGRSCSNRAREWLSAVQVTETKTALLLVRFRRREQRTRMRRRYLSCFGCADYKLCKKVSAILKSIGELRERSEAIKTDGGSIQVTCREIPIKSVVGNTTMMEQVLEFLSEEEERGIIGVYGPGGVGKTTLMQSINNELITKGHQYDVLIWVQMSREFGECTIQQAVGARLGLSWDEKETGENRALKIYRALRQKRFLLLLDDVWEEIDLEKTGVPRPDRENKCKVMFTTRSIALCNNMGAEYKLRVEFLEKKHAWELFCSKVWRKDLLESSSIRRLAEIIVSKCGGLPLALITLGGAMAHRETEEEWIHASEVLTRFPAEMKGMNYVFALLKFSYDNLESDLLRSCFLYCALFPEEHSIEIEQLVEYWVGEGFLTSSHGVNTIYKGYFLIGDLKAACLLETGDEKTQVKMHNVVRSFALWMASEQGTYKELILVEPSMGHTEAPKAENWRQALVISLLDNRIQTLPEKLICPKLTTLMLQQNSSLKKIPTGFFMHMPVLRVLDLSFTSITEIPLSIKYLVELYHLSMSGTKISVLPQELGNLRKLKHLDLQRTQFLQTIPRDAICWLSKLEVLNLYYSYAGWELQSFGEDEAEELGFADLEYLENLTTLGITVLSLETLKTLFEFGALHKHIQHLHVEECNELLYFNLPSLTNHGRNLRRLSIKSCHDLEYLVTPADFENDWLPSLEVLTLHSLHNLTRVWGNSVSQDCLRNIRCINISHCNKLKNVSWVQKLPKLEVIELFDCREIEELISEHESPSVEDPTLFPSLKTLRTRDLPELNSILPSRFSFQKVETLVITNCPRVKKLPFQERRTQMNLPTVYCEEKWWKALEKDQPNEELCYLPRFVPN*
>Athaliana_AT4G14370.1 pacid=19645874 transcript=AT4G14370.1 locus=AT4G14370 ID=AT4G14370.1.TAIR10 annot-version=TAIR10
MFDDQEIERSQTIAPALIKAIKESRISIILLSKNYASSSWCLDELLEIVKCKEAMGQIVMTVFYGVDPSDVRKQTGEFGRSFNETCSRSTKEKRRKWSQALNHVGNIAGEHFQNWDNESKMIEKISRDISNKLNSTISRDFDDMVGLEAHLEEMKYLLDLDYKDGAMIVGICGPAGIGKTTIARALYSLLLSSFQLSCFVENLSGSDNRGLDEYGFKLRLQEQLLSKILNQNGMRIYHLGAIQERLCDQKVLIVLDDVNDLKQLEALANETSWFGPGSRIIVTTEDKGLLEQHGINKTYHVGFPSIEEALEIFCIYAFRKSSPPDGFKKLTKRVTNVFDNLPLGLRVMGSSLRGKGEDEWEALLDRLETSLDRNIEGALRVGYDSLQEEEQALFLHIAVFFNYNKDEHVIAMLADSNLDVKQGLKILTNKSLVYRSTSGKIVMHKLLQQVGRKAIQRQEPWKRHILIDAHEICYVLENDTDTRAALGISLDTSGINKVIISEGAFKRMRNLRFLSVYNTRYVKNDQVDIPEDLEFPPHLRLLRWEAYPSNALPTTFHPEYLVELDMKESQLEKLWQGTQPLTNLKKMDLTRSSHLKELPDLSNATNLERLELSYCKSLVEIPSSFSELRKLETLVIHNCTKLEVVPTLINLASLDFFNMHGCFQLKKFPGISTHISRLVIDDTLVEELPTSIILCTRLRTLMISGSGNFKTLTYLPLSLTYLDLRCTGIEKIPDWIKDLHELSFLHIGGCRNLKSLPQLPLSIRWLNACDCESLESVACVSSLNSFVDLNFTNCFKLNQETRRDLIQQSFFRSLRILPGREVPETFNHQAKGNVLTIRPESDSQFSASSRFKACFVISPTRLITGRKRLISLLCRLISKNGDSINEVYHCFSLPDQSPGTQSEHLCLFHYDFHDRDRYFEVDSEILFEFSCTPSDAYEIVQCGVGTYGEEIEQISDWSNASEEIETENISDDVNQYRDRHPCKSDKASKEANVKGHKRKGFWSWLRRR*
>Athaliana_AT4G16950.2 pacid=19647881 transcript=AT4G16950.2 locus=AT4G16950 ID=AT4G16950.2.TAIR10 annot-version=TAIR10
MAASSSSGRRRYDVFPSFSGVDVRKTFLSHLIEALDGKSINTFIDHGIERSRTIAPELISAIREARISIVIFSKNYASSTWCLNELVEIHKCFNDLGQMVIPVFYDVDPSEVRKQTGEFGKVFEKTCEVSKDKQPGDQKQRWVQALTDIANIAGEDLLNGPNEAHMVEKISNDVSNKLITRSKCFDDFVGIEAHIEAIKSVLCLESKEARMVGIWGQSGIGKSTIGRALFSQLSIQFPLRAFLTYKSTSGSDVSGMKLSWEKELLSEILGQKDIKIEHFGVVEQRLKHKKVLILLDDVDNLEFLKTLVGKAEWFGSGSRIIVITQDRQFLKAHDIDLVYEVKLPSQGLALTMLCRSAFGKDSPPDDFKELAFEVAKLAGHLPLGLNVLGSSLRRRGKKEWMEMMPRLRNGLNGDIMKTLRVSYDRLHQKDQDMFLCIACLFNGFEVSYVKDLLEDNVGLTMLSEKSLIRITPDGHIEMHNLLEKLGREIDRAKSKGNPGKRQFLTNFEDIHEVVTEKTGTETLLGIRLPFEEYFSTRPLLIDKESFKGMRNLQYLKIGDWSDGGQPQSLVYLPLKLRLLDWDDCPLKSLPSTFKAEYLVNLIMKYSKLEKLWEGTLPLGSLKKMNLLCSKNLKEIPDLSNARNLEELDLEGCESLVTLPSSIQNAIKLRKLHCSGVILIDLKSLEGMCNLEYLSVDCSRVEGTQGIVYFPSKLRLLLWNNCPLKRLHSNFKVEYLVKLRMENSDLEKLWDGTQPLGRLKQMFLRGSKYLKEIPDLSLAINLEEVDICKCESLVTFPSSMQNAIKLIYLDISDCKKLESFPTDLNLESLEYLNLTGCPNLRNFPAIKMGCSDVDFPEGRNEIVVEDCFWNKNLPAGLDYLDCLMRCMPCEFRPEYLVFLNVRCYKHEKLWEGIQSLGSLEEMDLSESENLTEIPDLSKATNLKHLYLNNCKSLVTLPSTIGNLQKLVRLEMKECTGLEVLPTDVNLSSLETLDLSGCSSLRTFPLISKSIKWLYLENTAIEEILDLSKATKLESLILNNCKSLVTLPSTIGNLQNLRRLYMKRCTGLEVLPTDVNLSSLGILDLSGCSSLRTFPLISTNIVWLYLENTAIGEVPCCIEDFTRLRVLLMYCCQRLKNISPNIFRLRSLMFADFTDCRGVIKALSDATVVATMEDSVSCVPLSENIEYTCERFWGELYGDGDWDLGTEYFSFRNCFKLDRDARELILRSCFKPVALPGGEIPKYFTYRAYGDSLTVTLPRSSLSQSFLRFKACLVVDPLSEGKGFYRYLESEMTFNDVEFKFCCSNRIKECGVRLMYVSQETEYNQQTTRSKKRMRMTSGTSEEYINLAGDQIVADTGLAALNMELSLGEGEASSSTSLEGEALSVDYMITKEQDEDIPFLDPVSGN*
>Athaliana_AT1G15890.1 pacid=19651324 transcript=AT1G15890.1 locus=AT1G15890 ID=AT1G15890.1.TAIR10 annot-version=TAIR10
MGNCVALEISCDQTLNHACGCLFGDRNYILKMEANLEALQNTMQELEERRDDLLRRVVIEEDKGLQRLAQVQGWLSRVKDVCSQVNDLLKAKSIQTERLCLCGYCSKNFISGRNYGINVLKKLKHVEGLLAKGVFEVVAEKIPAPKVEKKHIQTTVGLDAMVGRAWNSLMKDERRTLGLYGMGGVGKTTLLASINNKFLEGMNGFDLVIWVVVSKDLQNEGIQEQILGRLGLHRGWKQVTEKEKASYICNILNVKKFVLLLDDLWSEVDLEKIGVPPLTRENGSKIVFTTRSKDVCRDMEVDGEMKVDCLPPDEAWELFQKKVGPIPLQSHEDIPTLARKVAEKCCGLPLALSVIGKAMASRETVQEWQHVIHVLNSSSHEFPSMEEKILPVLKFSYDDLKDEKVKLCFLYCSLFPEDYEVRKEELIEYWMCEGFIDGNEDEDGANNKGHDIIGSLVRAHLLMDGELTTKVKMHDVIREMALWIASNFGKQKETLCVKPGVQLCHIPKDINWESLRRMSLMCNQIANISSSSNSPNLSTLLLQNNKLVHISCDFFRFMPALVVLDLSRNSSLSSLPEAISKLGSLQYINLSTTGIKWLPVSFKELKKLIHLNLEFTDELESIVGIATSLPNLQVLKLFSSRVCIDGSLMEELLLLEHLKVLTATIKDALILESIQGVDRLVSSIQALCLRNMSAPVIILNTVALGGLQHLEIVGSKISEIKIDWERKGRGELKCTSSPGFKHLSVVEIFNLEGPRDLTWLLFAQNLRRLSVTLSLTIEEIINKEKGMSITNVHPNIVVPFGKLEFLEVRGLDELKRICWNPPALPNLRQFDVRSCLKLPEAATEFPRHANE*
>Athaliana_AT5G43740.1 pacid=19670053 transcript=AT5G43740.1 locus=AT5G43740 ID=AT5G43740.1.TAIR10 annot-version=TAIR10
MLGWLVIPWNQIFTAACGCFLSDRNYIHMMESNLDALQKTMEELKNGRDDLLGRVSIEEDKGLQRLAQVNGWLSRVQIVESEFKDLLEAMSIETGRLCLLGYCSEDCISSYNYGEKVSKMLEEVKELLSKKDFRMVAQEIIHKVEKKLIQTTVGLDKLVEMAWSSLMNDEIGTLGLYGMGGVGKTTLLESLNNKFVELESEFDVVIWVVVSKDFQFEGIQDQILGRLRSDKEWERETESKKASLIYNNLERKKFVLLLDDLWSEVDMTKIGVPPPTRENGSKIVFTTRSTEVCKHMKADKQIKVACLSPDEAWELFRLTVGDIILRSHQDIPALARIVAAKCHGLPLALNVIGKAMSCKETIQEWSHAINVLNSAGHEFPGMEERILPILKFSYDSLKNGEIKLCFLYCSLFPEDSEIPKEKWIEYWICEGFINPNRYEDGGTNHGYDIIGLLVRAHLLIECELTDNVKMHDVIREMALWINSDFGKQQETICVKSGAHVRMIPNDINWEIVRTMSFTCTQIKKISCRSKCPNLSTLLILDNRLLVKISNRFFRFMPKLVVLDLSANLDLIKLPEEISNLGSLQYLNISLTGIKSLPVGLKKLRKLIYLNLEFTGVHGSLVGIAATLPNLQVLKFFYSCVYVDDILMKELQDLEHLKILTANVKDVTILERIQGDDRLASSIRSLCLEDMSTPRVILSTIALGGLQQLAILMCNISEIRIDWESKERRELSPTEILPSTGSPGFKQLSTVYINQLEGQRDLSWLLYAQNLKKLEVCWSPQIEEIINKEKGMNITKLHRDIVVPFGNLEDLALRQMADLTEICWNYRTLPNLRKSYINDCPKLPEDIFVPLLPEKSPSRFFFF*
>Athaliana_AT4G36150.1 pacid=19644024 transcript=AT4G36150.1 locus=AT4G36150 ID=AT4G36150.1.TAIR10 annot-version=TAIR10
MVDYSSSSSSSVQLSPPQHQVFLNFRGKQLRNGFVSHLEKALRRDGINVFIDRNETKGRDLSNLFSRIQESRIALAIFSSMYTESYWCLDELVKIKDCVDLGTLVVIPIFYMVDTDDVKNLKGAFGYTFWKLAKTCNGEKLDKWKQALKDVPKKLGFTLSEMSDEGESINQIVGEVIKVLSSDVMPDLEREIPIDDPFPTGEQVPEAAPDSPPPLFGIETRLKQLEEKLDFECKDTLTIGVVGMPGIGKTTLTSMLYEKWQHDFLRCVFLHDVRKMWKDCMMDRSIFIEELLKDDNVNQEVADFSPESLKALLLSKKSLVVLDNVSDKKQIEVLLGESDWIKRGSRIFITTSDRSVIEGMVDDTYEVLRLTGRDSFEYFSYFAFSGKLCPPVRTFMNLSRLFADYAKGNPLALKILGKELNGKDKTHWEEKLSKLMQSPNKTIQDVLRVSYDELGLSHKDVFLDVACFFRSGDEYYVRCLVESCDTEAIDTVSEIKDLASKFLINISGGRVEMHDLLYTFGKELGSQGSRRLWNHKAVVGALKNRVGAVRGIFLDMSELKKKLPLDRSTFIKMRNLRYLKFYSSRCDRECEADSKLNFPEGLEFPLDEIRYLYWLKFPLMKLPKDFNPKNLTDFNLPYSEIEELWEGAKDTQKLKWVDLSHSRKLCNLSGLLNAESLQRLNLEGCTSLEELPREMKRMKSLIFLNMRGCTSLRVLPRMNLISLKTLILTNCSSIQKFQVISDNLETLHLDGTAIGKLPTDMVKLQKLIVLNLKDCKMLGAVPEFLGKLKALQELVLSGCSKLKTFSVPIETMKCLQILLLDGTALKEMPKLLRFNSSRVEDLPELRRGINGLSSLRRLCLSRNNMISNLQIDINQLYHLKWLDLKYCKNLTSIPLLPPNLEILDAHGCEKLKTVASPMALLKLMEQVQSKFIFTNCNNLEQVAKNSITSYAQRKSQLDARRCYKEGGVSEALFIACFPGSDVPSWFNYQTFGSALRLKLPPHWCDNRLSTIALCAVVTFPDTQDEINRFSIECTCEFKNELGTCIRFSCTLGGSWIESRKIDSDHVFIGYTSSSHITKHLEGSLKLKEHDKCVPTEASIEFEVIDGAGEIVNCGLSLVYEEPNHVVVERNCKGASSRRDMSVGESILSIAAGYLSNVLRFLWLGVVFFMVYGFSKIFVK*
>Athaliana_AT1G63880.1 pacid=19651276 transcript=AT1G63880.1 locus=AT1G63880 ID=AT1G63880.1.TAIR10 annot-version=TAIR10
MASPSSFSSQNYKFNVFASFHGPDVRKTLLSHIRLQFNRNGITMFDDQKIVRSATIGPSLVEAIKESRISIVILSKKYASSSWCLDELVEILECKKAMGQIVMTIFYGVDPSDVRKQIGKFGIAFNETCARKTEEERQKWSKALNQVSNIAGEDFLRWDNEAIMIEKIARDVLDKLNATPSRDFDGMVGIEAHLREIKSLLDLDNVEVKIVAIAGPAGIGKTTIARALYGLLSKRFQLSCFVDNLRGSYHSGFDEYGFKLHLQEQFLSKVLNQSGMRICHLGAIKENLSDQRVLIILDDVNKLKQLEALANETTWFGPGSRIVVTTENKELLQQHGINNTYHVGFPSDEDALKILCSYAFKQTSPRHGFEELSESVTKLCGKLPLGLCVVGSSLRGKKEDEWEDVVTRLETILDQDIEDVLRVGYESLDENAQTLFLHIAIFFNKEDGDLVKTMFAESDLDVKYGLKILENRSLIKMKIFSNGDTKIVMHRLLQQMGKRAIQKQEPWERQILIDAREICHVLEHAKGTGWNVHGMSFDISRISEVSIRKKAFKRMPNLQFLKVYKSKDDGNNRMHVPEEMDFPCLLRLLDWKAYPSKSLPPTFNPEHLVELNMHSSQLEYLWQGTQPLKNLKKMDLSQSKNLKQLPDLSNATNLEYLYLMGCESLIEIPSSISHLHKLEMLATVGCINLEVIPAHMNLESLQTVYLGGCSRLRNIPVMSTNIRYLFITNTAVEGVPLCPGLKTLDVSGSRNFKGLLTHLPTSLTTLNLCYTDIERIPDCFKSLHQLKGVNLRGCRRLASLPELPRSLLTLVADDCESLETVFCPLNTLKASFSFANCFKLDREARRAIIQQSFFMGKAVLPGREVPAVFDHRAKGYSLTIRPDGNPYTSFVFCVVVSRNQKSDKTIPPSLLWRRIIAQDEGYPVEVWNRIGDVFKYRTEHLLIFHFDFLEFDNRDIVFEFSSESHDFDIIECGAKVLAEKSIKESYESGSDQAFEDDVVFEPSKAFGDEKYGDCCIL*
>Athaliana_AT5G47250.1 pacid=19670193 transcript=AT5G47250.1 locus=AT5G47250 ID=AT5G47250.1.TAIR10 annot-version=TAIR10
MNCCWQVVEPCYKSALSYLCVKVGNICMLKENLVLLKSAFDELKAEKEDVVNRVNAGELKGGQRLAIVATWLSQVEIIEENTKQLMDVASARDASSQNASAVRRRLSTSGCWFSTCNLGEKVFKKLTEVKSLSGKDFQEVTEQPPPPVVEVRLCQQTVGLDTTLEKTWESLRKDENRMLGIFGMGGVGKTTLLTLINNKFVEVSDDYDVVIWVESSKDADVGKIQDAIGERLHICDNNWSTYSRGKKASEISRVLRDMKPRFVLLLDDLWEDVSLTAIGIPVLGKKYKVVFTTRSKDVCSVMRANEDIEVQCLSENDAWDLFDMKVHCDGLNEISDIAKKIVAKCCGLPLALEVIRKTMASKSTVIQWRRALDTLESYRSEMKGTEKGIFQVLKLSYDYLKTKNAKCFLYCALFPKAYYIKQDELVEYWIGEGFIDEKDGRERAKDRGYEIIDNLVGAGLLLESNKKVYMHDMIRDMALWIVSEFRDGERYVVKTDAGLSQLPDVTDWTTVTKMSLFNNEIKNIPDDPEFPDQTNLVTLFLQNNRLVDIVGKFFLVMSTLVVLDLSWNFQITELPKGISALVSLRLLNLSGTSIKHLPEGLGVLSKLIHLNLESTSNLRSVGLISELQKLQVLRFYGSAAALDCCLLKILEQLKGLQLLTVTVNNDSVLEEFLGSTRLAGMTQGIYLEGLKVSFAAIGTLSSLHKLEMVNCDITESGTEWEGKRRDQYSPSTSSSEITPSNPWFKDLSAVVINSCIHLKDLTWLMYAANLESLSVESSPKMTELINKEKAQGVGVDPFQELQVLRLHYLKELGSIYGSQVSFPKLKLNKVDIENCPNLHQRPL*
>Athaliana_AT5G17880.1 pacid=19669769 transcript=AT5G17880.1 locus=AT5G17880 ID=AT5G17880.1.TAIR10 annot-version=TAIR10
MTSSSSWVKTDGETPQDQVFINFRGVELRKNFVSHLEKGLKRKGINAFIDTDEEMGQELSVLLERIEGSRIALAIFSPRYTESKWCLKELAKMKERTEQKELVVIPIFYKVQPVTVKELKGDFGDKFRELVKSTDKKTKKEWKEALQYVPFLTGIVLDEKSDEDEVINIIIRKVKEILNRRSEGPPSKCSALPPQRHQKRHETFWGIELRIKQLEEKLRFGSDETTRTIGVVGMPGIGKTTLATMLYEKWNDRFLRHVLIRDIHEASEEDGLNYLATKFLQGLLKVENANIESVQAAHEAYKDQLLETKVLVILDNVSNKDQVDALLGERNWIKKGSKILITTSDKSLMIQSLVNDTYEVPPLSDKDAIKHFIRYAFDGNEGAAPGPGQGNFPKLSKDFVHYTKGNPLALQMLGKELLGKDESHWGLKLNALDQHHNSPPGQSICKMLQRVWEGSYKALSQKEKDALLDIACFRSQDENYVASLLDSDGPSNILEDLVNKFMINIYAGKVDMHDTLYMLSKELGREATATDRKGRHRLWHHHTIIAVLDKNKGGSNIRSIFLDLSDITRKWCFYRHAFAMMRDLRYLKIYSTHCPQECESDIKLNFPEGLLLPLNEVRYLHWLKFPLKEVPQDFNPGNLVDLKLPYSEIERVWEDNKDAPKLKWVNLNHSKKLNTLAGLGKAQNLQELNLEGCTALKEMHVDMENMKFLVFLNLRGCTSLKSLPEIQLISLKTLILSGCSKFKTFQVISDKLEALYLDGTAIKELPCDIGRLQRLVMLNMKGCKKLKRLPDSLGQLKALEELILSGCSKLNEFPETWGNMSRLEILLLDETAIKDMPKILSVRRLCLNKNEKISRLPDLLNKFSQLQWLHLKYCKNLTHVPQLPPNLQYLNVHGCSSLKTVAKPLVCSIPMKHVNSSFIFTNCNELEQAAKEEIVVYAERKCHLLASALKRCDESCVPEILFCTSFPGCEMPSWFSHDAIGSMVEFELPPHWNHNRLSGIALCVVVSFKNCKSHANLIVKFSCEQNNGEGSSSSITWKVGSLIEQDNQEETVESDHVFIGYTNCLDFIKLVKGQGGPKCAPTKASLEFSVRTGTGGEATLEVLKSGFSFVFEPEENRVPSPRNDDVKGKVKINKTPSANGCFKDQAKGNESPKGQWQTYIENSSTNIPSEAHSSQKTGFNGFNGMYSVCVLYEMYSH*
>Athaliana_AT5G45490.2 pacid=19665787 transcript=AT5G45490.2 locus=AT5G45490 ID=AT5G45490.2.TAIR10 annot-version=TAIR10
MPSKNLQQAVLTNEFTTNFITTCKDWLDVNGLAKGNLEKKRDDNEEEERLKTESKLPGHDIHGFDNEIKSLQHFLLDQKVRREFKSLVIVGEYGVGKTALCQKIFNDEAVKSVYAPRVWVSMENKESKEGLDGKICVLKKILKGLGVEELILETISTDAKQEFKDNEEVASNQEAGEIDRETEKEKELSALLYALHLNLRWKKYLIVFDDVRENDNWDEKLDAKLKEDEKWGKYLSDGFPKGSGGRVIYTTRDENLAKNLVAQKHEIHRLWPLSDHQSVWKIYDAVVKDKQKESPRNDKKCIDELMNKSRGLPLAARLLAERDPVFVDDEVGPVGSTHGQTDSSNRQPANQASS*
>Athaliana_AT1G63860.1 pacid=19649527 transcript=AT1G63860.1 locus=AT1G63860 ID=AT1G63860.1.TAIR10 annot-version=TAIR10
MSLLASSSSCNYKYIVFPSFHGPDVRKTLLSHMRKQFDFNGITMFDDQGIERSEEIAPSLKKAIKESRISIVILSKKYASSSWCLDELVDILKRKKAMKQIVMTVFYGVEPFEVRNQTGEFGIAFNETCARKTDEERQKWSKALNEVANIAGEDFLRCDNEAKRIEKIARDVSNKLNATPCRDFDGMVGLEAHLTEMESLLDLDYDGVKMVGISGPAGIGKTTIAKALQSRFSNRFQLTCFVDNLRGSYLSGLDELRLQEQFLSNVLNQDGIRINHSGVIEERLCKLRVLIILDDVDHIKQLEALANKTTWFGPRSRIVVTTENKELLQQEWKSYPQKGFQWLALRVTQLCGKLPLGLCMVGSSLRGKNEEGWEEVICSLENNIDRDIEEVLRVGYESLDDNEKTLFLHIAIFFNNQYVHLVERLFADGDLDFKRALKILENRSLIEISFSSRIVMHRLLQQVGKKAIQKQEPLKRQILMDAREICYVLENDTDTRYVSAILFDISGIDEVYIREGAFRRMSNLRFLTVYKSKDDGNDIMDIPKRMEFPRRLRILKWEAYPNKCFPPKFHPEYLVELVMKNSKLEYLWQGTQPLKNLKEMNLKGSSNLKALPNLSNATKMEILKLSDCKSLVEIPSSFSHLQRLEKLRLRGCISLEVIPADMNLEFLYDLDMRGCSRLRNIPVMSTRLYFLNISETAVEDVSASITSWHHVTHLSINSSAKLRGLTHLPRPVEFLDLSYSGIERIPNCIKDRYLLKSLTISGCRRLTSLPELPASLKFLVADDCESLETVFCPFKTSKCWPFNIFEFTNCFKLDQEARRAIIQRPFFHGTTLLPGREVPAEFDHRGRGNTLTIPLERKRLIEEESIEDNYESGSDQASEEDSIEENYGSGSDHQASEEDSIEGSYESGSEQASEEDSIQEENYEESIQESYEAGSDQVSEEESYESGSEQASEDENEFEHSEEASEDYKWKMNNDMMIFSCLQIISEKNRREISKYHLFKARTM*
>Athaliana_AT5G46270.1 pacid=19667935 transcript=AT5G46270.1 locus=AT5G46270 ID=AT5G46270.1.TAIR10 annot-version=TAIR10
MCSNFPPLILSMASSSSSRNWLYDVFLSFRGGDVRVTFRSHFLKELDRKLITAFRDNEIERSHSLWPDLEQAIKDSRIAVVIFSKNYASSSWCLNELLEIVNCNDKIVIPVFYGVDPSQVRHQIGDFGKIFEKTCKRQTEQVKNQWKKALTDVANMLGFDSATWDDEAKMIEEIANDVLAKLLLTTPKDFENFVGIEDHIANMSVLLKLEAEEVRMVGIWGSSGIGKTTIARALFNQLSRHFPVSKFIDRAFVYKSREIFSRANPDDHNMKLHLQEKLLSEILRMPDIKIDHLGVLGERLQHQKVLIIVDDLDDQVILDSLVGQTQWFGSGSRIIAVTNNKHFLRAHEIDHIYEVSLPTQQHALAMLCQSAFRKKSPPEGFEMLVVQVARHVDSLPLGLNVLGSYLRGRDKEYWMEMLPRLENGLHDKIEKILRISYDGLGSEEDKAIFRHIACLFNHMEVTTITSLLTDLGINIGLKNLVDKSIIHVRRGCVEMHRMLQEMGRKIVRTQSIDKPGKREFLVDPNDISDVLSEGIGTQKVLGISLNTGEIDELYVHESAFKGMSNLRFLEIDSKNFGKAGRLYLPESLDYLPPRLKLLCWPNFPMRCMPSNFRPENLVTLKMPNSKLHKLWEGVASLTCLKEMDMVGSSNLKEIPDLSMPTNLEILKLGFCKSLVELPSSIRNLNKLLKLDMEFCHSLEILPTGFNLKSLDHLNFRYCSELRTFPEFSTNISVLMLFGTNIEEFPNLENLVELSLSKEESDGKQWDGVKPLTPFLEMLSPTLKSLKLENIPSLVELPSSFQNLNQLKELSITYCRNLETLPTGINLKSLNYLCFKGCSQLRSFPEISTNISVLNLEETGIEEVPWQIENFFNLTKLTMRSCSKLKCLSLNIPKMKTLWDVDFSDCAALTVVNLSGYPSDTLSEEEDDSLDPFLDFRGCFSLDPETVLHQESVIFNSMAFPGEQVPSYFTYRTTGTSTILPNIPLLPTQLSQPFFRFRVCAVATAFNIVSIQVNSRFTGRFGNSFDFFGEGHELMEIRKGDMLIFDCRIPFNEDNALLARGDYDHVDMNIHISGDSESTFELKGWGIRLLEDCSSVENRLVNPTHAYTPVQGLVNEIEHNEDSGDNNVETKRSAKRMRIT*
>Athaliana_AT1G33560.1 pacid=19649315 transcript=AT1G33560.1 locus=AT1G33560 ID=AT1G33560.1.TAIR10 annot-version=TAIR10
MASFIDLFAGDITTQLLKLLALVANTVYSCKGIAERLITMIRDVQPTIREIQYSGAELSNHHQTQLGVFYEILEKARKLCEKVLRCNRWNLKHVYHANKMKDLEKQISRFLNSQILLFVLAEVCHLRVNGDRIERNMDRLLTERNDSLSFPETMMEIETVSDPEIQTVLELGKKKVKEMMFKFTDTHLFGISGMSGSGKTTLAIELSKDDDVRGLFKNKVLFLTVSRSPNFENLESCIREFLYDGVHQRKLVILDDVWTRESLDRLMSKIRGSTTLVVSRSKLADPRTTYNVELLKKDEAMSLLCLCAFEQKSPPSPFNKYLVKQVVDECKGLPLSLKVLGASLKNKPERYWEGVVKRLLRGEAADETHESRVFAHMEESLENLDPKIRDCFLDMGAFPEDKKIPLDLLTSVWVERHDIDEETAFSFVLRLADKNLLTIVNNPRFGDVHIGYYDVFVTQHDVLRDLALHMSNRVDVNRRERLLMPKTEPVLPREWEKNKDEPFDAKIVSLHTGEMDEMNWFDMDLPKAEVLILNFSSDNYVLPPFIGKMSRLRVLVIINNGMSPARLHGFSIFANLAKLRSLWLKRVHVPELTSCTIPLKNLHKIHLIFCKVKNSFVQTSFDISKIFPSLSDLTIDHCDDLLELKSIFGITSLNSLSITNCPRILELPKNLSNVQSLERLRLYACPELISLPVEVCELPCLKYVDISQCVSLVSLPEKFGKLGSLEKIDMRECSLLGLPSSVAALVSLRHVICDEETSSMWEMVKKVVPELCIEVAKKCFTVDWLDD*
>Athaliana_AT1G72940.1 pacid=19655357 transcript=AT1G72940.1 locus=AT1G72940 ID=AT1G72940.1.TAIR10 annot-version=TAIR10
MTSPTATKYDVFLSFRGVDTRRNFISFLYKEFVRRKIRTFKDDKELENGRRISPELKRAIEESKFAVVVVSVNYAASPWCLDELVKIMDFENKGSITVMPIFYGVDPCHLRRQIGDVAEQFKKHEAREEDHEKVASWRRALTSLASISGDCSSKCEDEAKLVDEIADKISKNLMTVTTISNGKNLVGIDTHMKALNKKLDLNSNKSLRVVGIWARGYNGRSALAKYVYQDICHHFDSHCFLGSVKRISQGRHLSHLHEEFLIRIQGSKHNLKDQKVLLVADDVYKLEQLDALAEDFNGFGPGSVVIITTQDKHLFVSAGIKLVYEVELLKFQKVCELFRQFAFKKRDISAAVKLVYYRATNWLGCLSGRSG*
>Athaliana_AT1G58848.1 pacid=19650820 transcript=AT1G58848.1 locus=AT1G58848 ID=AT1G58848.1.TAIR10 annot-version=TAIR10
MAGELISFGIQNLWNLLSQECELFQGVEDQVTELKRDLNLLSSFLKDADAKKHTSAVVKNCVEEIKEIIYDGEDTIETFVLEQNLGKTSGIKKSIRRLACIIPDRRRYALGIGGLSNRISKVIRDMQSFGVQQAIVDGGYKQPQGDKQREMRPRFSKDDDSDFVGLEANVKKLVGYLVDEANVQVVSITGMGGLGKTTLAKQVFNHEDVKHQFDGLSWVCVSQDFTRMNVWQKILRDLKPKEEEKKIMEMTQDTLQGELIRLLETSKSLIVLDDIWEKEDWELIKPIFPPTKGWKVLLTSRNESVAMRRNTSYINFKPECLTTEDSWTLFQRIALPMKDAAEFKIDEEKEELGKLMIKHCGGLPLAIRVLGGMLAEKYTSHDWRRLSENIGSHLVGGRTNFNDDNNNTCNYVLSLSFEELPSYLKHCFLYLAHFPDDYEINVKNLSYYWAAEGIFQPRHYDGEIIRDVGDVYIEELVRRNMVISERDVKTSRFETCHLHDMMREVCLLKAKEENFLQITSSRTSTGNSLSIVTSRRLVYQYPITLDVEKDINDPKLRSLVVVANTYMFWGGWSWMLLGSSFIRLELLRVLDIHRAKLKGGKLASSIGQLIHLRYLNLKHAEVTHIPYSLGNLKLLIYLNLVILVSGSTLVPNVLKEMQQLRYLALPKDMGRKTKLELSNLVKLETLKNFSTKNCSLEDLRGMVRLRTLTIELRKETSLETLAASIGGLKYLESLTITDLGSEMRTKEAGIVFDFVYLKTLTLKLYMPRLSKEQHFPSHLTTLYLQHCRLEEDPMPILEKLHQLKELELRRKSFSGKEMVCSSGGFPQLQKLSIKGLEEWEDWKVEESSMPVLHTLDIRDCRKLKQLPDEHLPSHLTSISLFFCCLEEDPMPTLERLVHLKELQLLFRSFSGRIMVCAGSGFPQLHKLKLSELDGLEEWIVEDGSMPQLHTLEIRRCPKLKKLPNGFPQLQNLELNELEEWEEWIVEDGSMPLLHTLRIWNCPKLKQLPDGLRFIYSLKNLTVPKRWKKRLSKGGEDYYKVQHIPSVEFY*
>Athaliana_AT5G58120.1 pacid=19668474 transcript=AT5G58120.1 locus=AT5G58120 ID=AT5G58120.1.TAIR10 annot-version=TAIR10
MASSSSSSRSRTWRYRVFTNFHGPDVRKTFLSHLRKQFSYNGISMFNDQSIERSQTIVPALTGAIKESRISIVVLSKNYASSRWCLDELLEILKCREDIGQIVMTVFYGVDPSDVRKQTGEFGIAFNKTCEGKTNEETQKWSKALNDVGNIAGEHFFNWDNEAKMIEKIARDVSNKLNATISWDFEDMVGIEAHLQKMQSLLHLDYEDGAMIVGIYGPAGIGKTTIARALHSRLSSSFQLTCFMENIRGSYNSGLDEYGLKLRLQEQLLSKVLNHDGIRINHLGAIPERLCDQKVLIILDDVDDLQQLEALANETNWFGPGSRIIVTTEDQELLEQHDVNKKYHVDFPTREEACKIFCTYAFRRSFAPYGFEKLAERVTWLCSNLPLGLRVMGSTLRGKKEDDWEGILRRLENSLDRKIDGVLRVGYDHLCEDDQFLYLLIAFFFNYVDDDHVKAMLVEDNLDVKLGLKTLAYKSLIQISAEGNIVMHKLLQRVGREAIQRQEPTKRRILIDAREICDVLRYGKGTSNVSGISFDTSDMSEVTISDDAFKRLHDLRFLKVTKSRYDGKYRMHIPAGIEFPCLLRLLHWEAYPSKCLPPTFNPEFLVELNMQGSQLEHLWSGTQSLRNLKNMDLGWSPNLKELPDLTNATNLEDLNLNSCESLVEIPSSFSHLHKLKNLWMSYCINLQVIPAHMNLVSLERVTMTGCSRFRKIPVISTHINYLDIAHNTEFEVVHASIALWCRLHYLNMSYNENFMGLTHLPMSLTQLILRYSDIERIPDCIKALHQLFSLDLTGCRRLASLPELPGSLLDLEAEDCESLETVFSPLHTPRALLNFTNCFKLGGQARRAIIRRRSEIIGKALLPGREVPAEFDHRAKGNSLTIILNGYRPSYDFIQYLVCVVISPNQEITKISDSSTLLCHTNGYIFPSYEEVYIGAVSKCRKEHLFIFRSGYYLNVDPSGASREIVFEFSSKSQDFDIIECGVKIWTAQSIERGYLVFEDDNEIKHDDHTNRVRGHYKASNVDYKSVSRKRPRKTDLKLEIPRRRF*
>Athaliana_AT5G45250.1 pacid=19668571 transcript=AT5G45250.1 locus=AT5G45250 ID=AT5G45250.1.TAIR10 annot-version=TAIR10
METSSISTVEDKPPQHQVFINFRGADLRRRFVSHLVTALKLNNINVFIDDYEDRGQPLDVLLKRIEESKIVLAIFSGNYTESVWCVRELEKIKDCTDEGTLVAIPIFYKLEPSTVRDLKGKFGDRFRSMAKGDERKKKWKEAFNLIPNIMGIIIDKKSVESEKVNEIVKAVKTALTGIPPEGSHNAVVGALGNSNAGTSSGDKKHETFGNEQRLKDLEEKLDRDKYKGTRIIGVVGMPGIGKTTLLKELYKTWQGKFSRHALIDQIRVKSKHLELDRLPQMLLGELSKLNHPHVDNLKDPYSQLHERKVLVVLDDVSKREQIDALREILDWIKEGKEGSRVVIATSDMSLTNGLVDDTYMVQNLNHRDSLQLFHYHAFIDDQANPQKKDFMKLSEGFVHYARGHPLALKVLGGELNKKSMDHWNSKMKKLAQSPSPNIVSVFQVSYDELTTAQKDAFLDIACFRSQDKDYVESLLASSDLGSAEAMSAVKSLTDKFLINTCDGRVEMHDLLYKFSREVDLKASNQDGSRQRRLWLHQHIIKGGIINVLQNKMKAANVRGIFLDLSEVEDETSLDRDHFINMGNLRYLKFYNSHCPQECKTNNKINIPDKLKLPLKEVRCLHWLKFPLETLPNDFNPINLVDLKLPYSEMEQLWEGDKDTPCLRWVDLNHSSKLCSLSGLSKAEKLQRLNLEGCTTLKAFPHDMKKMKMLAFLNLKGCTSLESLPEMNLISLKTLTLSGCSTFKEFPLISDNIETLYLDGTAISQLPMNMEKLQRLVVLNMKDCKMLEEIPGRVGELKALQELILSDCLNLKIFPEIDISFLNILLLDGTAIEVMPQLPSVQYLCLSRNAKISCLPVGISQLSQLKWLDLKYCTSLTSVPEFPPNLQCLDAHGCSSLKTVSKPLARIMPTEQNHSTFIFTNCENLEQAAKEEITSYAQRKCQLLSYARKRYNGGLVSESLFSTCFPGCEVPSWFCHETVGSELEVKLLPHWHDKKLAGIALCAVVSCLDPQDQVSRLSVTCTFKVKDEDKSWVAYTCPVGSWTRHGGGKDKIELDHVFIGYTSCPHTIKCHEEGNSDECNPTEASLKFTVTGGTSENGKYKVLKCGLSLVYAKDKDKNSALETKYDMLIGKSFQETSEGVDGRVKKTKGKYVMPVEKNFQETTEGVDGRVNKKKKTRMDNGRPKKKQRSGRDDNQTRMQVELQEGNINSVIMHTVKNF*
>Athaliana_AT5G38350.1 pacid=19671332 transcript=AT5G38350.1 locus=AT5G38350 ID=AT5G38350.1.TAIR10 annot-version=TAIR10
MTEKIATDVSNMLNNYSPSRDFDGLIGMDAHMKEMESLLCLDSDEVRMIGIWGPSGIGKTTIARVLYSQFSENFELSIFMGNIKELMYTRPVCSDEYSAKIQLQKQFLSQIINHKDMELHHLGVAQDRLNDKKVLIVLDSIDQSIQLDAIAKETRWFGHGSRIIITTQDQKLLKAHGINHIYKVEFPSAYEAYQMFCMYAFGQNFPNDGFEELAWEVTKLLGHLPLGLRVMGSHFRGMSRHEWVNALPRLKIRLDASIQSILKFSYDALCEEDKDLFLHIACLFNNQEMVEVEDYLALSFLDVRQGFHLLAEKSLINLKFLSTNCTRIEMHNLLVQLGKDIVRHKPGHQSICEPGKRQFLIDARDICEVLTDNTGNRNVVGIFLEVRNLSCQLNISERAFDGMSNLKFLRFHDPYDDESDKLYLPQGLNNLPQKLRLIEWSRFPMTCLPSNFCTKYLVEIRMKNSKLQNLWQGNQPLGNLKRMDLSESKHLKELPDLSTATNLEYLIMSGCISLVELPSSIGKLRKLLMLSLRGCSKLEALPTNINLESLDYLDLTDCLLIKKFPEISTNIKDLKLTKTAIKEVPSTIKSWSHLRKLEMSYSENLKELPHALDIITTLYINDTEMQEIPQWVKKISHLQTLGLEGCKRLVTIPQLSDSLSQLVVTNCESLERLNFSFQNHPERFLWFLNCFKLNNEAREFIQTSSTHAILPSREVPANFTYRANGSSIMVNLNHRPLSTTLRFKACVLLVKKIDNDKEEAADRRTTVIPRIRENDKIGVDVPWRYRFHVPTILEDHLLTFQIEADVTSNKLLFSFDIKDNNQAVIKECGVLQL*
>Athaliana_AT4G09360.1 pacid=19647891 transcript=AT4G09360.1 locus=AT4G09360 ID=AT4G09360.1.TAIR10 annot-version=TAIR10
MDVDMERLNPLLSIESENEVRMIGIWGMGGIGKTTIAKCLYEEYSRRFVHYCFIENVRIFAKNGLPYLQEKLLSEIRGKKQETLWSVEKGCRLIKSKLKEKNFLVLDDVDNVDQLHALAKETSWFGPGSRIIITTRDFGLLYSFGVRLLYRVSFLDDNDAIKVFKHVAFDGGQPPFDVYHQFSVRASRLAQGLPSALEAFGALGILETVPQKRIKDILKTSYDGLDEEEQAAFLHVACLFNGDSVHRVNALIDDGDMRIKALEVKSLIDISLDGCITLHVLIEQAAREIDTAMVEGVALHMCEMIHVLPIDGNILNTINNLKFFKAFTHIEVMNSKLQFLPGTANNSGGLGQLRRLDVTGSKNLREIPDLSRTMLLEELIMKGCTRLEKTLDIRKGCPSRTWTKATPTNNIEASQRSKEAEFSCKPIYRREDTHRLVASHGNRRAPLLYSEQKIPDELVMVPKKRFPIISSFYDLKSLSIMRFSHIADGTPFRCISFSGFQCLVELNLINLNIQKIPDNIGLMQSLEKVDLSGNDFRNLPASTKNLSKLKYARLSNCIKLEAFVELTELQTLKLSGCTNLESLLELPYAVQDVGRFCLLALELDNCKNLQALSEQLSHFSNLIHLDLSSHDFEKLKSVEELPLNLKHLYAHGCDSLESVDLSPKHSIKHLDLSHCFGLQQDEQQITQFLNDKCSQEVSQRFLCLPGTEVPRNFDNQSHGTSTKISLFTPTLLSFAACILISCERSFYLQFPAFSYDWNRKDDEVISINLTPNLNLSSEIEEEETVTSHHLVIIHVPSSINTDKIEDLRLESSLQFPEEFQFSPCEIRACGIRMVDEETKCLESSPLMPLLEKK*
>Athaliana_AT1G72850.1 pacid=19651731 transcript=AT1G72850.1 locus=AT1G72850 ID=AT1G72850.1.TAIR10 annot-version=TAIR10
MSSSSKFEVFLSFCSEDPSKTFVSVLDRWLEQKDITTNFKDDSFLAEESKLAVVVVSESYPISVLCLNQLEKIVNSHSEGRLSILPIFYGVDPYNVRKQTGYLAEPFQELGEGYPDDKIQEWRVSLTKLTNIPALDSRYWSNEADMIELIANEILSISNRKPLTAKGDGLVGMDRQMQTLYKLLDFKAAEEVRLIGIWGPGGIGKTTLARYAYEEISSNFKVHVFVDKAEKICHQDRDLLKLLTEKGTTQGLDVGIDKIKSTFGHRKGLIVIDCVDNIKQLKEIVYLAHWFIPGSRVIFVTQDRNLLVESGVEHAYEVQSLRYDEALQLFSHSAFDQQHPPTSFESLSLRAVHISGFLPLTLKILGSSLRGKDEERWEKELQQLEGDQEKAIMEITSKRYTRAGKKEEDKEKITSFILLSDD*
>Athaliana_AT4G16950.1 pacid=19647880 transcript=AT4G16950.1 locus=AT4G16950 ID=AT4G16950.1.TAIR10 annot-version=TAIR10
MAASSSSGRRRYDVFPSFSGVDVRKTFLSHLIEALDGKSINTFIDHGIERSRTIAPELISAIREARISIVIFSKNYASSTWCLNELVEIHKCFNDLGQMVIPVFYDVDPSEVRKQTGEFGKVFEKTCEVSKDKQPGDQKQRWVQALTDIANIAGEDLLNGPNEAHMVEKISNDVSNKLITRSKCFDDFVGIEAHIEAIKSVLCLESKEARMVGIWGQSGIGKSTIGRALFSQLSIQFPLRAFLTYKSTSGSDVSGMKLSWEKELLSEILGQKDIKIEHFGVVEQRLKHKKVLILLDDVDNLEFLKTLVGKAEWFGSGSRIIVITQDRQFLKAHDIDLVYEVKLPSQGLALTMLCRSAFGKDSPPDDFKELAFEVAKLAGHLPLGLNVLGSSLRRRGKKEWMEMMPRLRNGLNGDIMKTLRVSYDRLHQKDQDMFLCIACLFNGFEVSYVKDLLEDNVGLTMLSEKSLIRITPDGHIEMHNLLEKLGREIDRAKSKGNPGKRQFLTNFEDIHEVVTEKTGTETLLGIRLPFEEYFSTRPLLIDKESFKGMRNLQYLKIGDWSDGGQPQSLVYLPLKLRLLDWDDCPLKSLPSTFKAEYLVNLIMKYSKLEKLWEGTLPLGSLKKMNLLCSKNLKEIPDLSNARNLEELDLEGCESLVTLPSSIQNAIKLRKLHCSGVILIDLKSLEGMCNLEYLSVDCSRVEGTQGIVYFPSKLRLLLWNNCPLKRLHSNFKVEYLVKLRMENSDLEKLWDGTQPLGRLKQMFLRGSKYLKEIPDLSLAINLEEVDICKCESLVTFPSSMQNAIKLIYLDISDCKKLESFPTDLNLESLEYLNLTGCPNLRNFPAIKMGCSDVDFPEGRNEIVVEDCFWNKNLPAGLDYLDCLMRCMPCEFRPEYLVFLNVRCYKHEKLWEGIQSLGSLEEMDLSESENLTEIPDLSKATNLKHLYLNNCKSLVTLPSTIGNLQKLVRLEMKECTGLEVLPTDVNLSSLETLDLSGCSSLRTFPLISKSIKWLYLENTAIEEILDLSKATKLESLILNNCKSLVTLPSTIGNLQNLRRLYMKRCTGLEVLPTDVNLSSLGILDLSGCSSLRTFPLISTNIVWLYLENTAIGEVPCCIEDFTRLRVLLMYCCQRLKNISPNIFRLRSLMFADFTDCRGVIKALSDATVVATMEDSVSCVPLSENIEYTCERFWGELYGDGDWDLGTEYFSFRNCFKLDRDARELILRSCFKPVALPGGEIPKYFTYRAYGDSLTVTLPRSSLSQSFLRFKACLVVDPLSEGKGFYRYLEVNFGFNGKQYQKSFLEDEELEFCKTDHLFFCSFKFESEMTFNDVEFKFCCSNRIKECGVRLMYVSQETEYNQQTTRSKKRMRMTSGTSEEYINLAGDQIVADTGLAALNMELSLGEGEASSSTSLEGEALSVDYMITKEQDEDIPFLDPVSDGTWRSFYSAE*
>Athaliana_AT1G72900.1 pacid=19656554 transcript=AT1G72900.1 locus=AT1G72900 ID=AT1G72900.1.TAIR10 annot-version=TAIR10
MSSATATYNYDVFLSFRGPDTRRKFISFLYKELVGRDIRTFKDDKELENGQMISPELILAIEDSRFAVVVVSVNYAASSWCLDELVKIMDIQKNKGSITVMPIFYGVNPCHLRRQIGDVAEQFKKHEAREKDLEKVLKWRQALAALADISGDCSGEDDSKLVDVIADKISKELMIVTRISNGRNLVGIDKHMNELNRLMDLNSNKGKRMVGIWARGGSCRSALAKYVYQTSCQHFDSHCFLGNVKRICQGNYFESHLHKEFLDNIQGENSSKQSLKKQKVLLVADDVDKLEQLDALAGDFSGFGPGSVVIITTKDKQLLISYGIQLVYEAEFLTFQKFCRSFRSLAFKKRDDISAAFEWALYI*
>Athaliana_AT5G45260.2 pacid=19669060 transcript=AT5G45260.2 locus=AT5G45260 ID=AT5G45260.2.TAIR10 annot-version=TAIR10
MTNCEKDEEFVCISCVEEVRYSFVSHLSEALRRKGINNVVVDVDIDDLLFKESQAKIEKAGVSVMVLPGNCDPSEVWLDKFAKVLECQRNNKDQAVVSVLYGDSLLRDQWLSELDFRGLSRIHQSRKECSDSILVEEIVRDVYETHFYVGRIGIYSKLLEIENMVNKQPIGIRCVGIWGMPGIGKTTLAKAVFDQMSSAFDASCFIEDYDKSIHEKGLYCLLEEQLLPGNDATIMKLSSLRDRLNSKRVLVVLDDVRNALVGESFLEGFDWLGPGSLIIITSRDKQVFCLCGINQIYEVQGLNEKEARQLFLLSASIKEDMGEQNLQELSVRVINYANGNPLAISVYGRELKGKKKLSEMETAFLKLKRRPPFKIVDAFKSTYDTLSDNEKNIFLDIACFFQGENVNYVIQLLEGCGFFPHVEIDVLVDKCLVTISENRVWLHKLTQDIGREIINGETVQIERRRRLWEPWSIKYLLEYNEHKANGEPKTTFKRAQGSEEIEGLFLDTSNLRFDLQPSAFKNMLNLRLLKIYCSNPEVHPVINFPTGSLHSLPNELRLLHWENYPLKSLPQNFDPRHLVEINMPYSQLQKLWGGTKNLEMLRTIRLCHSHHLVDIDDLLKAENLEVIDLQGCTRLQNFPAAGRLLRLRVVNLSGCIKIKSVLEIPPNIEKLHLQGTGILALPVSTVKPNHRELVNFLTEIPGLSEELERLTSLLESNSSCQDLGKLICLELKDCSCLQSLPNMANLDLNVLDLSGCSSLNSIQGFPRFLKQLYLGGTAIREVPQLPQSLEILNAHGSCLRSLPNMANLEFLKVLDLSGCSELETIQGFPRNLKELYFAGTTLREVPQLPLSLEVLNAHGSDSEKLPMHYKFNNFFDLSQQVVNDFLLKTLTYVKHIPRGYTQELINKAPTFSFSAPSHTNQNATFDLQSGSSVMTRLNHSWRNTLVGFGMLVEVAFPEDYCDATDVGISCVCRWSNKEGRSCRIERKFHCWAPWQVVPKVRKDHTFVFSDVNMRPSTGEGNDPDIWAGLVVFEFFPINQQTKCLNDRFTVRRCGVRVINVATGNTSLENIALVLSLDPVEVSGYEVLRVSYDDLQEMDKVLFLYIASLFNDEDVDFVAPLIAGIDLDVSSGLKVLADVSLISVSSNGEIVMHSLQRQMGKEILHGQSMLLSDCESSMTENLSDVPKK*
>Athaliana_AT1G58400.1 pacid=19653524 transcript=AT1G58400.1 locus=AT1G58400 ID=AT1G58400.1.TAIR10 annot-version=TAIR10
MVEAIVSFGVEKLWDRLTQEYEQFQGVEDRIAELKSNLNLLKSFLKDAEAKKNTSQMVRHCVEEIKEIVYDTENMIETFILKEAARKRSGIIRRITKLTCIKVHRWEFASDIGGISKRISKVIQDMHSFGVQQMISDGSQSSHLLQEREREMRQTFSRGYESDFVGLEVNVKKLVGYLVEEDDIQIVSVTGMGGLGKTTLARQVFNHEDVKHQFDRLAWVCVSQEFTRKNVWQMILQNLTSRETKDEILQMEEAELHDELFQLLETSKSLIVFDDIWKEEDWGLINPIFPPKKETIAMHGNRRYVNFKPECLTILESWILFQRIAMPRVDESEFKVDKEMEMMGKQMIKYCGGLPLAVKVLGGLLAAKYTFHDWKRLSENIGCHIVGRTDFSDGNNSSVYHVLSLSFEELPSYLKHCFLYLAHFPEDHNIKVEKLSYCWAAEGILEPRHYHGQTIRDVGESYIEELVRRNMVIAERDVTTLRFEACHLHDMMREVCLLKAKEENFVQIASILPPTANSQYPGTSRRFVSQNPTTLHVSRDINNPKLQSLLIVWENRRKSWKLLGSSFIRLELLRVLDLYKAKFEGRNLPSGIGKLIHLRYLNLDLARVSRLPSSLGNLRLLIYLDINVCTKSLFVPNCLMGMHELRYLRLPFNTSKEIKLGLCNLVNLETLENFSTENSSLEDLRGMVSLRTLTIGLFKHISKETLFASILGMRHLENLSIRTPDGSSKFKRIMEDGIVLDAIHLKQLNLRLYMPKLPDEQHFPSHLTSISLDGCCLVEDPLPILEKLLELKEVRLDFRAFCGKRMVSSDGGFPQLHRLYIWGLAEWEEWIVEEGSMPRLHTLTIWNCQKLKQLPDGLRFIYSIKDLDMDKKWKEILSEGGEEYYKVQHIPSVKFEKDYK*
>Athaliana_AT4G27220.1 pacid=19648493 transcript=AT4G27220.1 locus=AT4G27220 ID=AT4G27220.1.TAIR10 annot-version=TAIR10
MFRSNARALNRALERLKNVQTKVNEALKRSGIQEKSLERKLRIWLRKVEENVPLGELILEKRSSCAIWLSDKDVEILEKVKRLEEQGQDLIKKISVNKSSREIVERVLGPSFHPQKTALEMLDKLKDCLKKKNVQKIGVWGMGGVGKTTLVRTLNNDLLKYAATQQFALVIWVTVSKDFDLKRVQMDIAKRLGKRFTREQMNQLGLTICERLIDLKNFLLILDDVWHPIDLDQLGIPLALERSKDSKVVLTSRRLEVCQQMMTNENIKVACLQEKEAWELFCHNVGEVANSDNVKPIAKDVSHECCGLPLAIITIGRTLRGKPQVEVWKHTLNLLKRSAPSIDTEEKIFGTLKLSYDFLQDNMKSCFLFCALFPEDYSIKVSELIMYWVAEGLLDGQHHYEDMMNEGVTLVERLKDSCLLEDGDSCDTVKMHDVVRDFAIWFMSSQGEGFHSLVMAGRGLIEFPQDKFVSSVQRVSLMANKLERLPNNVIEGVETLVLLLQGNSHVKEVPNGFLQAFPNLRILDLSGVRIRTLPDSFSNLHSLRSLVLRNCKKLRNLPSLESLVKLQFLDLHESAIRELPRGLEALSSLRYICVSNTYQLQSIPAGTILQLSSLEVLDMAGSAYSWGIKGEEREGQATLDEVTCLPHLQFLAIKLLDVLSFSYEFDSLTKRLTKFQFLFSPIRSVSPPGTGEGCLAISDVNVSNASIGWLLQHVTSLDLNYCEGLNGMFENLVTKSKSSFVAMKALSIHYFPSLSLASGCESQLDLFPNLEELSLDNVNLESIGELNGFLGMRLQKLKLLQVSGCRQLKRLFSDQILAGTLPNLQEIKVVSCLRLEELFNFSSVPVDFCAESLLPKLTVIKLKYLPQLRSLCNDRVVLESLEHLEVESCESLKNLPFVPGNTGMINEQMAWEYMSRTLG*
>Athaliana_AT4G19500.1 pacid=19647215 transcript=AT4G19500.1 locus=AT4G19500 ID=AT4G19500.1.TAIR10 annot-version=TAIR10
MAASFCGSRRYDVFPSFSKVDVRRSFLAHLLKELDRRLINTFTDHGMERNLPIDAELLSAIAESRISIVIFSKNYASSTWCLDELVEIHTCYKELAQIVVPVFFNVHPSQVKKQTGEFGKVFGKTCKGKPENRKLRWMQALAAVANIAGYDLQNWPDEAVMIEMVADDVSKKLFKSSNDFSDIVGIEAHLEAMSSILRLKSEKARMVGISGPSGIGKTTIAKALFSKLSPQFHLRAFVTYKRTNQDDYDMKLCWIEKFLSEILGQKDLKVLDLGAVEQSLMHKKVLIILDDVDDLELLKTLVGQTGWFGFGSRIVVITQDRQLLKAHDINLIYEVAFPSAHLALEIFCQSAFGKIYPPSDFRELSVEFAYLAGNLPLDLRVLGLAMKGKHREEWIEMLPRLRNDLDGKFKKTLRNYLPVIRKRVSNEEGGREKLKKGNKKLDLDEEFPGGEIYSDEIPSPTSNWKDTDDFDSGDIIPIIADKSTTIIPNRRHSNDDWCSFCEFLRNRIPPLNPFKCSANDVIDFLRTRQVLGSTEALVDRLIFSSEAFGIKPEENPFRSQAVTSYLKAARDMTREKECILVFSCHDNLDVDETSFIEAISKELHKQGFIPLTYNLLGRENLDEEMLYGSRVGIMILSSSYVSSRQSLDHLVAVMEHWKTTDLVIIPIYFKVRLSDICGLKGRFEAAFLQLHMSLQEDRVQKWKAAMSEIVSIGGHEWTKGSQFILAEEVVRNASLRLYLKSSKNLLGILALLNHSQSTDVEIMGIWGIAGIGKTSIAREIFELHAPHYDFCYFLQDFHLMCQMKRPRQLREDFISKLFGEEKGLGASDVKPSFMRDWFHKKTILLVLDDVSNARDAEAVIGGFGWFSHGHRIILTSRSKQVLVQCKVKKPYEIQKLSDFESFRLCKQYLDGENPVISELISCSSGIPLALKLLVSSVSKQYITNMKDHLQSLRKDPPTQIQEAFRRSFDGLDENEKNIFLDLACFFRGQSKDYAVLLLDACGFFTYMGICELIDESLISLVDNKIEMPIPFQDMGRIIVHEEDEDPCERSRLWDSKDIVDVLTNNSGTEAIEGIFLDASDLTCELSPTVFGKMYNLRLLKFYCSTSGNQCKLTLPHGLDTLPDELSLLHWENYPLVYLPQKFNPVNLVELNMPYSNMEKLWEGKKNLEKLKNIKLSHSRELTDILMLSEALNLEHIDLEGCTSLIDVSMSIPCCGKLVSLNMKDCSRLRSLPSMVDLTTLKLLNLSGCSEFEDIQDFAPNLEEIYLAGTSIRELPLSIRNLTELVTLDLENCERLQEMPSLPVEIIRRT*
>Athaliana_AT3G14460.1 pacid=19661004 transcript=AT3G14460.1 locus=AT3G14460 ID=AT3G14460.1.TAIR10 annot-version=TAIR10
MANSYLSSCANVMVERINTSQELVELCKGKSSSALLKRLKVALVTANPVLADADQRAEHVREVKHWLTGIKDAFFQAEDILDELQTEALRRRVVAEAGGLGGLFQNLMAGREAIQKKIEPKMEKVVRLLEHHVKHIEVIGLKEYSETREPQWRQASRSRPDDLPQGRLVGRVEDKLALVNLLLSDDEISIGKPAVISVVGMPGVGKTTLTEIVFNDYRVTEHFEVKMWISAGINFNVFTVTKAVLQDITSSAVNTEDLPSLQIQLKKTLSGKRFLLVLDDFWSESDSEWESFQVAFTDAEEGSKIVLTTRSEIVSTVAKAEKIYQMKLMTNEECWELISRFAFGNISVGSINQELEGIGKRIAEQCKGLPLAARAIASHLRSKPNPDDWYAVSKNFSSYTNSILPVLKLSYDSLPPQLKRCFALCSIFPKGHVFDREELVLLWMAIDLLYQPRSSRRLEDIGNDYLGDLVAQSFFQRLDITMTSFVMHDLMNDLAKAVSGDFCFRLEDDNIPEIPSTTRHFSFSRSQCDASVAFRSICGAEFLRTILPFNSPTSLESLQLTEKVLNPLLNALSGLRILSLSHYQITNLPKSLKGLKLLRYLDLSSTKIKELPEFVCTLCNLQTLLLSNCRDLTSLPKSIAELINLRLLDLVGTPLVEMPPGIKKLRSLQKLSNFVIGRLSGAGLHELKELSHLRGTLRISELQNVAFASEAKDAGLKRKPFLDGLILKWTVKGSGFVPGSFNALACDQKEVLRMLEPHPHLKTFCIESYQGGAFPKWLGDSSFFGITSVTLSSCNLCISLPPVGQLPSLKYLSIEKFNILQKVGLDFFFGENNSRGVPFQSLQILKFYGMPRWDEWICPELEDGIFPCLQKLIIQRCPSLRKKFPEGLPSSTEVTISDCPLRAVSGGENSFRRSLTNIPESPASIPSMSRRELSSPTGNPKSDASTSAQPGFASSSQSNDDNEVTSTSSLSSLPKDRQTEDFDQYETQLGSLPQQFEEPAVISARYSGYISDIPSTLSPYMSRTSLVPDPKNEGSILPGSSSYQYHQYGIKSSVPSPRSSEAIKPSQYDDDETDMEYLKVTDISHLMELPQNLQSLHIDSCDGLTSLPENLTESYPNLHELLIIACHSLESFPGSHPPTTLKTLYIRDCKKLNFTESLQPTRSYSQLEYLFIGSSCSNLVNFPLSLFPKLRSLSIRDCESFKTFSIHAGLGDDRIALESLEIRDCPNLETFPQGGLPTPKLSSMLLSNCKKLQALPEKLFGLTSLLSLFIIKCPEIETIPGGGFPSNLRTLCISLCDKLTPRIEWGLRDLENLRNLEIDGGNEDIESFPEEGLLPKSVFSLRISRFENLKTLNRKGFHDTKAIETMEISGCDKLQISIDEDLPPLSCLRISSCSLLTETFAEVETEFFKVLNIPYVEIDGEIFS*
>Athaliana_AT1G17600.1 pacid=19650956 transcript=AT1G17600.1 locus=AT1G17600 ID=AT1G17600.1.TAIR10 annot-version=TAIR10
MVSSSAPRVSKYDVFLSFRGEDTRKTIVSHLYAALDSRGIVTFKDDQRLEIGDHISDELHRALGSSSFAVVVLSENYATSRWCLLELQLIMELMKEGRLEVFPIFYGVDPSVVRHQLGSFSLVKYQGLEMVDKVLRWREALNLIANLSGVVSSHCVDEAIMVGEIARDISRRVTLMHKIDSGNIVGMKAHMEGLNHLLDQESNEVLLVGIWGMGGIGKTSIVKCLYDQLSPKFPAHCFIENIKSVSKDNGHDLKHLQKELLSSILCDDIRLWSVEAGCQEIKKRLGNQKVFLVLDGVDKVAQVHALAKEKNWFGPGSRIIITTRDMGLLNTCGVEVVYEVKCLDDKDALQMFKQIAFEGGLPPCEGFDQLSIRASKLAHGLPSAIQAYALFLRGRTASPEEWEEALGALESSLDENIMEILKISYEGLPKPHQNVFLHVVCLFNGDTLQRITSLLHGPIPQSSLWIRVLAEKSLIKISTNGSVIMHKLVEQMGREIIRDDMSLARKFLRDPMEIRVALAFRDGGEQTECMCLHTCDMTCVLSMEASVVGRMHNLKFLKVYKHVDYRESNLQLIPDQPFLPRSLRLFHWDAFPLRALPSGSDPCFLVELNLRHSDLETLWSGTPMLKSLKRLDVTGSKHLKQLPDLSSITSLEELLLEQCTRLEGIPECIGKRSTLKKLKLSYRGGRRSALRFFLRKSTRQQHIGLEFPDAKVKMDALINISIGGDITFEFRSKFRGYAEYVSFNSEQQIPIISAMSLQQAPWVISECNRFNSLRIMRFSHKENGESFSFDVFPDFPDLKELKLVNLNIRKIPSGICHLDLLEKLDLSGNDFENLPEAMSSLSRLKTLWLQNCFKLQELPKLTQVQTLTLTNCRNLRSLAKLSNTSQDEGRYCLLELCLENCKSVESLSDQLSHFTKLTCLDLSNHDFETLPSSIRDLTSLVTLCLNNCKKLKSVEKLPLSLQFLDAHGCDSLEAGSAEHFEDIPNKEAHTRNDYFQETEMSSYVLKTQATRNRQTIRLPKITHAVMYVGIPICITLVAALVILLLRVFK*
>Athaliana_AT5G18360.1 pacid=19666876 transcript=AT5G18360.1 locus=AT5G18360 ID=AT5G18360.1.TAIR10 annot-version=TAIR10
MEESSSLSLQSCNWRHHVFPSFSGKDVRRTFLSHLLKEFRRKGIRTFIDNDIKRSQMISSELVRAIRESRIAVVVLSRTYASSSWCLNELVEIKKVSQMIMPVFYEVDPSDVRKRTGEFGKAFEEACERQPDEEVKQKWREALVYIANIAGESSQNWDNEADLIDKIAMSISYELNSTLSRDSYNLVGIDNHMRELDSLLCLESTEVKMVGIWGPAGIGKTTIARALFNRLSENFQHTIFMENVKGSSRTSELDAYGFQLRLQEQFLSEVIDHKHMKIHDLGLVKERLQDLKVLVVLDDVDKLEQLDALVKQSQWFGSGSRIIVTTENKQLLRAHGITCIYELGFPSRSDSLQIFCQYAFGESSAPDGCIELATEITKLAGYLPLALKVLGSSLRGMSKDEQKSALPRLRTSLNEDIRNVLRVGYDGIHDKDKVIFLHIACLFNGENVDYVKQILASSGLDVTFGLQVLTSRSLIHISRCNRTITMHNLLEQLGREIVCEQSIAEPGKRQFLMDASEIYDVLADNTGTGAVLGISLDISKINELFLNERAFGGMHNLLFLRFYKSSSSKDQPELHLPRGLDYLPRKLRLLHWDAFPMTSMPLSFCPQFLVVINIRESQLEKLWEGTQPLRSLKQMDLSKSENLKEIPDLSKAVNIEELCLSYCGSLVMLPSSIKNLNKLVVLDMKYCSKLEIIPCNMDLESLSILNLDGCSRLESFPEISSKIGFLSLSETAIEEIPTTVASWPCLAALDMSGCKNLKTFPCLPKTIEWLDLSRTEIEEVPLWIDKLSKLNKLLMNSCMKLRSISSGISTLEHIKTLDFLGCKNIVSFPVEIFESSRFCHNLVMEMRNIQNPDLPRPFYFKNNYIDTIPDCITRHCKLPFLNSSGSISSKIENDFIWFDK*
>Athaliana_AT5G40910.1 pacid=19665522 transcript=AT5G40910.1 locus=AT5G40910 ID=AT5G40910.1.TAIR10 annot-version=TAIR10
MAFSSPSDFKRYHVFSSFHGPDVRSGFLSHLHNHFESKGITPFKDQEIERGHTIGPELIQAIRESRVSIVVLSEKYASSCWCLDELVEILKCKEASGQVVMTIFYKVDPSDVRKQRGDFGSTFKKTCEGKTWIVKQRWIKALEYIATVAGEHSLSWANEAELIQKIATDVSNKLNLTPSRDFEGMVGLEAHLTKLDSFLCLESDDVKMIGIWGPAGIGKTTIARALFNQLSTGFRLSCFMGTIDVNDYDSKLCLQNKLLSKILNQKDMKIHHLGAIEEWLHNQRVLIVLDDVDDLEQLEVLAKESSWFGHGSRIIVSLNDRKILKAHGINDIYDVDFPSEEEALEILCLSAFKQNSPQDGFEEVAKRVVELCGKLPLGLRVVGSSFYGESEDEWRIQLYGIETNLDRKIENVLRVGYDKLSERHQSLFLHIACFFNHKSVDYVTTMLADSTLDVENGLKTLAAKSLVSTNGWITMHCLLQQLGRQVVVQQGDPGKRQFLVEAKEIRDVLANETGTESVIGISFDISKIETLSISKRAFNRMRNLKFLNFYNGSVSLLEDMEYLPRLRLLYWGSYPRKSLPLTFKPECLVELYMGFSKLEKLWGGIQPLTNLKKINLGYSSNLKEIPNLSKATNLKTLTLTGCESLVEIPSSIWNLQKLEMLYASGCIKLQVIPTNINLASLEEVNMSNCSRLRSFPDISSNIKRLYVAGTMIKEFPASIVGHWCRLDFLQIGSRSLKRLTHVPESVTHLDLRNSDIKMIPDCVIGLPHLVSLLVENCTKLVSIQGHSPSLVTLFADHCISLKSVCCSFHGPISKLMFYNCLKLDKESKRGIIQQSGNKSICLPGKEIPAEFTHQTIGNLITISLAPGCEEAYSTFSRFKACLLLSPIKNFAFNKINCFLRSKGVEISRTTESIYPFVSGGSLSEHLFIFCGDLFPEENRSLMDVTPNEILFDFSSSDVEIVECGVKIFLSSGIEVGYCETGGNRNHHIDGEAEAFKVTQVENSKHTGHWSWLRKLRLGKKKMKNNKTELSSRPVSGFSDLTRGIFIRYQEPEAVELTKDERITDLSSLLCIGSLVVCFFLSVFFGQPLVVSVLLLFSCFFLQMQ*
>Athaliana_AT1G72910.1 pacid=19657362 transcript=AT1G72910.1 locus=AT1G72910 ID=AT1G72910.1.TAIR10 annot-version=TAIR10
MSSHTATKYDVFLSFRGHDTRQNFISFLYKELVRRSIRTFKDDKELENGQRISSELKRTIEVSRFAVVVVSETYAASSWCLDELVTIMDFEKKGSITVMPIFYGVEPNHVRWQTGVLAEQFKKHGSREDHEKVLKWRQALTNFAQLSGDCSGDDDSKLVDKIANEISNKKTIYATINNGKNLVGIDTHMKELNRLMHMNCNKVTVRMVGIWARGGDGRSALAKYVYQTSCQQFDSHCFLGNVKTISQGRHSAHLHDEFLRNIKREDSNKQCLKNQKVLLVADNVTKVKQLEALAGDFSSFGPGSVVIITTDNKGLLNSYGITDVYEVEHLKFCGILRSLGFKKRAAAFQRALCRAKSFATECFCCQSSSISGYGKVTDLV*
>Athaliana_AT1G72950.1 pacid=19658083 transcript=AT1G72950.1 locus=AT1G72950 ID=AT1G72950.1.TAIR10 annot-version=TAIR10
MSDSSNTLPKFDVFLSFRGLDTRRSFISFLYKELIRRNIRTFKDDKELKNGRRITPELIRAIEGSRFAVVVVSVNYAASRWCLEELVKIMDFENMGSLKVMPIFYGVDPCHVRRQIGEVAEQFKKHEGREDHEKVLSWRQALTNLASISGDCSWKWEDDSKMVEEITDRISKELMIDTTRSNGSDLEGIDAHMKALHRLLNLNSKKSVRVIGIWARGGNGRSALAKFVYQNICQHFESHCFLESVKRISQDRHLSHLHEEFMIRIQGECLSKLRLKNQKVLLVADDVNKLEQLDALAEDFNCFGPGSIVIITTQDRQLLISAGIKLVYEVELLRFQKVRGLFRQLAFKEKDISAAFEVSLYRATNVAMEWLGCICGRSG*
>Athaliana_AT5G41540.1 pacid=19671385 transcript=AT5G41540.1 locus=AT5G41540 ID=AT5G41540.1.TAIR10 annot-version=TAIR10
MASSSTHVRKYHVFPSFHGSDVRRKFLSHLRFHFAIKGIVAFKDQEIERGQRIGPELVQAIRESRVSLVVLSKNYPSSSWCLDELVEILKCKEDQEQIVMPIFYEIDPSDVRKQSGDFGKAFGKTCVGKTKEVKQRWTNALTEAANIGGEHSLNWTDEAEMIEKIVADVSNKLNVIPSRDFEEMVGLDAHLRKLDSLLCLNSDEVKMIGIWGPAGIGKTTIARALYNQLSTNFQFKCFMGNLKGSYKSIGVDNYDWKLNLQNQLLSKILNQNDVKTDHLGGIKDWLEDKKVLIVIDDVDDLEQLLALAKEPSWFGSGSRIIVTTKDKTIMKTLLVNDNNFYHVGYPTNKVALEILCLSAFQKSFPRDGFEELARKVAYLCGNLPLCLSVVGSSLRGQSKHRWKLQSDRLETSLDRKIEDVLKSAYEKLSKKEQVLFLHIACFFNNTYISVVKTLLADSNLDVRNGLKTLADKCLVHISRVDRIFMHPLLQQLGRYIVLEQSDEPEKRQFLVEAEEIRDVLANETGTGSVLGISFDMSKVSEFSISGRAFEAMRNLRFLRIYRRSSSKKVTLRIVEDMKYLPRLRLLHWEHYPRKSLPRRFQPERLVVLHMPHSNLEKLWGGIQSLTNLKNIDLSFSRKLKEIPNLSNATNLETLTLIKCSSLVELPSSISNLQKLKALMMFGCKMLKVVPTNINLVSLEKVSMTLCSQLSSFPDISRNIKSLDVGKTKIEEVPPSVVKYWSRLDQLSLECRSLKRLTYVPPSITMLSLSFSDIETIPDCVIRLTRLRTLTIKCCRKLVSLPGLPPSLEFLCANHCRSLERVHSFHNPVKLLIFHNCLKLDEKARRAIKQQRVEGYIWLPGKKVPAEFTHKATGNSITIPLAPVAGTFSVSSRFKACLLFSPIEDFPTNDITCRLRIKGGVQINKFYHRVVILESSKIRTEHLFIFYGDLFSEKIGVDVSTSEILFKFSCRDKHKIIECGVQIFKEEAESSSSSSEEEYFDAESSSNEEEYFDFESSSSSEEDYFDAESSSRECWRWRL*
>Athaliana_AT1G12290.1 pacid=19653150 transcript=AT1G12290.1 locus=AT1G12290 ID=AT1G12290.1.TAIR10 annot-version=TAIR10
MGGCVSVQVSCDQLLNHLGRCFCRKLYYIQNIKENLTSLEEAMEDLKALRDDLLRKVQTAEEGGLQRLHQIKVWLKRVKTIESQFNDLDSSRTVELQRLCCCGVGSRNLRLSYDYGRRVFLMLNIVEDLKSKGIFEEVAHPATRAVGEERPLQPTIVGQETILEKAWDHLMDDGTKIMGLYGMGGVGKTTLLTQINNRFCDTDDGVEIVIWVVVSGDLQIHKIQKEIGEKIGFIGVEWNQKSENQKAVDILNFLSKKRFVLLLDDIWKRVELTEIGIPNPTSENGCKIAFTTRCQSVCASMGVHDPMEVRCLGADDAWDLFKKKVGDITLSSHPDIPEIARKVAQACCGLPLALNVIGETMACKKTTQEWDRAVDVSTTYAANFGAVKERILPILKYSYDNLESESVKTCFLYCSLFPEDDLIEKERLIDYWICEGFIDGDENKKGAVGEGYEILGTLVCASLLVEGGKFNNKSYVKMHDVVREMALWIASDLRKHKDNCIVRAGFRLNEIPKVKDWKVVSRMSLVNNRIKEIHGSPECPKLTTLFLQDNRHLVNISGEFFRSMPRLVVLDLSWNVNLSGLPDQISELVSLRYLDLSYSSIGRLPVGLLKLKKLMHLNLESMLCLESVSGIDHLSNLKTVRLLNLRMWLTISLLEELERLENLEVLTIEIISSSALEQLLCSHRLVRCLQKVSVKYLDEESVRILTLPSIGDLREVFIGGCGMRDIIIERNTSLTSPCFPNLSKVLITGCNGLKDLTWLLFAPNLTHLNVWNSRQIEEIISQEKASTADIVPFRKLEYLHLWDLPELKSIYWNPLPFPCLNQINVQNKCRKLTKLPLDSQSCIVAGEELVIQYGDEEWKERVEWEDKATRLRFLPSCKLVLCNR*
>Athaliana_AT4G19060.1 pacid=19645895 transcript=AT4G19060.1 locus=AT4G19060 ID=AT4G19060.1.TAIR10 annot-version=TAIR10
MDIAKKFISEIDDKLESKSEFDKELEKIKSSFNEEYEKWSSGKQRGSSSKHGNQSTHGDSSPTRNSSGSSKKGRPKANRVETSSELPDHLIRGFINEKLFLKNFLLKQKESEEFKTLAIVGKYGVGKTTLCQAVFNDEDVKQVYFPRIWVSMYSKETKEDEDPKIDVVKRILRSLGVEDEMFKHIKTEAEEEKSIKDEAGEREEETVKEKELARLLYALHLNLIGKKYLIVLDDVWEDNEWDQRLDDEKKQQEKSHLSCGFPKGFGGKVIMTSRDERLAKAIVGEEENLQRLFPRSDAESLWEIYIDAVPTKVDDAAATNLGDAVATNAGDAVAPKVNPRYPGRYKQELMDKSCGIPLAARMLAKIEPVKVDEIGNIDRKQSF*
>Athaliana_AT5G46450.1 pacid=19668431 transcript=AT5G46450.1 locus=AT5G46450 ID=AT5G46450.1.TAIR10 annot-version=TAIR10
MASSSSSSRNWSYDVFPSFSGEDVRKTFLSHFLRELERKSIITFKDNEMERSQSIAPELVEAIKDSRIAVIVFSKNYASSSWCLNELLEIMRCNKYLGQQVIPVFYYLDPSHLRKQSGEFGEAFKKTCQNQTEEVKNQWKQALTDVSNILGYHSKNCNSEATMIEEISSHILGKLSLTPSNDFEEFVGIKDHIEKVRLLLHLESDEVRMVGIWGTSGIGKTTIARALFSNLSSQFQSSVYIDRAFISKSMEGYGRANPDDYNMKLRLRENFLFEILGKKNMKIGAMEERLKHQKVLIIIDDLDDQDVLDALVGRTQWFGSGSRIIVVTKNKHFLRAHGIDHVYEACLPSEELALEMFCRYAFRKNSPPDGFMELSSEVALRAGNLPLGLKVLGSYLRGRDIEDWMDMMPRLQNDLDGKIEKTLRVSYDGLNNKKDEAIFRHIACLFNGEKVNDIKLLLAESDLDVNIGLKNLVDKSLIFVREDTIEMHRLLQDMGKEIVRAQSNEPGEREFLVDSKHIYDVLEDNTGTKKVLGIALDINETDGLYIHESAFKGMRNLLFLNFYTKQKKDVTWHLSEGFDHLPPKLRLLSWEKYPLRCMPSNFRPENLVKLQMCESKLEKLWDGVHSLTGLRNMDLRGSENLKEIPDLSLATNLKKLDVSNCTSLVELSSTIQNLNQLEELQMERCENLENLPIGINLESLYCLNLNGCSKLRSFPDISTTISELYLSETAIEEFPTELHLENLYYLGLYDMKSEKLWKRVQPLTPLMTMLSPSLTKLFLSDIPSLVELPSSFQNLHNLEHLNIARCTNLETLPTGVNLELLEQLDFSGCSRLRSFPDISTNIFSLVLDGTGIEEVPWWIEDFYRLSFLSMIGCNNLQGVSLNISKLEKLETVDFSDCEALSHANWDTIPSAVAMATENIHSKLPVCIKFSNCFNLDHKAVLLQQSIFKQLILSGGEMFSYFTHRTTGTSLTNIPLLHISPCQPFFRFRACALVDTESMDIGSVFFQVQVSCRFTDRLGNYLDSPYQHEVFAVLEKGSHMVISDCCFPFNEDNAPLAELIYDHVDIQFHFTQENDELKLIGCGLRLSEADNDLGNEIDGSEEWEDCNDSGLGSESDNLEAEEDT*
>Athaliana_AT5G35450.1 pacid=19668832 transcript=AT5G35450.1 locus=AT5G35450 ID=AT5G35450.1.TAIR10 annot-version=TAIR10
MAEGVVSFGVQKLWALLNRESERLNGIDEQVDGLKRQLRGLQSLLKDADAKKHGSDRVRNFLEDVKDLVFDAEDIIESYVLNKLRGEGKGVKNHVRRLACFLTDRHKVASDIEGITKRISKVIGEMQSLGIQQQIIDGGRSLSLQDIQREIRQTFPNSSESDLVGVEQSVEELVGPMVEIDNIQVVSISGMGGIGKTTLARQIFHHDLVRRHFDGFAWVCVSQQFTQKHVWQRILQELRPHDGEILQMDEYTIQGKLFQLLETGRYLVVLDDVWKEEDWDRIKEVFPRKRGWKMLLTSRNEGVGLHADPTCLSFRARILNPKESWKLFERIVPRRNETEYEEMEAIGKEMVTYCGGLPLAVKVLGGLLANKHTASEWKRVSENIGAQIVGKSCLDDNSLNSVYRILSLSYEDLPTDLKHCFLYLAHFPEDYKIKTRTLYSYWAAEGIYDGLTILDSGEDYLEELVRRNLVIAEKSNLSWRLKLCQMHDMMREVCISKAKVENFLQIIKVPTSTSTIIAQSPSRSRRLTVHSGKAFHILGHKKKVRSLLVLGLKEDLWIQSASRFQSLPLLRVLDLSSVKFEGGKLPSSIGGLIHLRFLSLHQAVVSHLPSTIRNLKLMLYLNLHVAIGVPVHVPNVLKEMLELRYLSLPLDMHDKTKLELGDLVNLEYLWCFSTQHSSVTDLLRMTKLRFFGVSFSERCTFENLSSSLRQFRKLETLSFIYSRKTYMVDYVGEFVLDFIHLKKLSLGVHLSKIPDQHQLPPHIAHIYLLFCHMEEDPMPILEKLLHLKSVELRRKAFIGRRMVCSKGGFPQLRALQISEQSELEEWIVEEGSMPCLRDLIIHSCEKLEELPDGLKYVTSLKELKIEGMKREWKEKLVGEDYYKVQHIPDVQFFNCDDEQRE*
>Athaliana_AT5G11250.1 pacid=19665966 transcript=AT5G11250.1 locus=AT5G11250 ID=AT5G11250.1.TAIR10 annot-version=TAIR10
MASSFFLTTVAAAIGFFTLLRKLRFHHDNKEKKSTSLSPSSSPSSLSPSSVPPPSSSCIWTHQVFPSFSGEDVRRDFLSHIQMEFQRMGITPFVDNEIKRGESIGPELLRAIRGSKIAIILLSRNYASSKWCLDELVEIMKCREEYGQTVMAIFYKVDPSDVKNLTGDFGKVFRKTCAGKPKKDIGRWRQAWEKVATVAGYHSINWDNEAAMIKKIATDISNILINSTPSRDFDGLVGMRAHLEKMKPLLCLDTDEVRIIGIWGPPGIGKTTIARVVYNQLSHSFQLSVFMENIKANYTRPTGSDDYSAKLQLQQMFMSQITKQKDIEIPHLGVAQDRLKDKKVLVVLDGVNQSVQLDAMAKEAWWFGPGSRIIITTQDQKLFRAHGINHIYKVDFPPTEEALQIFCMYAFGQNSPKDGFQNLAWKVINLAGNLPLGLRIMGSYFRGMSREEWKKSLPRLESSLDADIQSILKFSYDALDDEDKNLFLHIACFFNGKEIKILEEHLAKKFVEVRQRLNVLAEKSLISFSNWGTIEMHKLLAKLGGEIVRNQSIHEPGQRQFLFDGEEICDVLNGDAAGSKSVIGIDFHYIIEEEFDMNERVFEGMSNLQFLRFDCDHDTLQLSRGLSYLSRKLQLLDWIYFPMTCLPSTVNVEFLIELNLTHSKLDMLWEGVKPLHNLRQMDLSYSVNLKELPDLSTAINLRKLILSNCSSLIKLPSCIGNAINLEDLDLNGCSSLVELPSFGDAINLQKLLLRYCSNLVELPSSIGNAINLRELDLYYCSSLIRLPSSIGNAINLLILDLNGCSNLLELPSSIGNAINLQKLDLRRCAKLLELPSSIGNAINLQNLLLDDCSSLLELPSSIGNATNLVYMNLSNCSNLVELPLSIGNLQKLQELILKGCSKLEDLPININLESLDILVLNDCSMLKRFPEISTNVRALYLCGTAIEEVPLSIRSWPRLDELLMSYFDNLVEFPHVLDIITNLDLSGKEIQEVPPLIKRISRLQTLILKGYRKVVSLPQIPDSLKWIDAEDCESLERLDCSFHNPEITLFFGKCFKLNQEARDLIIQTPTKQAVLPGREVPAYFTHRASGGSLTIKLNERPLPTSMRYKACILLVRIGDYGAHDRDKWLHVAFGVRSTTLGHIIYSGLTEHLYTFEIEEKVTSSELVFEFKVENGNHWKIGECGLRQLS*
>Athaliana_AT4G19050.1 pacid=19644353 transcript=AT4G19050.1 locus=AT4G19050 ID=AT4G19050.1.TAIR10 annot-version=TAIR10
MEKQDQTSREEILKKIMDSLGQDGVPSKTVLVGEAGIGKTWLAKEVSQRVTQEKYNVLWLHLNKKIEDEKSLYEILAAQLSIIYEFEEGEEPDELDYPLESLKEKIKEEMIKHKKDNLLLILDDEGSMTTEEDVMQELNLQDFLKEYSAVKILVTRRDEREEKESTTIKVGPLTEKESLDLLHDAEDLLTSFTSEDWPVLLKRLCDNKEIKEPTLMSCILSKSKGLPAAIVVLIKSLNSIKSMSAKQRKIFKELILSSKSLDEAAASKNAIDRSRYNPVLQLSYELLKPDETVKRPVIACFWHILDFYKYSGCAYYRDLIVHWMLEGYFDPVKSVDKAYQEGHSILMDFMNRGILKIQEDNMVVPEFSMSNLLDLQDCGFFGRSSLGFDRVYGGDKRKGLGKIILIDDMIQTIQSKKKNITTIIASGNRLRREVHGKFFEKPEMQDLEVVVLFEPTFHELVLSLSKLKKLRVLVIRDCDLIDNIDKLSGLQGLHVLEVSGASSLVNIPDDFFKNMTQLQSLNLSGLAIKSSPSTIEKLSMLRCFILRHCSELQDLPNFIVETRKLEVIDIHGARKLESYFDRVKDWKDYKGKNKNFAQLQLLEHLDFSETKIIRLPIFHLKDSTNDFSTMPILTRLLLRNCTRLKRLPQLRPLTNLQILDACGATDLVEMLEVCLEEKKELRILDMSKTSLPELADTIADVVNLNKLLLRNCSLIEELPSIEKLTHLEVFDVSGCIKLKNINGSFGEMSYLHEVNLSETNLSELPDKISELSNLKELIIRKCSKLKTLPNLEKLTNLEIFDVSGCTELETIEGSFENLSCLHKVNLSETNLGELPNKISELSNLKELILRNCSKLKALPNLEKLTHLVIFDVSGCTNLDKIEESFESMSYLCEVNLSGTNLKTFPELPKQSILCSSKRIVLADSSCIERDQWSQIKECLTSKSEGSSFSNVGEKTREKLLYHGNRYRVIDPEVPLNIDIVDIKRSTDLKTEYIAKAEYVSIAENGSKSVSSLFDELQMASVKGCWVERCKNMDVLFESDEQLEKEKSSSPSLQTLWISNLPLLTSLYSSKGGFIFKNLKKLSVDCCPSIKWLFPEIPDNLEILRVKFCDKLERLFEVKAGELSKLRKLHLLDLPVLSVLGANFPNLEKCTIEKCPKLKAREDEPRIGARITDEISEDQPHKNTIGPETQTPTQPTKATDTV*
>Athaliana_AT1G63750.1 pacid=19649472 transcript=AT1G63750.1 locus=AT1G63750 ID=AT1G63750.1.TAIR10 annot-version=TAIR10
MIKKIARDVSYKLNATPSKDFEDMMGLEAHLKKIQSLLRLDYKDEALIIGISGPAGIGKSTIARALESRLSDRFQLTCFMDLRGSENNGLHDYGQQLRLQEQLLAKVLNQDGTRICHLGVLQQRLSDLRVLIILDDVSDIKQLKALAKETTWFGPGSRIIVTTENKDLLQQRGIDSTYHVGFPSREEALEIFCKFAFEQSSPPHAFEKLAARITHLCGNLPLGLCVMGSSLFGKKQDEWEFVVHRLETNPGQEIDDVLRVGYERLHENDQMLFLHIAIFFNYRDRDLVEAMLADDGNLDVGNWLKFLINKSLIEIYRTGQIVMHKLLQQVGRQAIRRQEPWKRQILINANEICDLLRYEKGTSCNVSGISFDTSGISEVTICDGAFKRLHDLRFLHVYKSRDDGNNRVHIPEKVEFPPRLRLLHWAAYPSKSLPPTFNLECLVELNMRESLVEKLWEGTQHLKNLKYMDLTESKNLKELPDLSNATNLEYFYLDNCESLVEIPSSFAHLHKLEWLEMNNCINLQVIPAHMNLTSVKQVNMKGCSRLRKFPVISRHIEALDISDNTELEDMPASIASWCHLVYLDMSHNEKLQGLTQLPTSLRHLNLSYTDIESIPDCIKALHQLEELCLSGCTRLASLPDLPCSIKALEAEDCESLESVSSPLYTPSARLSFTNCFKLGGEAREAIIRRSSDSTGSVLLPGREVPAEFDHRAQGNSLSILLPLGGNSQFMVCVVISPRHDITKMSNESELLCRINGESCSYDEEFDIVDVSNCRREHLFIFHSGLLRMGRSEAGTEMVFEFSSALQEDFDIIECGVKIWTPQSIRRGYLAFGEDDDGTDGVICDTEDVDQMTDETKGGNNGGSSDEEDGKIHMYSHESGETSESESESEKEDESEPRETSEADADGDYESVSRKRAKKTTSASTDLKLVSIDYLRISNLLKYIFLILVLLLILVVLMSMRLFLA*
>Athaliana_AT5G45240.1 pacid=19665678 transcript=AT5G45240.1 locus=AT5G45240 ID=AT5G45240.1.TAIR10 annot-version=TAIR10
MDKKEETKQPDNIIYDKNDSSVASFISYLMAGFGCRGIKQFLGIYLVILSRDYASSVLCLENLELCCDDKKSYEVVPVFYGVSRSDVRQQSGPFSDAFTKLERSNPADHVTKWRRMFAKIAELKGHEYDEELSEESEFVEEIVEDVYELLNPTEEIRIHSRQLDIQNLLCKQQWGLRTLGILGKPGIGKTTLARAVFRRMVGGYDASHFVKDFHTRYSEMTLEPLPAHFLCMTQVEEFDLNNSGSEQCHRQKRVLIVLDDVRNEQDAMSFLGEIDQFGPGSLIIITSRDRQVLEKCHLNEIYELNGLNGEDARKLFTRCAFGKDVIVKNLPMIVIKGFEGNPSALRSYANKFKGKTTEDSMRILFKDAVFNTKKNTSMCIYSNIAIHEHKSIFLNKTVLHAIQNIIFDLEEHPDLDLPNHVAESISDLRSPCVHHPSVQVQSLPKHFHRRQLVLLHGLACQFYKLWEGYKRFSRLRKINLGHCEKLVQVVELSNACYLEEINLQDCKNLDTFPDTDQLENLQFLDLSNCSGIKYFQENASKLEKLWDGAQSTGFLIPERNPRSTNLERLDLSVCSSLMLLPPSIGHLQQLKDLNMEEISRNISYLYLDKTAIEEVPQWIEDISGLSDLSMSDSWQNHPEEISTSLMRVDMSGNSFERLPDTWTSIQPKDLILGNCKNLVSLPELPATLSLLTANNCVSLESLYVHGNVLTVSLPRISLSKQILRYKACIVVESRPGPVNDPPAELSYGDVQFEFLCLDHRKEIIKIKECGIQLMEVYSRKRSGTEDGNKPAENDEELRRIRKQMRVRMTKHW*
>Athaliana_AT3G44630.2 pacid=19660253 transcript=AT3G44630.2 locus=AT3G44630 ID=AT3G44630.2.TAIR10 annot-version=TAIR10
MGSAMSLSCSKRKATSQDVDSESCKRRKTCSTNDAENCIFIPDESSWSLCANRVITVAAVALTNFRFQQDNQESNSSSLSLPSLATSVSRNWKHDVFPSFHGADVRRTFLSHIMESFRRKGIDTFIDNNIERSKSIGPELKEAIKGSKIAIVLLSRKYASSSWCLDELAEIMKCRQMVGQIVMTIFYEVEPTDIKKQTGEFGKAFTKTCRGKPKEQVERWRKALEDVATIAGYHSHSWRNEADMIEKIATDVSNMLNSFTPSRDFDGLVGMRAHMDMLEQLLRLDLDEVRIIGIWGPPGIGKTTIARFLLNQVSDRFQLSAIMVNIKGCYPRPCFDEYSAQLQLQNQMLSQMINHKDIMISHLGVAQERLRDKKVFLVLDEVDQLGQLDALAKETRWFGPGSRIIITTEDLGVLKAHGINHVYKVEYPSNDEAFQIFCMNAFGQKQPHEGFDEIAWEVKALAGKLPLGLKVLGSALRGKSKPEWERTLPRLRTSLDGKIGGIIQFSYDALCDEDKYLFLYIACLFNGESTTKVKELLGKFLDVRQGLHVLAQKSLISFDEEISWKQIVQVLLLNKFSHVRHTKRNKSQIIRMHTLLEQFGRETSRKQFVHHRYTKHQLLVGERDICEVLDDDTTDNRRFIGINLDLYKNEEELNISEKALERIHDFQFVKINYVFTHQPERVQLALEDLIYHSPRIRSLKWFPYQNICLPSTFNPEFLVELDMRCSKLRKLWEGTKQLRNLKWMDLSDSRDLKELPSSIEKLTSLQILDLRDCSSLVKLPPSINANNLQGLSLTNCSRVVKLPAIENVTNLHQLKLQNCSSLIELPLSIGTANNLWKLDIRGCSSLVKLPSSIGDMTNLKEFDLSNCSNLVELPSSIGNLQKLFMLRMRGCSKLETLPTNINLISLRILDLTDCSQLKSFPEISTHISELRLKGTAIKEVPLSITSWSRLAVYEMSYFESLKEFPHALDIITDLLLVSEDIQEVPPWVKRMSRLRALRLNNCNSLVSLPQLPDSLDYIYADNCKSLERLDCCFNNPEIRLYFPKCFKLNQEARDLIMHTSTRKYAMLPSIQVPACFNHRATSGDYLKIKLKESSLPTTLRFKACIMLVKVNEEMRDDEMWPSVLIAIRVKQNDLKVLCTASIYPVLTEHIYTFELEVEEVTSTELVFEFTPFHKSNWKIGECGILQRETRSFCRSSSPDLPPESSRVFLARTTV*
>Athaliana_AT4G16960.1 pacid=19647446 transcript=AT4G16960.1 locus=AT4G16960 ID=AT4G16960.1.TAIR10 annot-version=TAIR10
MASSSSSPSSRRYDVFPSFSGVDVRKTFLSHLIEALDRRSINTFMDHGIVRSCIIADELITAIREARISIVIFSENYASSTWCLNELVEIHKCHKDKDLDQMVIPVFYGVDPSHVRKQIGGFGDVFKKTCEDKPEDQKQRWVKALTDISNLAGEDLRNGPSEAAMVVKIANDVSNKLFPLPKGFGDLVGIEDHIEAIKLKLCLESKEARIMVGIWGQSGIGKSTIGRALFSQLSSQFHHRAFITYKSTSGSDVSGMKLSWEKELLSEILGQKDIKIEHFGVVEQRLKHKKVLILLDDVDNLEFLRTLVGKAEWFGSGSRIIVITQDRQLLKAHEIDLIYEVKLPSQGLALKMICQYAFGKYSPPDDFKELAFEVAKLAGNLPLGLSVLGSSLKRRSKEEWMEMLAELQNGLNRDIMKTLRVSYVRLDPKDQDIFHYIAWLFNGWKVKSIKDFLGDGVNVNIRLKTLDDKSLIRLTPNDTIEMHNLLQKLATEIDREESNGNPGKRRFLENAEEILDVFTDNTVNENSFQGMLNLQYLKIHDHSWWQPRETRMRLPNGLVYLPRKLKWLWWDNCPLKRLPSNFKAEYLVELRMVNSDLEKLWNGTQLLGSLKKMILRNSKYLKEIPDLSYAMNLERLDISDCEVLESFPSPLNSESLEYLDLLRCPKLRNFPETIMQISPYGIDIDVADCLWNKSLPGLDYLDCLRRCNPSKFLPEHLVNLKLRGNNMLEKLWEGVQSLGKLERMDLSECENLIEIPDLSKATNLVNLNLSNCKSLVTLPSTIGNHQKLYTLEMKECTGLKVLPMDVNLSSLHTVNLKGCSSLRFFPQISKSIAVLNLDDTAIEEVPCFENFSRLIVLSMRGCKSLRRFPQISTSIQELNLADTAIEQVPCFIENFSKLKILNMSGCKKLKNISPNIFRLTWLKKVDFTDCGGVISALSDSTVVATMDDHYEKIEKMRCGVQLLHMTLGNSEEDFNLPCGQTVTDTGLTAPNLELPLGRGESSSISYPCLEGEAFSVDSMITKRQAKEIPIAHRDEDSEASW*
>Athaliana_AT5G46490.2 pacid=19671777 transcript=AT5G46490.2 locus=AT5G46490 ID=AT5G46490.2.TAIR10 annot-version=TAIR10
MASSSSSRNWLYDVFLSFRGGDVRVTFRSHFLKEFDRKLITAFRDNEIERSHSLWPDLEQAIKDSRIAVVVFSKNYASSSWCLNELLEIVNCNDKIIIPVFYGVDPSQVRYQIGDFGRIFEKTCKRQTEEVKNQWKKALTLVANMLGFDSAKWDDEAKMIEEIANDVLRKLLLTTSKDFDDFVGLEDHIANMSALLDLESKEVKMVGIWGSSGIGKTTIARALFNNLFRHFQVRKFIDRSFAYKSREIHSSANPDDHNMKLHLQESFLSEILRMPNIKIDDPTALEERLKYQKVLIIIDDLDDIMVLDTLVGQTQWFGYGSRIIVVTNDKHFLTAHGIDHIYEVSFPTDVHACQMLCQSAFKQNYAPEGFGDLVVDVVRHACSFPLGLNLLGKYLRGRNEEYWMDILPRLENGLRLDGKIEKILRISYDGLDSEDQEIFRHIACIFIHMKVTTIKSLLAESDVSFALENLADKSLIHVRQGYVVMHRSLQEMGRKIVRIQSIDNPGEREFLVDPNDIHDVLNACTGTQKVLGISLNTRNIVELDVHESAIKGMSNLRFLEIKDFISQWKKALIDVSKIAFDSTEWNRGLITQNYVNLLLLSTTPKEYEELVGIEDHTAEMSLPATKSFDFEDDGLHLPASFDYLPPTLKLLCWPKFPMRCMPYDFCPENLVKLEMRESKLYKLWEGVVPLTCLKEMDLDGSVNLKEIPDLSMATNLETLNFENCKSLVELPSFIRNLNKLLKLNMAFCNSLETLPTGFNLKSLDRLSFSECTKLKTFPKFSTNISVLNLFGTNIEEYPSHLHLENLVEFSISKEESNMIQWEGAKVSSSKLNILSKLFYYHCLYLNYCRRLKFCTLVY*
>Athaliana_AT5G51630.1 pacid=19667398 transcript=AT5G51630.1 locus=AT5G51630 ID=AT5G51630.1.TAIR10 annot-version=TAIR10
MASSSSRSWTYDVFPSFSGEDVRKSFLSHLLKKLHRKSINTFIDNNIERSHAIAPDLLSAINNSMISIVVFSKKYASSTWCLNELVEIHKCYKELTQIVIPIFYEVDPSDVRKQTREFGEFFKVTCVGKTEDVKQQWIEALEEVASIAGHDSKNWPNEANMIEHIAKDVLNKLIATSSSNCFGDLVGIEAHLKAVKSILCLESEEARMVGILGPSGIGKTTIARILYSKLSSQFDYHVFGSFKRTNQDNYGMKLSWEEQFLSEILDQKDLKISQLGVVKQRLKHKKVLIVLDDVDNLELLKTLVGQTGWFGPGSRIIVTTQDRILLKSHKIDHIYEVGYPSRKLALRILCRSAFDRNSPPDGFMQLANEVTELVGNLPLALNIMGSSLKGRDKEEWIEMMPSLRNSLVDGEILKTLRVSYDRLHGNYQEIFLYIACLLNCCGVEYIISMLGDNAIIGLKILAEKSLIHISPLDKTVEMHSLLQKLGRKIVRDESFGNPGKRRFLLDAEDICDVFTDNTGTETVLGISLNTLEINGTLSVDDKSFQGMHNLQFLKVFENWRRGSGEGILSLPQGLNSLPRKLRLLHWYKFPLRCMPSNFKAEYLVNLEMAYSQLERLWEGTQQLGSLKKMDLSKSENLKEIPDLSYAVNLEEMDLCSCKSLVTLPSSVRNLDKLRVLRMSSCSNVEVLPTDLNLESLDLLNLEDCSQLRSFPQISRNISILNLSGTAIDEESSLWIENMSRLTHLRWDFCPLKSLPSNFRQEHLVSLHMTHSKLEKLWEGAQPFGNLVNIDLSLSEKLKEFPNLSKVTNLDTLDLYGCKSLVTVPSSIQSLSKLTELNMRRCTGLEALPTDVNLESLHTLDLSGCSKLTTFPKISRNIERLLLDDTAIEEVPSWIDDFFELTTLSMKGCKRLRNISTSICELKCIEVANFSDCERLTEFDDASMVRRILRTIDDLIALYEEASFLHAIFVLCRKLVSICAMVFKYPQALSYFFNSPEADLIFANCSSLDRDAETLILESNHGCAVLPGGKVPNCFMNQACGSSVSIPLHESYYSEEFLGFKACIVLETPPDLNFKQSWIWVRCYFRDKCVEHSVQFSWDSNKMDHLLMINFRLPTKEIIGCPSQLDTDDLMFFFYHHMYYACNSYVNPSPCSVQRIKGCGIKFWDVSPRVLSQSELDTYFSWPVKGEGEAEGESEGESEDEQEEDEDEDAYLEIEDDSSLSSFVGGGEYW*
>Athaliana_AT1G58602.2 pacid=19649485 transcript=AT1G58602.2 locus=AT1G58602 ID=AT1G58602.2.TAIR10 annot-version=TAIR10
MAGELVSFAVNKLWDLLSHEYTLFQGVEDQVAELKSDLNLLKSFLKDADAKKHTSALVRYCVEEIKDIVYDAEDVLETFVQKEKLGTTSGIRKHIKRLTCIVPDRREIALYIGHVSKRITRVIRDMQSFGVQQMIVDDYMHPLRNREREIRRTFPKDNESGFVALEENVKKLVGYFVEEDNYQVVSITGMGGLGKTTLARQVFNHDMVTKKFDKLAWVSVSQDFTLKNVWQNILGDLKPKEEETKEEEKKILEMTEYTLQRELYQLLEMSKSLIVLDDIWKKEDWEVIKPIFPPTKGWKLLLTSRNESIVAPTNTKYFNFKPECLKTDDSWKLFQRIAFPINDASEFEIDEEMEKLGEKMIEHCGGLPLAIKVLGGMLAEKYTSHDWRRLSENIGSHLVGGRTNFNDDNNNSCNYVLSLSFEELPSYLKHCFLYLAHFPEDYEIKVENLSYYWAAEEIFQPRHYDGEIIRDVGDVYIEELVRRNMVISERDVKTSRFETCHLHDMMREVCLLKAKEENFLQITSNPPSTANFQSTVTSRRLVYQYPTTLHVEKDINNPKLRSLVVVTLGSWNMAGSSFTRLELLRVLDLVQAKLKGGKLASCIGKLIHLRYLSLEYAEVTHIPYSLGNLKLLIYLNLHISLSSRSNFVPNVLMGMQELRYLALPSLIERKTKLELSNLVKLETLENFSTKNSSLEDLRGMVRLRTLTIELIEETSLETLAASIGGLKYLEKLEIDDLGSKMRTKEAGIVFDFVHLKRLRLELYMPRLSKEQHFPSHLTTLYLQHCRLEEDPMPILEKLLQLKELELGHKSFSGKKMVCSSCGFPQLQKLSISGLKEWEDWKVEESSMPLLLTLNIFDCRKLKQLPDEHLPSHLTAISLKKCGLEDPIPTLERLVHLKELSLSELCGRIMVCTGGGFPQLHKLDLSELDGLEEWIVEDGSMPRLHTLEIRRCLKLKKLPNGFPQLQNLHLTEVEEWEEGMIVKQGSMPLLHTLYIWHCPKLPGEQHFPSHLTTVFLLGMYVEEDPMRILEKLLHLKNVSLFQSFSGKRMVCSGGGFPQLQKLSIREIEWEEWIVEQGSMPLLHTLYIGVCPNLKELPDGLRFIYSLKNLIVSKRWKKRLSEGGEDYYKVQHIPSVEFDD*
>Athaliana_AT5G66900.1 pacid=19670022 transcript=AT5G66900.1 locus=AT5G66900 ID=AT5G66900.1.TAIR10 annot-version=TAIR10
MNDWASLGIGSIGEAVFSKLLKVVIDEAKKFKAFKPLSKDLVSTMEILFPLTQKIDSMQKELDFGVKELKELRDTIERADVAVRKFPRVKWYEKSKYTRKIERINKDMLKFCQIDLQLLQHRNQLTLLGLTGNLVNSVDGLSKRMDLLSVPAPVFRDLCSVPKLDKVIVGLDWPLGELKKRLLDDSVVTLVVSAPPGCGKTTLVSRLCDDPDIKGKFKHIFFNVVSNTPNFRVIVQNLLQHNGYNALTFENDSQAEVGLRKLLEELKENGPILLVLDDVWRGADSFLQKFQIKLPNYKILVTSRFDFPSFDSNYRLKPLEDDDARALLIHWASRPCNTSPDEYEDLLQKILKRCNGFPIVIEVVGVSLKGRSLNTWKGQVESWSEGEKILGKPYPTVLECLQPSFDALDPNLKECFLDMGSFLEDQKIRASVIIDMWVELYGKGSSILYMYLEDLASQNLLKLVPLGTNEHEDGFYNDFLVTQHDILRELAICQSEFKENLERKRLNLEILENTFPDWCLNTINASLLSISTDDLFSSKWLEMDCPNVEALVLNLSSSDYALPSFISGMKKLKVLTITNHGFYPARLSNFSCLSSLPNLKRIRLEKVSITLLDIPQLQLSSLKKLSLVMCSFGEVFYDTEDIVVSNALSKLQEIDIDYCYDLDELPYWISEIVSLKTLSITNCNKLSQLPEAIGNLSRLEVLRLCSSMNLSELPEATEGLSNLRFLDISHCLGLRKLPQEIGKLQNLKKISMRKCSGCELPESVTNLENLEVKCDEETGLLWERLKPKMRNLRVQEEEIEHNLNLLQMF*
>Athaliana_AT4G12020.1 pacid=19644334 transcript=AT4G12020.1 locus=AT4G12020 ID=AT4G12020.1.TAIR10 annot-version=TAIR10
MSEKEELPLTLTSIGAATATSDYHQRVGSSGEGISSSSSDVDPRFMQNSPTGLMISQSSSMCTVPPGMAATPPISSGSGLSQQLNNSSSSKLCQVEGCQKGARDASGRCISHGGGRRCQKPDCQKGAEGKTVYCKAHGGGRRCEYLGCTKGAEGSTDFCIAHGGGRRCNHEDCTRSAWGRTEFCVKHGGGARCKTYGCGKSASGPLPFCRAHGGGKKCSHEDCTGFARGRSGLCLMHGGGKRCQRENCTKSAEGLSGLCISHGGGRRCQSIGCTKGAKGSKMFCKACITKRPLTIDGGGNMGGVTTGDALNYLKAVKDKFEDSEKYDTFLEVLNDCKHQGVDTSGVIARLKDLFKGHDDLLLGFNTYLSKEYQITILPEDDFPIDFLDKVEGPYEMTYQQAQTVQANANMQPQTEYPSSSAVQSFSSGQPQIPTSAPDSSLLAKSNTSGITIIEHMSQQPLNVDKQVNDGYNWQKYGQKKVKGSKFPLSYYKCTYLGCPSKRKVERSLDGQVAEIVYKDRHNHEPPNQGKDGSTTYLSGSSTHINCMSSELTASQFSSNKTKIEQQEAASLATTIEYMSEASDNEEDSNGETSEGEKDEDEPEPKRRITEVQVSELADASDRTVREPRVIFQTTSEVDNLDDGYRWRKYGQKVVKGNPYPRFSSSKDYDVVIRYGRADISNEDFISHLRASLCRRGISVYEKFNEVDALPKCRVLIIVLTSTYVPSNLLNILEHQHTEDRVVYPIFYRLSPYDFVCNSKNYERFYLQDEPKKWQAALKEITQMPGYTLTDKSESELIDEIVRDALKVLCSADKVNMIGMDMQVEEILSLLCIESLDVRSIGIWGTVGIGKTTIAEEIFRKISVQYETCVVLKDLHKEVEVKGHDAVRENFLSEVLEVEPHVIRISDIKTSFLRSRLQRKRILVILDDVNDYRDVDTFLGTLNYFGPGSRIIMTSRNRRVFVLCKIDHVYEVKPLDIPKSLLLLDRGTCQIVLSPEVYKTLSLELVKFSNGNPQVLQFLSSIDREWNKLSQEVKTTSPIYIPGIFEKSCCGLDDNERGIFLDIACFFNRIDKDNVAMLLDGCGFSAHVGFRGLVDKSLLTISQHNLVDMLSFIQATGREIVRQESADRPGDRSRLWNADYIRHVFINDTGTSAIEGIFLDMLNLKFDANPNVFEKMCNLRLLKLYCSKAEEKHGVSFPQGLEYLPSKLRLLHWEYYPLSSLPKSFNPENLVELNLPSSCAKKLWKGKKARFCTTNSSLEKLKKMRLSYSDQLTKIPRLSSATNLEHIDLEGCNSLLSLSQSISYLKKLVFLNLKGCSKLENIPSMVDLESLEVLNLSGCSKLGNFPEISPNVKELYMGGTMIQEIPSSIKNLVLLEKLDLENSRHLKNLPTSIYKLKHLETLNLSGCISLERFPDSSRRMKCLRFLDLSRTDIKELPSSISYLTALDELLFVDSRRNSPVVTNPNANSTELMPSESSKLEILGTPADNEVVVGGTVEKTRGIERTPTILVKSREYLIPDDVVAVGGDIKGLRPPVLQLQPAMKLSHIPRGSTWDFVTHFAPPETVAPPSSSSEAREEEVETEETGAMFIPLGDKETCSFTVNKGDSSRTISNTSPIYASEGSFITCWQKGQLLGRGSLGSVYEGISADGDFFAFKEVSLLDQGSQAHEWIQQVEGGIALLSQLQHQNIVRYRGTTKDESNLYIFLELVTQGSLRKLYQRNQLGDSVVSLYTRQILDGLKYLHDKGFIHRNIKCANVLVDANGTVKLADFGLAKVMSLWRTPYWNWMAPEVIVLKSFPLF*
>Athaliana_AT1G59124.1 pacid=19654115 transcript=AT1G59124.1 locus=AT1G59124 ID=AT1G59124.1.TAIR10 annot-version=TAIR10
MAGELISFGIQNLWNLLSQECELFQGVEDQVTELKRDLNMLSSFLKDANAKKHTSAVVKNCVEEIKEIIYDGEDTIETFVLEQNLGKTSGIKKSIRRLACIIPDRRRYALGIGGLSNRISKVIRDMQSFGVQQAIVDGGYKQPQGDKQREMRQKFSKDDDSDFVGLEANVKKLVGYLVDEANVQVVSITGMGGLGKTTLAKQVFNHEDVKHQFDGLSWVCVSQDFTRMNVWQKILRDLKPKEEEKKIMEMTQDTLQGELIRLLETSKSLIVLDDIWEKEDWELIKPIFPPTKGWKVLLTSRNESVAMRRNTSYINFKPECLTTEDSWTLFQRIALPMKDAAEFKIDEEKEELGKLMIKHCGGLPLAIRVLGGMLAEKYTSHDWRRLSENIGSHLVGGRTNFNDDNNNTCNNVLSLSFEELPSYLKHCFLYLAHFPEDYEIKVENLSYYWAAEGIFQPRHYDGETIRDVGDVYIEELVRRNMVISERDVKTSRFETCHLHDMMREVCLLKAKEENFLQITSSRPSTANLQSTVTSRRFVYQYPTTLHVEKDINNPKLRALVVVTLGSWNLAGSSFTRLELLRVLDLIEVKIKGGKLASCIGKLIHLRYLSLEYAEVTHIPYSLGNLKLLIYLNLASFGRSTFVPNVLMGMQELRYLALPSDMGRKTKLELSNLVKLETLENFSTENSSLEDLCGMVRLSTLNIKLIEETSLETLAASIGGLKYLEKLEIYDHGSEMRTKEAGIVFDFVHLKRLWLKLYMPRLSTEQHFPSHLTTLYLESCRLEEDPMPILEKLLQLKELELGFESFSGKKMVCSSGGFPQLQRLSLLKLEEWEDWKVEESSMPLLRTLDIQIHCRL*
>Athaliana_AT5G44510.1 pacid=19672221 transcript=AT5G44510.1 locus=AT5G44510 ID=AT5G44510.1.TAIR10 annot-version=TAIR10
MDSSCFLVYRIFRFRKRNKNISSSLSSSSPPSSLSQNWLHPVFLSFRGEDVRKGLLSHIQKEFQRNGITPFIDNEMKRGGSIGPELLQAIRGSKIAIILLSRNYGSSKWCLDELVEIMKCREELGQTVMTVFYDVDPSDVRKQKGDFGKVFKKTCVGRPEEMVQRWKQALTSAANILGEDSRNWENEADMIIKISKDVSDVLSFTPSKDFDEFVGIEAHTTEITSLLQLDLEEVRMIGIWGPAGIGKTTISRVLYNKLFHQFQLGAIIDNIKVRYPRPCHDEYSAKLQLQKELLSQMINQKDMVVPHLGVAQERLKDKKVLLVLDDVDGLVQLDAMAKDVQWFGLGSRIIVVTQDLKLLKAHGIKYIYKVDFPTSDEALEIFCMYAFGEKSPKVGFEQIARTVTTLAGKLPLGLRVMGSYLRRMSKQEWAKSIPRLRTSLDDDIESVLKFSYNSLAEQEKDLFLHITCFFRRERIETLEVFLAKKSVDMRQGLQILADKSLLSLNLGNIEMHNLLVQLGLDIVRKQSIHKPGKRQFLVDTEDICEVLTDDTGTRTLIGIDLELSGVIEGVINISERAFERMCNLQFLRFHHPYGDRCHDILYLPQGLSHISRKLRLLHWERYPLTCLPPKFNPEFLVKINMRDSMLEKLWDGNEPIRNLKWMDLSFCVNLKELPDFSTATNLQELRLINCLSLVELPSSIGNATNLLELDLIDCSSLVKLPSSIGNLTNLKKLFLNRCSSLVKLPSSFGNVTSLKELNLSGCSSLLEIPSSIGNIVNLKKVYADGCSSLVQLPSSIGNNTNLKELHLLNCSSLMECPSSMLNLTRLEDLNLSGCLSLVKLPSIGNVINLQSLYLSDCSSLMELPFTIENATNLDTLYLDGCSNLLELPSSIWNITNLQSLYLNGCSSLKELPSLVENAINLQSLSLMKCSSLVELPSSIWRISNLSYLDVSNCSSLLELNLVSHPVVPDSLILDAGDCESLVQRLDCFFQNPKIVLNFANCFKLNQEARDLIIQTSACRNAILPGEKVPAYFTYRATGDSLTVKLNQKYLLQSLRFKACLLLVEGQNKWPNWGMNLVTSREPDGHIVLYTPSSHLQGPLLMENLYTFEFELVVTSSEFVLEFRADRYKCALGRFDKFGVHVVWCHLDQYESKSPSCKPFWRDFPIVISNGQNILDAILKTPMPSINQ*
>Athaliana_AT1G61180.2 pacid=19651236 transcript=AT1G61180.2 locus=AT1G61180 ID=AT1G61180.2.TAIR10 annot-version=TAIR10
MGSCFSLQVSDQTLNRIFNCLIGKSYIRTLEKNLRALQREMEDLRAIQHEVQNKVARDEARHQRRLEAVQVWLDRVNSVDIECKDLLSVTPVELQKLCLCGLCSKYVCSSYKYGKKVFLLLEEVKKLNSEGNFDEVSQPPPRSEVEERPTQPTIGQEDMLEKAWNRLMEDGVGIMGLHGMGGVGKTTLFKKIHNKFAEIGGTFDIVIWIVVSKGVMISKLQEDIAEKLHLCDDLWKNKNESDKATDIHRVLKGKRFVLMLDDIWEKVDLEAIGIPYPSEVNKCKVAFTTRSREVCGEMGDHKPMQVNCLEPEDAWELFKNKVGDNTLSSDPVIVELAREVAQKCRGLPLALNVIGETMSSKTMVQEWEHAIHVFNTSAAEFSDMQNKILPILKYSYDSLGDEHIKSCFLYCALFPEDGEIYNEKLIDYWICEGFIGEDQVIKRARNKGYAMLGTLTRANLLTKVGTYYCVMHDVVREMALWIASDFGKQKENFVVQAGVGLHEIPKVKDWGAVRKMSLMDNDIEEITCESKCSELTTLFLQSNKLKNLPGAFIRYMQKLVVLDLSYNRDFNKLPEQISGLVSLQFLDLSNTSIEHMPIGLKELKKLTFLDLTYTDRLCSISGISRLLSLRLLRLLGSKVHGDASVLKELQQLQNLQELAITVSAELISLDQRLAKLISNLCIEGFLQKPFDLSFLASMENLSSLRVENSYFSEIKCRESETESSYLRINPKIPCFTNLSRLEIMKCHSMKDLTWILFAPNLVVLLIEDSREVGEIINKEKATNLTSITPFLKLEWLILYNLPKLESIYWSPLPFPVLLTMDVSNCPKLRKLPLNATSVSKVEEFEIHMYPPPEQENELEWEDDDTKNRFLPSIKPVIISFNLLCLSYLYFLLMFLSRLA*
>Athaliana_AT3G25510.1 pacid=19661869 transcript=AT3G25510.1 locus=AT3G25510 ID=AT3G25510.1.TAIR10 annot-version=TAIR10
MNSSFFLGTLAAAIGFLTLLKKFKFQQDNREDDSASLSPSSVPPSSLSRTWKHQVFPSFHGADVRKTFLSHVLEAFRGKGIDPFIDNSIERSKSIGPELVEAIRGSRIAIVLLSRNYASSSWCMNELVEIMKCKEDLGQIVITIFYEVDPTHIKKQTGDFGKVFKETCKGKTKEEIKRWRKALEGVATIAGYHSSNWDFEALIGMGAHMENMRALLRLDLDDVRMIGIWGPPGIGKTTIARFLLSQVSKSFQLSTIMVNIKECYPSPCLDEYSVQLQLQNKMLSKMINQKDIMIPHLGVAQERLKDKKVFLVLDDVDQLGQLDALAKETRWFGPGSRIIITTENLRLLMAHRINHIYKVEFSSTDEAFQIFCMHAFGQKHPYNGFYELSREVTELAGGLPLGLKVMGSSLRGMSKQEWKRTLPRLRTCLDGKIESILMFSYEALSHEDKDLFLCIACFFNYQKIKKVEKHLADRFLDVRQGLYVLAEKSLIHIGTGATEMHTLLVQLGREIAHTQSTNDPRKSLFLVDEREICEALSDETMDSSRRIIGMDFDLSKNGEEVTNISEKGLQRMSNLQFIRFDGRSCARHSSNLTVVRSSDNNCAHPDTVNALQDLNYQFQEIRLLHWINFRRLCLPSTFNPEFLVELNMPSSTCHTLWEGSKALRNLKWMDLSYSISLKELPDLSTATNLEELILKYCVSLVKVPSCVGKLGKLQVLCLHGCTSILELPSFTKNVTGLQSLDLNECSSLVELPSSIGNAINLQNLDLGCLRLLKLPLSIVKFTNLKKFILNGCSSLVELPFMGNATNLQNLDLGNCSSLVELPSSIGNAINLQNLDLSNCSSLVKLPSFIGNATNLEILDLRKCSSLVEIPTSIGHVTNLWRLDLSGCSSLVELPSSVGNISELQVLNLHNCSNLVKLPSSFGHATNLWRLDLSGCSSLVELPSSIGNITNLQELNLCNCSNLVKLPSSIGNLHLLFTLSLARCQKLEALPSNINLKSLERLDLTDCSQFKSFPEISTNIECLYLDGTAVEEVPSSIKSWSRLTVLHMSYFEKLKEFSHVLDIITWLEFGEDIQEVAPWIKEISRLHGLRLYKCRKLLSLPQLPESLSIINAEGCESLETLDCSYNNPLSLLNFAKCFKLNQEARDFIIQIPTSNDAVLPGAEVPAYFTHRATTGASLTIKLNERPISTSMRFKACIVLIKCDNDEAGDDGSSLMVHVDIMDKQNGLSVPYSPGIYTIYPLLTEHLYIFQGEAEESLQVDAYDDSFNEALMKEFQRKGITPFNDNEIKRGESISPELVLAIRGSRIALILLSRNYASSSWCLDELAEIIKCREEFGQTVMVVFYKVDPSDIKKLTGDFGSVFRKTCAGKTNEDTRRWIQALAKVATLAGYVSNNWDNEAVMIEKIATDISNKLNKSTPSRDFDELVGMGAHMERMELLLCLDSDEVRMIGIWGPSGIGKTTIARFLFSQFSDSFELSAFMENIKELMYRKPVCSDDYSAKLHLQNQFMSQIINHMDVEVPHLGVVENRLNDKKVLIVLDNIDQSMQLDAIAKETRWFGHGSRIIITTQDQKLLKAHGINHIYKVDYPSTHEACQIFCMSAVGKKFPKDEFQELALEVTNLLGNLPLGLRVMGSHFRGMSKQEWINALPRLRTHLDSNIQSILKFSYDALCREDKDLFLHIACTFNNKRIENVEAHLTHKFLDTKQRFHVLAEKSLISIEEGWIKMHNLLELLGREIVCHEHESIREPGKRQFLVDARDICEVLTDDTGSKSVVGIYFNSAELLGELNISERAFEGMSNLKFLRIKCDRSDKMYLPRGLKYISRKLRLLEWDRFPLTCLPSNFCTEYLVELNMRHSKLVKLWEGNLSLGNLKWMNLFHSKNLKELPDFSTATNLQTLILCGCSSLVELPYSIGSANNLQKLHLCRCTSLVELPASIGNLHKLQNVTLKGCSKLEVVPTNINLILDVKKYKNRENRGLCSKKEI*
>Athaliana_AT5G45230.1 pacid=19670636 transcript=AT5G45230.1 locus=AT5G45230 ID=AT5G45230.1.TAIR10 annot-version=TAIR10
MVTSSDVKVEPQVFINFRGDELRKTFISHLHKRLQRDGINAFIDSDEAVGEELKNLFKRIENSEIALAVLSSRYTESHWCLQELVKMMECSMKGEGCNKKLLVIPIFYKLKIDTVKELDGDFGRNLWDLWRKPGCGRDRDSRIVKWNEALKYFLSRNALVFSETGKEEEFVSTIATHVKNALSKITPQRGENPKPQKGAGNPKPQKILSRAANITEPEDQRLKQLAVKLNVECNDNETRIVEVVGMPGIGKTYLAKKLFAKLKKKINHCVFIEFKREMSAEQGSEWLQKRLVEGLLDIQDCTDTNALEVWKDSLIDKKVVIVFDDVSDKKQISEPLKGICDWIKKGSMIVITTRDKSLTEGLVTDLYEVPGLNERDGLELFRAQVCCNIEGNFMELSRKFVDFARGNPLALEEFGKELRGKDEAHWETRLGTLAQHSNPTIREKLRSSYDELNEQQKDAFLDIAYFFRSQDESYVRSLLDSYDPESAESGQEFRDLADKFLIGVCDGRVEMHDLLFTMAKEIVEATAEKSRLLLSSCAELKNKELSLDQQGRDKVRGIVLDMSEMEEKPLKRAVFVGMSSLRYLKVYSSLCPTHSKTECKLHLPDGLEFPKDNIVRCLHWVKFPGTELPPDFYPNNLIDLRLPYSNITTLWSCTKVAPNLKWVDLSHSSNLNSLMGLSEAPNLLRLNLEGCTSLKELPDEMKDMTNLVFLNLRGCTSLLSLPKITTNSLKTLILSGCSSFQTFEVISEHLESLYLNGTEINGLPPAIGNLHRLIFLNLKDCKNLATLPDCLGELKSLQELKLSRCSKLKIFPDVTAKMESLLVLLLDGTSIAELPCSIFHLSSLRRLCLSRNDNIRTLRFDMGHMFHLKWLELKYCKNLTSLPILPPNLQCLNAHGCTSLRTVASPQTLPTPTEQIHSTFIFTNCHELEQVSKNAIISYVQKKSKLMSADRYSPDFVYKSLIGTCFPGCEIPAWFNHQALGSVLILELPQAWNSSRIIGIALCVVVSFKEYRDQNSSLQVQCTCEFTNVSLSQESFMVGGWSEQGDETHTVESDHIFIGYTTLLNIKNRQQFPLATEISLRFQVTNGTSEVEKCKVIKCGFSLVYEPNEADSTSWKETPRMEDNRQDRRISFKTGEGDDCPIATPTTADSKKGNSLFSYFLGRDTSITKKGFKIPKQIDVGMRKYSQMKFQNEQVEVEHFPGNEQKANILKNALGRIKFKETRDVVGVQDV*
>Athaliana_AT5G04720.1 pacid=19672643 transcript=AT5G04720.1 locus=AT5G04720 ID=AT5G04720.1.TAIR10 annot-version=TAIR10
MADIIGGEVVTELVRQLYAVSQKTLRCRGIAKNLATMIDGLQPTIKEIQYSGVELTPHRQAQLRMFSETLDKCRKLTEKVLKSSRWNMVRQLLHVRKMENLQSKVSSFLNGQLLVHVLADVHHVRADSEFRFDRIDRKVDSLNEKLGSMKLRGSESLREALKTAEATVEMVTTDGADLGVGLDLGKRKVKEMLFKSIDGERLIGISGMSGSGKTTLAKELARDEEVRGHFGNKVLFLTVSQSPNLEELRAHIWGFLTSYEAGVGATLPESRKLVILDDVWTRESLDQLMFENIPGTTTLVVSRSKLADSRVTYDVELLNEHEATALFCLSVFNQKLVPSGFSQSLVKQVVGECKGLPLSLKVIGASLKERPEKYWEGAVERLSRGEPADETHESRVFAQIEATLENLDPKTRDCFLVLGAFPEDKKIPLDVLINVLVELHDLEDATAFAVIVDLANRNLLTLVKDPRFGHMYTSYYDIFVTQHDVLRDVALRLSNHGKVNNRERLLMPKRESMLPREWERNNDEPYKARVVSIHTGEMTQMDWFDMELPKAEVLILHFSSDKYVLPPFIAKMGKLTALVIINNGMSPARLHDFSIFTNLAKLKSLWLQRVHVPELSSSTVPLQNLHKLSLIFCKINTSLDQTELDIAQIFPKLSDLTIDHCDDLLELPSTICGITSLNSISITNCPRIKELPKNLSKLKALQLLRLYACHELNSLPVEICELPRLKYVDISQCVSLSSLPEKIGKVKTLEKIDTRECSLSSIPNSVVLLTSLRHVICDREALWMWEKVQKAVAGLRVEAAEKSFSRDWLDD*
>Athaliana_AT1G10920.2 pacid=19653089 transcript=AT1G10920.2 locus=AT1G10920 ID=AT1G10920.2.TAIR10 annot-version=TAIR10
MKSLGIQEIIDGASSMSLQERQREQKEIRQTFANSSESDLVGVEQSVEALAGHLVENDNIQVVSISGMGGIGKTTLARQVFHHDMVQRHFDGFAWVFVSQQFTQKHVWQRIWQELQPQNGDISHMDEHILQGKLFKLLETGRYLVVLDDVWKEEDWDRIKAVFPRKRGWKMLLTSRNEGVGIHADPKSFGFKTRILTPEESWKLCEKIVFHRRDETGTLSEVRVDEDMEAMGKEMVTCCGGLPLAVKVLGGLLATKHTVPEWKRVYDNIGPHLAGRSSLDDNLNSIYRVLSLSYENLPMCLKHCFLYLAHFPEYYEIHVKRLFNYLAAEGIITSSDDGTTIQDKGEDYLEELARRNMITIDKNYMFLRKKHCQMHDMMREVCLSKAKEENFLEIFKVSTATSAINARSLSKSRRLSVHGGNALPSLGQTINKKVRSLLYFAFEDEFCILESTTPCFRSLPLLRVLDLSRVKFEGGKLPSSIGDLIHLRFLSLHRAWISHLPSSLRNLKLLLYLNLGFNGMVHVPNVLKEMQELRYLQLPMSMHDKTKLELSDLVNLESLMNFSTKYASVMDLLHMTKLRELSLFITDGSSDTLSSSLGQLRSLEVLHLYDRQEPRVAYHGGEIVLNCIHLKELELAIHMPRFPDQYLFHPHLSHIYLWCCSMEEDPIPILERLLHLKSVILTFGAFVGRRMVCSKGGFPQLCFLKLEELEELEEWIVEEGRCHFFVL*
>Athaliana_AT5G40100.1 pacid=19665900 transcript=AT5G40100.1 locus=AT5G40100 ID=AT5G40100.1.TAIR10 annot-version=TAIR10
MASSSASRASSYDVFLSFRGEDTRHSIVSHLYEALTSRGIATFKDDKRLELGDHISEELQRAIEGSDFVVVVLSENYPTSRWCLMELQSIMELQMEGRLGVFPVFYRVEPSAVRYQLGSFDLEGYQRDPQMADMVPKWRQALKLIADLSGVASGQCIDEATMVRKIVEDISKRKTLKHKIDFRNFVGVDTHLQGLKSLLDMDSNNDEVRMIGIWGMGGIGKTTIAKCLYDQLSSQFTASYFTQDIKGIHKELDLLHLQNRLLYNTLGDDIMPWSVEAGREVIAARLGNHKVLLVLDGVDKLVQIHALAKETRWFGRQSRIIITTRDKGLLNSCGVKTIYDVKCLDDKDSLQMFKQIAFEGGSPPSVDFEQLSIRAARLAHGLPSALQAYALFLRGRANSPEEWEEAVCGLESTPDENIMEILKISYEGLAKAHQNAFLHVACLFNGDTFRRVTSLLDVSRMESNLWMRVLAEKSLINITSNGYVTLHKLVEQMGREIMLASGKFIGDPETIHDTLGMGQTESISLHICEMTCAFSMATGVFSRMYKLRFLKVYKHVNERESMLQVIPEDEYPSINCLLLHWDAFPLSKFPLRFNTYCLVELNLRHSNLETLWSGVLKFGHLRKLDVTGSKNLKQLPDLSCAEELDELLLEQCKRLKGIPESIAERSTLGRLNLSYYGGAKNPMGVVIQKVSQTQRITLLFPTSSVEMQLMNISITGDIRFRVFADFEGYAEYFSFSTEQKIHATRTVSVHQAPRLISELNKSTTLNIRRFSYKENGRPVTLHSFPDIPGLKQLELVNLNIQKLSDGIGHFEFLENLDLSGNDFENLPEDMNRLSRLKTLCLRNCSKLKELPELTQVQSLTLSNCKNLRSLVKISDASQDPSLYSLLELCLDNCKNVKSLSDQLSHFPKLAYLDLSSHDFKKLPSSIRDLTSLVTLCLNNCKKLKSLEELPLSLQFLDAKGCDSLEADDLEHFKGRVNREVSAQPHSARFQETEMPSYEQDHQARKSRLPKFLCCSYF*
>Athaliana_AT3G51560.1 pacid=19664665 transcript=AT3G51560.1 locus=AT3G51560 ID=AT3G51560.1.TAIR10 annot-version=TAIR10
MVDCSDVYISFDRSEDTVRYSFVSHLCAAFRRRGISSFIRENGSDSESNGFSKLETSRASVVVFSEKYSSSKSCMEELVKVSERRRKNCLAVVPVFYPVTKSFMKKQIWNLGDVRSDWPSALLETVDLPGHELYDTQSDSDFVEEIVADVREKLNMSDNIGIYSKLGKIETLIYKQPWGVRSIGIWGMPGIGKTTLAKAAFDQLSGDYEASCFIKDFNKAFHEKGLYGLLEAHFGKILREELGIKSSITRPILLRNVLRHKRVLVVLDDVCKPLDAESFLGGFDWFCPGSLIIITSRDKQVFSICRVDQIYEVPGLNEEEALQLFSRCAFGKEIIHESLQKLSKKVIDYANGNPLALIFFGCMSRKNPKPIEIAFPKVKKYLAHEIHDAVKSTYDSLSSNEKNIFLDIACLFRGENVDCVIHLLEGCGFFPRVEINVLVEKCLVSMAEGRVVMHNLIQSIGRKIINGGKRRSRLWKPLIIKYFLEDRQVLGSEDIEAIFLDPSALSFDVNPMAFENMYNLRYLKICSSNPGNHYALHLPKGVKSLPEELRLLHWEHFPLLSLPQDFNTRNLVILNMCYSKLQRLWEGTKELGMLKRIMLCHSQQLVGIQELQIALNMEVIDLQGCARLQRFLATGHFQHLRVINLSGCIKIKSFPEVPPNIEELYLKQTGIRSIPTVTFSPQDNSFIYDHKDHKFLNREVSSDSQSLSIMVYLDNLKVLDLSQCLELEDIQGIPKNLRKLYLGGTAIKELPSLMHLSELVVLDLENCKRLHKLPMGIGNLSSLAVLNLSGCSELEDIQGIPRNLEELYLAGTAIQEVTSLIKHLSELVVLDLQNCKRLQHLPMEISNLKSLVTLKLTDPSGMSIREVSTSIIQNGISEIGISNLNYLLLTFNENAEQRREYLPRPRLPSSSLHGLVPRFYALVSLSLFNASLMHIPEEICSLPSVVLLDLGRNGFSKIPESIKQLSKLHSLRLRHCRNLILLPALPQSLKLLNVHGCVSLESVSWGFEQFPSHYTFSDCFNKSPKVARKRVVKGLAKVASIGNEHQQELIKALAFSICGPAGADQATSYNLRAGSFATIEITPSLRKTLLGFAIFVVVSFSDDSHNNAGLGVRCVSRWKTKKRVVTGKAEKVFRCWAPREAPEVQRDHMFVFYEDAEMHRGGGEGNKPNIMADHVEFEFQAVNGRNKVLGGNCMVTECDVCVITAATGAASLSVTNASKDMSLSKNHSPKLSSVIGKLRFKRVGRFGGCVCLE*
>Athaliana_AT5G66630.1 pacid=19665616 transcript=AT5G66630.1 locus=AT5G66630 ID=AT5G66630.1.TAIR10 annot-version=TAIR10
MPISDVASLVGGAALGAPLSEIFKLVIEEAKKVKDFKPLSQDLASTMERLVPIFNEIDMMQQGSNRGTSELKVLTETMERAGEMVHKCSRIQWYSIAKKALYTREIKAINQDFLKFCQIELQLIQHRNQLQYMRSMGMASVSTKADLLSDIGNEFSKLCLVAQPEVVTKFWLKRPLMELKKMLFEDGVVTVVVSAPYALGKTTLVTKLCHDADVKEKFKQIFFISVSKFPNVRLIGHKLLEHIGCKANEYENDLDAMLYIQQLLKQLGRNGSILLVLDDVWAEEESLLQKFLIQLPDYKILVTSRFEFTSFGPTFHLKPLIDDEVECRDEIEENEKLPEVNPPLSMCGGCNSAVKHEESVNILGVLWHPGCFCCRSCDKPIAIHELENHVSNSRGKFHKSCYERYCYVCKEKKMKTYNIHPFWEERYCPVHEADGTPKCCSCERLEPRGTKYGKLSDGRWLCLECGKSAMDSDECQPLYFDMRDFFESLNMKIEKEFPLILVRKELLNKKEEKIDNHYEVLIRAYCMSEQKIMTYVSEEPRTGQNKQLIDMDTEPQGVVHECKVTAILILYGLPRLLTGYILAHEMMHAWLRLNGHMNLNNILEEGICQVLGHLWLESQTYATADTTADAASASSSSSRTPPAASASKKGEWSDFDKKLVEFCKNQIETDESPVYGLGFRTVNEMVTNSSLQETLKEILRRR*
>Athaliana_AT5G05400.1 pacid=19669271 transcript=AT5G05400.1 locus=AT5G05400 ID=AT5G05400.1.TAIR10 annot-version=TAIR10
MGACFSVAISCDQAVNNLTSCLSRNQNRFRNLVDHVAALKKTVRQLEARRDDLLKRIKVQEDRGLNLLDEVQQWLSEVESRVCEAHDILSQSDEEIDNLCCGQYCSKRCKYSYDYSKSVINKLQDVENLLSKGVFDEVAQKGPIPKVEERLFHQEIVGQEAIVESTWNSMMEVGVGLLGIYGMGGVGKTTLLSQINNKFRTVSNDFDIAIWVVVSKNPTVKRIQEDIGKRLDLYNEGWEQKTENEIASTIKRSLENKKYMLLLDDMWTKVDLANIGIPVPKRNGSKIAFTSRSNEVCGKMGVDKEIEVTCLMWDDAWDLFTRNMKETLESHPKIPEVAKSIARKCNGLPLALNVIGETMARKKSIEEWHDAVGVFSGIEADILSILKFSYDDLKCEKTKSCFLFSALFPEDYEIGKDDLIEYWVGQGIILGSKGINYKGYTIIGTLTRAYLLKESETKEKVKMHDVVREMALWISSGCGDQKQKNVLVVEANAQLRDIPKIEDQKAVRRMSLIYNQIEEACESLHCPKLETLLLRDNRLRKISREFLSHVPILMVLDLSLNPNLIELPSFSPLYSLRFLNLSCTGITSLPDGLYALRNLLYLNLEHTYMLKRIYEIHDLPNLEVLKLYASGIDITDKLVRQIQAMKHLYLLTITLRNSSGLEIFLGDTRFSSYTEGLTLDEQSYYQSLKVPLATISSSRFLEIQDSHIPKIEIEGSSSNESEIVGPRVRRDISFINLRKVRLDNCTGLKDLTWLVFAPHLATLYVVCLPDIEHIISRSEESRLQKTCELAGVIPFRELEFLTLRNLGQLKSIYRDPLLFGKLKEINIKSCPKLTKLPLDSRSAWKQNVVINAEEEWLQGLQWEDVATKERFFPS*
>Athaliana_AT2G17050.1 pacid=19638543 transcript=AT2G17050.1 locus=AT2G17050 ID=AT2G17050.1.TAIR10 annot-version=TAIR10
MDYGACELVEDIARDMYEKIFPTKRIGIYRKMLKLEKIVYKQLWGIRSIGIWGMPGIGKTTLAEAAFDQFSGDYEASCIIKDFDKEFLAKGLYHLWNEYLGENINNSFIKSGQKRLLIVLDNVLKPLDADAFLNGFDWFGPGSLIIITSRDKQVLVQCGVNQIYEVEGLNKDEAKQLLHGCAFGIDWRKQSGLETLAPYYISVKYFSGNPLALSLYEEMLSHMKSDKMEVKLLKLNHPPPQIMEVFKSNYNALNENEKSMFLDIACFFRGEKADYVMQLFEGCGFFPHVGIYVLVDKCLVTIVKRKMEMHNLIQIVGKAISNEGTVELDRHVRLWDTSIIQPLLEDEETKLKGESKGTTEDIEVIFLDMSNLKFFVKPDAFKSMHNLRFLKIYSSNPGKHQRIRFREALQSLPNELRLLHWEDYPLQSLPQHFDPTHLVELNMPYSKLQKLWGGTKNLEMLKMVRLSHSQDLVEIEELIKSKNIEVIDLQGCTKIQSFPATRHLQHLRVINLSGCVEIKSTQLEEFQGFPRNLKELYLSGTGIREVTSSIHLSSLEVLDLSNCKRLQNLPMGKGNLASLIKLMLSGCSKLQNIQDLPTNLKELYLAGTSIREVPSSICHLTQLVVFDAENCKKLQDLPMGMGNLISLTMLILSGCSELRSIPDLPRNLRHLNLAETPIKKLPSSFEDLTKLVSLDLNHCERLQHLQMESFESVVRVDLSGCLELKYILGFSLQDITQLHEDGTDKVMLHGTPPCNVTLILETWRTRHVTPMEKSGSKFYLKLMPFVTTPYRSKLQSSLVFRMYAMVSLFLSKAYLLDIHIPQEICNLLSLKTLDLSGNNFGKLPESIKQFRNLESLILCHCKNLESLPELPQSLEFLNAHGCVCLKNIHRSFQQFPRHCTFSNCFEISPDIVREILEARVAQMVIDHTLQKLIEAPAFSFSVPAFRDPNYIFHLNRGSSVMIRLTPSIETLLGFQISVAVAFWNDSYSNAGFGISHMFIFYDVSMHPCVVDGNDFNILDDVVHFELLPVSRENKILDDCCTVTECGVYAITENVDQTNLDFRGPSFALLPPYKKRKRSFSGSEDIEMENQRLNISKTKQGDVPEKISQADTAYLTSPSLLQRRSHQVFLSFSEDVPRYFVSYLIKKLKWIGITVVYSGFMGGKSMSRPEVTQAIEESSISVVILSKDYVSSSKCLDELVEIIRWREENLGNRVMPIYYEMGTSDVMKQAKTIGNRLVETYLGKVVEKPELRWMRALAYIVNIVGESSQYWVDKAKMIEKTVVDVSNQMNILESNEAGLLFIYQEEENMENFKRNVYDEMNGVRIIPIWHVYAFLLIYLFLLILKSRFILRDVIHK*
>Athaliana_AT5G41750.1 pacid=19667026 transcript=AT5G41750.1 locus=AT5G41750 ID=AT5G41750.1.TAIR10 annot-version=TAIR10
MALSSSLSCIKRYQVFSSFHGPDVRKGFLSHLHSVFASKGITTFNDQKIDRGQTIGPELIQGIREARVSIVVLSKKYASSSWCLDELVEILKCKEALGQIVMTVFYEVDPSDVKKQSGVFGEAFEKTCQGKNEEVKIRWRNALAHVATIAGEHSLNWDNEAKMIQKIVTDVSDKLNLTPSRDFEGMVGMEAHLKRLNSLLCLESDEVKMIGIWGPAGIGKTTIARTLFNKISSIFPFKCFMENLKGSIKGGAEHYSKLSLQKQLLSEILKQENMKIHHLGTIKQWLHDQKVLIILDDVDDLEQLEVLAEDPSWFGSGSRIIVTTEDKNILKAHRIQDIYHVDFPSEEEALEILCLSAFKQSSIPDGFEELANKVAELCGNLPLGLCVVGASLRRKSKNEWERLLSRIESSLDKNIDNILRIGYDRLSTEDQSLFLHIACFFNNEKVDYLTALLADRKLDVVNGFNILADRSLVRISTDGHVVMHHYLLQKLGRRIVHEQWPNEPGKRQFLIEAEEIRDVLTKGTGTESVKGISFDTSNIEEVSVGKGAFEGMRNLQFLRIYRDSFNSEGTLQIPEDMEYIPPVRLLHWQNYPRKSLPQRFNPEHLVKIRMPSSKLKKLWGGIQPLPNLKSIDMSFSYSLKEIPNLSKATNLEILSLEFCKSLVELPFSILNLHKLEILNVENCSMLKVIPTNINLASLERLDMTGCSELRTFPDISSNIKKLNLGDTMIEDVPPSVGCWSRLDHLYIGSRSLKRLHVPPCITSLVLWKSNIESIPESIIGLTRLDWLNVNSCRKLKSILGLPSSLQDLDANDCVSLKRVCFSFHNPIRALSFNNCLNLDEEARKGIIQQSVYRYICLPGKKIPEEFTHKATGRSITIPLSPGTLSASSRFKASILILPVESYETDDISCSLRTKGGVEVHCCELPYHFLLRSRSEHLFIFHGDLFPQGNKYHEVDVTMSEITFEFSHTKIGDKIIECGVQIMTEGAEGDSSRELDSFETESSSSQVDNFETGGNNNHHTDGNGDGNYQAEGFKFFQDENIKTSKHTGFRSWLRELGLKVKKMNSHGVS*
>Athaliana_AT1G17610.1 pacid=19651353 transcript=AT1G17610.1 locus=AT1G17610 ID=AT1G17610.1.TAIR10 annot-version=TAIR10
MSTSYSFLLAGRELDVFLSFSGKIALDVDFGYDLSRNGIKAFKSESWKESSFKPIDLRTLEALTESKVAVVMTSDEEVSSVGFLEELIVIIEFQEKRSLTVIPVFLTKHPLDVEKVSQIFPERAKIWRTAIAKLDNIAAQYSFSRNLAVMHGTHRIKQIADDIRLMFLSSASSDFKGLAGMDRHMKALYALLALESDEKVRTIGIWGSSGVGKTTLARYTYAEISVKFQAHVFLENVENMKEMLLPSENFEGEDLRSVNHEMNEMAEAKQKHRKVLLIADGVNNIEQGKWIAENANWFAPGSRVILITQEKSLLVQSGVNHVYEVGSLRYDEALQLFSRFAFKQPYPSPDFERLSVRAVQLAGFLPVTIRLFGSFLTGRDKEEWEATLLKLNAKQGKDIKEVWKIMEALEDKDIVEASQR*
>Athaliana_AT1G27170.2 pacid=19653764 transcript=AT1G27170.2 locus=AT1G27170 ID=AT1G27170.2.TAIR10 annot-version=TAIR10
MVKTGDVSDQRSRLEWDVFLSFQRDARHKFTERLYEVLVKEQVRVWNNDDVERGNHELGASLVEAMEDSVALVVVLSPNYAKSHWCLEELAMLCDLKSSLGRLVLPIFYEVEPCMLRKQNGPYEMDFEEHSKRFSEEKIQRWRRALNIIGNIPGFVYSKDSKDDDMIELVVKRVLAELSNTPEKVGEFIVGLESPLKDLTGLIDTESSSGVQVLGLYGMGGIGKTTLAKAFYNKIVGNFEQRAFISDIRERSSAENGLVTLQKTLIKELFRLVPEIEDVSIGLEKIKANVHEKKIIVVLDDVDHIDQVHALVGETRWYGQGTLIVITTRDSEILSKLSVNQQYEVKCLTEPQALKLFSYHSLRKEEPTKNLLALSKKIVQISGLLPLAVEVFGSLLYDKKEEKDWQTQLDKLKKTQPGNLQDVLELSFKSLDDEEKKVFLDIACLFLKMEIKKDEVVIVLKGCGLNAEAALSVLRQKSLVKILANDTLWMHDQIRDMGRQMVLKESREDPGLRSRLWDRGEIMTVLNNMKGTSSIRGIVLDFKKKFARDPTADEIVSRNLRNNPGIYSVFNYLKNKLVRFPAEEKPKSSEITIPVESFAPMTKLRLLQINNVELEGNLKLLPSELKWIQWKGCPLENLPPDFLARQLSVLDLSESGIRQVQTLRNKMVDENLKVVILRGCHSLEAIPDLSNHEALEKLVFEQCTLLVKVPKSVGNLRKLIHLDFRRCSKLSEFLVDVSGLKLLEKLFLSGCSDLSVLPENIGAMTSLKELLLDGTAIKNLPESINRLQNLEILSLRGCKIQELPLCIGTLKSLEKLYLDDTALKNLPSSIGDLKNLQDLHLVRCTSLSKIPDSINELKSLKKLFINGSAVEELPLKPSSLPSLYDFSAGDCKFLKQVPSSIGRLNSLLQLQLSSTPIEALPEEIGALHFIRELELRNCKFLKFLPKSIGDMDTLYSLNLEGSNIEELPEEFGKLEKLVELRMSNCKMLKRLPESFGDLKSLHRLYMKETLVSELPESFGNLSNLMVLEMLKKPLFRISESNVPGTSEEPRFVEVPNSFSKLLKLEELDACSWRISGKIPDDLEKLSCLMKLNLGNNYFHSLPSSLVKLSNLQELSLRDCRELKRLPPLPCKLEQLNLANCFSLESVSDLSELTILTDLNLTNCAKVVDIPGLEHLTALKRLYMTGCNSNYSLAVKKRLSKASLKMMRNLSLPGNRVPDWFSQGPVTFSAQPNRELRGVIIAVVVALNDETEDDDYQLPDVMEVQAQIHKLDHHKCTNTLHLSGVPRTNNDQLHICRYSAFHPLVTMLKDGYTIQVIKRNPPIKQGVELKMHGIHLVYEGDDDLEGRENTLPETQQTVSQKLANFFSSFEEEEGETISESESTVI*
>Athaliana_AT3G44630.1 pacid=19660252 transcript=AT3G44630.1 locus=AT3G44630 ID=AT3G44630.1.TAIR10 annot-version=TAIR10
MGSAMSLSCSKRKATSQDVDSESCKRRKTCSTNDAENCIFIPDESSWSLCANRVITVAAVALTNFRFQQDNQESNSSSLSLPSLATSVSRNWKHDVFPSFHGADVRRTFLSHIMESFRRKGIDTFIDNNIERSKSIGPELKEAIKGSKIAIVLLSRKYASSSWCLDELAEIMKCRQMVGQIVMTIFYEVEPTDIKKQTGEFGKAFTKTCRGKPKEQVERWRKALEDVATIAGYHSHSWRNEADMIEKIATDVSNMLNSFTPSRDFDGLVGMRAHMDMLEQLLRLDLDEVRIIGIWGPPGIGKTTIARFLLNQVSDRFQLSAIMVNIKGCYPRPCFDEYSAQLQLQNQMLSQMINHKDIMISHLGVAQERLRDKKVFLVLDEVDQLGQLDALAKETRWFGPGSRIIITTEDLGVLKAHGINHVYKVEYPSNDEAFQIFCMNAFGQKQPHEGFDEIAWEVKALAGKLPLGLKVLGSALRGKSKPEWERTLPRLRTSLDGKIGGIIQFSYDALCDEDKYLFLYIACLFNGESTTKVKELLGKFLDVRQGLHVLAQKSLISFDEEISWKQIVQVLLLNKFSHVRHTKRNKSQIIRMHTLLEQFGRETSRKQFVHHRYTKHQLLVGERDICEVLDDDTTDNRRFIGINLDLYKNEEELNISEKALERIHDFQFVKINYVFTHQPERVQLALEDLIYHSPRIRSLKWFPYQNICLPSTFNPEFLVELDMRCSKLRKLWEGTKQLRNLKWMDLSDSRDLKELPSSIEKLTSLQILDLRDCSSLVKLPPSINANNLQGLSLTNCSRVVKLPAIENVTNLHQLKLQNCSSLIELPLSIGTANNLWKLDIRGCSSLVKLPSSIGDMTNLKEFDLSNCSNLVELPSSIGNLQKLFMLRMRGCSKLETLPTNINLISLRILDLTDCSQLKSFPEISTHISELRLKGTAIKEVPLSITSWSRLAVYEMSYFESLKEFPHALDIITDLLLVSEDIQEVPPWVKRMSRLRALRLNNCNSLVSLPQLPDSLDYIYADNCKSLERLDCCFNNPEIRLYFPKCFKLNQEARDLIMHTSTRKYAMLPSIQVPACFNHRATSGDYLKIKLKESSLPTTLRFKACIMLVKVNEEMRDDEMWPSVLIAIRVKQNDLKVLCTASIYPVLTEHIYTFELEVEEVTSTELVFEFTPFHKSNWKIGECGILQRETRSFCRSSSPDLPPESSRVFLARTTV*
>Athaliana_AT4G16900.1 pacid=19648282 transcript=AT4G16900.1 locus=AT4G16900 ID=AT4G16900.1.TAIR10 annot-version=TAIR10
MAAASSSCSRRYDVFPSFSGVDVRKTFLSNLLEAFDRRSINTFMDHGIERSRTIAPELISAIREARISIVIFSKNYASSTWCLDELVEIHNRLNDWGQLVISVFYDVDPSEVRKQTGEFGDVFKKTCEDKEEDQKQRWMQALVDITNIAGEDLRNGPSEAAMVVKIANDVSNKLISPSNSFGDFVGIEAHLEAMNSILCLESKEARMVGIWGPSGIGKSTIGKALYSQLFCQFHFHAFVPHVYSMKSEWEEIFLSKILGKDIKIGGKLGVVEQMLNQKKVLIVLDDVDDPEFLKTLVGETKWFGPGSRIIVITQDMQLLKAHDIDLLYEVKFPSLDLALKMLCRSAFGENSPPDDFKALAFEVAVLAGNLPLGLSVLGSSLKRRTKEEWMEMMPRFRNGLNGDIMKTLRVSYDRLHQKDQDMFLYIACLFNGFEVSYVNDLLEDNVGVTMLVEKSLIRITPDGDIEMHNLLEKLGIEIDRAKSKETVLGIRFCTAFRSKELLPIDEKSFQGMRNLQCLSVTGDYMDLPQSLVYLPPKLRLLDWDRCPLKCLPYSFKADYLIQLTMMGSKLEKLWEGTVPLGSLKRMNMHGSRYLREISDLSNARNLEELNLSECRSLVTLSSSIQNAIKLIYLDMRGCTKLESFPTHLNLESLEYLENCIWNKNLPGLDYLACLVRCMPCEFRPNDLVRLIVRGNQMLEKLWEGVQSLASLVEMDMSECGNLTEIPDLSKATNLVNLYLSNCKSLVTVPSTIGNLQKLVRLEMKECTGLEVLPTDVNLSSLKMLDLSGCSSLRTFPLISKSIKWLYLENTAIEEVPCCIENFSWLTVLMMYCCKRLKNISPNIFRLTILKLVDFTECRGVNVAMSDASVEDHSSYIPLYENIEYTRHRFWENLNHKHLACRAGGVSDKWEGVGHKLGQREIMRAKLGSPPRAAGRVTVELEAAGRLSDQLGGYPDGYLGGYGRTGARPKGRVPKTFRGTRTHRKYRKLTIKLSSFRENKSSEEIGSRTVTGKEEEGSDRPNIVKEGKGNLDLESKDSRIR*
>Athaliana_AT2G16870.1 pacid=19642124 transcript=AT2G16870.1 locus=AT2G16870 ID=AT2G16870.1.TAIR10 annot-version=TAIR10
MASSSSSRTWNYRVFASFHGPDVRKSFLSHFRKQFICNGITMFDDQKIVRSQTIAPSLTQGIRESKISIVILSKNYASSTWCLNELLEILKCREDIGQIVMTVFYGVDPSDVRKQTGEFGTVFNKTCARRTEKERRNWSQALNVVGNIAGEHFLNWDNEAEMIEKIARDVSEKLNMTPSSDFDGMVGIEAHLKEMEVLLDFDYDGVKIVGIFGPAGIGKTTIARALHSLLLFKKFQLTCFVDNLRGSYPIGIDEYGLKLRLQEHLLSKILNQDGMRISHLGAVKERLCDMKVLIILDDVNDVKQLEALANDTTWFGPGSRVIVTTENKEILQRHGIDNMYHVGFPSDEKAMEILCGYAFKQSSPRPGFNYLAQKVTWLCGNLPLGLRVVGSSLRGKKEDEWKSVIRRLDTIIDRDIEDVLRVGYESLHENEQSLFLHIAVFFNCKDVDLVKAMLADDNLDIAHGLKILVNKSLIYISTTGEIRMHKLLQQVGRQAINRQEPWKRLILTNAQEICYVLENDKGTGVVSGISFDTSGISEVILSNRALRRMSNLRFLSVYKTRHDGNNIMHIPEDMKFPPRLRLLHWEAYPSKSLPLGFCLENLVELNMKDSQLEKLWEGTQLLTNLKKMDLSRSVHLKELPDLSNATNLERLELCDCRALVELPKSIGNLHKLENLVMANCISLEVIPTHINLASLEHITMTGCSRLKTFPDFSTNIERLLLIGTSVEEVPASIRHWSSLSDFCIKNNEDLKSLTYFPEKVELLDLSYTDIEKIPDCIKGFHGLKSLDVAGCRKLTSLPELPMSLGLLVALDCESLEIITYPLNTPSARLNFTNCFKLGEESRRLIIQRCATQFLDGYACLPGRVMPDEFNQRTSGNNSLNIRLSSASFKFKACVVISPNQQQHSWEHTDIRCIVGSYNKVICVEHPNESTRIQTEHLCIFHGSVSEVSSNEALFEFCIDASNQFDNFKILECGVRILTNEPERSSKKTVSRGLRSHAKILKACLHKRKQKKMIGYLLKEEFGLPRDNRIIEVDEDNNNDHTVSLDSASDNVEGKEKPIDCWSWLCICFDLSNIVRNMGKLVLGKETTESIDGGVLHEYSTRKDDDVTMG*
>Athaliana_AT5G41550.1 pacid=19665901 transcript=AT5G41550.1 locus=AT5G41550 ID=AT5G41550.1.TAIR10 annot-version=TAIR10
MALSSSSSNIRRYHVFPSFHGPDVRKGFLSHLHYHFASKGITTFKDQEIEKGNTIGPELVNAIRESRVSIVLLSKKYASSSWCLDELVEILKCKEDQGQIVMTIFYDVDPSSVRKQKGDFGSTFMKTCEGKSEEVKQRWTKALTHVANIKGEHSLNWANEADMIQKIATDVSTKLSVTPSRDFEGMVGLEAHLTKLNSLLCFEGDDVKMIGIWGPAGIGKSTIARALYNQLSSSFQLKCFMGNLKGSLKSIVGVDHYEFQKSLQKLLLAKILNQGDMRVHNLAAIKEWLQDQRVLIILDDVDDLEQLEVLAKELSWFGSGSRIIVATEDKKILKEHGINDIYHVDFPSMEEALEILCLSAFKQSSVPDGFEELAKKVVHLCGNLPLGLSIVGSSLRGESKHEWELQLPRIEASLDGKIESILKVGYERLSKKNQSLFLHIACFFNYRSVDYVTVMLADSNLDVRNGLKTLADKCFVHISINGWIVMHHHLLQQLGRQIVLEQSDEPGKRQFLIEAEEIRAVLTDETGTGSVIGISYNTSNIGEVSVSKGAFEGMRNLRFLRIFNYLFSGKCTLQIPEDMEYLPPLRLLHWDRYPRKSLPTKFQPERLLELHMPHSNLEKLWGGIQPLPNIKSIDLSFSIRLKEIPNLSNATNLETLNLTHCKTLVELPSSISNLHKLKKLKMSGCEKLRVIPTNINLASLEVVRMNYCSRLRRFPDISSNIKTLSVGNTKIENFPPSVAGSWSRLARLEIGSRSLKILTHAPQSIISLNLSNSDIRRIPDCVISLPYLVELIVENCRKLVTIPALPPWLESLNANKCASLKRVCCSFGNPTILTFYNCLKLDEEARRGIIMQQPVDEYICLPGKEIPAEFSHKAVGNSITIPLAPGTFLASSRYKACFVILPVTGYRCHSISCIVSSKAGFAMRICDLARLSDWSPGTEHLFIFHGRLVYQRNMILSEIIFKFNCVINEFSDDPDLDNMIIECGVQIMTEEAKGSSSSDVDNFETKSSSSELENFETESSSSELDIFETESSSSEADYYEDEGLKFSQVESTKTSKHTSCWSWFTKHGLRKKKMNKTRANSRGIS*
>Athaliana_AT1G72840.1 pacid=19651198 transcript=AT1G72840.1 locus=AT1G72840 ID=AT1G72840.1.TAIR10 annot-version=TAIR10
MASSSSSSATRLRHYDVFLSFRGVDTRQTIVSHLYVALRNNGVLTFKDDRKLEIGDTIADGLVKAIQTSWFAVVILSENYATSTWCLEELRLIMQLHSEEQIKVLPIFYGVKPSDVRYQEGSFATAFQRYEADPEMEEKVSKWRRALTQVANLSGKHSRNCVDEADMIAEVVGGISSRLPRMKSTDLINLVGMEAHMMKMTLLLNIGCEDEVHMIGIWGMGGIGKSTIAKCLYDRFSRQFPAHCFLENVSKGYDIKHLQKELLSHILYDEDVELWSMEAGSQEIKERLGHQKVFVVLDNVDKVEQLHGLAKDPSWFGPGSRIIITTRDKGLLNSCGVNNIYEVKCLDDKDALQVFKKLAFGGRPPSDGFEQLFIRASRLAHGLPSALVAFASHLSAIVAIDEWEDELALLETFPQKNVQEILRASYDGLDQYDKTVFLHVACFFNGGHLRYIRAFLKNCDARINHLAAKCLVNISIDGCISMHILLVQTGREIVRQESDWRPSKQRFLWDPTEIHYVLDSNTGTRRVEGLSLHLCEMADTLLLRNSVFGPMHNLTFLKFFQHLGGNVSNLQLISDDYVLSRNLKLLHWDAYPLTILPPIFRPHTIIELSLRYSKLNSLWDGTKLLPNLRILDVTGSRNLRELPELSTAVNLEELILESCTSLVQIPESINRLYLRKLNMMYCDGLEGVILVNDLQEASLSRWGLKRIILNLPHSGATLSSLTDLAIQGKIFIKLSGLSGTGDHLSFSSVQKTAHQSVTHLLNSGFFGLKSLDIKRFSYRLDPVNFSCLSFADFPCLTELKLINLNIEDIPEDICQLQLLETLDLGGNDFVYLPTSMGQLAMLKYLSLSNCRRLKALPQLSQVERLVLSGCVKLGSLMGILGAGRYNLLDFCVEKCKSLGSLMGILSVEKSAPGRNELLELSLENCKSLVSLSEELSHFTKLTYLDLSSLEFRRIPTSIRELSFMRTLYLNNCNKIFSLTDLPESLKYLYAHGCESLEHVNFSSNHSFNHLDFSHCISLECISDLVRDFMNEEYSQEVRLSSL*
>Athaliana_AT5G66890.1 pacid=19665353 transcript=AT5G66890.1 locus=AT5G66890 ID=AT5G66890.1.TAIR10 annot-version=TAIR10
MNSNSIQSFDALPHNLRECFLDMASFLEDQRIIASTIIDLWSASYGKEGMNNLQDLASRNLLKLLPIGRNEYEDGFYNELLVKQDNVLREFAINQCLKESSSIFERKRLNLEIQDNKFPNWCLNPKQPIVINASLFSISTDDSFASSWFEMDCPNVEALVLNISSSNYALPNFIATMKELKVVIIINHGLEPAKLTNLSCLSSLPNLKRIRFEKVSISLLDIPKLGLKSLEKLSLWFCHVVDALNELEDVSETLQSLQEIEIDYCYNLDELPYWISQVVSLKKLSVTNCNKLCRVIEAIGDLRDLETLRLSSCASLLELPETIDRLDNLRFLDVSGGFQLKNLPLEIGKLKKLEKISMKDCYRCELPDSVKNLENLEVKCDEDTAFLWKILKPEMKNLTITEEKTEHNLNLLQLF*
>Athaliana_AT4G16990.3 pacid=19645143 transcript=AT4G16990.3 locus=AT4G16990 ID=AT4G16990.3.TAIR10 annot-version=TAIR10
MLENIAKDVSNKLFPPSNNFSDFVGIEAHIEALISMLRFDSKKARMIGICGPSETGKTTIGRALYSRLKSDFHHRAFVAYKRKIRSDYDQKLYWEEQFLSEILCQKDIKIEECGAVEQRLKHTKVLIVLDDVDDIELLKTLVGRIRWFGSESKIVVITQKRELLKAHNIAHVYEVGFPSEELAHQMFCRYAFGKNSPPHGFNELADEAAKIAGNRPKALKYVGSSFRRLDKEQWVKMLSEFRSNGNKLKISYDELDGKGQDYVACLTNGSNSQVKAEWIHLALGVSILLNIRSDGTTILKHLSYNRSMAQQAKIWWYENLERVCKKYNICGIDSSTDGGGSTYGQCSNSQFQRNMDASPGGNKTSNQSTKDSPRASQVEKEKIEYCEPHVYITPAIFSDGTRAPKYVESSSRRVTQVHHAKTWWPENCEKVYENHNNIYGIDRSIDGGDKFEGKSKVSDGGLDGKDQGSMYGQSSNSELQINMDADNRRCEPVSEMLFKNYNVCSPNGLTDVNCSNPQSQRKLDASLKKDKIVHEWIRTGSGFFFDFQGPKSIVSAAQVDEKNFEYCEQGVYITLGILSGGIIVLKHLEFSRRMAQQAKVWWSENWIKVYQEHNICGIDKSFDGRFDDRRVIRQLRPN*
>Athaliana_AT1G17615.1 pacid=19655248 transcript=AT1G17615.1 locus=AT1G17615 ID=AT1G17615.1.TAIR10 annot-version=TAIR10
MYSSSSSSSATPQKFDVFLSFRGKDTRRTFISFLYKELIEMGIRTFKDDVELQSGRRIASDLLAAIENSKIAVVIISKNYSASPWCLQELVMIMDVEKKGSIIVMPIFYNVEPAHVRRQIEQVAKQFRKHEGRENYETVVSWRQALTNLASISGHCSRDCEDDSKLLDEITKRISDMLFSVTPPSESINNQLGFDARMKELYPLLDLDSNEGVRVVGIWARGGNGRSALARYVYQKIFKKFQSHCFLENVKGIPHDCQMSNLRDEFLIRIQGGYSRMKTSGLIKKRLMSQKVLLVANNVDKLEQLDALAEYFNCFGPGSIVLITTQDKQLLVAFGIKVVYEVECLRCFEVRQLFRQIGFRERDLNVGSELSSPISGTESS*
>Athaliana_AT2G17060.1 pacid=19639566 transcript=AT2G17060.1 locus=AT2G17060 ID=AT2G17060.1.TAIR10 annot-version=TAIR10
MKESPTLRRYSMEASRQPQVFINFRGSELRYTFVYYLRTALVKNGINVFTDNMEPKGRNQKILFKRIEESKIALAIFSSRYTESSWCLEELVKMKECMDAEKLVIIPIFYIVTPYTIKKQMGDFGDKFRVLVDYVDDVTEKKWTDALKSVPLILGITYDGQSEEQLLINQIVGEVQRVIKIISQGEGDEKNKMVCTNTSTGSSFIPQNRNMVDPENQIELVGLSQRLKELKEKLDLSRKETRIVGVLGMPGIGKTTLVKRLYDEWKHNFQRHLHMVNIRQKSKEYGTHSLERMILKELLSDTYNDITEEMTYASVKDELLKKKVLLVLDDVSSKKQIQGLLGNLNWIRKGSRIVITTRDKISISQFEYTYVVPRLNITDGLKQFSFYAFEDHNCPYPGNLMDLSTKFVDYARGNPLALKILGRELLSIDKDQWPKRLDTLAQLPIPYIQDLLRASYDDLSNQQKEVFLVVAWFFGSGDEYYIRSLVDTEDPDSADDAASEVRDFAGNLLISISSGRLEMHDLMATFAKKLCSSLSNENNYGYQMIWNHESFNAAAKNKRMRYVNQPRKKVTESEMDNVMGILLDVSEMDNNMTLDSKFFSEMCNLRYLKVYNSQCSRDCDVGCKLTFPDGLKCSMENVRYLYWLQFPLKKLSKAFNPKNLIELNLPYSKITRLWKESKEISKLKWVDLSHSSELCDISGLIGAHNIRRLNLEGCIELKTLPQEMQEMESLIYLNLGGCTRLVSLPEFKLKSLKTLILSHCKNFEQFPVISECLEALYLQGTAIKCIPTSIENLQKLILLDLKDCEVLVSLPDCLGNLRSLQELILSGCSKLKFFPELKETMKSIKILLLDGTAIKQMPILLQCIQSQGHSVANKTLPNSLSDYYLPSSLLSLCLSGNDIESLHANISQLYHLKWLDLKNCKKLKSVSVLPPNLKCLDAHGCDSLEEVGSPLAVLMVTGKIHCTYIFTNCNKLDQVAESNIISFTWRKSQMMSDALNRYNGGFVLESLVSTCFPGCEVPASFDHQAYGALLQTKLPRHWCDSRLTGIALCAVILFPDYQHQSNRFLVKCTCEFGTEDGPCISFSSIVGDINKRHVEKHGNGCIPSKASLRFQVTDGASEVGNCHVLKCGFTLVYTPNDSDDISPARVVDITTRDKEDGLENATSNKLSRNDYEFSHQSNCGVTSRRDECFLSEELP*
>Athaliana_AT3G14470.1 pacid=19659945 transcript=AT3G14470.1 locus=AT3G14470 ID=AT3G14470.1.TAIR10 annot-version=TAIR10
MTGIGEMFLAAFLQALFQTLVSEPFRSFFKRRELNENLLERLSTALLTITAVLIDAEEKQITNPVVEKWVNELRDVVYHAEDALDDIATEALRLNIGAESSSSNRLRQLRGRMSLGDFLDGNSEHLETRLEKVTIRLERLASQRNILGLKELTAMIPKQRLPTTSLVDESEVFGRDDDKDEIMRFLIPENGKDNGITVVAIVGIGGVGKTTLSQLLYNDQHVRSYFGTKVWAHVSEEFDVFKITKKVYESVTSRPCEFTDLDVLQVKLKERLTGTGLPFLLVLDDLWNENFADWDLLRQPFIHAAQGSQILVTTRSQRVASIMCAVHVHNLQPLSDGDCWSLFMKTVFGNQEPCLNREIGDLAERIVHKCRGLPLAVKTLGGVLRFEGKVIEWERVLSSRIWDLPADKSNLLPVLRVSYYYLPAHLKRCFAYCSIFPKGHAFEKDKVVLLWMAEGFLQQTRSSKNLEELGNEYFSELESRSLLQKTKTRYIMHDFINELAQFASGEFSSKFEDGCKLQVSERTRYLSYLRDNYAEPMEFEALREVKFLRTFLPLSLTNSSRSCCLDQMVSEKLLPTLTRLRVLSLSHYKIARLPPDFFKNISHARFLDLSRTELEKLPKSLCYMYNLQTLLLSYCSSLKELPTDISNLINLRYLDLIGTKLRQMPRRFGRLKSLQTLTTFFVSASDGSRISELGGLHDLHGKLKIVELQRVVDVADAAEANLNSKKHLREIDFVWRTGSSSSENNTNPHRTQNEAEVFEKLRPHRHIEKLAIERYKGRRFPDWLSDPSFSRIVCIRLRECQYCTSLPSLGQLPCLKELHISGMVGLQSIGRKFYFSDQQLRDQDQQPFRSLETLRFDNLPDWQEWLDVRVTRGDLFPSLKKLFILRCPELTGTLPTFLPSLISLHIYKCGLLDFQPDHHEYSYRNLQTLSIKSSCDTLVKFPLNHFANLDKLEVDQCTSLYSLELSNEHLRGPNALRNLRINDCQNLQLLPKLNALPQNLQVTITNCRYLRQPMEQQPQYHHPQFHLPRSNVSGSPKSHGSHRSYDSRSSSRYD*
>Athaliana_AT1G65850.1 pacid=19656934 transcript=AT1G65850.1 locus=AT1G65850 ID=AT1G65850.1.TAIR10 annot-version=TAIR10
MTSMIASRQQSQRSCPICATPFPSSSSSHKWTHQVFPSFRGEDVRRGFLSHIHKEFQRKGITPFIDNEIKRGESIGLEIIHAIRESKIAIVLLSRNYASSSWCLDELVEIMKCKEEFSQIVIPIFYRVDPSDVKKLTGNFGNVFKNNCVGKTNEVIRKWRQALAKMGTTTGYDSRNWDNEATMIENIATDISNMLNYSTPSRDFDGLIGMRAHMKVMEPMLCLHSDEVRMIGIWGPSGIGKTTIARILFSQFSDSFELSVFMENVKELMYTRPVCSDEYSAKLHLQKQFMSQIINHKDIEIPHLGVVEDRLKDKKVFIVLDNIDQSIQLDAIAKESRWFGHGSRIIITTQDRKLLKAHDGINHIYNVNFPSAYEACQIFCMYAFGQKFPKDGFEELAWEVAKLLGGLPLGLRVMGSHFRGMSKHEWINALPRLRTRLDANIQSILKFSYNALCEEDKDLFLYIACLFNNKRIEKVEEHLAEKSLNVKQGLHVLTEKSLISIEGGRIKMHNLLEQLGKEIVRHGLGHQPIREPGKRQFLVDTRDICELLTNDTGSKSVIGIHFYSSELSSELNISERAFEGMPNLKFLRFYYRYGDESDKLYLPQGLNYLSQKLKILEWDHFPLTCMPSNFCTEYLVELNMRFSKLHKLWEGNRPLANLNWMYLNHSKILKELPDLSTATNLQELFLVKCSSLVELPSSIGKATNLQKLYLNMCTSLVELPSSIGNLHKLQKLTLNGCSKLEVLPANINLESLDELDLTDCLVLKRFPEISTNIKVLKLLRTTIKEVPSSIKSWPRLRDLELSYNQNLKGFMHALDIITTMYFNDIEMQEIPLWVKKISRLQTLILNGCKKLVSLPQLPDSLSYLKVVNCESLERLDCSFHNPKMSLGFINCLKLNKEAKELIIQITTKCTVLPGREVPVYFTHRTKNGSSLRVNLNRRPLSTASRFKACILLVNKYCKENEVKEVFGRKMMKASYCIIDLGLDVQCRPTHHFLPPSLTEHLYIFDFEADVTSNELFCDFQVDSNEMVIKECGIIQL*
>Athaliana_AT1G58410.1 pacid=19655379 transcript=AT1G58410.1 locus=AT1G58410 ID=AT1G58410.1.TAIR10 annot-version=TAIR10
MELVSFGVEKLWDRLSQEYDQFKGVEDQVTELKSNLNLLKSFLKDADAKKHISEMVRHCVEEIKDIVYDTEDIIETFILKEKVEMKRGIMKRIKRFASTIMDRRELASDIGGISKRISKVIQDMQSFGVQQIITDGSRSSHPLQERQREMRHTFSRDSENDFVGMEANVKKLVGYLVEKDDYQIVSLTGMGGLGKTTLARQVFNHDVVKDRFDGFAWVSVSQEFTRISVWQTILQNLTSKERKDEIQNMKEADLHDDLFRLLESSKTLIVLDDIWKEEDWDLIKPIFPPKKGWKVLLTSRTESIAMRGDTTYISFKPKCLSIPDSWTLFQSIAMPRKDTSEFKVDEEMENMGKKMIKHCGGLSLAVKVLGGLLAAKYTLHDWKRLSENIGSHIVERTSGNNSSIDHVLSVSFEELPNYLKHCFLYLAHFPEDHEIDVEKLHYYWAAEGISERRRYDGETIRDTGDSYIEELVRRNMVISERDVMTSRFETCRLHDMMREICLFKAKEENFLQIVSNHSPTSNPQTLGASRRFVLHNPTTLHVERYKNNPKLRSLVVVYDDIGNRRWMLSGSIFTRVKLLRVLDLVQAKFKGGKLPSDIGKLIHLRYLSLKDAKVSHLPSSLRNLVLLIYLDIRTDFTDIFVPNVFMGMRELRYLELPRFMHEKTKLELSNLEKLEALENFSTKSSSLEDLRGMVRLRTLVIILSEGTSLQTLSASVCGLRHLENFKIMENAGVNRMGEERMVLDFTYLKKLTLSIEMPRLPKIQHLPSHLTVLDLSYCCLEEDPMPILEKLLELKDLSLDYLSFSGRKMVCSAGGFPQLRKLALDEQEEWEEWIVEEGSMSRLHTLSIWSSTLKELPDGLRFIYSLKNLIMGKSWMERLSERGEEFYKVQNIPFIKFSS*
>Athaliana_AT5G36930.2 pacid=19672443 transcript=AT5G36930.2 locus=AT5G36930 ID=AT5G36930.2.TAIR10 annot-version=TAIR10
MLGMAQGRERIPERWTYDVFVSFRGADVRKNFLSHLYDSLRRCGISTFMDDVELQRGEYISPELLNAIETSKILIVVLTKDYASSAWCLDELVHIMKSHKNNPSHMVFPIFLYVDPSDIRWQQGSYAKSFSKHKNSHPLNKLKDWREALTKVANISGWDIKNRNEAECIADITREILKRLPCQYLHVPSYAVGLRSRLQHISSLLSIGSDGVRVIVIYGMGGIGKTTLAKVAFNEFSHLFEGSSFLENFREYSKKPEGRTHLQHQLLSDILRRNDIEFKGLDHAVKERFRSKRVLLVVDDVDDVHQLNSAAIDRDCFGHGSRIIITTRNMHLLKQLRAEGSYSPKELDGDESLELFSWHAFRTSEPPKEFLQHSEEVVTYCAGLPLAVEVLGAFLIERSIREWESTLKLLKRIPNDNIQAKLQISFNALTIEQKDVFLDIACFFIGVDSYYVACILDGCNLYPDIVLSLLMERCLITISGNNIMMHDLLRDMGRQIVREISPKKCGERSRLWSHNDVVGVLKKKSGTNAIEGLSLKADVMDFQYFEVEAFAKMQELRLLELRYVDLNGSYEHFPKDLRWLCWHGFSLECFPINLSLESLAALDLQYSNLKRFWKAQSPPQPANMVKYLDLSHSVYLRETPDFSYFPNVEKLILINCKSLVLVHKSIGILDKKLVLLNLSSCIELDVLPEEIYKLKSLESLFLSNCSKLERLDDALGELESLTTLLADFTALREIPSTINQLKKLKRLSLNGCKGLLSDDIDNLYSEKSHSVSLLRPVSLSGLTYMRILSLGYCNLSDELIPEDIGSLSFLRDLDLRGNSFCNLPTDFATLPNLGELLLSDCSKLQSILSLPRSLLFLDVGKCIMLKRTPDISKCSALFKLQLNDCISLFEIPGIHNHEYLSFIVLDGCKLASTDTTINTMLENWLKRNHECIYIPVDRPNVIPNWVYFEEEKRSFSITVPETDNSDTVVGFTLWMNFVCPMGYSSIYPRAIIVRNLTRGSAWIHSLKNSKIRIQMNANLLTNDFHIVTGDEIEVDVDCDDRFTILATGIALCYKARDSSDFSFGDIKFTYEEDDLGYASNGIYLDCHRSKYGHDSLQAVVHWKISYPMDGETSNLFACSFFPGISRYQENNQPVVDVEESNHRPRRKMRMSLWKILGAIGFLTLVVVLEVYFELLSSIFANSTTDYIMLPT*
>Athaliana_AT3G04210.1 pacid=19662167 transcript=AT3G04210.1 locus=AT3G04210 ID=AT3G04210.1.TAIR10 annot-version=TAIR10
MDSYFFLGTVVVVALAIYTLLGTISFMVYRKFRLHQEKNNISSCFSFSSCFSFSSSSSTSSPGRKHQVFPSFHGADVRKSFLSHIMKEFKSKGIDIFIDKDIKRGKSIGPELTEAIRGSRVAIVFLSRKYASSSWCLNELALIMKCRKELGLTVMTLFYDLDPTDVRKQTGDFGMAFKETCKGKTKDEIGRWRHALEEVAKIAGYHSSIWDNEADMIGIVTTDISNTLNISTPSSDFSDLVGMEDHMKKLERMLYLDLNDVRMIGIWGPPGIGKTSIARVLFRKHSDSFDLSVFMETVKGYTRPGCSDEHGLKLHLQQQFLSQIFNQKDVEVPHLGVVQDRLRDKRVLVVLDDVDQSAQLEAMAKENKWFGPGSRIIITTQDRRLLKAHGIKDVYKVDLPPPDDAFQIFCMYAFGKTSPKHGFEELAWEATYLSGIHPSGIKSMGSYFRKMSKPEWVNALQRLRTSKLDSESPRTHRKLINRLRNVKQKMLSNTLSRIRKHQIASAAAKAASVYETSIKEEVDSSAESLNH*
>Athaliana_AT5G38340.1 pacid=19670034 transcript=AT5G38340.1 locus=AT5G38340 ID=AT5G38340.1.TAIR10 annot-version=TAIR10
MDSSFLSSFCATAIIFFTLFGTIYFMFYRKVKSHQENKTIASSLALPTIPSSLSRKYDVFPSFHGADVRKTFLSHMLKEFKRKGIVPFIDNDIDRSKSIGPELDEAIRGSKIAIVMLSKNYASSSWCLNELVEITKCRKDLNQTVMTIFYGVDPTDVKKQTGEFGKVFERTCESKTEEQVKTWREVLDGAATIAGEHWHIWDNEASMIEKISIDVSNILNRSSPSRDFDDLIGMEAHMEKMKSLLSLHSNEVKMIGIWGPSGIGKTTIARVLYNRFSGDFGLSVFMDNIKELMHTRPVGSDDYSAKLHLQNQLMSEITNHKETKITHLGVVPDRLKDNKVLIVLDSIDQSIQLDAIAKETQWFGPGSRIIITTQDQKLLEAHDINNIYKVEFPSKYEAFQIFCTYAFGQNFPKDGFEKLAWEVTDLLGELPLGLRVMGSHFRRMSKDDWVIALPRLKTRLDANIQSILKFSYDALSPEDKDLFLHIACLFNNEEIVKVEDYLALDFLDARHGLHLLAEKSLIDLEGVNYKVLKMHNLLEQLGKEIVRYHPAHHSIREPEKRQFLVDTKDICEVLADGTGSKSIKGICFDLDNLSGRLNISERAFEGMTNLKFLRVLRDRSEKLYLPQGLNYLPKKLRLIEWDYFPMKSLPSNFCTTYLVNLHMRKSKLEKLWEGKQPLGNLKWMNLSNSRNLKELPDLSTATKLQDLNLTRCSSLVEIPFSIGNTTNLEKLNLVMCTSLVELPSSIGSLHKLRELRLRGCSKLEVLPTNISLESLDNLDITDCSLLKSFPDISTNIKHLSLARTAINEVPSRIKSWSRLRYFVVSYNENLKESPHALDTITMLSSNDTKMQELPRWVKKISRLETLMLEGCKNLVTLPELPDSLSNIGVINCESLERLDCSFYKHPNMFIGFVNCLKLNKEARELIQTSSSTCSILPGRRVPSNFTYRKTGGSVLVNLNQSPLSTTLVFKACVLLVNKDDKKKEANGTSFQVYYRIMDKRKLGVIVPWRSAHGFVVPPILAEHLLTFELEADVKTNEFFFEFEVNRYEVVIKECGVLQL*
>Athaliana_AT1G63740.1 pacid=19652360 transcript=AT1G63740.1 locus=AT1G63740 ID=AT1G63740.1.TAIR10 annot-version=TAIR10
MFDDQAIERGQTISPELTRGIRESRISIVVLSKNYASSSWCLDELLEILKCKEDIGQIVMTVFYGVDPSDVRKQTGDILKVFKKTCSGKTEEKRRRWSQALNDVGNIAGEHFLNWDNESKMMEKIARDISNKVNTTISRDFEDMVGVETHLEKIQSLLHLDNDDEAMIVGIYGPAGIGKTTIARALHSLLSDRFQLTCFMENLRGSYNSSLDEYGLKLQLQEQLLSKILNQTGMRVYNLSAIQGMLCDQKVLIILDDVDDLKQLEALANETKWFGPGSRVVVTTENQELLKQHDDIKNTYYVDFPTQKEARQIFCRYGFKQSTPQDGFENLSERVIKLCSKLPLGLSVMGLYLRKKTEDDWEDILHRLESSFDSVDRNIERVLRVGYDGLHEKDQLLFLLIAFFFNYKDDDHVKAMLADNNLNVRLGLKTLEYKSLIQRSSGGNIVMHKLLQQVGREAVQRQEPWKRQILIDAHEICNVLETDSGCANVMGISFNVSTIPNGVHISAKAFQNMRNLRFLSIYETRRDVNLRVNVPDDMDFPHRLRSLHWEVYPGKSLPSTFRPEYLVELNLQNNKLEKLWEGTQPLTNLNKLELCGSLRLKELPDLSSATNLKRLDLTGCWSLVEIPSSVGNLHKLEELEMNLCLQLQVVPTHFNLASLRSLRMLGCWELRKFPGISTNITSLVIGDAMLEEMLESIRLWSCLETLVVYGSVITHNFWAVTLIEKMGTDIERIPDCIKDLPALKSLYIGGCPKLFSLPELPGSLRRLTVETCESLKTVSFPIDSPIVSFSFPNCFELGEEARRVITQKAGQMIAYLPGREIPAEFVHRAIGDSLTIRSSFCSIFRICVVVSPKSEMKEEYVGFMCRKRINGCPIGDNLFKAQLRKLQAEHLFIFQFEFLEEDGWLEQDNEVLFKFTTSSEELDIIECGIQILTGETNRNISTYGSYESRSEQVSEYEDGYHSDRRLEFHEQKSLPGWGFCGIFHGFLRCFMV*
>Athaliana_AT1G63730.1 pacid=19654509 transcript=AT1G63730.1 locus=AT1G63730 ID=AT1G63730.1.TAIR10 annot-version=TAIR10
MASSSSSPRTWRYRVFTSFHGPDVRKTVLSHLRKQFICNGITMFDDQRIERGQTISPELTRGIRESRISIVVLSKNYASSSWCLDELLEILKCKEDIGQIVMTVFYGVDPSDVRKQTGEFGIRFSETWARKTEEEKQKWSQALNDVGNIAGEHFLNWDKESKMVETIARDVSNKLNTTISKDFEDMVGIEAHLQKMQSLLHLDNEDEAMIVGICGPSGIGKTTIARALHSRLSSSFQLTCFMENLKGSYNSGLDEYGLKLCLQQQLLSKILNQNDLRIFHLGAIPERLCDQNVLIILDGVDDLQQLEALTNETSWFGPGSRIIVTTEDQELLEQHDINNTYHVDFPTIKEARKIFCRSAFRQSSAPYGFEKLVERVLKLCSNLPLGLRVMGSSLRRKKEDDWESILHRQENSLDRKIEGVLRVGYDNLHKNDQFLFLLIAFFFNYQDNDHVKAMLGDSKLDVRYGLKTLAYKSLIQISIKGDIVMHKLLQQVGKEAVQRQDHGKRQILIDSDEICDVLENDSGNRNVMGISFDISTLLNDVYISAEAFKRIRNLRFLSIYKTRLDTNVRLHLSEDMVFPPQLRLLHWEVYPGKSLPHTFRPEYLVELNLRDNQLEKLWEGIQPLTNLKKMELLRSSNLKVLPNLSDATNLEVLNLALCESLVEIPPSIGNLHKLEKLIMDFCRKLKVVPTHFNLASLESLGMMGCWQLKNIPDISTNITTLKITDTMLEDLPQSIRLWSGLQVLDIYGSVNIYHAPAEIYLEGRGADIKKIPDCIKDLDGLKELHIYGCPKIVSLPELPSSLKRLIVDTCESLETLVHFPFESAIEDLYFSNCFKLGQEARRVITKQSRDAWLPGRNVPAEFHYRAVGNSLTIPTDTYECRICVVISPKQKMVEFFDLLCRQRKNGFSTGQKRLQLLPKVQAEHLFIGHFTLSDKLDSGVLLEFSTSSKDIDIIECGIQIFHGHYR*
>Athaliana_AT5G51630.2 pacid=19667400 transcript=AT5G51630.2 locus=AT5G51630 ID=AT5G51630.2.TAIR10 annot-version=TAIR10
MISIVVFSKKYASSTWCLNELVEIHKCYKELTQIVIPIFYEVDPSDVRKQTREFGEFFKVTCVGKTEDVKQQWIEALEEVASIAGHDSKNWPNEANMIEHIAKDVLNKLIATSSSNCFGDLVGIEAHLKAVKSILCLESEEARMVGILGPSGIGKTTIARILYSKLSSQFDYHVFGSFKRTNQDNYGMKLSWEEQFLSEILDQKDLKISQLGVVKQRLKHKKVLIVLDDVDNLELLKTLVGQTGWFGPGSRIIVTTQDRILLKSHKIDHIYEVGYPSRKLALRILCRSAFDRNSPPDGFMQLANEVTELVGNLPLALNIMGSSLKGRDKEEWIEMMPSLRNSLVDGEILKTLRVSYDRLHGNYQEIFLYIACLLNCCGVEYIISMLGDNAIIGLKILAEKSLIHISPLDKTVEMHSLLQKLGRKIVRDESFGNPGKRRFLLDAEDICDVFTDNTGTETVLGISLNTLEINGTLSVDDKSFQGMHNLQFLKVFENWRRGSGEGILSLPQGLNSLPRKLRLLHWYKFPLRCMPSNFKAEYLVNLEMAYSQLERLWEGTQQLGSLKKMDLSKSENLKEIPDLSYAVNLEEMDLCSCKSLVTLPSSVRNLDKLRVLRMSSCSNVEVLPTDLNLESLDLLNLEDCSQLRSFPQISRNISILNLSGTAIDEESSLWIENMSRLTHLRWDFCPLKSLPSNFRQEHLVSLHMTHSKLEKLWEGAQPFGNLVNIDLSLSEKLKEFPNLSKVTNLDTLDLYGCKSLVTVPSSIQSLSKLTELNMRRCTGLEALPTDVNLESLHTLDLSGCSKLTTFPKISRNIERLLLDDTAIEEVPSWIDDFFELTTLSMKGCKRLRNISTSICELKCIEVANFSDCERLTEFDDASMVRRILRTIDDLIALYEEASFLHAIFVLCRKLVSICAMVFKYPQALSYFFNSPEADLIFANCSSLDRDAETLILESNHGCAVLPGGKVPNCFMNQACGSSVSIPLHESYYSEEFLGFKACIVLETPPDLNFKQSWIWVRCYFRDKCVEHSVQFSWDSNKMDHLLMINFRLPTKEIIGCPSQLDTDDLMFFFYHHMYYACNSYVNPSPCSVQRIKGCGIKFWDVSPRVLSQSELDTYFSWPVKGEGEAEGESEGESEDEQEEDEDEDAYLEIEDDSSLSSFVEENIGESFLNTNTLVR*
>Athaliana_AT4G19510.1 pacid=19644787 transcript=AT4G19510.1 locus=AT4G19510 ID=AT4G19510.1.TAIR10 annot-version=TAIR10
MKKTRGSFLECSAPQSFLSIQYTCRRDFPQVDLCNHRPPLMAFASSSSSIVLSKCEFDVFVSFRGADTRHDFTSHLVKYLRGKGIDVFSDAKLRGGEYISLLFDRIEQSKMSIVVFSEDYANSWWCLEEVGKIMQRRKEFNHGVLPIFYKVSKSDVSNQTGSFEAVFQSPTKIFNGDEQKIEELKVALKTASNIRGFVYPENSSEPDFLDEIVKNTFRMLNELSPCVIPDDLPGIESRSKELEKLLMFDNDECVRVVGVLGMTGIGKTTVADIVYKQNFQRFDGYEFLEDIEDNSKRYGLPYLYQKLLHKLLDGENVDVRAQGRPENFLRNKKLFIVLDNVTEEKQIEYLIGKKNVYRQGSRIVIITRDKKLLQKNADATYVVPRLNDREAMELFCLQVFGNHYPTEEFVDLSNDFVCYAKGLPLALKLLGKGLLTHDINYWKKKLEFLQVNPDKELQKELKSSYKALDDDQKSVFLDIACFFRIEMHDLLHAMGKEIGKEKSIRKAGERRRLWNHKDIRDILEHNTGTECVRGIFLNMSEVRRIKLFPAAFTMLSKLKFLKFHSSHCSQWCDNDHIFQCSKVPDHFPDELVYLHWQGYPYDCLPSDFDPKELVDLSLRYSHIKQLWEDEKNTESLRWVDLGQSKDLLNLSGLSRAKNLERLDLEGCTSLDLLGSVKQMNELIYLNLRDCTSLESLPKGFKIKSLKTLILSGCLKLKDFHIISESIESLHLEGTAIERVVEHIESLHSLILLNLKNCEKLKYLPNDLYKLKSLQELVLSGCSALESLPPIKEKMECLEILLMDGTSIKQTPEMSCLSNLKICSFCRPVIDDSTGLVVLPFSGNSFLSDLYLTNCNIDKLPDKFSSLRSLRCLCLSRNNIETLPESIEKLYSLLLLDLKHCCRLKSLPLLPSNLQYLDAHGCGSLENVSKPLTIPLVTERMHTTFIFTDCFKLNQAEKEDIVAQAQLKSQLLARTSRHHNHKGLLLDPLVAVCFPGHDIPSWFSHQKMGSLIETDLLPHWCNSKFIGASLCVVVTFKDHEGHHANRLSVRCKSKFKSQNGQFISFSFCLGGWNESCGSSCHEPRKLGSDHVFISYNNCNVPVFKWSEETNEGNRCHPTSASFEFYLTDETERKLECCEILRCGMNFLYARDENDRKFQGIRVTDTVERTSSEALVTIRGQSHSRIEERRYGRIRDEIMDMTGSSMIGGPES*
>Athaliana_AT1G63750.3 pacid=19649471 transcript=AT1G63750.3 locus=AT1G63750 ID=AT1G63750.3.TAIR10 annot-version=TAIR10
MSDLMASPSSSKPHNYKFKVFSSFHGPDVRKTLLSNLREHFQGKGITMFDDEKIKRGGDLSPSLKRAIKTSKISIVILSQKYASSSWCLDELLEIMKRKKAMKQIVMTVFYGVEPSDVRKQTGDFGIAFNKTCVNKTDKERKEWSKALTDVSNIAGEDFKKWDNEANMIKKIARDVSYKLNATPSKDFEDMMGLEAHLKKIQSLLRLDYKDEALIIGISGPAGIGKSTIARALESRLSDRFQLTCFMDLRGSENNGLHDYGQQLRLQEQLLAKVLNQDGTRICHLGVLQQRLSDLRVLIILDDVSDIKQLKALAKETTWFGPGSRIIVTTENKDLLQQRGIDSTYHVGFPSREEALEIFCKFAFEQSSPPHAFEKLAARITHLCGNLPLGLCVMGSSLFGKKQDEWEFVVHRLETNPGQEIDDVLRVGYERLHENDQMLFLHIAIFFNYRDRDLVEAMLADDGNLDVGNWLKFLINKSLIEIYRTGQIVMHKLLQQVGRQAIRRQEPWKRQILINANEICDLLRYEKGTSCNVSGISFDTSGISEVTICDGAFKRLHDLRFLHVYKSRDDGNNRVHIPEKVEFPPRLRLLHWAAYPSKSLPPTFNLECLVELNMRESLVEKLWEGTQHLKNLKYMDLTESKNLKELPDLSNATNLEYFYLDNCESLVEIPSSFAHLHKLEWLEMNNCINLQVIPAHMNLTSVKQVNMKGCSRLRKFPVISRHIEALDISDNTELEDMPASIASWCHLVYLDMSHNEKLQGLTQLPTSLRHLNLSYTDIESIPDCIKALHQLEELCLSGCTRLASLPDLPCSIKALEAEDCESLESVSSPLYTPSARLSFTNCFKLGGEAREAIIRRSSDSTGSVLLPGREVPAEFDHRAQGNSLSILLPLGGNSQFMVCVVISPRHDITKMSNESELLCRINGESCSYDEEFDIVDVSNCRREHLFIFHSGLLRMGRSEAGTEMVFEFSSALQEDFDIIECGVKIWTPQSIRRGYLAFGEDDDGTDGVICDTEDVDQMTDETKGGNNGGSSDEEDGKIHMYSHESGETSESESESEKEDESEPRETSEADADGDYESVSRKRAKKTTSASTDLKLVSIDYLRISNLLKYIFLILVLLLILVVLMSMRLFLA*
>Athaliana_AT4G16920.1 pacid=19646668 transcript=AT4G16920.1 locus=AT4G16920 ID=AT4G16920.1.TAIR10 annot-version=TAIR10
MAAASSSGSDIFPSFSGEDVRKNFLSHLLKQLNRRSINTFMDHVIERSCIIADALISAIREARISIVIFSKNYAASTWCLNELVEIDNCSKYFGQKVIPVFYDVDPSHVRKQIGEFGKVFKKTCEDKPADQKQRWVKALTDISNIAGEDLRNGPNDAHMVEKIANDVSNKLFHPPKGFGDLVGIEDHIEAIKSILCLESKEAKIMVGIWGQSGIGKSTIGRALFSQLSSQFPLRAFVTYKSTSGSDVSGMKLSWQKELLSEILGQKDIKIDHFGVVEQRLKHKKVLILLDDVDNLEFLKTLVGKAEWFGSGSRIIVITQDRQLLKAHEIDLVYEVKLPSQGLALQMISQYAFGKDSPPDDFKALAFEVAELAGSLPLGLSVLGSSLKGRDKDEWVKMMPRLRNDSDDKIEETLRVCYDRLNKKNRELFKCIACFFNGFKVSNVKELLEDDVGLTMLVEKSLIRITPDGDIEMHNLLEKLGREIDRAKSKGNPGKRQFLTNFEDIQEVLAEKTGTEILLGIRLPHPGYLTTRSFLIDEKLFKGMRNLQYLEIGYWSDGDLPQSLVYLPLKLRLLEWVYCPLKSLPSTFRAEYLVKLIMKNSKLEKLWEGTLPLGSLKKMNLWYSKYFKEIPDLSLAINLEELNLSECESLVTLPSSIQNAIKLRTLYCSGVLLIDLKSLEGMCNLEYLSVDCSRMEGTQGIVYFPSKLRLLLWNNCPLKRLHSNFKVEYLVKLRMENSDLEKLWDGTQPLGRLKQMFLRGSKYLKEIPDLSLAINLEEVDICKCESLVTFPSSMQNAIKLIYLDISDCKKLESFPTDLNLESLEYLNLTGCPNLRNFPAIKMGCSDVDFPEGRNEIVVEDCFWNKNLPAGLDYLDCLMRCMPCEFRPEYLVFLNVRCYKHEKLWEGIQSLGSLEEMDLSESENLTEIPDLSKATNLKHLYLNNCKSLVTLPSTIGNLQKLVRLEMKECTGLEVLPTDVNLSSLETLDLSGCSSLRTFPLISKSIKWLYLENTAIEEILDLSKATKLESLILNNCKSLVTLPSTIGNLQNLRRLYMKRCTGLEVLPTDVNLSSLGILDLSGCSSLRTFPLISTNIVWLYLENTAIGEVPCCIEDFTRLRVLLMYCCQRLKNISPNIFRLRSLMFADFTDCRGVIKALSDATVVATMEDHVSCVPLSENIEYTCERFWDALYDDDYKNYFKFCCSNRIKECGVRLLYVYQETEYNQQTTRSEKRMGMTSGTSEEYINLPYGQIVADSGLAALNMELSLGQGEASSSTSLEGEALCVDYMITEEQDEEIPILSTDSGN*
>Athaliana_AT3G50950.1 pacid=19658993 transcript=AT3G50950.1 locus=AT3G50950 ID=AT3G50950.1.TAIR10 annot-version=TAIR10
MVDAVVTVFLEKTLNILEEKGRTVSDYRKQLEDLQSELKYMQSFLKDAERQKRTNETLRTLVADLRELVYEAEDILVDCQLADGDDGNEQRSSNAWLSRLHPARVPLQYKKSKRLQEINERITKIKSQVEPYFEFITPSNVGRDNGTDRWSSPVYDHTQVVGLEGDKRKIKEWLFRSNDSQLLIMAFVGMGGLGKTTIAQEVFNDKEIEHRFERRIWVSVSQTFTEEQIMRSILRNLGDASVGDDIGTLLRKIQQYLLGKRYLIVMDDVWDKNLSWWDKIYQGLPRGQGGSVIVTTRSESVAKRVQARDDKTHRPELLSPDNSWLLFCNVAFAANDGTCERPELEDVGKEIVTKCKGLPLTIKAVGGLLLCKDHVYHEWRRIAEHFQDELRGNTSETDNVMSSLQLSYDELPSHLKSCILTLSLYPEDCVIPKQQLVHGWIGEGFVMWRNGRSATESGEDCFSGLTNRCLIEVVDKTYSGTIITCKIHDMVRDLVIDIAKKDSFSNPEGLNCRHLGISGNFDEKQIKVNHKLRGVVSTTKTGEVNKLNSDLAKKFTDCKYLRVLDISKSIFDAPLSEILDEIASLQHLACLSLSNTHPLIQFPRSMEDLHNLQILDASYCQNLKQLQPCIVLFKKLLVLDMTNCGSLECFPKGIGSLVKLEVLLGFKPARSNNGCKLSEVKNLTNLRKLGLSLTRGDQIEEEELDSLINLSKLMSISINCYDSYGDDLITKIDALTPPHQLHELSLQFYPGKSSPSWLSPHKLPMLRYMSICSGNLVKMQEPFWGNENTHWRIEGLMLSSLSDLDMDWEVLQQSMPYLRTVTANWCPELESFAIEDVGFRGGVWMKTPLHRT*
>Athaliana_AT3G46530.1 pacid=19663678 transcript=AT3G46530.1 locus=AT3G46530 ID=AT3G46530.1.TAIR10 annot-version=TAIR10
MVDAITEFVVGKIGNYLIEEASMFMAVKEDLEELKTELTCIHGYLKDVEAREREDEVSKEWSKLVLDFAYDVEDVLDTYHLKLEERSQRRGLRRLTNKIGRKMDAYSIVDDIRILKRRILDITRKRETYGIGGLKEPQGGGNTSSLRVRQLRRARSVDQEEVVVGLEDDAKILLEKLLDYEEKNRFIISIFGMGGLGKTALARKLYNSRDVKERFEYRAWTYVSQEYKTGDILMRIIRSLGMTSGEELEKIRKFAEEELEVYLYGLLEGKKYLVVVDDIWEREAWDSLKRALPCNHEGSRVIITTRIKAVAEGVDGRFYAHKLRFLTFEESWELFEQRAFRNIQRKDEDLLKTGKEMVQKCRGLPLCIVVLAGLLSRKTPSEWNDVCNSLWRRLKDDSIHVAPIVFDLSFKELRHESKLCFLYLSIFPEDYEIDLEKLIHLLVAEGFIQGDEEMMMEDVARYYIEELIDRSLLEAVRRERGKVMSCRIHDLLRDVAIKKSKELNFVNVYNDHVAQHSSTTCRREVVHHQFKRYSSEKRKNKRMRSFLYFGEFDHLVGLDFETLKLLRVLDFGSLWLPFKINGDLIHLRYLGIDGNSINDFDIAAIISKLRFLQTLFVSDNYFIEETIDLRKLTSLRHVIGNFFGGLLIGDVANLQTLTSISFDSWNKLKPELLINLRDLGISEMSRSKERRVHVSWASLTKLESLRVLKLATPTEVHLSLESEEAVRSMDVISRSLESVTLVGITFEEDPMPFLQKMPRLEDLILLSCNYSGKMSVSEQGFGRLRKLDLLMRSLDELQIEEEAMPNLIELEISVSKRETKLIIPNRLRAFGQIYC*
>Athaliana_AT3G44400.1 pacid=19658426 transcript=AT3G44400.1 locus=AT3G44400 ID=AT3G44400.1.TAIR10 annot-version=TAIR10
MDSSFFLVVVAAAIGFFILFRKFRFQESNSSSLSLPSPATSVSRNWKHDVFPSFHGADVRRTFLSHIKESFRRKGIDTFIDNNIERSKSIGPELKEAIKGSKIAIVLLSRKYASSSWCLDELAEIMKCREMVGQIVMTIFYEVEPTDIKKQTGEFGKAFTKTCRGKTKEHIERWRKALEDVATIAGYHSHKWCDEAEMIEKISTDVSKDFDDFVGMAAHMERTEQLLRLDLDEVRMIGILGPPGIGKTTIATCMFDRFSRRFPFAAIMTDIRECYPRLCLNERNAQLKLQEQMLSQIFNQKDTMISHLGVAPERLKDKKVFLVLDEVGHLGQLDALAKETRWFGPGSRIIITTEDLGVLKAHGINHVYKVGYPSNDEAFQIFCMNAFGQKQPCEGFCDLAWEVKALAGELPLGLKVLGSALRGMSKPEWERTLPRLRTSLDGKIGNIIQFSYDALCDEDKYLFLYIACLFNYESTTKVKELLGKFLDVKQGLHVLAQKSLISFYGETIRMHTLLEQFGRETSCKQFVHHGYRKHQLLVGERDICEVLDDDTRDNRRFIGINLDLRKNEKELKISEKTLERMHDFQFVRINDVFTHKERQKLLHFKIIHQPERVQLALEDLIYHSPRIRSLKWFGYQNICLPSTFNPEFLVELDMSSSKLRKLWEGTKQLRNLKWMDLSDSEDLKELPNLSTATNLEELKLRRCSSLVELPSSIEKLTSLQILDLHSCSSLVELPSFGNATKLEKLDLENCSSLVKLPPSINANNLQELSLRNCSRVVELPAIENATNLRELKLQNCSSLIELPLSWVKRMSRLRVLTLNNCNNLVSLPQLPDSLDYIYADNCKSLERLDCCFNNPEISLYFPNCFKLNQEARDLIMHTSTSRFAMLPGTQVPACFIHRATSGDYLKIKLKESPFPTTLRFKACIMLVKVNEEMSYDQRSMSVDIVISVHQAIKVQCTPSYHHIYPVLTEHIYTFELEVEEVTSTELVFEFISFRSNWKIGECGILQR*
>Athaliana_AT1G72890.1 pacid=19649261 transcript=AT1G72890.1 locus=AT1G72890 ID=AT1G72890.1.TAIR10 annot-version=TAIR10
MNTIFKKLSCFKKKVKSLRIFESRSLSSSSSSSFTPQKFDVFLSFRGKDTRKNFVSFLYKALVSKGIRTFKDDEELERGRPIPPELRQAIKGSRIAVVVVSVTYPASSWCLEELREILKLEKLGLLTVIPIFYEINPSDVRRQSGVVSKQFKKHEKRQSRERVKSWREALTKLASLSGECSKNWEDDSKLVDGITEKISTKLFSEKPRNDNILIGIDQHMGELYPLFNLNSNEDVQVIGIWGRGSNGRSALASHVYQNIKHHFEAHCFLEDVRRISLHFRDSHLQDELLSNMQGEGLTTKNCHRCLKTIKARLRNKKVLLVANDVDKLEQFDALAEEFSWFGPGSRIIITTQDRQLLISSVVRSVYEVKLLRCYAVRELFRSNAFKERERDDPVGFDQSTYRAMYISGHVFLTLRYIFTLLCDRGQLRERINAIVHSL*
>Athaliana_AT5G40060.1 pacid=19667275 transcript=AT5G40060.1 locus=AT5G40060 ID=AT5G40060.1.TAIR10 annot-version=TAIR10
MSSLLCLDSKEVRMVGIWGPSGIGKTTIARALFARLSRHFHCSVYIDRAFVSKSMASYSRANPDDYNMKLHLQETFLSTILGKQNIKIDHLGALGERLKHQKVLLFIDDLDQQVVLNALAGQIQWFGSGSRIIVVTNDKHLLISHGIENIYQVCLPSKELALEMLCRYAFRQNTPPDGFKKLAVEVVRHAGILPLGLNVLGSYLRGRNKRYWMDMLPRLRKGLDGKIQKALRVGYDGLDNKKDEAIFRHIACLFNFEKVNDIRLLLADSDLNFNIGLENLVDKSLVNVRSNIVEMHCLLQEMGREIVRAQSNEAGEREFLMDTEDICDVLDDNIGTKKMLGISLDVDEIDHELNVHEKAFQGMRNLRFLNIYTKALMSGQKIRLHLPENFDYLPPKLKLLCWDKYPMRCLPSSFRPENLVKLKMQESELEKLWEGVGSLTCLKDMDLEKSKNLKEIPDLSMATNLKTLNLKYCSSLVKISSSIQNLNKLTKLNMEGCTNLETLPAGINLKSLHRLDLRGCSRLRMFPDISNNISVLFLDKTSIEEFPSNLHLKKLFDLSMQQMNSEKLWEGVQPLTCLMKMLSPPLAKNFNTLYLSDIPSLVELPCGIQNLKKLMELSIRRCKNLESLPTGANFKYLDYLDLSGCSKLRSFPDISSTISCLCLNRTGIEEVPSWIENFVRLTYLTMLECNKLKYVSLNIFKLKHLDKADFSDCGTLTEVSWCNKTISVAAATADNIQPKLLVSEASSSLCVQKSVVRFINCFKLDQEALLQQEPVFKSLILGGEEVPAYFNHRATGNSLVIPLVPTSISLDFLGFRACALVDVKAMSMPGRVDIQVSCRFRGSLKNHFDSADHSHSLVAFHKASHLLIFDCRFALNNDSNPLNYAHMDITFHLTTDSVSKINACGIRFSEGVSPQKHLNGPSSIVHVCEADESKLDNDRRHAHETEHGEECGDSNVETVVSRKRIKIL*
>Athaliana_AT4G16860.1 pacid=19648933 transcript=AT4G16860.1 locus=AT4G16860 ID=AT4G16860.1.TAIR10 annot-version=TAIR10
MASSSSSPSSRRYDVFPSFSGVDVRKTFLSHLIEALDRRSINTFMDHGIVRSCIIADALITAIREARISIVIFSENYASSTWCLNELVEIHKCYKKGEQMVIPVFYGVDPSHVRKQIGGFGDVFKKTCEDKPEDQKQRWVKALTDISNLAGEDLRNGPTEAFMVKKIANDVSNKLFPLPKGFGDFVGIEDHIKAIKSILCLESKEARIMVGIWGQSGIGKSTIGRALFSQLSSQFHHRAFITYKSTSGSDVSGMKLSWEKELLSEILGQKDIKIDHFGVVEQRLKHKKVLILLDDVDNLEFLKTLVGKAEWFGSGSRIIVITQDKQLLKAHEIDLVYEVELPSQGLALKMISQYAFGKDSPPDDFKELAFEVAELVGSLPLGLSVLGSSLKGRDKDEWVKMMPRLRNDSDDKIEETLRVGYDRLNKKNRELFKCIACFFNGFKVSNVKELLEDDVGLTMLADKSLIRITPDGDIEMHNLLEKLGREIDRAKSKGNPAKRQFLTNFEDIQEVVTEKTGTETVLGIRVPPTVLFSTRPLLVINEESFKGMRNLQYLEIGHWSEIGLWSEIGLWSKIDLPQGLVYLPLKLKLLKWNYCPLKSLPSTFKAEYLVNLIMKYSKLEKLWEGTLPLGSLKKMDLGCSNNLKEIPDLSLAINLEELNLSKCESLVTLPSSIQNAIKLRTLYCSGVLLIDLKSLEGMCNLEYLSVDWSSMEGTQGLIYLPRKLKRLWWDYCPVKRLPSNFKAEYLVELRMENSDLEKLWDGTQPLGSLKEMYLHGSKYLKEIPDLSLAINLERLYLFGCESLVTLPSSIQNATKLINLDMRDCKKLESFPTDLNLESLEYLNLTGCPNLRNFPAIKMGCSYFEILQDRNEIEVEDCFWNKNLPAGLDYLDCLMRCMPCEFRPEYLTFLDVSGCKHEKLWEGIQSLGSLKRMDLSESENLTEIPDLSKATNLKRLYLNGCKSLVTLPSTIGNLHRLVRLEMKECTGLELLPTDVNLSSLIILDLSGCSSLRTFPLISTRIECLYLENTAIEEVPCCIEDLTRLSVLLMYCCQRLKNISPNIFRLTSLMVADFTDCRGVIKALSDATVVATMEDHVSCVPLSENIEYTCERFWDELYERNSRSIFSYKDEDGDVYWVNWDLMMMLMLI*
>Athaliana_AT4G27190.1 pacid=19647635 transcript=AT4G27190.1 locus=AT4G27190 ID=AT4G27190.1.TAIR10 annot-version=TAIR10
MECCAPVIGEILRLMYESTFSRVANAIKFKSNVKALNESLERLTELKGNMSEDHETLLTKDKPLRLKLMRWQREAEEVISKARLKLEERVSCGMSLRPRMSRKLVKILDEVKMLEKDGIEFVDMLSVESTPERVEHVPGVSVVHQTMASNMLAKIRDGLTSEKAQKIGVWGMGGVGKTTLVRTLNNKLREEGATQPFGLVIFVIVSKEFDPREVQKQIAERLDIDTQMEESEEKLARRIYVGLMKERKFLLILDDVWKPIDLDLLGIPRTEENKGSKVILTSRFLEVCRSMKTDLDVRVDCLLEEDAWELFCKNAGDVVRSDHVRKIAKAVSQECGGLPLAIITVGTAMRGKKNVKLWNHVLSKLSKSVPWIKSIEEKIFQPLKLSYDFLEDKAKFCFLLCALFPEDYSIEVTEVVRYWMAEGFMEELGSQEDSMNEGITTVESLKDYCLLEDGDRRDTVKMHDVVRDFAIWIMSSSQDDSHSLVMSGTGLQDIRQDKLAPSLRRVSLMNNKLESLPDLVEEFCVKTSVLLLQGNFLLKEVPIGFLQAFPTLRILNLSGTRIKSFPSCSLLRLFSLHSLFLRDCFKLVKLPSLETLAKLELLDLCGTHILEFPRGLEELKRFRHLDLSRTLHLESIPARVVSRLSSLETLDMTSSHYRWSVQGETQKGQATVEEIGCLQRLQVLSIRLHSSPFLLNKRNTWIKRLKKFQLVVGSRYILRTRHDKRRLTISHLNVSQVSIGWLLAYTTSLALNHCQGIEAMMKKLVSDNKGFKNLKSLTIENVIINTNSWVEMVSTNTSKQSSDILDLLPNLEELHLRRVDLETFSELQTHLGLKLETLKIIEITMCRKLRTLLDKRNFLTIPNLEEIEISYCDSLQNLHEALLYHQPFVPNLRVLKLRNLPNLVSICNWGEVWECLEQVEVIHCNQLNCLPISSTCGRIKKIKGELSWWERLEWDDPSALTTVQPFFNPVREVPLLIADATTQML*
>Athaliana_AT1G59218.2 pacid=19654816 transcript=AT1G59218.2 locus=AT1G59218 ID=AT1G59218.2.TAIR10 annot-version=TAIR10
MAGELISFGIQNLWNLLSQECELFQGVEDQVTELKRDLNLLSSFLKDADAKKHTSAVVKNCVEEIKEIIYDGEDTIETFVLEQNLGKTSGIKKSIRRLACIIPDRRRYALGIGGLSNRISKVIRDMQSFGVQQAIVDGGYKQPQGDKQREMRPRFSKDDDSDFVGLEANVKKLVGYLVDEANVQVVSITGMGGLGKTTLAKQVFNHEDVKHQFDGLSWVCVSQDFTRMNVWQKILRDLKPKEEEKKIMEMTQDTLQGELIRLLETSKSLIVLDDIWEKEDWELIKPIFPPTKGWKVLLTSRNESVAMRRNTSYINFKPECLTTEDSWTLFQRIALPMKDAAEFKIDEEKEELGKLMIKHCGGLPLAIRVLGGMLAEKYTSHDWRRLSENIGSHLVGGRTNFNDDNNNTCNYVLSLSFEELPSYLKHCFLYLAHFPDDYEINVKNLSYYWAAEGIFQPRHYDGEIIRDVGDVYIEELVRRNMVISERDVKTSRFETCHLHDMMREVCLLKAKEENFLQITSSRTSTGNSLSIVTSRRLVYQYPITLDVEKDINDPKLRSLVVVANTYMFWGGWSWMLLGSSFIRLELLRVLDIHRAKLKGGKLASSIGQLIHLRYLNLKHAEVTHIPYSLGNLKLLIYLNLVILVSGSTLVPNVLKEMQQLRYLALPKDMGRKTKLELSNLVKLETLKNFSTKNCSLEDLRGMVRLRTLTIELRKETSLETLAASIGGLKYLESLTITDLGSEMRTKEAGIVFDFVYLKTLTLKLYMPRLSKEQHFPSHLTTLYLQHCRLEEDPMPILEKLHQLKELELRRKSFSGKEMVCSSGGFPQLQKLSIKGLEEWEDWKVEESSMPVLHTLDIRDCRKLKQLPDEHLPSHLTSISLFFCCLEEDPMPTLERLVHLKELQLLFRSFSGRIMVCAGSGFPQLHKLKLSELDGLEEWIVEDGSMPQLHTLEIRRCPKLKKLPNGFPQLQNLELNELEEWEEWIVEDGSMPLLHTLRIWNCPKLKQLPDGLRFIYSLKNLTVPKRWKKRLSKGGEDYYKVQHIPSVEFY*
>Athaliana_AT1G12210.1 pacid=19652418 transcript=AT1G12210.1 locus=AT1G12210 ID=AT1G12210.1.TAIR10 annot-version=TAIR10
MGGCVSVSLSCDREVNQFSQWLCVSGSYIQNLSENLASLQKAMGVLNAKRDDVQGRINREEFTGHRRRLAQVQVWLTRIQTIENQFNDLLSTCNAEIQRLCLCGFCSKNVKMSYLYGKRVIVLLREVEGLSSQGVFDIVTEAAPIAEVEELPIQSTIVGQDSMLDKVWNCLMEDKVWIVGLYGMGGVGKTTLLTQINNKFSKLGGGFDVVIWVVVSKNATVHKIQKSIGEKLGLVGKNWDEKNKNQRALDIHNVLRRKKFVLLLDDIWEKVELKVIGVPYPSGENGCKVAFTTHSKEVCGRMGVDNPMEISCLDTGNAWDLLKKKVGENTLGSHPDIPQLARKVSEKCCGLPLALNVIGETMSFKRTIQEWRHATEVLTSATDFSGMEDEILPILKYSYDSLNGEDAKSCFLYCSLFPEDFEIRKEMLIEYWICEGFIKEKQGREKAFNQGYDILGTLVRSSLLLEGAKDKDVVSMHDMVREMALWIFSDLGKHKERCIVQAGIGLDELPEVENWRAVKRMSLMNNNFEKILGSPECVELITLFLQNNYKLVDISMEFFRCMPSLAVLDLSENHSLSELPEEISELVSLQYLDLSGTYIERLPHGLHELRKLVHLKLERTRRLESISGISYLSSLRTLRLRDSKTTLDTGLMKELQLLEHLELITTDISSGLVGELFCYPRVGRCIQHIYIRDHWERPEESVGVLVLPAIHNLCYISIWNCWMWEIMIEKTPWKKNLTNPNFSNLSNVRIEGCDGLKDLTWLLFAPNLINLRVWGCKHLEDIISKEKAASVLEKEILPFQKLECLNLYQLSELKSIYWNALPFQRLRCLDILNNCPKLRKLPLDSKSVVKVEEFVIKYKEKKWIERVEWEDEATQYRFLPTCRLR*
>Athaliana_AT3G51570.1 pacid=19663194 transcript=AT3G51570.1 locus=AT3G51570 ID=AT3G51570.1.TAIR10 annot-version=TAIR10
MEEASSSSEVKALPLPPQHQVFVNFRGEELRNSFVSHLRSALVRHGVNIFIDTNEEKGKPLHVFFQRIEESRIALAIFSVRYTESKWCLNELVKMKECMDKGKLLIIPIFYKVKAYEVRYQKGRFGCVFKNLRNVDVHKKNQWSEALSSVADRIGFSFDGKSDEHNFINGIVEEVKEALSKILLDKTKDAFVYHSKNNSMSVGREKHEIYGLKQRLEELKEKLDLDCEETRILGVVGMPGIGKTTLAREIYETLRCKFLRHGLIQDIRRTSKEHGLDCLPALLLEELLGVTIPDIESTRCAYESYKMELHTHKVLVVLDDVSDKEQIDVLLGRCNWIRQGSRIVIATSDKSLIQDVADYTYVVPQLNHKDGLGHFGRYAFDRHSNIHNNEVIMKLSKEFVHYGRGHPLVLKLLGADLNGKDEDHWKTKLATLAENSSHSIRDVLQVSYDELSQVHKDIFLDIACFRSEDESYIASLLDSSEAASEIKALMNKFMINVSEDRVEMHDLLYTFARELCRRAYAQDGREPHRLWHHQDITDVLKNIEEGAEVRGIFLNMNEMKREMSLDSCTFKSMCGLRYLKIYSSHCPQQCKPNNKINLPDGLNFPLKEVRYLHWLEFPLKEIPPDFNPQNLVDLKLPHSKIERIWSDDKHKDTPKLKWVNLSHSSNLWDISGLSKAQRLVFLNLKGCTSLKSLPEINLVSLEILILSNCSNLKEFRVISQNLETLYLDGTSIKELPLNFNILQRLVILNMKGCAKLKEFPDCLDDLKALKELILSDCWKLQNFPAICERIKVLEILRLDTTTITEIPMISSLQCLCLSKNDHISSLPDNISQLSQLKWLDLKYCKSLTSIPKLPPNLQHLDAHGCCSLKTVSNPLACLTTAQQIYSTFILTNCNKLERSAKEEISSFAQRKCQLLLDAQKRCNVSSLISFSICCYISKIFVSICIFLSISMQNSDSEPLFSICFPGSELPSWFCHEAVGPVLELRMPPHWHENRLAGVALCAVVTFPKSQEQINCFSVKCTFKLEVKEGSWIEFSFPVGRWSNQGNIVANIASEHVFIGYISCSKIFKRLENQYFSSSNPTRSTQSSKCSPTKASLNFMVIDGTSELPRIEVLKCGLRFFKGVGSSGNYLKKLEVKEAEQNLSAEKVSEDWTYGSSSRCNHAVKTCPEQRQVTVTAEVEASPEKADNAEFQIKITPREAQPQPQPRPCSKTLKWACFTCCDFQKHL*
>Athaliana_AT5G45050.2 pacid=19670642 transcript=AT5G45050.2 locus=AT5G45050 ID=AT5G45050.2.TAIR10 annot-version=TAIR10
MTESEQIVYISCIEEVRYSFVSHLSKALQRKGVNDVFIDSDDSLSNESQSMVERARVSVMILPGNRTVSLDKLVKVLDCQKNKDQVVVPVLYGVRSSETEWLSALDSKGFSSVHHSRKECSDSQLVKETVRDVYEKLFYMERIGIYSKLLEIEKMINKQPLDIRCVGIWGMPGIGKTTLAKAVFDQMSGEFDAHCFIEDYTKAIQEKGVYCLLEEQFLKENAGASGTVTKLSLLRDRLNNKRVLVVLDDVRSPLVVESFLGGFDWFGPKSLIIITSKDKSVFRLCRVNQIYEVQGLNEKEALQLFSLCASIDDMAEQNLHEVSMKVIKYANGHPLALNLYGRELMGKKRPPEMEIAFLKLKECPPAIFVDAIKSSYDTLNDREKNIFLDIACFFQGENVDYVMQLLEGCGFFPHVGIDVLVEKSLVTISENRVRMHNLIQDVGRQIINRETRQTKRRSRLWEPCSIKYLLEDKEQNENEEQKTTFERAQVPEEIEGMFLDTSNLSFDIKHVAFDNMLNLRLFKIYSSNPEVHHVNNFLKGSLSSLPNVLRLLHWENYPLQFLPQNFDPIHLVEINMPYSQLKKLWGGTKDLEMLKTIRLCHSQQLVDIDDLLKAQNLEVVDLQGCTRLQSFPATGQLLHLRVVNLSGCTEIKSFPEIPPNIETLNLQGTGVSNLEQSDLKPLTSLMKISTSYQNPGKLSCLELNDCSRLRSLPNMVNLELLKALDLSGCSELETIQGFPRNLKELYLVGTAVRQVPQLPQSLEFFNAHGCVSLKSIRLDFKKLPVHYTFSNCFDLSPQVVNDFLVQAMANVIAKHIPRERHVTGFSQKTVQRSSRDSQQELNKTLAFSFCAPSHANQNSKLDLQPGSSSMTRLDPSWRNTLVGFAMLVQVAFSEGYCDDTDFGISCVCKWKNKEGHSHRREINLHCWALGKAVERDHTFVFFDVNMRPDTDEGNDPDIWADLVVFEFFPVNKQRKPLNDSCTVTRCGVRLITAVNCNTSIENISPVLSLDPMEVSGNEDEEVLRVRYAGLQEIYKALFLYIAGLFNDEDVGLVAPLIANIIDMDVSYGLKVLAYRSLIRVSSNGEIVMHYLLRQMGKEILHTESKKTDKLVDNIQSSMIATKEIEITRSKSRRKNNKEKRVVCVVDRGSRSSDLWVWRKYGQKPIKSSPYPRSYYRCASSKGCFARKQVERSRTDPNVSVITYISEHNHPFPTLRNTLAGSTRSSSSKCSDVTTSASSTVSQDKEGPDKSHLPSSPASPPYAAMVVKEEDMEQWDNMEFDVDVEEDTFIPELFPEDTFADMDKLEENSQTMFLSRRSSGGNMEAQGKNSSDDREVNLPSKILNR*
>Athaliana_AT5G43470.1 pacid=19673183 transcript=AT5G43470.1 locus=AT5G43470 ID=AT5G43470.1.TAIR10 annot-version=TAIR10
MAEAFVSFGLEKLWDLLSRESERLQGIDGQLDGLKRQLRSLQSLLKDADAKKHGSDRVRNFLEDVKDLVFDAEDIIESYVLNKLSGKGKGVKKHVRRLACFLTDRHKVASDIEGITKRISEVIGEMQSFGIQQIIDGGRSLSLQERQRVQREIRQTYPDSSESDLVGVEQSVKELVGHLVENDVHQVVSIAGMGGIGKTTLARQVFHHDLVRRHFDGFAWVCVSQQFTQKHVWQRILQELQPHDGDILQMDEYALQRKLFQLLEAGRYLVVLDDVWKKEDWDVIKAVFPRKRGWKMLLTSRNEGVGIHADPTCLTFRASILNPEESWKLCERIVFPRRDETEVRLDEEMEAMGKEMVTHCGGLPLAVKALGGLLANKHTVPEWKRVFDNIGSQIVGGSWLDDNSLNSVYRILSLSYEDLPTHLKHCFLNLAHFPEDSEISTYSLFYYWAAEGIYDGSTIEDSGEYYLEELVRRNLVIADDNYLSWQSKYCQMHDMMREVCLSKAKEENFLQIIIDPTCTSTINAQSPSRSRRLSIHSGKAFHILGHKNKTKVRSLIVPRFEEDYWIRSASVFHNLTLLRVLDLSWVKFEGGKLPCSIGGLIHLRYLSLYEAKVSHLPSTMRNLKLLLYLNLRVDTEEPIHVPNVLKEMIQLRYLSLPLKMDDKTKLELGDLVNLEYLYGFSTQHSSVTDLLRMTKLRYLAVSLSERCNFETLSSSLRELRNLETLNFLFSLETYMVDYMGEFVLDHFIHLKQLGLAVRMSKIPDQHQFPPHLVHLFLIYCGMEEDPMPILEKLLHLKSVRLARKAFLGSRMVCSKGGFPQLCVIEISKESELEEWIVEEGSMPCLRTLTIDDCKKLKELPDGLKYITSLKELKIEGMKREWKEKLVPGGEDYYKVQHIPDVQFINCDQ*
>Athaliana_AT5G43740.2 pacid=19670054 transcript=AT5G43740.2 locus=AT5G43740 ID=AT5G43740.2.TAIR10 annot-version=TAIR10
MLGWLVIPWNQIFTAACGCFLSDRNYIHMMESNLDALQKTMEELKNGRDDLLGRVSIEEDKGLQRLAQVNGWLSRVQIVESEFKDLLEAMSIETGRLCLLGYCSEDCISSYNYGEKVSKMLEEVKELLSKKDFRMVAQEIIHKVEKKLIQTTVGLDKLVEMAWSSLMNDEIGTLGLYGMGGVGKTTLLESLNNKFVELESEFDVVIWVVVSKDFQFEGIQDQILGRLRSDKEWERETESKKASLIYNNLERKKFVLLLDDLWSEVDMTKIGVPPPTRENGSKIVFTTRSTEVCKHMKADKQIKVACLSPDEAWELFRLTVGDIILRSHQDIPALARIVAAKCHGLPLALNVIGKAMSCKETIQEWSHAINVLNSAGHEFPGMEERILPILKFSYDSLKNGEIKLCFLYCSLFPEDSEIPKEKWIEYWICEGFINPNRYEDGGTNHGYDIIGLLVRAHLLIECELTDNVKMHDVIREMALWINSDFGKQQETICVKSGAHVRMIPNDINWEIVRTMSFTCTQIKKISCRSKCPNLSTLLILDNRLLVKISNRFFRFMPKLVVLDLSANLDLIKLPEEISNLGSLQYLNISLTGIKSLPVGLKKLRKLIYLNLEFTGVHGSLVGIAATLPNLQVLKFFYSCVYVDDILMKELQDLEHLKILTANVKDVTILERIQGDDRLASSIRSLCLEDMSTPRVILSTIALGGLQQLAILMCNISEIRIDWESKERRELSPTEILPSTGSPGFKQLSTVYINQLEGQRDLSWLLYAQNLKKLEVCWSPQIEEIINKEKGMNITKLHRDIVVPFGNLEDLALRQMADLTEICWNYRTLPNLRKSYINDCPKLPEDIFVPLLPEKSPSRFFFF*
>Athaliana_AT1G58390.1 pacid=19653743 transcript=AT1G58390.1 locus=AT1G58390 ID=AT1G58390.1.TAIR10 annot-version=TAIR10
MAGELVSFGIKKLWDLLSQECEQFQGVEDQVTGLKRDLNLLSSFLKDADAKKHTTAVVRNVVEEIKEIVYDAEDIIETYLLKEKLWKTSGIKMRIRRHACIISDRRRNALDVGGIRTRISDVIRDMQSFGVQQAIVDGGYMQPQGDRQREMRQTFSKDYESDFVGLEVNVKKLVGYLVDEENVQVVSITGMGGLGKTTLARQVFNHEDVKHQFDRLAWVCVSQEFTRKNVWQMILQNLTSREKKDEILQMEEAELHDKLFQLLETSKSLIVFDDIWKDEDWDLIKPIFPPNKGWKVLLTSQNESVAVRGDIKYLNFKPECLAIEDSWTLFQRIAFPKKDASESKVDEEMEDMGKQMLKHCGGLPLAIKVLGGLLAAKYTMHDWERLSVNIGSDIVGRTSSNNSSIYHVLSMSFEELPSYLKHCFLYLAHFPEDHKINVEKLSYCWAAEGISTAEDYHNGETIQDVGQSYLEELVRRNMIIWERDATASRFGTCHLHDMMREVCLFKAKEENFLQIAVKSVGVTSSSTGNSQSPCRSRRLVYQCPTTLHVERDINNPKLRSLVVLWHDLWVENWKLLGTSFTRLKLLRVLDLFYVDFEGMKLPFGIGNLIHLRYLSLQDAKVSHLPSSLGNLMLLIYLNLDVDTEFIFVPDVFMRMHELRYLKLPLHMHKKTRLSLRNLVKLETLVYFSTWHSSSKDLCGMTRLMTLAIRLTRVTSTETLSASISGLRNLEYLYIVGTHSKKMREEGIVLDFIHLKHLLLDLYMPRQQHFPSRLTFVKLSECGLEEDPMPILEKLLHLKGVILLKGSYCGRRMVCSGGGFPQLKKLEIVGLNKWEEWLVEEGSMPLLETLSILDCEELKEIPDGLRFIYSLELVMLGTRWKKKFSVGGEDYYKVQHIPSVEFIGGYLK*
>Athaliana_AT5G66910.1 pacid=19666881 transcript=AT5G66910.1 locus=AT5G66910 ID=AT5G66910.1.TAIR10 annot-version=TAIR10
MVVVDWLGLGLGSVAGALVSEGLKVLISEAKKVLAFKSVSNELASTMESLLPVIKEIESMQDGMELQDLKDTIDKALLLVEKCSHVEKWNIILKSKYTRKVEEINRKMLKFCQVQLQLLLFRNQLKSMPSMEAILNNYFQNINKKLDRLSGSPAPPLVSKRCSVPKLDNMVLVGLDWPLVELKKKLLDNSVVVVSGPPGCGKTTLVTKLCDDPEIEGEFKKIFYSVVSNTPNFRAIVQNLLQDNGCGAITFDDDSQAETGLRDLLEELTKDGRILLVLDDVWQGSEFLLRKFQIDLPDYKILVTSQFDFTSLWPTYHLVPLKYEYARSLLIQWASPPLHTSPDEYEDLLQKILKRCNGFPLVIEVVGISLKGQALYLWKGQVESWSEGETILGNANPTVRQRLQPSFNVLKPHLKECFMDMGSFLQDQKIRASLIIDIWMELYGRGSSSTNKFMLYLNELASQNLLKLVHLGTNKREDGFYNELLVTQHNILRELAIFQSELEPIMQRKKLNLEIREDNFPDECLNQPINARLLSIYTDDLFSSKWLEMDCPNVEALVLNISSLDYALPSFIAEMKKLKVLTIANHGFYPARLSNFSCLSSLPNLKRIRFEKVSVTLLDIPQLQLGSLKKLSFFMCSFGEVFYDTEDIDVSKALSNLQEIDIDYCYDLDELPYWIPEVVSLKTLSITNCNKLSQLPEAIGNLSRLEVLRMCSCMNLSELPEATERLSNLRSLDISHCLGLRKLPQEIGKLQKLENISMRKCSGCELPDSVRYLENLEVKCDEVTGLLWERLMPEMRNLRVHTEETEHNLKLLLTF*
>Athaliana_AT3G46710.1 pacid=19664425 transcript=AT3G46710.1 locus=AT3G46710 ID=AT3G46710.1.TAIR10 annot-version=TAIR10
MVDAITEFVVGKIDNYLIEEAPMLIGVKDDLEELKTELTCIQVYLKNVEVCDKEDEVSKEWTKLVLDIAYDVEDVLDTYFLKLEKRLHRLGLMRLTNIISDKKDAYNILDDIKTLKRRTLDVTRKLEMYGIGNFNEHRVVASTSRVREVRRARSDDQEERVVGLTDDAKVLLTKLLDDDGDNKIYMISIFGMEGLGKTSLARKLFNSSDVKESFEYRVWTNVSGECNTRDILMRIISSLEETSEGELEKMAQQELEVYLHDILQEKRYLVVVDDIWESEALESLKRALPCSYQGSRVIITTSIRVVAEGRDKRVYTHNIRFLTFKESWNLFEKKAFRYILKVDQELQKIGKEMVQKCGGLPRTTVVLAGLMSRKKPNEWNDVWSSLRVKDDNIHVSSLFDLSFKDMGHELKLCFLYLSVFPEDYEVDVEKLIQLLVAEGFIQEDEEMTMEDVARYYIEDLVYISLVEVVKRKKGKLMSFRIHDLVREFTIKKSKELNFVNVYDEQHSSTTSRREVVHHLMDDNYLCDRRVNTQMRSFLFFGKRRNDITYVETITLKLKLLRVLNLGGLHFICQGYSPWSLPDVIGGLVHLRYLGIADTVVNNLPDFISNLRFLQTLDASGNSFERMTDLSNLTSLRHLTGRFIGELLIGDAVNLQTLRSISSYSWSKLKHELLINLRDLEIYEFHILNDQIKVPLDLVSLSKLKNLRVLKIEVVSFSLFSEETVRFELLVKLTLHCDVRRLPRDMDLIFPSLESLTLVTNLQEDPMPTLQKLQRLENLVLYSCVYPGAKMFINAQGFGRLRKLKVIIKRLDELEIEEEAMPCLMKLNLDNKDGATKLMIPDRMRAFV*
>Athaliana_AT1G66090.1 pacid=19649808 transcript=AT1G66090.1 locus=AT1G66090 ID=AT1G66090.1.TAIR10 annot-version=TAIR10
MAASTSSSSSSSSSSLSSPSPCTWRYMTFTSFHGPDVRNTFLSHLRKQFNTNGITMFDDQRMERSQTLAPTLTQAIRESKIYIVLLSKNYASSSWCLDELLEILNCKEKRGQRVMTIFYGVNPSDVRKQTGEFGIAFNETCARKTEEERRKWSHALTCVGNITGVHVQDRDDEANMIEKIATDVSEKLNATESKDFDEMVGIKAHLTKIESLLSLDYDKVKIVGISGPAGIGKSTIARALHNLLSSSFHLSCFMENLISQSNPHSSLEYSSKLSLQEQLLSQVLNEKDIRIRHLGAIQERLHDQRVLIILDDVTSLEQLEVLANIKWYGPGSRIIVITKKKDILVQHGICDIYHVGFPTDADALKIFCLSAYRQTSPPDGSMKIHECEMFIKICGNLPLHLHVLGSALRGRSYGRVQSLCNLVSLADFV*
>Athaliana_AT4G19520.1 pacid=19646411 transcript=AT4G19520.1 locus=AT4G19520 ID=AT4G19520.1.TAIR10 annot-version=TAIR10
MVDGKEVYISFNRWEDTIRHSFVSHLSAEFQRKGVSVFASEDSASDDRFAEESDAAIAKARVSVVIFSENFASSKGCLNEFLKVSKCRRSKGLVVVPVFYGLTNSIVKKHCLELKKMYPDDKVDEWRNALWDIADLRGGHVSSHKRSDSELVEKIVADVRQKLDRRGRIGVYSRLTKIEYLLCKQPGCIIRSLGIWGMAGIGKTTLARAAYDQLSRDFEASCFIEDFDREFQEKGFFGLLEKQLGVNPQVTRLSILLKTLRSKRILLVLDDVRKPLGATSFLCEFDWLGPGSLIIVTSQDKQVLVQCQVNEIYKVQGLNKHESLQLFSRCAFGKDVPDQNLLELSMKFVDYANGNPLALSICGKNLKGKTPLDMKSVVLELKRHLSDKIFVKLKSSYDALSVSEKEIFLDIVFTFRGANVDNVMQSLAGCGFFPRVGIEALVDKSFVTVSENRVQVNNLIYDVGLKIINDQSDEIGMCYRFVDASNSQSLIEHKEIRESEQGYEDVKAINLDTSNLPFKGHIAFQHMYNLRYLTIYSSINPTKDPDLFLPGDPQFLPPELRLLHWTCYPLHSFPQNFGFQYLVELNMPCSKLKKLWGGTKNLEVLKRITLSCSVQLLNVDELQYSPNIEKIDLKGCLELQSFPDTGQLQHLRIVDLSTCKKIKSFPKVPPSIRKLHLQGTGIRDLSSLNHSSESQRLTRKLENVSSSNQDHRKQVLKLKDSSHLGSLPDIVIFESLEVLDFSGCSELEDIQGFPQNLKRLYLAKTAIKEVPSSLCHHISKLVKLDMENCERLRDLPMGMSNMKYLAVLKLSGCSNLENIKELPRNLKELYLAGTAVKEFPSTLLETLSEVVLLDLENCKKLQGLPTGMSKLEFLVMLKLSGCSKLEIIVDLPLNLIELYLAGTAIRELPPSIGDLALLDTLDLKNCNRLRHLPMEMHNLNPLKVLDLSNCSELEVFTSSLPKVRELRPAPTVMLLRSKLPFCFFIFYEHRVTLSLYKARLQYIPEEIRWMPSLKTLDLSRNGFTEVPVSIKDFSKLLSLRLRYCENLRSLPQLPRSLQLLNAHGCSSLQLITPDFKQLPRYYTFSNCFGLPSHMVSEVLANAPAIVECRKPQQGLENALACSFCLPSPTSRDSKLYLQPGSSTMIILNPKTRSTLVGFAILVEVSFSKDFHDTAGLGFRCVCRWNDKKGHAHKRDNIFHCWAPGEVVPKINDDHMFVFFDLKMHPSILFEGDVFGILADLVVFEIFPVNKQEMHVGDSCTITKCGVYVINDAAGSSSGNTMTPQCSSMDSLKLLDGKGKKRLRVNYAGLKQREKALFLYIACLLGGEKADLLAQFLASTDFVIESTLEDLAGRYLIDISSNGEVMMPPLQRNFSREIIHMLPASTKELVSMASGSPCNRNNDVFVSFHGKDFRKQFISDFLKKLVYKGIRICIGDKILSRSLINKVIKESSIAVVVFSENYASSSLCLLQLMEIMKCWEELGQVVMPIFYKVNPSDIRNQSGHFGKGFKKTCKKTINDERQRWSRALTDAASIAGECSLNWASDADMIEKVANDIRKKLISSKKLGKQIQRVDCDHDNPWETEFNKCIERFFQLPYDGNHDESLVSLTTEKVIDMKQTLKEIYQITKVKLKNNLVGRRHINNICFMHILYEKCEERSSFNPTSLHTLYDNGIPYQVYTKRKKHMSGEEKAPIGGCVGCFYMGQNQGITKAGGGRTMPTAYPAAPQANQGYNAGAQPYPPTAYAV*
>Athaliana_AT4G16990.1 pacid=19645141 transcript=AT4G16990.1 locus=AT4G16990 ID=AT4G16990.1.TAIR10 annot-version=TAIR10
MKSSSSQSYDVFPNFRGEDVRHSLVSHLRKELDRKFINTFNDNRIERSRKITPELLLAIENSRISLVVFSKNYASSTWCLDELVKIQECYEKLDQMVIPIFYKVDPSHVRKQTGEFGMVFGETCKGRTENEKRKWMRALAEVAHLAGEDLRNWRSEAEMLENIAKDVSNKLFPPSNNFSDFVGIEAHIEALISMLRFDSKKARMIGICGPSETGKTTIGRALYSRLKSDFHHRAFVAYKRKIRSDYDQKLYWEEQFLSEILCQKDIKIEECGAVEQRLKHTKVLIVLDDVDDIELLKTLVGRIRWFGSESKIVVITQKRELLKAHNIAHVYEVGFPSEELAHQMFCRYAFGKNSPPHGFNELADEAAKIAGNRPKALKYVGSSFRRLDKEQWVKMLSEFRSNGNKLKISYDELDGKGQDYVACLTNGSNSQVKAEWIHLALGVSILLNIRSDGTTILKHLSYNRSMAQQAKIWWYENLERVCKKYNICGIDSSTDGGGSTYGQCSNSQFQRNMDASPGGNKTSNQSTKDSPRASQVEKEKIEYCEPHVYITPAIFSDGTRAPKYVESSRRVTQVHHAKTWWPENCEKVYENHNNIYGIDRSIDGGDKFEGKSKVSDGGLDGKDQGSMYGQSSNSELQINMDADNRRCEPVSEMLFKNYNVCSPNGKGSDI*
>Athaliana_AT5G45440.1 pacid=19665523 transcript=AT5G45440.1 locus=AT5G45440 ID=AT5G45440.1.TAIR10 annot-version=TAIR10
MTQEDSSRGLTSVGRVDFTNRFADRYNEWLGTTGDETKQVEDRVETDSGLPGHDIYGFENEIKSLQHFLLDQKSYKLFKSLVVVGEYGVGKTALCQQIFNDYDVRNAYAPRIWVSMHSNESKEGLDGKICVLKTILKGLGVEESMFESIHREVVEEVSNRQEAGEIDGETAKEKEISALLYALHLNLRWKKYLIVFDDVQEIDNWDEKLDAKLNEGEKWGKYLSDGFPKGSGGRVIYTTRDENLAKNLVVQKHEIHRLWPLSDSNSVWKIYEAMIQKREKESPRNDKKCIDELMNKSRGLPLAARLLAELDPMLFDDGKANQNGSKDGKTDSVDNPNSEESKTKPL*
>Athaliana_AT3G15700.1 pacid=19660208 transcript=AT3G15700.1 locus=AT3G15700 ID=AT3G15700.1.TAIR10 annot-version=TAIR10
MGKDFKSMVTRCIYVGKENDNVKKLKTATEELKDLRNIVMKRVKMYEDQQKLKRLEKVQVWLRQADVAIKEAEEMLITLMSSSSSNGSSMMSFHKLDKKLCKKLKEVQEIKSRGTFDVVVENSGIGSGSMMISNVDRDDQTVGLEAVSGLVWRCMTVDNTGIIGLYGVEGVGKTTVLTQVNNRLLQHKLNGFDFVIWVFVSKNVNLEKIQDTIREKIGFLDRSWMSKTEEEKAGKIFEILSKRRFALFLDDVWEKVDLVKAGVPPPDGLNRSKIVFTTCSDEVCQEMGAQTKIKMEKLPWERAWDLFKMNAGEEIVKSHPDITKVAQEVAAKCDGLPLALVTIGRAMASKKTPQEWRDALYILSTSPPNFSGPIL*
>Athaliana_AT5G17890.1 pacid=19672496 transcript=AT5G17890.1 locus=AT5G17890 ID=AT5G17890.1.TAIR10 annot-version=TAIR10
MEPPAARVTPSIKADCSHSVNIICEETVLHSLVSHLSAALRREGISVFVDACGLQETKFFSIKQNQPLTDGARVLVVVISDEVEFYDPWFPKFLKVIQGWQNNGHVVVPVFYGVDSLTRVYGWANSWLEAEKLTSHQSKILSNNVLTDSELVEEIVRDVYGKLYPAERVGIYARLLEIEKLLYKQHRDIRSIGIWGMPGIGKTTLAKAVFNHMSTDYDASCFIENFDEAFHKEGLHRLLKERIGKILKDEFDIESSYIMRPTLHRDKLYDKRILVVLDDVRDSLAAESFLKRLDWFGSGSLIIITSVDKQVFAFCQINQIYTVQGLNVHEALQLFSQSVFGINEPEQNDRKLSMKVIDYVNGNPLALSIYGRELMGKKSEMETAFFELKHCPPLKIQDVLKNAYSALSDNEKNIVLDIAFFFKGETVNYVMQLLEESHYFPRLAIDVLVDKCVLTISENTVQMNNLIQDTCQEIFNGEIETCTRMWEPSRIRYLLEYDELEGSGETKAMPKSGLVAEHIESIFLDTSNVKFDVKHDAFKNMFNLKFLKIYNSCSKYISGLNFPKGLDSLPYELRLLHWENYPLQSLPQDFDFGHLVKLSMPYSQLHKLGTRVKDLVMLKRLILSHSLQLVECDILIYAQNIELIDLQGCTGLQRFPDTSQLQNLRVVNLSGCTEIKCFSGVPPNIEELHLQGTRIREIPIFNATHPPKVKLDRKKLWNLLENFSDVEHIDLECVTNLATVTSNNHVMGKLVCLNMKYCSNLRGLPDMVSLESLKVLYLSGCSELEKIMGFPRNLKKLYVGGTAIRELPQLPNSLEFLNAHGCKHLKSINLDFEQLPRHFIFSNCYRFSSQVIAEFVEKGLVASLARAKQEELIKAPEVIICIPMDTRQRSSFRLQAGRNAMTDLVPWMQKPISGFSMSVVVSFQDDYHNDVGLRIRCVGTWKTWNNQPDRIVERFFQCWAPTEAPKVVADHIFVLYDTKMHPSDSEENHISMWAHEVKFEFHTVSGENNPLGASCKVTECGVEVITAATGDTSVSGIIRESETITIIEKEDTIIDEEDTPLLSRKPEETNRSRSSSELQKLSSTSSKVRSKGNVFWKWLGCFPLQPKNLRSRSRRTTALEEALEEALKEREKLEDTRELQIALIESKKIKKIKQADERDQIKHADEREQRKHSKDHEEEEIESNEKEERRHSKDYVIEELVLKGKGKRKQLDDDKADEKEQIKHSKDHVEEEVNPPLSKCKDCKSAIEDGISINAYGSVWHPQCFCCLRCREPIAMNEISDLRGMYHKPCYKELRHPNCYVCEKKIPRTAEGLKYHEHPFWMETYCPSHDGDGTPKCCSCERLEHCGTQYVMLADFRWLCRECMDSAIMDSDECQPLHFEIREFFEGLHMKIEEEFPVYLVEKNALNKAEKEEKIDKQGDQCLMVVRGICLSEEQIVTSVSQGVRRMLNKQILDTVTESQRVVRKCEVTAILILYGLPRLLTGYILAHEMMHAYLRLNGYRNLNMVLEEGLCQVLGYMWLECQTYVFDTATIASSSSSSRTPLSTTTSKKVDPSDFEKRLVNFCKHQIETDESPFFGDGFRKVNKMMASNNHSLKDTLKEIISISKTPQYSKL*
>Athaliana_AT1G61300.1 pacid=19651745 transcript=AT1G61300.1 locus=AT1G61300 ID=AT1G61300.1.TAIR10 annot-version=TAIR10
MGCCFSVQFSFDDQTLVRIFNFLCGNINRNSFGVEERPTQPTIGQEEMLEKAWNRLMEDRVGIMGLHGMGGVGKTTLFKKIHNKFAKMSSRFDIVIWIVVSKGAKLSKLQEDIAEKLHLCDDLWKNKNESDKATDIHRVLKGKRFVLMLDDIWEKVDLEAIGVPYPSEVNKCKVAFTTRDQKVCGEMGDHKPMQVKCLEPEDAWELFKNKVGDNTLRSDPVIVELAREVAQKCRGLPLALSVIGETMASKTMVQEWEHAIDVLTRSAAEFSNMGNKILPILKYSYDSLGDEHIKSCFLYCALFPEDDEIYNEKLIDYWICEGFIGEDQVIKRARNKGYEMLGTLTLANLLTKVGTEHVVMHDVVREMALWIASDFGKQKENFVVRARVGLHERPEAKDWGAVRRMSLMDNHIEEITCESKCSELTTLFLQSNQLKNLSGEFIRYMQKLVVLDLSYNRDFNKLPEQISGLVSLQFLDLSNTSIKQLPVGLKKLKKLTFLNLAYTVRLCSISGISRLLSLRLLRLLGSKVHGDASVLKELQKLQNLQHLAITLSAELSLNQRLANLISILGIEGFLQKPFDLSFLASMENLSSLWVKNSYFSEIKCRESETASSYLRINPKIPCFTNLSRLGLSKCHSIKDLTWILFAPNLVYLYIEDSREVGEIINKEKATNLTSITPFLKLERLILYNLPKLESIYWSPLHFPRLLIIHVLDCPKLRKLPLNATSVPLVEEFQIRMYPPGLGNELEWEDEDTKNRFVLSIKK*
>Athaliana_AT3G44670.1 pacid=19661304 transcript=AT3G44670.1 locus=AT3G44670 ID=AT3G44670.1.TAIR10 annot-version=TAIR10
MGSVMSLGCSKRKATSQDVDSESRKRRKICSTNDAENCRFIQDESSWKHPWSLCVNVAAAAFTKFRFQQDNKYTKSSALSLPSPPTSVSRIWKHHVFPSFHGADVRKTILSHILESFRRKGIDPFIDNNIERSKSIGHELKEAIKGSKIAIVLLSKNYASSSWCLDELAEIMKCRELLGQIVMTIFYEVDPTDIKKQTGEFGKAFTKTCKGKTKEYVERWRKALEDVATIAGEHSRNWRNEADMIEKIATDVSNMLNSFTPSRDFDGLVGMRAHMDMLEQLLRLDLDEVRMIGIWGPPGIGKTTIARFLFNQVSDRFQLSAIIVNIRGIYPRPCFDEYSAQLQLQNQMLSQMINHKDIMISHLGVAQERLRDKKVFLVLDEVDQLGQLDALAKETRWFGPGSRIIITTEDLGVLKAHGINHVYKVKYPSNDEAFQIFCMNAFGQKQPHEGFDEIAWEVMALAGELPLGLKVLGSALRGKSKPEWERTLPRLKTSLDGNIGSIIQFSYDGLCDEDKYLLLYIACLFNYESTTKVEEVLANKFLDVKQGLHVLAQKSLISIDENSLYGDTINMHTLLRQFGRETSRKQFVYHGFTKRQLLVGERDICEVLSDDTIDSRRFIGITFDLFGTQDYLNISEKALERMNDFEFVRINALIPTERLQLALQDLICHSPKIRSLKWYSYQNICLPSTFNPEFLVELHMSFSKLRKLWEGTKQLRNLKWMDLSNSEDLKELPNLSTATNLEELKLRDCSSLVELPSSIEKLTSLQRLYLQRCSSLVELPSFGNATKLEELYLENCSSLEKLPPSINANNLQQLSLINCSRVVELPAIENATNLQKLDLGNCSSLIELPLSIGTATNLKELNISGCSSLVKLPSSIGDITNLKEFDLSNCSNLVELPININLKFLDTLNLAGCSQLKSFPEISTKIFTDCYQRMSRLRDLRINNCNNLVSLPQLPDSLAYLYADNCKSLERLDCCFNNPEISLNFPKCFKLNQEARDLIMHTTCINATLPGTQVPACFNHRATSGDSLKIKLKESSLPTTLRFKACIMLVKVNEEMSSDLKSMIFDPMRVDIVIRDEQNDLKVQCTPSYHFINYFIISTEHIYTFELEVEEVTSTELVFEFILDKESNWKRNWKIGECGILQRETRSLRRSSSPDLSPESSRVSSYDHCLRGKNHGFDFSLSHSMDSIIGFILCEWELAVKYGFCMDFMSFVFVVYLER*
>Athaliana_AT1G56520.1 pacid=19654187 transcript=AT1G56520.1 locus=AT1G56520 ID=AT1G56520.1.TAIR10 annot-version=TAIR10
MASSSSSPRNWRYNVFTSFHGPDVRIKFLSHLRQQFIYNGITMFDDNGIERSQIIAPALKKAIGESRIAILLLSKNYASSSWSLDELLEILKCKEDIGQIVMTVFYEVDPSDVRNQTGDFGIAFKETCAHKTEEERQKWTQALTYVGNIAGEDFKHWPNEAKMIEKIARDVSDILNVTPCRDFDGMVGLNDHLREMESLLDLKNDGVKIVGISGPAGIGKSTIATALHGRLSNMFQRTCFVDNLRESYKIGLDEYRLKLHLQQQLLAYVLNQDKIRVGHLSVMKERLDDLRVLIILDDVEHLYQLEALADIRWFGPGSRVIVTTENREILLQHGIKDIYHVGFPSEGEALMIFCLSAFRQPSPPYGFLKLTYEVASICGNLPLGLHVLGTLLWGKSQADWIEELPRLKDCLDGRIESVLKVGYESLYEKDQALFLLIAVYFNYDYVDYVTSMLENTNVLDVRLGLKKLANRCLIQIDIDHNRKSRVVMNRLLQVMAREVISKQKISKRKILEDPQDICYVLEEAKGKGSALGLSLDVAEIKELVINKKAFKKMCNLLILKVFNGTDPRDSKLHVPEEMELPSSIRLLHWEAYPRKSFRFGPENLVTLNMEYSELEKLWKGTQPLANLKEMNLCGSSCLKELPDLSKAANLERLDVAECNALVEIPSSVANLHKIVNLHMESCESLEVIPTLINLASLKIINIHDCPRLKSFPDVPTSLEELVIEKTGVQELPASFRHCTGVTTLYICSNRNLKTFSTHLPMGLRKLDLSNCGIEWVTDSIKDLHNLYYLKLSGCKRLVSLPELPCSLECLFAEDCTSLERVSDSLNIPNAQFNFIKCFTLDREARRAIIQQSFVHGNVILPAREVLEEVDYRARGNCLTIPPSAFNRFKVCVVLSIH*
>Athaliana_AT5G46470.1 pacid=19668672 transcript=AT5G46470.1 locus=AT5G46470 ID=AT5G46470.1.TAIR10 annot-version=TAIR10
MASSSSSSSRNWSYHVFPSFSGEDVRNTFLSHFLKELDRKLIISFKDNEIERSQSLDPELKHGIRNSRIAVVVFSKTYASSSWCLNELLEIVKCKKEFGQLVIPIFYNLDPSHVRKQTGDFGKIFEKTCRNKTVDEKIRWKEALTDVANILGYHIVTWDNEASMIEEIANDILGKMNISPSNDFEDLVGIEDHITKMSSLLHLESEEVRMVGIWGPSGIGKTTIARALFSRLSCQFQSSVFIDKVFISKSMEVYSGANLVDYNMKLHLQRAFLAEIFDKKDIKIHVGAMEKMVKHRKALIVIDDLDDQDVLDALADQTQWFGSGSRIIVVTENKHFLRANRIDHIYKVCLPSNALALEMFCRSAFKKNSPPDDFLELSSEVALRAGNLPLGLNVLGSNLRGINKGYWIDMLPRLQGLDGKIGKTLRVSYDGLNNRKDEAIFRHIACIFNGEKVSDIKLLLANSNLDVNIGLKNLVDRSLICERFNTLEMHSLLQELGKEIVRTQSNQPGEREFLVDLKDICDVLEHNTGTKKVLGITLDIDETDELHIHESSFKGMHNLLFLKIYTKKLDQKKKVRWHLPERFDYLPSRLRLLRFDRYPSKCLPSNFHPENLVKLQMQQSKLEKLWDGVHSLAGLRNMDLRGSRNLKEIPDLSMATNLETLKLSSCSSLVELPSSIQYLNKLNDLDMSYCDHLETIPSGVNLKSLDRLNLSGCSRLKSFLDIPTNISWLDIGQTADIPSNLRLQNLDELILCERVQLRTPLMTMLSPTLTRLTFSNNPSFVEVPSSIQNLYQLEHLEIMNCRNLVTLPTGINLDSLISLDLSHCSQLKTFPDISTNISDLNLSYTAIEEVPLSIEKLSLLCYLDMNGCSNLLCVSPNISKLKHLERADFSDCVELTEASWNGSSSEMVKLLPADNFSTVKLNFINCFKLDLTALIQNQTFFMQLILTGEEVPSYFTHRTSGDSISLPHISVCQSFFSFRGCTVIDVDSFSTISVSFDIEVCCRFIDRFGNHFDSTDFPGYFITTKLGGHLVVFDCYFPFNEEFTTFLDGQFNYDHVDIQFRLTNDNSQLKLKGCGILLSEDVPSLDNRPCSPNILPGVCEDSALERRSFRTKMRMMRMRLLKKLLNR*
>Athaliana_AT1G61180.1 pacid=19651237 transcript=AT1G61180.1 locus=AT1G61180 ID=AT1G61180.1.TAIR10 annot-version=TAIR10
MGSCFSLQVSDQTLNRIFNCLIGKSYIRTLEKNLRALQREMEDLRAIQHEVQNKVARDEARHQRRLEAVQVWLDRVNSVDIECKDLLSVTPVELQKLCLCGLCSKYVCSSYKYGKKVFLLLEEVKKLNSEGNFDEVSQPPPRSEVEERPTQPTIGQEDMLEKAWNRLMEDGVGIMGLHGMGGVGKTTLFKKIHNKFAEIGGTFDIVIWIVVSKGVMISKLQEDIAEKLHLCDDLWKNKNESDKATDIHRVLKGKRFVLMLDDIWEKVDLEAIGIPYPSEVNKCKVAFTTRSREVCGEMGDHKPMQVNCLEPEDAWELFKNKVGDNTLSSDPVIVELAREVAQKCRGLPLALNVIGETMSSKTMVQEWEHAIHVFNTSAAEFSDMQNKILPILKYSYDSLGDEHIKSCFLYCALFPEDGEIYNEKLIDYWICEGFIGEDQVIKRARNKGYAMLGTLTRANLLTKVGTYYCVMHDVVREMALWIASDFGKQKENFVVQAGVGLHEIPKVKDWGAVRKMSLMDNDIEEITCESKCSELTTLFLQSNKLKNLPGAFIRYMQKLVVLDLSYNRDFNKLPEQISGLVSLQFLDLSNTSIEHMPIGLKELKKLTFLDLTYTDRLCSISGISRLLSLRLLRLLGSKVHGDASVLKELQQLQNLQELAITVSAELISLDQRLAKLISNLCIEGFLQKPFDLSFLASMENLSSLRVENSYFSEIKCRESETESSYLRINPKIPCFTNLSRLEIMKCHSMKDLTWILFAPNLVVLLIEDSREVGEIINKEKATNLTSITPFLKLEWLILYNLPKLESIYWSPLPFPVLLTMDVSNCPKLRKLPLNATSVSKVEEFEIHMYPPPEQENELEWEDDDTKNRFLPSIKPYKYFVYPGMSFLTV*
>Athaliana_AT5G45490.1 pacid=19665786 transcript=AT5G45490.1 locus=AT5G45490 ID=AT5G45490.1.TAIR10 annot-version=TAIR10
MPSKNLQQAVLTNEFTTNFITTCKDWLDVNGLAKGNLEKKRDDNEEEERLKTESKLPGHDIHGFDNEIKSLQHFLLDQKVRREFKSLVIVGEYGVGKTALCQKIFNDEAVKSVYAPRVWVSMENKESKEGLDGKICVLKKILKGLGVEELILETISTDAKQEFKDNEEVASNQEAGEIDRETEKEKELSALLYALHLNLRWKKYLIVFDDVRENDNWDEKLDAKLKEDEKWGKYLSDGFPKGSGGRVIYTTRDENLAKNLVAQKHEIHRLWPLSDHQSVWKIYDAVVKDKQKESPRNDKKCIDELMNKSRGLPLAARLLAERDPVFVDDEVGPVGSTHGQTDSSNRQPANQASS*
>Athaliana_AT5G22690.1 pacid=19665395 transcript=AT5G22690.1 locus=AT5G22690 ID=AT5G22690.1.TAIR10 annot-version=TAIR10
MALSYRNWLYDVFPSFSGEDVRVTFLSHFLKELDRKLISVFKDNDIQRSQSLDPELKLAIRDSRIAIVVFSKNYAASSWCLDELLEIVKCKEEFGQIVIPVFYGLDPCHVRKQSGEFGIVFENTCQTKTDDEIQKWRRALTDVANILGFHSSNWDNEATMVEDIANDVLAKLNLTTTSNDFEGFVGIEGHIAKISLMLCLECKQVRMFGIWGPSGIGKTTIARALFSRISRHFQGSVFLDRAFVSKSMEIYSGGNVDNYNAKLHLQGKFLSEILRAKDIKISNLGVVGERLKHMKVLIFIDDLDDQVVLDALASKPHWFGCGSRIIVITKDKQFFRAHGIGLFYEVGLPSDKLALEMFSQSAFRQNSPPPGFTELASEVSKRSGNLPLALNVLGSHLRGRDKEDWIDMLPRLRKGLDGKIEKILRVGYDELSNKDDKAIFRLIACLFNGAEISYIKLLLADSNLGVTIGLKNLVDKSLIRIGCDTVEMHSMLQEMGREIVREQSIYEPGEREFLVDSTDILDVLNDNTGTKKVLGISFDMSEIEELHIHKRAFKRMPNLRFLRFYKKLGKQSKEARLHLQEGFDKFFPPKLKLLSWDDYPMRRMPSNFHAGYLVVLRMQHSKLEKLWQGVQPLTCLREMQLWGSKKLKEIPDLSLATNLETLYLNDCSSLVELPSSIKNLNKLWDLGMKGCEKLELLPTDINLKSLYRLDLGRCSRLKSFPDISSNISELYLNRTAIEEVPWWIQKFSRLKRLRMRECKKLKCISPNISKLKHLEMLDFSNCIATTEEEALVQQQSVLKYLIFPGGQVPLYFTYQATGSSLAIPLSLHQSSLSQQLLGFRACVVLDAESMSSELYVIDIKVCCRLSGKRSNLFDSADCRDAFFTPQMDSHLVIFDCCFPLNQDNVRLAELNNDKVVTEFHFTSISRCKITGVGVRFLRDCSLPENHHNDPNILAPNCGCPETEHSDEYGEFGVETKRSRKRKRITLRTAQETIDLPYLQIREEQRMSL*
>Athaliana_AT5G46520.1 pacid=19668107 transcript=AT5G46520.1 locus=AT5G46520 ID=AT5G46520.1.TAIR10 annot-version=TAIR10
MASSSSSRNWVYDVFLSFSGKDVRVTFRSHFLKELDRKLISAFRDNEIERSHSLWPDLEQAIKDSRIAVVVFSKNYASSSWCLNELLEIVNCNDKIIIPVFYGVDPSQVRYQIGEFGSIFEKTCKRQTEEVKNQWKKALTDVANMLGFDSAKWDDEAKMIEEIANDVLAKLLLTSSTDSAENSIGIEDHIANMSVLLKLEAEEVRMVGIWGSSGIGKTTIARALFNQLSRHFPVSKFIDRAFVYKSRETYKGANPDDPNMKLHLQGCFLSEILGKKDIKIDHLGALGERLKHQKTLIIIDDLDDLVVLDSLVGKTNWFGCGSRIIVITNNKQFLRAHGIDHIYEVSLPSKERAQEMFCQSAFGENSPPEGFEELVVEIAWLAGSLPLGLTVFGSALRGRKKEYWVKMLPRLQNDLDGNIEETLKVSYDAIGNVKDQALFRLIACLFNHVKVRDIELLLADSGLDVNIALENLVDKSLIHVRNDHVEMHRLLQETGRNIVRSQSTDNPGEREFLVDSNDSRTVLSEGIGTRKVLGISLDTSKVSEFCVHENAFKGMGNLLFLDISSKTFIEEEVKVHLPEKINYYSVQPKQLIWDRFPLKCMPYTFLRNLVKLEMHDSKLEKLWEGAMSFTCLKELDMWASKYLKEIPDLSKATNIEKLDFGHCWSLVELPSSIRNLNKLLELNMEYCGELETLPTGFNLKSLDYLNFNECWKLRTFPEFATNISNLILAETSIEEYPSNLYFKNVRELSMGKADSDENKCQGVKPFMPMLSPTLTLLELWNIPNLVELSSSFQNLNNLERLDICYCRNLESLPTGINLESLVSLNLFGCSRLKRFPDISTNIKYLDLDQTGIEEVPWQIENFFNLTKLTMKGCRELKCVSLNIFKLKHLGEVSFSNCGALTRVDLSCYPSGVEMMKADNADIVSEETTSSLPDSCVLNVNFMDCVNLDREPVLHQQSIIFNSMILPGEEVPSYFTYRTSDSQPFGTSSSLPIPLLPTQLSQPFFRFRVCAVVSASNGVYIGVYSRFKGRIGNKFDSFGEVHNFMEIEKGIHLCIFDCRIRLYKDNVPLSQLNYDHVDINIHITSGDWRSTVVLKEWGIRLLETGSSAENRLGNPNSTLPHVSQAEEGNMGYYTHVQGLVNEIENSEDSGDNNVETERSKKRMRLHHFI*
>Athaliana_AT5G45050.1 pacid=19670641 transcript=AT5G45050.1 locus=AT5G45050 ID=AT5G45050.1.TAIR10 annot-version=TAIR10
MTESEQIVYISCIEEVRYSFVSHLSKALQRKGVNDVFIDSDDSLSNESQSMVERARVSVMILPGNRTVSLDKLVKVLDCQKNKDQVVVPVLYGVRSSETEWLSALDSKGFSSVHHSRKECSDSQLVKETVRDVYEKLFYMERIGIYSKLLEIEKMINKQPLDIRCVGIWGMPGIGKTTLAKAVFDQMSGEFDAHCFIEDYTKAIQEKGVYCLLEEQFLKENAGASGTVTKLSLLRDRLNNKRVLVVLDDVRSPLVVESFLGGFDWFGPKSLIIITSKDKSVFRLCRVNQIYEVQGLNEKEALQLFSLCASIDDMAEQNLHEVSMKVIKYANGHPLALNLYGRELMGKKRPPEMEIAFLKLKECPPAIFVDAIKSSYDTLNDREKNIFLDIACFFQGENVDYVMQLLEGCGFFPHVGIDVLVEKSLVTISENRVRMHNLIQDVGRQIINRETRQTKRRSRLWEPCSIKYLLEDKEQNENEEQKTTFERAQVPEEIEGMFLDTSNLSFDIKHVAFDNMLNLRLFKIYSSNPEVHHVNNFLKGSLSSLPNVLRLLHWENYPLQFLPQNFDPIHLVEINMPYSQLKKLWGGTKDLEMLKTIRLCHSQQLVDIDDLLKAQNLEVVDLQGCTRLQSFPATGQLLHLRVVNLSGCTEIKSFPEIPPNIETLNLQGTGIIELPLSIVKPNYRELLNLLAEIPGLSGVSNLEQSDLKPLTSLMKISTSYQNPGKLSCLELNDCSRLRSLPNMVNLELLKALDLSGCSELETIQGFPRNLKELYLVGTAVRQVPQLPQSLEFFNAHGCVSLKSIRLDFKKLPVHYTFSNCFDLSPQVVNDFLVQAMANVIAKHIPRERHVTGFSQKTVQRSSRDSQQELNKTLAFSFCAPSHANQNSKLDLQPGSSSMTRLDPSWRNTLVGFAMLVQVAFSEGYCDDTDFGISCVCKWKNKEGHSHRREINLHCWALGKAVERDHTFVFFDVNMRPDTDEGNDPDIWADLVVFEFFPVNKQRKPLNDSCTVTRCGVRLITAVNCNTSIENISPVLSLDPMEVSGNEDEEVLRVRYAGLQEIYKALFLYIAGLFNDEDVGLVAPLIANIIDMDVSYGLKVLAYRSLIRVSSNGEIVMHYLLRQMGKEILHTESKKTDKLVDNIQSSMIATKEIEITRSKSRRKNNKEKRVVCVVDRGSRSSDLWVWRKYGQKPIKSSPYPRSYYRCASSKGCFARKQVERSRTDPNVSVITYISEHNHPFPTLRNTLAGSTRSSSSKCSDVTTSASSTVSQDKEGPDKSHLPSSPASPPYAAMVVKEEDMEQWDNMEFDVDVEEDTFIPELFPEDTFADMDKLEENSQTMFLSRRSSGGNMEAQGKNSSDDREVNLPSKILNR*
>Athaliana_AT4G16990.5 pacid=19645144 transcript=AT4G16990.5 locus=AT4G16990 ID=AT4G16990.5.TAIR10 annot-version=TAIR10
MLENIAKDVSNKLFPPSNNFSDFVGIEAHIEALISMLRFDSKKARMIGICGPSETGKTTIGRALYSRLKSDFHHRAFVAYKRKIRSDYDQKLYWEEQFLSEILCQKDIKIEECGAVEQRLKHTKVLIVLDDVDDIELLKTLVGRIRWFGSESKIVVITQKRELLKAHNIAHVYEVGFPSEELAHQMFCRYAFGKNSPPHGFNELADEAAKIAGNRPKALKYVGSSFRRLDKEQWVKMLSEFRSNGNKLKISYDELDGKGQDYVACLTNGSNSQVKAEWIHLALGVSILLNIRSDGTTILKHLSYNRSMAQQAKIWWYENLERVCKKYNICGIDSSTDGGGSTYGQCSNSQFQRNMDASPGGNKTSNQSTKDSPRASQVEKEKIEYCEPHVYITPAIFSDGTRAPKYVESSRRVTQVHHAKTWWPENCEKVYENHNNIYGIDRSIDGGDKFEGKSKVSDGGLDGKDQGSMYGQSSNSELQINMDADNRRCEPVSEMLFKNYNVCSPNGLTDVNCSNPQSQRKLDASLKKDKIVHEWIRTGSGFFFDFQGPKSIVSAAQVDEKNFEYCEQGVYITLGILSGGIIVLKHLEFSRRMAQQAKVWWSENWIKVYQEHNICGIDKSFDGRFDDRRVIRQLRPN*
>Athaliana_AT5G46510.1 pacid=19670739 transcript=AT5G46510.1 locus=AT5G46510 ID=AT5G46510.1.TAIR10 annot-version=TAIR10
MASSRNWVYDVFPSFSGTDVRRNFLSHLLKGLHKSVNSFRDQNMERSQSLDPMLKQAIRDSRIALVVFSKNYASSSWCLNELLEIVKCKEEFGQMVIPIFYCLDPSHVRHQDGDFGKNFEETCGRNTEEEKIQWEKALTDVANLAGFDSVTWDDEAKMIEEIANDVSGKLLSTSSTDSAENSIGIEDHIANMSVLLQLEAEEVRMVGIWGSSGIGKTTIARALFNQLSRHFPVSKFIDRAFVYKSRETYKGANPDDPNMKLHLQGCFLSEILGKKDIKIDHLGALGERLKHQKTLIIIDDLDDLVVLDSLVGKTNWFGCGSRIIVITNNKQFLRAHGIDHIYEVSLPSKERAQEMFCQSAFGENSPPEGFEELVVEIAWLAGSLPLGLTVFGSALRGRKKEYWVKMLPRLQNDLDGNIEETLKVSYDAIGNVKDQALFRLIACLFNHVKVRDIELLLADSGLDVNIALENLVDKSLIHVRNDHVEMHRLLQETGRNIVRSQSTDNPGEREFLVDSNDSRTVLSEGIGTRKVLGISLDTSKVSEFCVHENAFKGMGNLLFLDISSKTFIEEEVKVHLPEKINYYSVQPKQLIWDRFPLKCMPYTFLRNLVKLEMHDSKLEKLWEGAMSFTCLKELDMWASKYLKEIPDLSKATNIEKLDFGHCWSLVELPSSIRNLNKLLELNMEYCGELETLPTGFNLKSLDYLNFNECWKLRTFPEFATNISNLILAETSIEEYPSNLYFKNVRELSMGKADSDENKCQGVKPFMPMLSPTLTLLELWNIPNLVELSSSFQNLNNLERLDICYCRNLESLPTGINLESLVSLNLFGCSRLKRFPDISTNIKYLDLDQTGIEEVPWQIENFFNLTKLTMKGCRELKCVSLNIFKLKHLGEVSFSNCGALTRVDLSCYPSGVEMMKADNADIVSEETTSSLPDSCVLNVNFMDCVNLDREPVLHQQSIIFNSMILPGEEVPSYFTYRTSDSQPFGTSSSLPIPLLPTQLSQPFFRFRVCAVVSASNGVYIGVYSRFKGRIGNKFDSFGELHKFMEIEKGIHLCIFDCRIRLYKDNVPLSQLNYDHVDINIHITSGDWRSTVVLKEWGIRLLEDCSSAENRLGNPNSTLPHVCVEDEENLVNGTEQGDRGDVVTETSSKQNEDVILLQRSADSMFSRMSGKEMISYFTHRTTGTSLTNIPLPHTSPSQPFFRFKAFAVVGCKSSGQFSYFVTHISCRFKDGFENQPRRLYKAENGNHLDIYECSFPLYQGNASPAEMNYDRVDIQLHLRYRSDSTVRLIVWGIRLIEDCSSSENQLDSETDQFEECGNSDIGHEIDQSEECEDMDDTGGICIGIDQSEERGDSDE*
>Athaliana_AT1G56540.1 pacid=19649300 transcript=AT1G56540.1 locus=AT1G56540 ID=AT1G56540.1.TAIR10 annot-version=TAIR10
MASSSSSSSRRTWRYNVFTSFHGPDVRKTFLSHLRKQFNYNGITMFDDQRIERSQIIAPALTEAIRESRIAIVLLSKNYASSSWCLDELLEILDCKEQLGQIVMTVFYGVHPSDVRKQTGDFGIAFNETCARKTEEQRQKWSQALTYVGNIAGEHFQNWDNEAKMIEKIASDVSDKLNTTPSRDFDGMIGLEAHLRKIESLLDLDYDGAKIVGISGPAGIGKSTIARALHSVLSKRFQHNCFMDNLHESYKIGLVEYGLRLRLQEQLLSKILNLDGIRIAHLGVIRERLHDQKVLIILDDVESLDQLDALANIEWFGPGSRVIVTTENKEILQQHGISDIYHVGFPSSKEALMIFCLSAFRQLSPPDRFMNLAAEVAKLCGYLPLALHVLGSSLRGKNYSDWIEELPRLQTCLDGRIESVLKVGYESLHEKDQALFLYIAVFFNYQHADYVTSMLAKTNLNVRLGLKILANRHLIHIGHGAKGIVVMHRLLKVMARQVISKQEPWKRQILVDTQEISYVLENAEGNGSIAGISFDVGEINKLTISAKAFERMHNLLLLKVYDPWFTGKGQVHIPEEMDFLPRLSLLRWDAYTRKTLPRRFCPENLVELNMPDSQLEKLWEGTQLLANLKTMKLSRSSRLKELPNLSNAKNLERLDLHECVALLELPSSISNLHKLYFLETNHCRRLQVIPTLTNLVSLEDIKMMGCLRLKSFPDIPANIIRLSVMETTIAEFPASLRHFSHIESFDISGSVNLKTFSTLLPTSVTELHIDNSGIESITDCIKGLHNLRVLALSNCKKLTSLPKLPSSLKWLRASHCESLERVSEPLNTPNADLDFSNCFKLDRQARQAIFQQRFVDGRALLPGRKVPALFDHRARGNSLTIPNSASYKVCVVISTEFDHKDRDSTIVSRLLCRCIVISNSVNSTDKEFVLTDVYKYRMEHLFIFHMVNPVSFFYPSSREIVLEFSSIHKHFDIVECGVQILTDETERNNNVGSADEDDLWYIHEFSESLRKEEKDKDSVAKSESCGASEKEDEEATKDKDEDIAEHSDSESISENRPRKRTMISATTNLKKWFLCLFLFFFFSFAFVKFSIYFDLF*
>Athaliana_AT5G46260.1 pacid=19665298 transcript=AT5G46260.1 locus=AT5G46260 ID=AT5G46260.1.TAIR10 annot-version=TAIR10
MASSSSSRNWLYDVFLSFRGGDVRVTFRSHFLKEFDRKLITAFRDNEIERSHSLWPDLEQAIKESRIAVVVFSKNYASSSWCLNELLEIVNCNDKIIIPVFYGVDPSQVRYQIGEFGKIFEKTCKRQTEEVKNQWKKALTHVANMLGFDSSKWDDEAKMIEEIANDVLRKLLLTTSKDFEDFVGLEDHIANMSALLDLESKEVKMVGIWGSSGIGKTTIARALFNNLFRHFQVRKFIDRSFAYKSREIHSSANPDDHNMKLHLQESFLSEILRMPNIKIDHLGVLGERLQHQKVLIIIDDVDDQVILDSLVGKTQWFGNGSRIIVVTNNKHFLTAHGIDRMYEVSLPTEEHALAMLCQSAFKKKSPPEGFEMLVVQVARYAGSLPLVLKVLGSYLSGKDKEYWIDMLPRLQNGLNDKIERILRISYDGLESEDQAIFRHIACIFNHMEVTTIKSLLANSIYGANVGLQNLVDKSIIHVRWGHVEMHPLLQEMGRKIVRTQSIGKPRKREFLVDPNDICDVLSEGIDTQKVLGISLETSKIDELCVHESAFKRMRNLRFLKIGTDIFGEENRLHLPESFDYLPPTLKLLCWSEFPMRCMPSNFCPKNLVTLKMTNSKLHKLWEGAVPLTCLKEMDLDGSVNLKEIPDLSMATNLETLNFENCKSLVELPSFIQNLNKLLKLNMAFCNSLETLPTGFNLKSLNRIDFTKCSKLRTFPDFSTNISDLYLTGTNIEELPSNLHLENLIDLRISKKEIDGKQWEGVMKPLKPLLAMLSPTLTSLQLQNIPNLVELPCSFQNLIQLEVLDITNCRNLETLPTGINLQSLDSLSFKGCSRLRSFPEISTNISSLNLEETGIEEVPWWIDKFSNLGLLSMDRCSRLKCVSLHISKLKRLGKVDFKDCGALTIVDLCGCPIGMEMEANNIDTVSKVKLDFRDCFNLDPETVLHQESIIFKYMLFPGKEEMPSYFTYRTTGSSSLTIPLLHLPLSQPFFRFRVGALVTNVKHGKNIKVKCEFKDRFGNSFHVGSDDFYVYLLFTKSQKGSQMLTILDCCIPLNEGNASLAQGNYYDHVDINIHISSGGWRSTFELKEWGIRLLEEDSSSAENGLGNPNSTLPHVSEAEEGNMGYYTPLQEGLVNEIEHSEESGDINVGTKRSKKRMRPKKTIWGIHRFKNLLRSRKRMRVSIKNERPLKKSRTRPASIPRTGRNT*
>Athaliana_AT5G48780.1 pacid=19665748 transcript=AT5G48780.1 locus=AT5G48780 ID=AT5G48780.1.TAIR10 annot-version=TAIR10
MSSSSSSSSQKFYVFLSFQGLDTRRTFVSHLRRSLDRKGIKTFEDENESLRGELDSSAVYQTIGESKVAVVLISVNYASSPLCLDSLLKILKFHQSGSLVLIPIFYEVDPMDVRKQIGKLYEAFSLHERENPEKVQTWRQALSQLVSIPGGQYSEIWDGDAELIHQITVDIWNIFVASKSSDLCGLVGMDRHMKAMYRLLDLGLKDEVRHIKIWGSRDIGKTEFAKYLYEEILHNFDTHVMLKAPQRISRFEEVRLAEYVCLRLEKARTLSKTSKDTASRFLLVLDNVNESFDPIRKLARVISSFGPGSRIITTTRNLQFSSTSPLPFQYEVLGLEFSEALQLFCLHAFEQTHPFLGFEDLSCRAVKLAGGFPLSLKRLGSRFSGRKKDEWEVILFGYERSTVNGVINPEKNSLDGLYEYSSIMETFSSQPISSTTRSFEDLVGMNHRMQALSALLELESDKEVRVVGIWGTGGIGKTTLSRYAYERISQQFHTHAFLENAQESSSSCLEERFLSKAIQREALAVRNSKDCPEIMKSLIQHRKVLLIVDDVDNVKTLEEVFKITSWLVPGSRVIVTARDESFLLASGVKYIFEVKGLRFDQALQLFYQFAFKQKSPPVRFRQLSVRAIKLVGFLPLALKVTGSMLYRKKESYWETILQCFEEKQNKGTI*
>Athaliana_AT1G65850.2 pacid=19656933 transcript=AT1G65850.2 locus=AT1G65850 ID=AT1G65850.2.TAIR10 annot-version=TAIR10
MTSMIASRQQSQRSCPICATPYYNKILDSSTISSSSVPSSSSSHKWTHQVFPSFRGEDVRRGFLSHIHKEFQRKGITPFIDNEIKRGESIGLEIIHAIRESKIAIVLLSRNYASSSWCLDELVEIMKCKEEFSQIVIPIFYRVDPSDVKKLTGNFGNVFKNNCVGKTNEVIRKWRQALAKMGTTTGYDSRNWDNEATMIENIATDISNMLNYSTPSRDFDGLIGMRAHMKVMEPMLCLHSDEVRMIGIWGPSGIGKTTIARILFSQFSDSFELSVFMENVKELMYTRPVCSDEYSAKLHLQKQFMSQIINHKDIEIPHLGVVEDRLKDKKVFIVLDNIDQSIQLDAIAKESRWFGHGSRIIITTQDRKLLKAHDGINHIYNVNFPSAYEACQIFCMYAFGQKFPKDGFEELAWEVAKLLGGLPLGLRVMGSHFRGMSKHEWINALPRLRTRLDANIQSILKFSYNALCEEDKDLFLYIACLFNNKRIEKVEEHLAEKSLNVKQGLHVLTEKSLISIEGGRIKMHNLLEQLGKEIVRHGLGHQPIREPGKRQFLVDTRDICELLTNDTGSKSVIGIHFYSSELSSELNISERAFEGMPNLKFLRFYYRYGDESDKLYLPQGLNYLSQKLKILEWDHFPLTCMPSNFCTEYLVELNMRFSKLHKLWEGNRPLANLNWMYLNHSKILKELPDLSTATNLQELFLVKCSSLVELPSSIGKATNLQKLYLNMCTSLVELPSSIGNLHKLQKLTLNGCSKLEVLPANINLESLDELDLTDCLVLKRFPEISTNIKVLKLLRTTIKEVPSSIKSWPRLRDLELSYNQNLKGFMHALDIITTMYFNDIEMQEIPLWVKKISRLQTLILNGCKKLVSLPQLPDSLSYLKVVNCESLERLDCSFHNPKMSLGFINCLKLNKEAKELIIQITTKCTVLPGREVPVYFTHRTKNGSSLRVNLNRRPLSTASRFKACILLVNKYCKENEVKEVFGRKMMKASYCIIDLGLDVQCRPTHHFLPPSLTEHLYIFDFEADVTSNELFCDFQVDSNEMVIKECGIIQL*
>Athaliana_AT5G45210.1 pacid=19671486 transcript=AT5G45210.1 locus=AT5G45210 ID=AT5G45210.1.TAIR10 annot-version=TAIR10
MATSKADEVFIDFSGIETRNSFVSHLSAAFRRRSVSVCLGGDCTDVVTPRKTNEGCKVFVVVFSEDYALSKQCLDTLVEFLERKDDGLVIVPVYYGGVTESMVKQQTERFGVAFTQHQNNYSYDQVAKWRDCLIQTASLPGHELNLQQEDSEFVEKIVADVREVLDATGKIGIYSRLLEIEKLLCKQSLKFYYLGLWGMPGIGKTTIAEAAFKQMSKDFDASFFVEDFHKEYHKGRPYKLREEHLKKVPKGGSIRGPILSFKELREKKVLFVLDDVRNLMDFESFLGGIEGVSPGSVIILTSRDKQVLHQCQVEDVFEVPSLNEEEAVRLFARTAFHKEGPSDAKLMDVSKKVARYAGGNPKALCFYGRELEKKKKPEEMEEEFEKMRQCPPQEILSLFRSSYDALNDNERSIFLDIACFFNGEPCDDVMRILEGCGFFPHVGIDRLAERSLLTISKEKRVEMQGFIQDAAREFINQTSRRRRHWEPSRIRLLLENDKSKGNEVIEGIFLDTTKLTFDVNPMAFENMYNLRLLKIYSTHSETAQELRLTKELRSLPYELRLLHWEKYPLQSLPQDFDTRHLVELNMPYSQLQSLCVGTKSLAKLKMINLSHSQKLLEVDELAKACNLEKIDLQGCTSLKSIPHTDRLKNLQFLNLSGCTSIKRTEAIKKIKGMNQEGCLRETTFESMVFEYYVKESS*
>Athaliana_AT1G57650.2 pacid=19655431 transcript=AT1G57650.2 locus=AT1G57650 ID=AT1G57650.2.TAIR10 annot-version=TAIR10
MVPWSATVSGAVNISNTSNYTLSDYILTRRMYKLIFFFVRVDETDMIENIAAYISSRFQNSAVIEDIKGSYPKPRFDEDLQIFCKYAFNQKTPEDGFDELAREITYHVGELPLGLKVIGSHFRGLSKEQWPMEVSRLRTYRNGDIERILKFSYDALCDEDKDLFLHIACFFNMEKITKVKELFGHRFKDLRQSLHILEMKSLISIEHTDLEDSEYYESINMRNLLVQLGQEIVRKESVLEPGQRRFLIDYKDICAVVSGHTTITGSVVGIDSKNWLSITEKSFKGMSNLQFLRVKNDLYHPNIISSPGPLTFISPKLRLLDWSCFPMTSLRFINNLEFLVELRMCYSKLEKLWDGIQLVRNLKHMDLTDSRNLKELPNLSMATNLKNLNLERCSSLVELPSSIGNATSLHDLRLFKCSSLVELPFSIGNLTNLWKLDLRECSSLVSLPQLPDSIMVLNARNCESLEKLDCSFYNPGILLNFVNCFNLNQEARDLLIETSTVNFVVLPGKEVPACFTYRSHGSSVSVKVNQKLLHTSTKFKACILFENEVDNETYYFDLDTLCVYTKTNKDCILLDNKGEDDEVVEAKEVTSTELIFYFEIFDEYSKAREIKECGIIHLLEHHVDDEEKMDTIEKEPKILIAPKMDCHSEPMPLGKCIVVYGLQIVYLKQYILYRSE*
>Athaliana_AT1G51480.1 pacid=19653941 transcript=AT1G51480.1 locus=AT1G51480 ID=AT1G51480.1.TAIR10 annot-version=TAIR10
MVQHWDGDPAVRTKSHIEMLHPACEMSWNLKQHDDTAASLMVIQSPTSDPVFNPVHTIKQFGERYTQDFVIRERDKSFGVLIHCFCKMADWLLLIPWNKIFTAACGCFFSDRNYIHKMEANLDDLHTTMEELKNGRDDLLRRVSIEEDKGLQQLAQVKGWISRVEIVESRFKDLLEDKSTETGRLCLFGFCSENCISSYNYGEKVMKNLEEVKELLSKKHFEVVAHKIPVPKVEEKNIHTTVGLYAMVEMAWKSLMNDEIRTLCLHGMGGVGKTTLLACINNKFVELESEFDVVIWVVVSKDFQLEGIQDQILGRLRLDKEWERETENKKASLINNNLKRKKFVLLLDDLWSEVDLNKIGVPPPTRENGAKIVFTKRSKEVSKYMKADMQIKVSCLSPDEAWELFRITVDDVILSSHEDIPALARIVAAKCHGLPLALIVIGEAMACKETIQEWHHAINVLNSPAGHKFPGMEERILLVLKFSYDSLKNGEIKLCFLYCSLFPEDFEIEKEKLIEYWICEGYINPNRYEDGGTNQGYDIIGLLVRAHLLIECELTTKVKMHYVIREMALWINSDFGKQQETICVKSGAHVRMIPNDINWEIVRQVSLISTQIEKISCSSKCSNLSTLLLPYNKLVNISVGFFLFMPKLVVLDLSTNMSLIELPEEISNLCSLQYLNLSSTGIKSLPGGMKKLRKLIYLNLEFSYKLESLVGISATLPNLQVLKLFYSNVCVDDILMEELQHMDHLKILTVTIDDAMILERIQGIDRLASSIRGLCLTNMSAPRVVLSTTALGGLQQLAILSCNISEIKMDWKSKERREVSPMEIHPSTSTSSPGFKQLSSVNIMKLVGPRDLSWLLFAQNLKSLHVGFSPEIEEIINKEKGSSITKEIAFGKLESLVIYKLPELKEICWNYRTLPNSRYFDVKDCPKLPEDIANFPMHAEE*
>Athaliana_AT1G12220.2 pacid=19657865 transcript=AT1G12220.2 locus=AT1G12220 ID=AT1G12220.2.TAIR10 annot-version=TAIR10
MGGCFSVSLPCDQVVSQFSQLLCVRGSYIHNLSKNLASLQKAMRMLKARQYDVIRRLETEEFTGRQQRLSQVQVWLTSVLIIQNQFNDLLRSNEVELQRLCLCGFCSKDLKLSYRYGKRVIMMLKEVESLSSQGFFDVVSEATPFADVDEIPFQPTIVGQEIMLEKAWNRLMEDGSGILGLYGMGGVGKTTLLTKINNKFSKIDDRFDVVIWVVVSRSSTVRKIQRDIAEKVGLGGMEWSEKNDNQIAVDIHNVLRRRKFVLLLDDIWEKVNLKAVGVPYPSKDNGCKVAFTTRSRDVCGRMGVDDPMEVSCLQPEESWDLFQMKVGKNTLGSHPDIPGLARKVARKCRGLPLALNVIGEAMACKRTVHEWCHAIDVLTSSAIDFSGMEDEILHVLKYSYDNLNGELMKSCFLYCSLFPEDYLIDKEGLVDYWISEGFINEKEGRERNINQGYEIIGTLVRACLLLEEERNKSNVKMHDVVREMALWISSDLGKQKEKCIVRAGVGLREVPKVKDWNTVRKISLMNNEIEEIFDSHECAALTTLFLQKNDVVKISAEFFRCMPHLVVLDLSENQSLNELPEEISELASLRYFNLSYTCIHQLPVGLWTLKKLIHLNLEHMSSLGSILGISNLWNLRTLGLRDSRLLLDMSLVKELQLLEHLEVITLDISSSLVAEPLLCSQRLVECIKEVDFKYLKEESVRVLTLPTMGNLRKLGIKRCGMREIKIERTTSSSSRNKSPTTPCFSNLSRVFIAKCHGLKDLTWLLFAPNLTFLEVGFSKEVEDIISEEKAEEHSATIVPFRKLETLHLFELRGLKRIYAKALHFPCLKVIHVEKCEKLRKLPLDSKSGIAGEELVIYYGEREWIERVEWEDQATQLRFLPSSRWRWRET*
>Athaliana_AT3G50950.2 pacid=19658994 transcript=AT3G50950.2 locus=AT3G50950 ID=AT3G50950.2.TAIR10 annot-version=TAIR10
MVDAVVTVFLEKTLNILEEKGRTVSDYRKQLEDLQSELKYMQSFLKDAERQKRTNETLRTLVADLRELVYEAEDILVDCQLADGDDGNEQRSSNAWLSRLHPARVPLQYKKSKRLQEINERITKIKSQVEPYFEFITPSNVGRDNGTDRWSSPVYDHTQVVGLEGDKRKIKEWLFRSNDSQLLIMAFVGMGGLGKTTIAQEVFNDKEIEHRFERRIWVSVSQTFTEEQIMRSILRNLGDASVGDDIGTLLRKIQQYLLGKRYLIVMDDVWDKNLSWWDKIYQGLPRGQGGSVIVTTRSESVAKRVQARDDKTHRPELLSPDNSWLLFCNVAFAANDGTCERPELEDVGKEIVTKCKGLPLTIKAVGGLLLCKDHVYHEWRRIAEHFQDELRGNTSETDNVMSSLQLSYDELPSHLKSCILTLSLYPEDCVIPKQQLVHGWIGEGFVMWRNGRSATESGEDCFSGLTNRCLIEVVDKTYSGTIITCKIHDMVRDLVIDIAKKDSFSNPEGLNCRHLGISGNFDEKQIKVNHKLRGVVSTTKTGEVNKLNSDLAKKFTDCKYLRVLDISKSIFDAPLSEILDEIASLQHLACLSLSNTHPLIQFPRSMEDLHNLQILDASYCQNLKQLQPCIVLFKKLLVLDMTNCGSLECFPKGIGSLVKLEVLLGFKPARSNNGCKLSEVKNLTNLRKLGLSLTRGDQIEEEELDSLINLSKLMSISINCYDSYGDDLITKIDALTPPHQLHELSLQFYPGKSSPSWLSPHKLPMLRYMSICSGNLVKMQEPFWGNENTHWRIEGLMLSSLSDLDMDWEVLQQSMPYLRTVTANWCPELESFAIEDVGFRGGVWMKTPLHRT*
>Athaliana_AT1G27180.1 pacid=19649339 transcript=AT1G27180.1 locus=AT1G27180 ID=AT1G27180.1.TAIR10 annot-version=TAIR10
MMKTGAVVSNPRSRVKWDAFLSFQRDTSHNFTDRLYEALVKEELRVWNDDLERVDHDHDHELRPSLVEAIEDSVAFVVVLSPNYANSHLRLEELAKLCDLKCLMVPIFYKVEPREVKEQNGPFEKDFEEHSKRFGEEKIQRWKGAMTTVGNISGFICGYEIQLEMETGVVPNRLKYSVFLSFRGFDTRTNFCERLYIALNEKQNVRVFRDNEGMEKGDKIDPSLFEAIEDSAASVIILSTNYANSSWCLDELALLCDLRSSLKRPMIPIFYGVNPEDVRKQSGEFRKDFEEKAKSFDEETIQRWKRAMNLVGNIPGYVCTAKTVGDDNEGINREKVDDMIDLVVKKVVAAVRNRPEIVADYTVGLESPIKDLMKLFNTESSSGIQVMGLYGMGGIGKTTLAKAFYNKIIVNFNRHRVFIESVRGKSSDQDGLVNLQKTLIKELFRLVPEIEDVSIGLEKIKENVHEKKIIVVLDDVDHIDQVNALVGETSWYGEGSLIVITTRDSEILSKLSVNQQYEVKCLTEPQALKLFSFYSLRKEKPPTQGLLELSKKIAEVTGLLPLAVKVFGSHFYDKDENEWQVELEKLKTQQDKLHGVLALSFKSLDEEEKKIFLDIACLFLKMDITKEEVVDILKGCGLNAEAALRVLIQKSLLTILTDDTLWMHDQIRDMGRQMVHKESSDDPEMRSRLWDRGEIMNVLDYMKGTSSIRGIVLDFNKKFARDHTADEIFSSNLRNNPGIYSVFNYLKNKLVRFPAEEKPKRSEITIPVESFAPMKKLRLLQINNVELEGDLKLLPSELKWIQWKGFPLENLPPDILSRQLGVLDLSESGVRRVKTLPRKRGDENLKVVNLRGCHGLEAIPDLSNHNALEKLVLERCNLLVKVPRSVGNLGKLLQLDLRRCSSLSEFLGDVSGLKCLEKFFLSGCSNLSVLPENIGSMPCLKELLLDGTAISNLPYSIFRLQKLEKLSLMGCRSIEELPSCVGYLTSLEDLYLDDTALRNLPSSIGDLKNLQKLHLMRCTSLSTIPETINKLMSLKELFINGSAVEELPIETGSLLCLTDLSAGDCKFLKQVPSSIGGLNSLLQLQLDSTPIEALPEEIGDLHFIRQLDLRNCKSLKALPKTIGKMDTLYSLNLVGSNIEELPEEFGKLENLVELRMNNCKMLKRLPKSFGDLKSLHRLYMQETLVAELPESFGNLSNLMVLEMLKKPLFRISESNVPGTSEEPRFVEVPNSFSKLLKLEELDACSWRISGKIPDDLEKLSCLMKLNLGNNYFHSLPSSLVKLSNLQELSLRDCRELKRLPPLPCKLEQLNLANCFSLESVSDLSELTILTDLNLTNCAKVVDIPGLEHLTALKRLYMTGCNSNYSLAVKKRLSKASLKMMRNLSLPGNRVPDWFSQGPVTFSAQPNRELRGVIIAVVVALNDETEDDDYQLPDVMEVQAQIHKLDHHKCTNTLHLSGVPRTNNDQLHICRYSAFHPLVTMLKDGYTIQVIKRNPPIKQGVELKMHGIHLVYEGDDDLEGRENTLPEAQQTVSQKLANFFSSFEEGEASAKGDSTVA*
>Athaliana_AT4G16990.2 pacid=19645140 transcript=AT4G16990.2 locus=AT4G16990 ID=AT4G16990.2.TAIR10 annot-version=TAIR10
MKSSSSQSYDVFPNFRGEDVRHSLVSHLRKELDRKFINTFNDNRIERSRKITPELLLAIENSRISLVVFSKNYASSTWCLDELVKIQECYEKLDQMVIPIFYKVDPSHVRKQTGEFGMVFGETCKGRTENEKRKWMRALAEVAHLAGEDLRNWRSEAEMLENIAKDVSNKLFPPSNNFSDFVGIEAHIEALISMLRFDSKKARMIGICGPSETGKTTIGRALYSRLKSDFHHRAFVAYKRKIRSDYDQKLYWEEQFLSEILCQKDIKIEECGAVEQRLKHTKVLIVLDDVDDIELLKTLVGRIRWFGSESKIVVITQKRELLKAHNIAHVYEVGFPSEELAHQMFCRYAFGKNSPPHGFNELADEAAKIAGNRPKALKYVGSSFRRLDKEQWVKMLSEFRSNGNKLKISYDELDGKGQDYVACLTNGSNSQVKAEWIHLALGVSILLNIRSDGTTILKHLSYNRSMAQQAKIWWYENLERVCKKYNICGIDSSTDGGGSTYGQCSNSQFQRNMDASPGGNKTSNQSTKDSPRASQVEKEKIEYCEPHVYITPAIFSDGTRAPKYVESSSRRVTQVHHAKTWWPENCEKVYENHNNIYGIDRSIDGGDKFEGKSKVSDGGLDGKDQGSMYGQSSNSELQINMDADNRRCEPVSEMLFKNYNVCSPNGLTDVNCSNPQSQRKLDASLKKDKIVHEWIRTGSGFFFDFQGPKSIVSAAQVDEKNFEYCEQGVYITLGILSGGIIVLKHLEFSRRMAQQAKVWWSENWIKVYQEHNICGIDKSFDGRFDDRRVIRQLRPN*
>Athaliana_AT3G44400.2 pacid=19658427 transcript=AT3G44400.2 locus=AT3G44400 ID=AT3G44400.2.TAIR10 annot-version=TAIR10
MDSSFFLVVVAAAIGFFILFRKFRFQESNSSSLSLPSPATSVSRNWKHDVFPSFHGADVRRTFLSHIKESFRRKGIDTFIDNNIERSKSIGPELKEAIKGSKIAIVLLSRKYASSSWCLDELAEIMKCREMVGQIVMTIFYEVEPTDIKKQTGEFGKAFTKTCRGKTKEHIERWRKALEDVATIAGYHSHKWCDEAEMIEKISTDVSKDFDDFVGMAAHMERTEQLLRLDLDEVRMIGILGPPGIGKTTIATCMFDRFSRRFPFAAIMTDIRECYPRLCLNERNAQLKLQEQMLSQIFNQKDTMISHLGVAPERLKDKKVFLVLDEVGHLGQLDALAKETRWFGPGSRIIITTEDLGVLKAHGINHVYKVGYPSNDEAFQIFCMNAFGQKQPCEGFCDLAWEVKALAGELPLGLKVLGSALRGMSKPEWERTLPRLRTSLDGKIGNIIQFSYDALCDEDKYLFLYIACLFNYESTTKVKELLGKFLDVKQGLHVLAQKSLISFYGETIRMHTLLEQFGRETSCKQFVHHGYRKHQLLVGERDICEVLDDDTRDNRRFIGINLDLRKNEKELKISEKTLERMHDFQFVRINDVFTHKERQKLLHFKIIHQPERVQLALEDLIYHSPRIRSLKWFGYQNICLPSTFNPEFLVELDMSSSKLRKLWEGTKQLRNLKWMDLSDSEDLKELPNLSTATNLEELKLRRCSSLVELPSSIEKLTSLQILDLHSCSSLVELPSFGNATKLEKLDLENCSSLVKLPPSINANNLQELSLRNCSRVVELPAIENATNLRELKLQNCSSLIELPLSWVKRMSRLRVLTLNNCNNLVSLPQLPDSLDYIYADNCKSLERLDCCFNNPEISLYFPNCFKLNQEARDLIMHTSTSRFAMLPGTQVPACFIHRATSGDYLKIKLKESPFPTTLRFKACIMLVKVNEEMSYDQRSMSVDIVISVHQAIKVQCTPSYHHIYPVLTEHIYTFELEVEEVTSTELVFEFISFRSNWKIGECGILQR*
>Athaliana_AT4G19510.2 pacid=19644788 transcript=AT4G19510.2 locus=AT4G19510 ID=AT4G19510.2.TAIR10 annot-version=TAIR10
MAFASSSSSIVLSKCEFDVFVSFRGADTRHDFTSHLVKYLRGKGIDVFSDAKLRGGEYISLLFDRIEQSKMSIVVFSEDYANSWWCLEEVGKIMQRRKEFNHGVLPIFYKVSKSDVSNQTGSFEAVFQSPTKIFNGDEQKIEELKVALKTASNIRGFVYPENSSEPDFLDEIVKNTFRMLNELSPCVIPDDLPGIESRSKELEKLLMFDNDECVRVVGVLGMTGIGKTTVADIVYKQNFQRFDGYEFLEDIEDNSKRYGLPYLYQKLLHKLLDGENVDVRAQGRPENFLRNKKLFIVLDNVTEEKQIEYLIGKKNVYRQGSRIVIITRDKKLLQKNADATYVVPRLNDREAMELFCLQVFGNHYPTEEFVDLSNDFVCYAKGLPLALKLLGKGLLTHDINYWKKKLEFLQVNPDKELQKELKSSYKALDDDQKSVFLDIACFFRSEKADFVSSILKSDDIDAKDVMRELEEKCLVTISYDRIEMHDLLHAMGKEIGKEKSIRKAGERRRLWNHKDIRDILEHNTGTECVRGIFLNMSEVRRIKLFPAAFTMLSKLKFLKFHSSHCSQWCDNDHIFQCSKVPDHFPDELVYLHWQGYPYDCLPSDFDPKELVDLSLRYSHIKQLWEDEKNTESLRWVDLGQSKDLLNLSGLSRAKNLERLDLEGCTSLDLLGSVKQMNELIYLNLRDCTSLESLPKGFKIKSLKTLILSGCLKLKDFHIISESIESLHLEGTAIERVVEHIESLHSLILLNLKNCEKLKYLPNDLYKLKSLQELVLSGCSALESLPPIKEKMECLEILLMDGTSIKQTPEMSCLSNLKICSFCRPVIDDSTGLYLDAHGCGSLENVSKPLTIPLVTERMHTTFIFTDCFKLNQAEKEDIVAQAQLKSQLLARTSRHHNHKGLLLDPLVAVCFPGHDIPSWFSHQKMGSLIETDLLPHWCNIFKWSEETNEGNRCHPTSASFEFYLTDETERKLECCEILRCGMNFLYARDENDRKFQGIRVTDTVERTSSEALVTIRGQSHSRIEERRYGRIRDEIMDMTGSSMIGGPES*
>Athaliana_AT3G44630.3 pacid=19660251 transcript=AT3G44630.3 locus=AT3G44630 ID=AT3G44630.3.TAIR10 annot-version=TAIR10
MGSAMSLSCSKRKATSQDVDSESCKRRKTCSTNDAENCIFIPDESSWSLCANRVITVAAVALTNFRFQQDNQESNSSSLSLPSLATSVSRNWKHDVFPSFHGADVRRTFLSHIMESFRRKGIDTFIDNNIERSKSIGPELKEAIKGSKIAIVLLSRKYASSSWCLDELAEIMKCRQMVGQIVMTIFYEVEPTDIKKQTGEFGKAFTKTCRGKPKEQVERWRKALEDVATIAGYHSHSWRNEADMIEKIATDVSNMLNSFTPSRDFDGLVGMRAHMDMLEQLLRLDLDEVRIIGIWGPPGIGKTTIARFLLNQVSDRFQLSAIMVNIKGCYPRPCFDEYSAQLQLQNQMLSQMINHKDIMISHLGVAQERLRDKKVFLVLDEVDQLGQLDALAKETRWFGPGSRIIITTEDLGVLKAHGINHVYKVEYPSNDEAFQIFCMNAFGQKQPHEGFDEIAWEVKALAGKLPLGLKVLGSALRGKSKPEWERTLPRLRTSLDGKIGGIIQFSYDALCDEDKYLFLYIACLFNGESTTKVKELLGKFLDVRQGLHVLAQKSLISFDEEISWKQIVQVLLLNKFSHVRHTKRNKSQIIRMHTLLEQFGRETSRKQFVHHRYTKHQLLVGERDICEVLDDDTTDNRRFIGINLDLYKNEEELNISEKALERIHDFQFVKINYVFTHQPERVQLALEDLIYHSPRIRSLKWFPYQNICLPSTFNPEFLVELDMRCSKLRKLWEGTKQLRNLKWMDLSDSRDLKELPSSIEKLTSLQILDLRDCSSLVKLPPSINANNLQGLSLTNCSRVVKLPAIENVTNLHQLKLQNCSSLIELPLSIGTANNLWKLDIRGCSSLVKLPSSIGDMTNLKEFDLSNCSNLVELPSSIGNLQKLFMLRMRGCSKLETLPTNINLISLRILDLTDCSQLKSFPEISTHISELRLKGTAIKEVPLSITSWSRLAVYEMSYFESLKEFPHALDIITDLLLVSEDIQEVPPWVKRMSRLRALRLNNCNSLVSLPQLPDSLDYIYADNCKSLERLDCCFNNPEIRLYFPKCFKLNQEARDLIMHTSTRKYAMLPSIQVPACFNHRATSGDYLKIKLKESSLPTTLRFKACIMLVKVNEEMRDDEMWPSVLIAIRVKQNDLKVLCTASIYPVLTEHIYTFELEVEEVTSTELVFEFTPFHKSNWKIGECGILQRETRSFCRSSSPDLPPESSRAFSLSLSHSPFLSLCLMDWLMIRFLLMGFRCVSS*
>Athaliana_AT1G72870.1 pacid=19654679 transcript=AT1G72870.1 locus=AT1G72870 ID=AT1G72870.1.TAIR10 annot-version=TAIR10
MASSSSSSEHKVFLSFRREDTGRTFVSHLYRSLDQKEIRTYKFENQQAGDGKRISSEVKQAINESRIAVVVISENYVSSVLCLDVLAKIIERLPLIKIETVFYEVDPGDLTRPTGKFADDFRRHEARENRRTVNRWRDALDQLVSITNSNFCSRNWEDDSKMIDDLIIRLINIYFSKYYTPDVDIIAETTVGLDASVLGLMTDIDMKYKLNSLSGSVESGFGLERYALEATSVMDDMSNESPSPTSDDSNGLVGMYRHKKAVYGLLDLESKNQVRTIGIWGFQGVGKTTLAECVFDDISSHFQHYCFLTNANKIYQNRISPSLLKHLTRRRSSEDIFDAIKPSLVNRKVLFVVDGVDATYNEQFNDAMKVTRWLGPGSRIIMTSRFKSSLKFGGAKYEMECLRYEEALQLFSLYAFKKTYPLIGFELFSIRAVHFAGRLPLSLKVLGSFLYDKDEESWKRTLHKLEASQDNDRRYVSNYIGAGEYLPRRQIELEQYVSPDEEEYSPSYIMSL*
>Athaliana_AT1G12290.2 pacid=19653151 transcript=AT1G12290.2 locus=AT1G12290 ID=AT1G12290.2.TAIR10 annot-version=TAIR10
MEDLKALRDDLLRKVQTAEEGGLQRLHQIKVWLKRVKTIESQFNDLDSSRTVELQRLCCCGVGSRNLRLSYDYGRRVFLMLNIVEDLKSKGIFEEVAHPATRAVGEERPLQPTIVGQETILEKAWDHLMDDGTKIMGLYGMGGVGKTTLLTQINNRFCDTDDGVEIVIWVVVSGDLQIHKIQKEIGEKIGFIGVEWNQKSENQKAVDILNFLSKKRFVLLLDDIWKRVELTEIGIPNPTSENGCKIAFTTRCQSVCASMGVHDPMEVRCLGADDAWDLFKKKVGDITLSSHPDIPEIARKVAQACCGLPLALNVIGETMACKKTTQEWDRAVDVSTTYAANFGAVKERILPILKYSYDNLESESVKTCFLYCSLFPEDDLIEKERLIDYWICEGFIDGDENKKGAVGEGYEILGTLVCASLLVEGGKFNNKSYVKMHDVVREMALWIASDLRKHKDNCIVRAGFRLNEIPKVKDWKVVSRMSLVNNRIKEIHGSPECPKLTTLFLQDNRHLVNISGEFFRSMPRLVVLDLSWNVNLSGLPDQISELVSLRYLDLSYSSIGRLPVGLLKLKKLMHLNLESMLCLESVSGIDHLSNLKTVRLLNLRMWLTISLLEELERLENLEVLTIEIISSSALEQLLCSHRLVRCLQKVSVKYLDEESVRILTLPSIGDLREVFIGGCGMRDIIIERNTSLTSPCFPNLSKVLITGCNGLKDLTWLLFAPNLTHLNVWNSRQIEEIISQEKASTADIVPFRKLEYLHLWDLPELKSIYWNPLPFPCLNQINVQNKCRKLTKLPLDSQSCIVAGEELVIQYGDEEWKERVEWEDKATRLRFLPSCKLVLCNR*
>Athaliana_AT4G19500.2 pacid=19647216 transcript=AT4G19500.2 locus=AT4G19500 ID=AT4G19500.2.TAIR10 annot-version=TAIR10
MTGVLSVLGSTEALVDRLIFSSEAFGIKPEENPFRSQAVTSYLKAARDMTREKECILVFSCHDNLDVDETSFIEAISKELHKQGFIPLTYNLLGRENLDEEMLYGSRVGIMILSSSYVSSRQSLDHLVAVMEHWKTTDLVIIPIYFKVRLSDICGLKGRFEAAFLQLHMSLQEDRVQKWKAAMSEIVSIGGHEWTKGSQFILAEEVVRNASLRLYLKSSKNLLGILALLNHSQSTDVEIMGIWGIAGIGKTSIAREIFELHAPHYDFCYFLQDFHLMCQMKRPRQLREDFISKLFGEEKGLGASDVKPSFMRDWFHKKTILLVLDDVSNARDAEAVIGGFGWFSHGHRIILTSRSKQVLVQCKVKKPYEIQKLSDFESFRLCKQYLDGENPVISELISCSSGIPLALKLLVSSVSKQYITNMKDHLQSLRKDPPTQIQEAFRRSFDGLDENEKNIFLDLACFFRGQSKDYAVLLLDACGFFTYMGICELIDESLISLVDNKIEMPIPFQDMGRIIVHEEDEDPCERSRLWDSKDIVDVLTNNSGTEAIEGIFLDASDLTCELSPTVFGKMYNLRLLKFYCSTSGNQCKLTLPHGLDTLPDELSLLHWENYPLVYLPQKFNPVNLVELNMPYSNMEKLWEGKKNLEKLKNIKLSHSRELTDILMLSEALNLEHIDLEGCTSLIDVSMSIPCCGKLVSLNMKDCSRLRSLPSMVDLTTLKLLNLSGCSEFEDIQDFAPNLEEIYLAGTSIRELPLSIRNLTELVTLDLENCERLQEMPRTCNWKLKFFRKKKNPAKLFFRQNKKFPPKKKFPANIFFITNLFSAKKILLKILVNLK*
>Athaliana_AT5G36930.1 pacid=19672444 transcript=AT5G36930.1 locus=AT5G36930 ID=AT5G36930.1.TAIR10 annot-version=TAIR10
MAQGRERIPERWTYDVFVSFRGADVRKNFLSHLYDSLRRCGISTFMDDVELQRGEYISPELLNAIETSKILIVVLTKDYASSAWCLDELVHIMKSHKNNPSHMVFPIFLYVDPSDIRWQQGSYAKSFSKHKNSHPLNKLKDWREALTKVANISGWDIKNRNEAECIADITREILKRLPCQYLHVPSYAVGLRSRLQHISSLLSIGSDGVRVIVIYGMGGIGKTTLAKVAFNEFSHLFEGSSFLENFREYSKKPEGRTHLQHQLLSDILRRNDIEFKGLDHAVKERFRSKRVLLVVDDVDDVHQLNSAAIDRDCFGHGSRIIITTRNMHLLKQLRAEGSYSPKELDGDESLELFSWHAFRTSEPPKEFLQHSEEVVTYCAGLPLAVEVLGAFLIERSIREWESTLKLLKRIPNDNIQAKLQISFNALTIEQKDVFLDIACFFIGVDSYYVACILDGCNLYPDIVLSLLMERCLITISGNNIMMHDLLRDMGRQIVREISPKKCGERSRLWSHNDVVGVLKKKSGTNAIEGLSLKADVMDFQYFEVEAFAKMQELRLLELRYVDLNGSYEHFPKDLRWLCWHGFSLECFPINLSLESLAALDLQYSNLKRFWKAQSPPQPANMVKYLDLSHSVYLRETPDFSYFPNVEKLILINCKSLVLVHKSIGILDKKLVLLNLSSCIELDVLPEEIYKLKSLESLFLSNCSKLERLDDALGELESLTTLLADFTALREIPSTINQLKKLKRLSLNGCKGLLSDDIDNLYSEKSHSVSLLRPVSLSGLTYMRILSLGYCNLSDELIPEDIGSLSFLRDLDLRGNSFCNLPTDFATLPNLGELLLSDCSKLQSILSLPRSLLFLDVGKCIMLKRTPDISKCSALFKLQLNDCISLFEIPGIHNHEYLSFIVLDGCKLASTDTTINTMLENWLKRNHECIYIPVDRPNVIPNWVYFEEEKRSFSITVPETDNSDTVVGFTLWMNFVCPMGYSSIYPRAIIVRNLTRGSAWIHSLKNSKIRIQMNANLLTNDFHIVTGDEIEVDVDCDDRFTILATGIALCYKARDSSDFSFGDIKFTYEEDDLGYASNGIYLDCHRSKYGHDSLQAVVHWKISYPMDGETSNLFACSFFPGISRYQENNQPVVDVEESNHRPRRKMRMSLWKILGAIGFLTLVVVLEVYFELLSSIFANSTTDYIMLPT*
>Athaliana_AT1G31540.1 pacid=19653785 transcript=AT1G31540.1 locus=AT1G31540 ID=AT1G31540.1.TAIR10 annot-version=TAIR10
MASSSSSHNWLYDVFLSFRGEDVRVTFRSHFLKELDRKLITAFRDNEIERSHSLWPDLEQAIKESRIAVVVFSKNYASSSWCLNELLEIVNCNDKIVIPVFYHVDPSQVRHQIGDFGKIFENTCKRQTDEEVKNQWKKALTLVANMLGFDSAKWNDEAKMIEEIANDVLGKLLLTTPKDSEELVGIEDHIAEMSLLLQLESKEVRMVGISGSSGIGKTTIARALFKRLSRHFQGSTFIDRAFVSYSRNIYSGANPDDPNMKLQLQGHFLSEILGKKDIKIDDPAALEERLKHQKVLIIIDDLDDIMVLDTLVGQTQWFGYGSRIIVVTNDKHFLIAHGIDHIYEVSFPTDVHACQMLCQSAFKQNYAPKGFEDLVVDVVRHAGNFPLGLNLLGKYLRRRDMEYWMDMLPRLENSLRIDGKIEKILRISYDGLESEDQEIFRHIACLFNHMEVTTIKSLLADSDVSFALENLADKSLIHVRQGYVVMHRSLQEMGRKIVRIQSIDKPGEREFLVDPNDIHDILNACTGTQKVLGISLDIRNIRELDVHERAFKGMSNLRFLEIKNFGLKEDGLHLPPSFDYLPRTLKLLCWSKFPMRCMPFGFRPENLVKLEMQYSKLHKLWEGVAPLTCLKEMDLHGSSNLKVIPDLSEATNLEILNLKFCESLVELPSSIRNLNKLLNLDMLNCKSLKILPTGFNLKSLDRLNLYHCSKLKTFPKFSTNISVLNLNLTNIEDFPSNLHLENLVEFRISKEESDEKQWEEEKVSSSTLNIISKLFP*
>Athaliana_AT4G19530.1 pacid=19646876 transcript=AT4G19530.1 locus=AT4G19530 ID=AT4G19530.1.TAIR10 annot-version=TAIR10
MATSSSVVSSVPQQHQVFLNFRGDELRNNFVSHLDKALRGKQINVFIDEAVEKGENLDNLFKEIEKSRIALAIISQKYTESKWCLNELVKMKELEGKLVTIPIFYNVEPATVRYQKEAFGAALTKTQENDSDGQMKKWKEALTYVSLLVGFPFNSKSKEKETTLIDKIVDAVLQKLSKISSEESTSGSVDQGRGEEVEEAKADKISGLNQRLKELEEKVAITGDKRDETRIVEVVGMPGIGKSTLLKAFYETWKTRFLSSALLQNISELVKAMGLGRLTGMLLKELLPDENIDEETYEPYKEKLLKNTVFIVLDGISDETHIQKLLKDHRKWAKKGSKIVIARRAVTRDLLHEDSMVRYTYFVPLLSHRDGLNHFCHYAFRHFAAHQNNKEAFMKESKEFVRYARGHPLILKLLGEELREKSLSYWEEKLKSLPKSLSQNIRDRVLQVTYDELSQVQKDAFLDIACFRSHDLVYVKSLLDSSGPAFSKATVTIDALKDMFMIYISDSRVEMHDLLYTFAMELGPEARDDDGRGRHRIWHHHNQDNKGRLNRLLKRPGGSTSVRSFFLDMYVMKTDVTLGTDYLKNMRNLRYLKFYSSHCPQECTPKENIHIPGELELPLEEVRCLHWLNFPKDELPQDFIPKNLVDLKLPYSKIRQIWREEKDAPKLRWVDLNHSSKLENLSGLSQALNLERLNLEGCTALKTLLLGPENMASLVFLNLKGCTGLESLPKINLRSLKTLILSNCSNLEEFWVISETLYTLYLDGTAIKTLPQDMVKLTSLVKLYMKDCEMLVKLPEEFDKLKVLQELVCSGCKRLSSLPDVMKNMQCLQILLLDGTAITKIPHISSLERLCLSRNEKISCLSNDIRLLSQLKWLDLKYCTKLVSIPELPTNLQCLDANGCESLTTVANPLATHLPTEQIHSTFIFTNCDKLDRTAKEGFVPEALFSTCFPGCEVPSWFCHEAVGSVLKLNLLPHWNENRFVGIALCAVVGSLPNCQEQTNSCSVTCTFNIASKDSKKGDPYKISFDRLVGRWNKHGNKLDKKGNKLKKTESDHVFICYTRCSNSIKCLQDQHSGTCTPTEAFLEFGVTDKESRLEVLKCGLRLVYASDEPQKTNSDMDLSLSSSDSTPTRNGSSNTTTSSGSVSTNTIREEDSNILHEAQSQNGRGL*
>Athaliana_AT3G07040.1 pacid=19658764 transcript=AT3G07040.1 locus=AT3G07040 ID=AT3G07040.1.TAIR10 annot-version=TAIR10
MASATVDFGIGRILSVLENETLLLSGVHGEIDKMKKELLIMKSFLEDTHKHGGNGSTTTTTQLFQTFVANTRDLAYQIEDILDEFGYHIHGYRSCAKIWRAFHFPRYMWARHSIAQKLGMVNVMIQSISDSMKRYYHSENYQAALLPPIDDGDAKWVNNISESSLFFSENSLVGIDAPKGKLIGRLLSPEPQRIVVAVVGMGGSGKTTLSANIFKSQSVRRHFESYAWVTISKSYVIEDVFRTMIKEFYKEADTQIPAELYSLGYRELVEKLVEYLQSKRYIVVLDDVWTTGLWREISIALPDGIYGSRVMMTTRDMNVASFPYGIGSTKHEIELLKEDEAWVLFSNKAFPASLEQCRTQNLEPIARKLVERCQGLPLAIASLGSMMSTKKFESEWKKVYSTLNWELNNNHELKIVRSIMFLSFNDLPYPLKRCFLYCSLFPVNYRMKRKRLIRMWMAQRFVEPIRGVKAEEVADSYLNELVYRNMLQVILWNPFGRPKAFKMHDVIWEIALSVSKLERFCDVYNDDSDGDDAAETMENYGSRHLCIQKEMTPDSIRATNLHSLLVCSSAKHKMELLPSLNLLRALDLEDSSISKLPDCLVTMFNLKYLNLSKTQVKELPKNFHKLVNLETLNTKHSKIEELPLGMWKLKKLRYLITFRRNEGHDSNWNYVLGTRVVPKIWQLKDLQVMDCFNAEDELIKNLGCMTQLTRISLVMVRREHGRDLCDSLNKIKRIRFLSLTSIDEEEPLEIDDLIATASIEKLFLAGKLERVPSWFNTLQNLTYLGLRGSQLQENAILSIQTLPRLVWLSFYNAYMGPRLRFAQGFQNLKILEIVQMKHLTEVVIEDGAMFELQKLYVRACRGLEYVPRGIENLINLQELHLIHVSNQLVERIRGEGSVDRSRVKHIPAIKHYFRTDNGSFYVSLSS*
>Athaliana_AT4G16940.1 pacid=19648199 transcript=AT4G16940.1 locus=AT4G16940 ID=AT4G16940.1.TAIR10 annot-version=TAIR10
MDHGIVRSCIIADELITAIREARISIVIFSENYASSTWCLNELVEIHKCHKDKDLDQMVIPVFYGVDPSHVRKQIGGFGDVFKKTCEDKPEDQKQRWVKALTDISNLAGEDLRNGPSEAAMVVKIANDVSNKLFPLPKGFGDLVGIEDHIEAIKLKLCLESKEARIMVGIWGQSGIGKSTIGRALFSQLSSQFHHRAFITYKSTSGSDVSGMKLSWEKELLSEILGQKDIKIEHFGVVEQRLKHKKVLILLDDVDNLEFLRTLVGKAEWFGSGSRIIVITQDRQLLKAHEIDLIYEVKLPSQGLALKMICQYAFGKYSPPDDFKELAFEVAKLAGNLPLGLSVLGSSLKRRSKEEWMEMLAELQNGLNRDIMKTLRVSYVRLDPKDQDIFHYIAWLFNGWKVKSIKDFLGDGVNVNIRLKTLDDKSLIRLTPNDTIEMHNLLQKLATEIDREESNGNPGKRRFLENAEEILDVFTDNTGTEKLLGIDFSTSSDSQIDKPFISIDENSFQGMLNLQFLNIHDHYWWQPRETRLRLPNGLVYLPRKLKWLRWENCPLKRLPSNFKAEYLVELRMENSALEKLWNGTQPLGSLKKMNLRNSNNLKEIPDLSLATNLEELDLCNCEVLESFPSPLNSESLKFLNLLLCPRLRNFPEIIMQSFIFTDEIEIEVADCLWNKNLPGLDYLDCLRRCNPSKFRPEHLKNLTVRGNNMLEKLWEGVQSLGKLKRVDLSECENMIEIPDLSKATNLEILDLSNCKSLVMLPSTIGNLQKLYTLNMEECTGLKVLPMDINLSSLHTVHLKGCSSLRFIPQISKSIAVLNLDDTAIEEVPCFENFSRLMELSMRGCKSLRRFPQISTSIQELNLADTAIEQVPCFIEKFSRLKVLNMSGCKMLKNISPNIFRLTRLMKVDFTDCGGVITALSDPVTTMEDQNNEKINKVEKRPKCDKDEDDEDEYEYEYDEDEDDEDEYGEIYFKFQNCFKLDRAARELILGSCFKTTMVLPGLLSKLDVNDVEFKFNGTRVKRCGIRLLNVSTSPDDSEGSSETESPDDSDGDSVTEYHQQSGEKCDDVETESSKKRMRMTLGNSEKYFNLPCGQIVTDTVPLGWGESSSVSFNPWLEGEALCVDSMITEQQDAQIHIANVDWEWELW*
>Athaliana_AT1G58602.1 pacid=19649484 transcript=AT1G58602.1 locus=AT1G58602 ID=AT1G58602.1.TAIR10 annot-version=TAIR10
MAGELVSFAVNKLWDLLSHEYTLFQGVEDQVAELKSDLNLLKSFLKDADAKKHTSALVRYCVEEIKDIVYDAEDVLETFVQKEKLGTTSGIRKHIKRLTCIVPDRREIALYIGHVSKRITRVIRDMQSFGVQQMIVDDYMHPLRNREREIRRTFPKDNESGFVALEENVKKLVGYFVEEDNYQVVSITGMGGLGKTTLARQVFNHDMVTKKFDKLAWVSVSQDFTLKNVWQNILGDLKPKEEETKEEEKKILEMTEYTLQRELYQLLEMSKSLIVLDDIWKKEDWEVIKPIFPPTKGWKLLLTSRNESIVAPTNTKYFNFKPECLKTDDSWKLFQRIAFPINDASEFEIDEEMEKLGEKMIEHCGGLPLAIKVLGGMLAEKYTSHDWRRLSENIGSHLVGGRTNFNDDNNNSCNYVLSLSFEELPSYLKHCFLYLAHFPEDYEIKVENLSYYWAAEEIFQPRHYDGEIIRDVGDVYIEELVRRNMVISERDVKTSRFETCHLHDMMREVCLLKAKEENFLQITSNPPSTANFQSTVTSRRLVYQYPTTLHVEKDINNPKLRSLVVVTLGSWNMAGSSFTRLELLRVLDLVQAKLKGGKLASCIGKLIHLRYLSLEYAEVTHIPYSLGNLKLLIYLNLHISLSSRSNFVPNVLMGMQELRYLALPSLIERKTKLELSNLVKLETLENFSTKNSSLEDLRGMVRLRTLTIELIEETSLETLAASIGGLKYLEKLEIDDLGSKMRTKEAGIVFDFVHLKRLRLELYMPRLSKEQHFPSHLTTLYLQHCRLEEDPMPILEKLLQLKELELGHKSFSGKKMVCSSCGFPQLQKLSISGLKEWEDWKVEESSMPLLLTLNIFDCRKLKQLPDEHLPSHLTAISLKKCGLEDPIPTLERLVHLKELSLSELCGRIMVCTGGGFPQLHKLDLSELDGLEEWIVEDGSMPRLHTLEIRRCLKLKKLPNGFPQLQNLHLTEVEEWEEGMIVKQGSMPLLHTLYIWHCPKLPGEQHFPSHLTTVFLLGMYVEEDPMRILEKLLHLKNVSLFQSFSGKRMVCSGGGFPQLQKLSIREIEWEEWIVEQGSMPLLHTLYIGVCPNLKELPDGLRFIYSLKNLIVSKRWKKRLSEGGEDYYKVQHIPSVEFDD*
>Athaliana_AT4G12020.2 pacid=19644332 transcript=AT4G12020.2 locus=AT4G12020 ID=AT4G12020.2.TAIR10 annot-version=TAIR10
MSEKEELPLTLTSIGAATATSDYHQRVGSSGEGISSSSSDVDPRFMQNSPTGLMISQSSSMCTVPPGMAATPPISSGSGLSQQLNNSSSSKLCQVEGCQKGARDASGRCISHGGGRRCQKPDCQKGAEGKTVYCKAHGGGRRCEYLGCTKGAEGSTDFCIAHGGGRRCNHEDCTRSAWGRTEFCVKHGGGARCKTYGCGKSASGPLPFCRAHGGGKKCSHEDCTGFARGRSGLCLMHGGGKRCQRENCTKSAEGLSGLCISHGGGRRCQSIGCTKGAKGSKMFCKACITKRPLTIDGGGNMGGVTTGDALNYLKAVKDKFEDSEKYDTFLEVLNDCKHQGVDTSGVIARLKDLFKGHDDLLLGFNTYLSKEYQITILPEDDFPIDFLDKVEGPYEMTYQQAQTVQANANMQPQTEYPSSSAVQSFSSGQPQIPTSAPDSSLLAKSNTSGITIIEHMSQQPLNVDKQVNDGYNWQKYGQKKVKGSKFPLSYYKCTYLGCPSKRKVERSLDGQVAEIVYKDRHNHEPPNQGKDGSTTYLSGSSTHINCMSSELTASQFSSNKTKIEQQEAASLATTIEYMSEASDNEEDSNGETSEGEKDEDEPEPKRRITEVQVSELADASDRTVREPRVIFQTTSEVDNLDDGYRWRKYGQKVVKGNPYPRFSSSKDYDVVIRYGRADISNEDFISHLRASLCRRGISVYEKFNEVDALPKCRVLIIVLTSTYVPSNLLNILEHQHTEDRVVYPIFYRLSPYDFVCNSKNYERFYLQDEPKKWQAALKEITQMPGYTLTDKSESELIDEIVRDALKVLCSADKVNMIGMDMQVEEILSLLCIESLDVRSIGIWGTVGIGKTTIAEEIFRKISVQYETCVVLKDLHKEVEVKGHDAVRENFLSEVLEVEPHVIRISDIKTSFLRSRLQRKRILVILDDVNDYRDVDTFLGTLNYFGPGSRIIMTSRNRRVFVLCKIDHVYEVKPLDIPKSLLLLDRGTCQIVLSPEVYKTLSLELVKFSNGNPQVLQFLSSIDREWNKLSQEVKTTSPIYIPGIFEKSCCGLDDNERGIFLDIACFFNRIDKDNVAMLLDGCGFSAHVGFRGLVDKSLLTISQHNLVDMLSFIQATGREIVRQESADRPGDRSRLWNADYIRHVFINDTGTSAIEGIFLDMLNLKFDANPNVFEKMCNLRLLKLYCSKAEEKHGVSFPQGLEYLPSKLRLLHWEYYPLSSLPKSFNPENLVELNLPSSCAKKLWKGKKARFCTTNSSLEKLKKMRLSYSDQLTKIPRLSSATNLEHIDLEGCNSLLSLSQSISYLKKLVFLNLKGCSKLENIPSMVDLESLEVLNLSGCSKLGNFPEISPNVKELYMGGTMIQEIPSSIKNLVLLEKLDLENSRHLKNLPTSIYKLKHLETLNLSGCISLERFPDSSRRMKCLRFLDLSRTDIKELPSSISYLTALDELLFVDSRRNSPVVTNPNANSTELMPSESSKLEILGTPADNEVVVGGTVEKTRGIERTPTILVKSREYLIPDDVVAVGGDIKGLRPPVLQLQPAMKLSHIPRGSTWDFVTHFAPPETVAPPSSSSEAREEEVETEETGAMFIPLGDKETCSFTVNKGDSSRTISNTSPIYASEGSFITCWQKGQLLGRGSLGSVYEGISADGDFFAFKEVSLLDQGSQAHEWIQQVEGGIALLSQLQHQNIVRYRGTTKDESNLYIFLELVTQGSLRKLYQRNQLGDSVVSLYTRQILDGLKYLHDKGFIHRNIKCANVLVDANGTVKLADFGLAKVMSLWRTPYWNWMAPEVILNPKDYDGYGTPADIWSLGCTVLEMLTGQIPYSDLEIGTALYNIGTGKLPKIPDILSLDARDFILTCLKVNPEERPTAAELLNHPFVNMPLPSSGSGSVSSLLRG*
>Athaliana_AT5G41740.2 pacid=19665645 transcript=AT5G41740.2 locus=AT5G41740 ID=AT5G41740.2.TAIR10 annot-version=TAIR10
MASSSSSSSSSHIRRHHVFSRFHGPDVRKGFLSHLHSLFASKGITTFNDQNIERGQTIGPELIQGIKEARVSIVVLSKNYASSSWCLDELVEILKCKEALGQIVMTSGVFGKAFEKTCQGKNEEVKIRWRNALAHVATIAGEHSLNWDNEAKMIQKIATDVSDKLNLTPSRDFEGMVGMEAHLKRLNSLLCLESDEVKMIGIWGPAGIGKTTIARALFDDRLSSSFQHKCFMGNLKGSIKGVADHDSKLRLQKQLLSKIFKEENMKIHHLGAIRERLHDQRVLIILDDVDDLKQLEVLAKEISWFGSGSRIIGTTEDKKILKAHGIHNIYRVDFPSKKDALEILCLSAFKQSSIPDGFEELANKVAKLCSNLPLGLCVVGASLRGEGNQEWERLLSRIESSLDRDIDDILRIGYDRLLTNDKSLFLHIACFFNYAKVDNVTALLADSNLDVGNGFNTLADRSLVRISTYDDGISVLSDSNLDIVLEQSKEPGKREFIIEPEEIRDVLTNETGTGSVIGISFDTSNIGEVSVSKDAFEGMRNLRFLRIYRLLGGEVTLQIPEDMDYIPRLRLLYWDRYPRKSLPRRFKPERLVELHMPRSNLELLWGGIEPLPNLKIINLNRSYRLKEIPNLSKATNLERLTLESCLSLVELPSSISNLHKLEILDVKFCSMLQVIPTNINLASLERLDVSGCSRLRTFPDISSNIKTLIFGNIKIEDVPPSVGCWSRLDQLHISSRSLKRLMHVPPCITLLSLRGSGIERITDCVIGLTRLHWLNVDSCRKLKSILGLPSSLKVLDANDCVSLKRVRFSFHNPMHTLDFNNCLKLDEEAKRGIIQRSVSRYICLPCKKIPEEFTHKATGKSITIPLAPGTLSASSRFKASILILPVESYETEGISCSIRTKGGVEVHCCELPYHFLRVRSEHLFIFHGDLFPQGNKYHEVDVTMSEITFEFSHTKIGDKIIECGVQIMTEGAEGDSSRELEVLKLRVAAAQLGDLLGNLNLEATTITTQMEMEMETMKQKVPSSLKMKTSKPANVGFMSWLRKLDGDGEYEPEAVKLCKCLPINQHKRYIALFFSRREFFGNNLKRWIYLSLQSDVRIDSGRRLGISTQHLILQ*
>Athaliana_AT1G63350.1 pacid=19654302 transcript=AT1G63350.1 locus=AT1G63350 ID=AT1G63350.1.TAIR10 annot-version=TAIR10
MGISFSIPFDPCVNKVSQWLDMKVSYTHNLEKNLVALETTMEELKAKRDDLLRKLKREEDRGLQTLGEIKVWLNRVETIESRVNDLLNARNAELQRLCLCGFCSKSLTTSYRYGKSVFLKLREVEKLERRVFEVISDQASTSEVEEQQLQPTIVGQETMLDNAWNHLMEDGVGIMGLYGMGGVGKTTLLTQINNKFSKYMCGFDSVIWVVVSKEVNVENILDEIAQKVHISGEKWDTKYKYQKGVYLYNFLRKMRFVLFLDDIWEKVNLVEIGVPFPTIKNKCKVVFTTRSLDVCTSMGVEKPMEVQCLADNDAYDLFQKKVGQITLGSDPEIRELSRVVAKKCCGLPLALNVVSETMSCKRTVQEWRHAIYVLNSYAAKFSGMDDKILPLLKYSYDSLKGEDVKMCLLYCALFPEDAKIRKENLIEYWICEEIIDGSEGIDKAENQGYEIIGSLVRASLLMEEVELDGANIVCLHDVVREMALWIASDLGKQNEAFIVRASVGLREILKVENWNVVRRMSLMKNNIAHLDGRLDCMELTTLLLQSTHLEKISSEFFNSMPKLAVLDLSGNYYLSELPNGISELVSLQYLNLSSTGIRHLPKGLQELKKLIHLYLERTSQLGSMVGISCLHNLKVLKLSGSSYAWDLDTVKELEALEHLEVLTTTIDDCTLGTDQFLSSHRLMSCIRFLKISNNSNRNRNSSRISLPVTMDRLQEFTIEHCHTSEIKMGRICSFSSLIEVNLSNCRRLRELTFLMFAPNLKRLHVVSSNQLEDIINKEKAHDGEKSGIVPFPKLNELHLYNLRELKNIYWSPLPFPCLEKINVMGCPNLKKLPLDSKSGKHGGNGLIITHREMEWITRVEWEDEATKTRFLANRSSFSSSLICFSNDLVSRDMNCFHL*
>Athaliana_AT5G47280.1 pacid=19670150 transcript=AT5G47280.1 locus=AT5G47280 ID=AT5G47280.1.TAIR10 annot-version=TAIR10
MLFNLNDEARIIGISGMIGSGKTILAKELARDEEVRGHFANRVLFLTVSQSPNLEELRSLIRDFLTGHEAGFGTALPESVGHTRKLVILDDVRTRESLDQLMFNIPGTTTLVVSQSKLVDPRTTYDVELLNEHDATSLFCLSAFNQKSVPSGFSKSLVKQVVGESKGLPLSLKVLGASLNDRPETYWAIAVERLSRGEPVDETHESKVFAQIEATLENLDPKTKECFLDMGAFPEGKKIPVDVLINMLVKIHDLEDAAAFDVLVDLANRNLLTLVKDPTFVAMGTSYYDIFVTQHDVLRDVALHLTNRGKVSRRDRLLMPKRETMLPSEWERSNDEPYNARVVSIHTGEMTEMDWFDMDFPKAEVLIVNFSSDNYVLPPFIAKMGMLRVFVIINNGTSPAHLHDFPIPTSLTNLRSLWLERVHVPELSSSMIPLKNLHKLYLIICKINNSFDQTAIDIAQIFPKLTDITIDYCDDLAELPSTICGITSLNSISITNCPNIKELPKNISKLQALQLLRLYACPELKSLPVEICELPRLVYVDISHCLSLSSLPEKIGNVRTLEKIDMRECSLSSIPSSAVSLTSLCYVTCYREALWMWKEVEKAVPGLRIEATEKWFNMTWPDE*
>Athaliana_AT1G27170.1 pacid=19653763 transcript=AT1G27170.1 locus=AT1G27170 ID=AT1G27170.1.TAIR10 annot-version=TAIR10
MESGVVSKPHRLKYDVFLSFRGADTRDNFGDHLYKALKDKVRVFRDNEGMERGDEISSSLKAGMEDSAASVIVISRNYSGSRWCLDELAMLCKMKSSLDRRILPIFYHVDPSHVRKQSDHIKKDFEEHQVRFSEEKEKVQEWREALTLVGNLAGYVCDKDSKDDDMIELVVKRVLAELSNTPEKVGEFIVGLESPLKDLTGLIDTESSSGVQVLGLYGMGGIGKTTLAKAFYNKIVGNFEQRAFISDIRERSSAENGLVTLQKTLIKELFRLVPEIEDVSIGLEKIKANVHEKKIIVVLDDVDHIDQVHALVGETRWYGQGTLIVITTRDSEILSKLSVNQQYEVKCLTEPQALKLFSYHSLRKEEPTKNLLALSKKIVQISGLLPLAVEVFGSLLYDKKEEKDWQTQLDKLKKTQPGNLQDVLELSFKSLDDEEKKVFLDIACLFLKMEIKKDEVVIVLKGCGLNAEAALSVLRQKSLVKILANDTLWMHDQIRDMGRQMVLKESREDPGLRSRLWDRGEIMTVLNNMKGTSSIRGIVLDFKKKFARDPTADEIVSRNLRNNPGIYSVFNYLKNKLVRFPAEEKPKSSEITIPVESFAPMTKLRLLQINNVELEGNLKLLPSELKWIQWKGCPLENLPPDFLARQLSVLDLSESGIRQVQTLRNKMVDENLKVVILRGCHSLEAIPDLSNHEALEKLVFEQCTLLVKVPKSVGNLRKLIHLDFRRCSKLSEFLVDVSGLKLLEKLFLSGCSDLSVLPENIGAMTSLKELLLDGTAIKNLPESINRLQNLEILSLRGCKIQELPLCIGTLKSLEKLYLDDTALKNLPSSIGDLKNLQDLHLVRCTSLSKIPDSINELKSLKKLFINGSAVEELPLKPSSLPSLYDFSAGDCKFLKQVPSSIGRLNSLLQLQLSSTPIEALPEEIGALHFIRELELRNCKFLKFLPKSIGDMDTLYSLNLEGSNIEELPEEFGKLEKLVELRMSNCKMLKRLPESFGDLKSLHRLYMKETLVSELPESFGNLSNLMVLEMLKKPLFRISESNVPGTSEEPRFVEVPNSFSKLLKLEELDACSWRISGKIPDDLEKLSCLMKLNLGNNYFHSLPSSLVKLSNLQELSLRDCRELKRLPPLPCKLEQLNLANCFSLESVSDLSELTILTDLNLTNCAKVVDIPGLEHLTALKRLYMTGCNSNYSLAVKKRLSKASLKMMRNLSLPGNRVPDWFSQGPVTFSAQPNRELRGVIIAVVVALNDETEDDDYQLPDVMEVQAQIHKLDHHKCTNTLHLSGVPRTNNDQLHICRYSAFHPLVTMLKDGYTIQVIKRNPPIKQGVELKMHGIHLVYEGDDDLEGRENTLPETQQTVSQKLANFFSSFEEEEGETISESESTVI*
>Athaliana_AT3G44480.1 pacid=19663309 transcript=AT3G44480.1 locus=AT3G44480 ID=AT3G44480.1.TAIR10 annot-version=TAIR10
MGSVMSLGCSKRKATNQDVDSESRKRRKICSTNDAENCRFIQDESSWKHPWSLCANRVISVAAVALTNFRFQQDNQESNSSSLSLPSPATSVSRNWKHDVFPSFHGADVRRTFLSHIMESFRRKGIDTFIDNNIERSKSIGPELKEAIKGSKIAIVLLSRKYASSSWCLDELAEIMKCRQMVGQIVMTIFYEVDPTDIKKQTGEFGKAFTKTCRGKPKEQVERWRKALEDVATIAGYHSHSWRNEADMIEKISTDVSNMLNSFTPSRDFDGLVGMRAHMDMLEQLLRLDLDEVRMIGIWGPPGIGKTTIARFLFNQVSDRFQLSAIMVNIKGCYPRPCFDEYSAQLQLQNQMLSQMINHKDIMISHLGVAQERLRDKKVFLVLDEVDQLGQLDALAKETRWFGPGSRIIITTEDLGVLKAHGINHVYKVEYPSNDEAFQIFCMNAFGQKQPHEGFDEIAWEVTCLAGELPLGLKVLGSALRGKSKREWERTLPRLKTSLDGKIGSIIQFSYDVLCDEDKYLFLYIACLFNGESTTKVKELLGKFLDVKQGLHLLAQKSLISFDGERIHMHTLLEQFGRETSRKQFVHHGFTKRQLLVGARGICEVLDDDTTDSRRFIGIHLELSNTEEELNISEKVLERVHDFHFVRIDASFQPERLQLALQDLIYHSPKIRSLNWYGYESLCLPSTFNPEFLVELDMRSSNLRKLWEGTKQLRNLKWMDLSYSSYLKELPNLSTATNLEELKLRNCSSLVELPSSIEKLTSLQILDLENCSSLEKLPAIENATKLRELKLQNCSSLIELPLSIGTATNLKQLNISGCSSLVKLPSSIGDITDLEVFDLSNCSSLVTLPSSIGNLQNLCKLIMRGCSKLEALPININLKSLDTLNLTDCSQLKSFPEISTHISELRLKGTAIKEVPLSIMSWSPLADFQISYFESLMEFPHAFDIITKLHLSKDIQEVPPWVKRMSRLRDLSLNNCNNLVSLPQLSDSLDYIYADNCKSLERLDCCFNNPEIRLYFPKCFKLNQEARDLIMHTCIDAMFPGTQVPACFIHRATSGDSLKIKLKESPLPTTLRFKACIMLVKVNEELMSYDQTPMIVDIVIRDEHNDLKEKIYPSIYPSIYPLLTEHIYTFELDVEEVTSTELVFEFPQLNKRNWKIGECGILQRETRSLRRSSSPDLSPESSRVSSYDHCLRGD*
>Athaliana_AT1G64070.1 pacid=19657628 transcript=AT1G64070.1 locus=AT1G64070 ID=AT1G64070.1.TAIR10 annot-version=TAIR10
MASSSSSASRTWRYRVFTSFHGSDVRTSFLSHFRKQFNNNGITMFDDQRILRGETISPALTQAIRESRISIVLLSKNYASSGWCLDELLEILKCKDDMGQIVMTVFYGVDPSDVRKQTGEFGIAFNETCACRTEEERQKWSQALNYVGNIAGEHLLNWDNEAKMIEKIARDVSEKLNVTPCRDFDGMVGIEAHLRKIQSLLDLDNDEVKMVAISGPAGIGKSTIGRALHSLLSNRFHHTCFVDNLRGSHPIGLDEYGLKLRLQEQLLSKILNQDGSRICHLGAIKERLCDMKVFIILDDVNDVKQLEALANESNWFGPGSRIIVTTENKELLKQHGINNTYYVGFPSDEEAIKILCRYAFRQSSSRHGFKKLTRSVTELCGKLPLGLRVVGSSLHGKNEEEWEYVIRRLETIIDRDIEQVLRVGYESLHENEQSLFLHIAIFFNYEDGDLVKAMLAENDLDIEHELNILVNKSLIYISTDGRIRMHKLLQLVGRQANQREEPWKRRILIDAQEICHVLENDIGTGAVSGILFDTSGINEVSISNKALRRMCNLRFLSVYKTKHDGYNRMDIPEDMEFPPRLRLLHWDAYPSKCLPLKFRAENLVELDMKDSRLEYLWPGTQLLTKLKKLNLEGSYNLKELPDLSNATNLEMLDLSVCLALAELPSSIKNLHKLDVIYMDLCESLHMIPTNINLASLETMYMTGCPQLKTFPAFSTKIKRLYLVRTGVEEVPASITHCSRLLKIDLSGSRNLKSITHLPSSLQTLDLSSTDIEMIADSCIKDLQRLDHLRLCRCRKLKSLPELPASLRLLTAEDCESLERVTYPLNTPTGQLNFTNCLKLGEEAQRVIIQQSLVKHACFPGSVMPSEFNHRARGNSLKILVKSSASFAFKACVLISPRQLQCERNQRRVKIRCRVTDGRGRFVGSKVVSLEHPNHSTGIRTKHLCFFNGVLTEVSCDALCFVFKISAYNPLDNYEISECAVQILTNEPERRSCDGGSE*
>Athaliana_AT1G58807.1 pacid=19649731 transcript=AT1G58807.1 locus=AT1G58807 ID=AT1G58807.1.TAIR10 annot-version=TAIR10
[truncated: 14,104,060 more chars]
