# Supplementary material for: Comparative analysis of plant immune receptor architectures uncovers host proteins likely targeted by pathogens
Source: BMC Biol. 2016 Feb 19;14:8. doi: 10.1186/s12915-016-0228-7 (PMC4759884; doi:10.1186/s12915-016-0228-7)
Supplement: Additional file 6: — Protein ids and corresponding domains of putative NLR-IDs from all plant species. Table of domain architectures detected in each protein classified as NLR-fusion. (XLSX 114 kb) [file 12915_2016_228_MOESM6_ESM.xlsx]

## Sheet: AdditionalFile6_All-04-08-2014.
Species	Gene_ID	Domains
Alyrata	492950	NB-ARC(start=34, stop=272, evalue=8.8e-09);LRR_8(start=518, stop=575, evalue=1.3e-06);LRR_8(start=621, stop=663, evalue=0.054);LRR_4(start=726, stop=764, evalue=0.00015);LRR_8(start=794, stop=853, evalue=1.2e-06);LRR_4(start=865, stop=897, evalue=0.00057);LRR_8(start=1083, stop=1139, evalue=0.53);Mob1_phocein(start=1234, stop=1409, evalue=1.2e-73)
Alyrata	493178	TIR(start=17, stop=146, evalue=9.1e-38);NB-ARC(start=192, stop=410, evalue=1.4e-22);BRX(start=433, stop=487, evalue=1.6e-16);BRX(start=605, stop=658, evalue=2.1e-16)
Alyrata	884150	NB-ARC(start=162, stop=418, evalue=2.9e-35);LRR_3(start=575, stop=594, evalue=5.5e-08);LRR_8(start=599, stop=653, evalue=0.01);LRR_8(start=731, stop=782, evalue=0.12);Phage_rep_org_N(start=1074, stop=1127, evalue=0.049);WRKY(start=1170, stop=1228, evalue=4.1e-27)
Alyrata	883909	TIR(start=11, stop=140, evalue=5.2e-40);NB-ARC(start=193, stop=454, evalue=3.4e-29);LRR_3(start=612, stop=630, evalue=3.7e-08);GLTP(start=638, stop=714, evalue=3.9e-14);TIR(start=757, stop=886, evalue=5.4e-40);NB-ARC(start=934, stop=1137, evalue=2.8e-21);LRR_3(start=1221, stop=1239, evalue=2.3e-07);LRR_3(start=1310, stop=1329, evalue=0.27);LRR_8(start=1356, stop=1413, evalue=8.5e-05);LRR_4(start=…
Alyrata	493465	TIR(start=4, stop=74, evalue=7.2e-17);NB-ARC(start=120, stop=257, evalue=6.3e-08);LRR_3(start=465, stop=484, evalue=2e-05);LRR_8(start=510, stop=567, evalue=3.1e-05);RCC1(start=1100, stop=1148, evalue=2.9e-09);RCC1(start=1151, stop=1202, evalue=1.3e-07);RCC1(start=1206, stop=1255, evalue=4.2e-12);RCC1(start=1271, stop=1317, evalue=3.4e-12);RCC1(start=1320, stop=1369, evalue=6.1e-06);FYVE(start=14…
Alyrata	334514	NB-ARC(start=74, stop=356, evalue=1e-99);LRR_8(start=451, stop=510, evalue=9.9e-11);NB-ARC(start=875, stop=1101, evalue=1.6e-73);LRR_8(start=1200, stop=1256, evalue=9.4e-10);Transaldolase(start=1591, stop=1839, evalue=2.3e-48)
Alyrata	884135	NB-ARC(start=162, stop=417, evalue=1.1e-35);LRR_3(start=558, stop=577, evalue=5.4e-08);LRR_8(start=582, stop=636, evalue=0.035);LRR_8(start=714, stop=765, evalue=0.12);Phage_rep_org_N(start=1044, stop=1108, evalue=0.06);WRKY(start=1146, stop=1204, evalue=1.4e-27)
Alyrata	858713	DUF640(start=278, stop=318, evalue=0.18);DUF640(start=319, stop=357, evalue=2.2e-05);TIR(start=367, stop=493, evalue=7.8e-12);NB-ARC(start=534, stop=791, evalue=5.3e-28);LRR_3(start=933, stop=952, evalue=2.8e-08);LRR_8(start=979, stop=1035, evalue=0.0033);LRR_4(start=1046, stop=1080, evalue=1.8e-07)
Alyrata	875727	PARP(start=237, stop=282, evalue=2.6e-05);NB-ARC(start=364, stop=644, evalue=1.6e-86);LRR_8(start=749, stop=807, evalue=1.1e-10)
Alyrata	884073	NB-ARC(start=168, stop=418, evalue=2e-35);LRR_3(start=574, stop=593, evalue=6.4e-08);LRR_8(start=598, stop=652, evalue=0.026);LRR_4(start=788, stop=820, evalue=0.0069);WRKY(start=1173, stop=1233, evalue=1e-24)
Athaliana	AT5G17890.1	TIR_2(start=32, stop=122, evalue=0.0041);NB-ARC(start=178, stop=427, evalue=1.7e-28);LRR_3(start=594, stop=613, evalue=0.00016);LRR_8(start=618, stop=672, evalue=0.18);LRR_4(start=793, stop=833, evalue=0.15);LIM(start=1240, stop=1291, evalue=7.4e-08);DUF3633(start=1387, stop=1603, evalue=4.1e-92)
Athaliana	AT5G45050.2	TIR(start=8, stop=104, evalue=1.7e-07);NB-ARC(start=153, stop=413, evalue=1.6e-35);LRR_3(start=570, stop=589, evalue=5.5e-08);LRR_8(start=594, stop=648, evalue=0.15);LRR_8(start=697, stop=749, evalue=0.19);WRKY(start=1152, stop=1210, evalue=8.7e-26)
Athaliana	AT4G16990.2	TIR(start=11, stop=140, evalue=2.3e-40);NB-ARC(start=185, stop=413, evalue=1e-19);BRX(start=431, stop=486, evalue=3.5e-17);BRX(start=535, stop=594, evalue=7.5e-21);BRX(start=717, stop=772, evalue=1.2e-19)
Athaliana	AT5G66630.1	RPW8(start=5, stop=154, evalue=2.1e-52);NB-ARC(start=178, stop=305, evalue=5.2e-13);DiS_P_DiS(start=339, stop=383, evalue=0.03);DUF3633(start=488, stop=700, evalue=1.2e-91)
Athaliana	AT4G16990.1	TIR(start=11, stop=140, evalue=1.7e-40);NB-ARC(start=185, stop=413, evalue=7.1e-20);BRX(start=431, stop=486, evalue=2.8e-17);BRX(start=535, stop=593, evalue=7.3e-22)
Athaliana	AT5G45050.1	NB-ARC(start=153, stop=413, evalue=1.7e-35);LRR_3(start=570, stop=589, evalue=5.6e-08);LRR_8(start=616, stop=669, evalue=0.09);LRR_8(start=725, stop=777, evalue=0.22);WRKY(start=1180, stop=1238, evalue=8.9e-26)
Athaliana	AT4G12020.3	PAH(start=324, stop=368, evalue=3.9e-12);WRKY(start=467, stop=524, evalue=5.4e-27);WRKY(start=640, stop=661, evalue=2.4e-08);NB-ARC(start=821, stop=1083, evalue=4.8e-25);LRR_3(start=1228, stop=1247, evalue=8.9e-05);LRR_4(start=1281, stop=1322, evalue=0.00027);LRR_1(start=1329, stop=1346, evalue=0.98);LRR_8(start=1374, stop=1432, evalue=5.4e-06);Pkinase(start=1626, stop=1774, evalue=5.3e-34);Pkina…
Athaliana	AT4G16990.3	NB-ARC(start=27, stop=255, evalue=6.4e-20);BRX(start=273, stop=328, evalue=2.6e-17);BRX(start=377, stop=436, evalue=5.6e-21);BRX(start=559, stop=614, evalue=9.2e-20)
Athaliana	AT4G16990.5	NB-ARC(start=27, stop=255, evalue=6.3e-20);BRX(start=273, stop=328, evalue=2.6e-17);BRX(start=377, stop=435, evalue=6.8e-22);BRX(start=558, stop=613, evalue=9.2e-20)
Athaliana	AT4G19500.2	DUF640(start=7, stop=49, evalue=6.5e-12);TIR(start=58, stop=184, evalue=3.6e-18);NB-ARC(start=232, stop=481, evalue=3.2e-28);LRR_3(start=623, stop=642, evalue=1.1e-09);LRR_4(start=693, stop=734, evalue=0.025);LRR_4(start=736, stop=775, evalue=1.3e-07)
Athaliana	AT4G12020.1	PAH(start=324, stop=368, evalue=3.7e-12);WRKY(start=467, stop=524, evalue=5.1e-27);WRKY(start=640, stop=661, evalue=2.3e-08);NB-ARC(start=821, stop=1083, evalue=4.5e-25);LRR_3(start=1228, stop=1247, evalue=8.5e-05);LRR_4(start=1281, stop=1322, evalue=0.00043);LRR_1(start=1329, stop=1346, evalue=0.93);LRR_8(start=1374, stop=1432, evalue=5e-06);Pkinase(start=1626, stop=1790, evalue=7.2e-35)
Athaliana	AT5G45260.1	TIR(start=18, stop=101, evalue=0.015);NB-ARC(start=170, stop=421, evalue=2.9e-32);LRR_3(start=577, stop=596, evalue=6.5e-08);LRR_4(start=622, stop=660, evalue=0.068);LRR_4(start=748, stop=786, evalue=1);LRR_4(start=788, stop=820, evalue=0.0063);WRKY(start=1209, stop=1268, evalue=8.5e-24)
Athaliana	AT4G19500.1	TIR(start=13, stop=142, evalue=8.5e-38);NB-ARC(start=187, stop=418, evalue=1.8e-22);DUF640(start=527, stop=572, evalue=4.2e-13);TIR(start=581, stop=707, evalue=6.7e-18);NB-ARC(start=755, stop=1004, evalue=7e-28);LRR_3(start=1146, stop=1165, evalue=1.9e-09);LRR_4(start=1216, stop=1257, evalue=0.041);LRR_4(start=1259, stop=1301, evalue=6.6e-08)
Athaliana	AT5G47260.1	Vps5(start=15, stop=49, evalue=0.079);NB-ARC(start=156, stop=431, evalue=8.5e-69);LRR_8(start=520, stop=578, evalue=1.4e-06);AIG1(start=883, stop=940, evalue=2.6e-10)
Athaliana	AT4G16990.4	NB-ARC(start=27, stop=255, evalue=6.5e-20);BRX(start=273, stop=328, evalue=2.6e-17);BRX(start=377, stop=436, evalue=5.7e-21);BRX(start=564, stop=619, evalue=9.3e-20)
Athaliana	AT4G12020.2	PAH(start=324, stop=368, evalue=3.9e-12);WRKY(start=467, stop=524, evalue=5.4e-27);WRKY(start=640, stop=661, evalue=2.5e-08);NB-ARC(start=821, stop=1083, evalue=4.8e-25);LRR_3(start=1228, stop=1247, evalue=9e-05);LRR_4(start=1281, stop=1322, evalue=0.00044);LRR_1(start=1329, stop=1346, evalue=0.99);LRR_8(start=1374, stop=1432, evalue=5.4e-06);Pkinase(start=1626, stop=1877, evalue=5.8e-54)
Bdistachyon	Bradi4g09631.1.p	NB-ARC(start=179, stop=462, evalue=9.8e-66);LRR_4(start=606, stop=639, evalue=0.0017);LRR_4(start=893, stop=935, evalue=0.027);HTH_38(start=1116, stop=1150, evalue=0.27);DDE_4(start=1218, stop=1360, evalue=1.7e-16);DDE_4_2(start=1456, stop=1505, evalue=0.14);DDE_4(start=1560, stop=1699, evalue=4.5e-16)
Bdistachyon	Bradi1g51961.4.p	Myb_DNA-binding(start=17, stop=63, evalue=2.7e-16);Myb_DNA-binding(start=70, stop=115, evalue=9.2e-14);NB-ARC(start=453, stop=736, evalue=3.2e-54)
Bdistachyon	Bradi2g09434.1.p	AP2(start=33, stop=80, evalue=1.5e-09);NB-ARC(start=602, stop=882, evalue=1.7e-53)
Bdistachyon	Bradi3g34961.1.p	DUF4075(start=72, stop=103, evalue=0.1);NB-ARC(start=200, stop=481, evalue=3.7e-45);Pkinase(start=1082, stop=1349, evalue=1.6e-44)
Bdistachyon	Bradi4g09530.1.p	NB-ARC(start=184, stop=462, evalue=2.9e-64);LRR_8(start=603, stop=659, evalue=6.6e-05);LRR_8(start=877, stop=911, evalue=0.53);DDE_4(start=1190, stop=1346, evalue=3.7e-17);DDE_4(start=1541, stop=1687, evalue=1.1e-17)
Bdistachyon	Bradi4g09648.1.p	NB-ARC(start=2, stop=103, evalue=2.9e-21);LRR_4(start=245, stop=278, evalue=0.0052);LRR_4(start=532, stop=566, evalue=0.037);HTH_38(start=757, stop=791, evalue=0.21);DDE_4(start=857, stop=1001, evalue=3e-16);DDE_4_2(start=1097, stop=1149, evalue=0.25);DDE_4(start=1194, stop=1340, evalue=1e-19)
Bdistachyon	Bradi1g51961.3.p	Myb_DNA-binding(start=17, stop=63, evalue=2.7e-16);Myb_DNA-binding(start=70, stop=115, evalue=9.2e-14);NB-ARC(start=453, stop=736, evalue=3.2e-54)
Bdistachyon	Bradi5g22162.1.p	zf-BED(start=139, stop=186, evalue=0.00089);NB-ARC(start=307, stop=600, evalue=2.6e-60);LRR_8(start=743, stop=796, evalue=0.17);LRR_8(start=1070, stop=1108, evalue=0.85);LRR_8(start=1283, stop=1340, evalue=0.012)
Bdistachyon	Bradi4g28188.1.p	NB-ARC(start=161, stop=452, evalue=3.4e-42);LRR_8(start=553, stop=606, evalue=3.1e-07);LRR_4(start=620, stop=661, evalue=2.6e-08);LRR_8(start=692, stop=749, evalue=6.8e-06);LRR_1(start=764, stop=785, evalue=0.21);LRR_8(start=789, stop=844, evalue=3.2e-07);LRR_8(start=846, stop=901, evalue=0.00036);Pkinase_Tyr(start=1345, stop=1610, evalue=1.7e-31)
Bdistachyon	Bradi1g51961.2.p	Myb_DNA-binding(start=17, stop=63, evalue=2.7e-16);Myb_DNA-binding(start=70, stop=115, evalue=9.2e-14);NB-ARC(start=453, stop=736, evalue=3.2e-54)
Bdistachyon	Bradi2g34986.1.p	NB-ARC(start=185, stop=463, evalue=2.2e-65);LRR_4(start=604, stop=634, evalue=0.011);LRR_8(start=865, stop=900, evalue=0.041);DDE_4(start=1234, stop=1384, evalue=4.4e-16)
Bdistachyon	Bradi4g13987.1.p	NB-ARC(start=146, stop=424, evalue=1.8e-52);Pkinase(start=1096, stop=1181, evalue=0.093);Jacalin(start=1217, stop=1344, evalue=1.2e-23);Jacalin(start=1373, stop=1500, evalue=2.2e-19);Jacalin(start=1545, stop=1666, evalue=6.3e-18)
Bdistachyon	Bradi4g10450.2.p	NB-ARC(start=203, stop=481, evalue=1.3e-47);Pkinase(start=1347, stop=1557, evalue=1.2e-39)
Bdistachyon	Bradi5g22176.1.p	zf-BED(start=127, stop=176, evalue=8.2e-10);Syntaxin-6_N(start=218, stop=259, evalue=0.21);NB-ARC(start=295, stop=567, evalue=1e-62)
Bdistachyon	Bradi3g34961.2.p	DUF4075(start=72, stop=103, evalue=0.082);NB-ARC(start=200, stop=481, evalue=2.7e-45);Pkinase_Tyr(start=1083, stop=1146, evalue=1.1e-09)
Bdistachyon	Bradi4g09271.1.p	NB-ARC(start=14, stop=117, evalue=5.7e-21);LRR_8(start=223, stop=266, evalue=0.074);LRR_8(start=536, stop=597, evalue=0.006);DDE_4(start=837, stop=966, evalue=7.2e-17)
Bdistachyon	Bradi4g09886.1.p	NB-ARC(start=204, stop=484, evalue=1.2e-57);LRR_4(start=697, stop=725, evalue=0.049);WRKY(start=1075, stop=1132, evalue=8.6e-29);WRKY(start=1221, stop=1278, evalue=2.4e-26)
Bdistachyon	Bradi4g10450.1.p	NB-ARC(start=203, stop=481, evalue=1.4e-47);Pkinase_Tyr(start=1347, stop=1613, evalue=1.7e-40)
Bdistachyon	Bradi4g09621.1.p	NB-ARC(start=7, stop=165, evalue=1e-35);LRR_8(start=307, stop=360, evalue=0.0025);LRR_8(start=569, stop=603, evalue=0.12);DDE_4(start=743, stop=885, evalue=3.1e-17)
Bdistachyon	Bradi4g24914.1.p	NB-ARC(start=182, stop=464, evalue=1.6e-52);Pkinase(start=1027, stop=1292, evalue=1.4e-28);Pkinase(start=1374, stop=1658, evalue=2.3e-71)
Bdistachyon	Bradi3g58937.5.p	NB-ARC(start=158, stop=436, evalue=4.9e-40);zf-ribbon_3(start=510, stop=526, evalue=0.11);LRR_8(start=606, stop=647, evalue=0.75);Thioredoxin(start=970, stop=1060, evalue=5.9e-19)
Bdistachyon	Bradi4g24914.2.p	NB-ARC(start=13, stop=150, evalue=6e-23);Pkinase(start=713, stop=978, evalue=1.1e-28);Pkinase(start=1060, stop=1344, evalue=1.6e-71)
Bdistachyon	Bradi1g51961.1.p	Myb_DNA-binding(start=17, stop=63, evalue=2.8e-16);Myb_DNA-binding(start=70, stop=115, evalue=9.5e-14);NB-ARC(start=486, stop=769, evalue=3.3e-54)
Bdistachyon	Bradi5g22187.1.p	zf-BED(start=132, stop=178, evalue=2.3e-07);NB-ARC(start=296, stop=580, evalue=1.1e-61);LRR_8(start=767, stop=800, evalue=0.016);LRR_4(start=1170, stop=1222, evalue=0.9);LRR_8(start=1328, stop=1381, evalue=0.057);LRR_8(start=1412, stop=1464, evalue=0.086);LRR_8(start=1545, stop=1597, evalue=0.008)
Bdistachyon	Bradi4g09886.2.p	NB-ARC(start=204, stop=484, evalue=1.2e-57);LRR_4(start=697, stop=725, evalue=0.049);WRKY(start=1075, stop=1132, evalue=8.6e-29);WRKY(start=1221, stop=1278, evalue=2.4e-26)
Bdistachyon	Bradi4g09312.1.p	NB-ARC(start=183, stop=463, evalue=2.5e-65);LRR_4(start=611, stop=651, evalue=0.32);LRR_4(start=881, stop=924, evalue=0.019);DDE_4(start=1194, stop=1339, evalue=2.3e-18);DDE_4(start=1532, stop=1674, evalue=3.1e-18);HTH_38(start=1769, stop=1803, evalue=0.88);DDE_4(start=1860, stop=2011, evalue=4.3e-19)
Bdistachyon	Bradi3g34961.3.p	DUF4075(start=72, stop=103, evalue=0.082);NB-ARC(start=200, stop=481, evalue=2.6e-45);Pkinase_Tyr(start=1083, stop=1144, evalue=2.4e-09)
Bnapus.annotation	GSBRNA2T00013528001	ATP-synt_C(start=9, stop=41, evalue=2.7e-06);ATP-synt_C(start=57, stop=108, evalue=5.5e-11);TIR(start=114, stop=203, evalue=2.9e-23);NB-ARC(start=223, stop=416, evalue=4.5e-19)
Bnapus.annotation	GSBRNA2T00107670001	TCP(start=211, stop=303, evalue=1.3e-24);HMA(start=353, stop=394, evalue=9.7e-06);DUF640(start=501, stop=545, evalue=3.9e-09);TIR(start=555, stop=681, evalue=1.2e-08);NB-ARC(start=724, stop=980, evalue=2.8e-27);LRR_3(start=1122, stop=1141, evalue=2.6e-08);LRR_4(start=1192, stop=1232, evalue=0.022);LRR_4(start=1235, stop=1274, evalue=5.5e-06);TIR(start=1383, stop=1513, evalue=2.2e-33);NB-ARC(start…
Bnapus.annotation	GSBRNA2T00103388001	TIR(start=16, stop=146, evalue=1.2e-31);NB-ARC(start=194, stop=353, evalue=1.2e-10);RHD3(start=422, stop=565, evalue=7.8e-41)
Bnapus.annotation	GSBRNA2T00135215001	AIRS(start=31, stop=96, evalue=6.3e-10);NB-ARC(start=133, stop=168, evalue=5.7e-07)
Bnapus.annotation	GSBRNA2T00075640001	TIR(start=14, stop=143, evalue=7.6e-37);NB-ARC(start=191, stop=449, evalue=1.2e-34);LRR_3(start=607, stop=624, evalue=2e-05);LRR_4(start=652, stop=685, evalue=1);LRR_8(start=795, stop=849, evalue=0.0011);LRR_4(start=860, stop=901, evalue=0.0011);zf-U11-48K(start=1250, stop=1274, evalue=4e-05)
Bnapus.annotation	GSBRNA2T00140662001	TIR(start=17, stop=107, evalue=2.3e-08);NB-ARC(start=157, stop=413, evalue=6.8e-31);LRR_3(start=576, stop=589, evalue=0.077);LRR_8(start=644, stop=693, evalue=0.4);Pkinase_Tyr(start=1061, stop=1325, evalue=3.4e-37)
Bnapus.annotation	GSBRNA2T00068522001	TIR(start=13, stop=130, evalue=2.4e-25);NB-ARC(start=178, stop=445, evalue=5.5e-32);LRR_3(start=595, stop=613, evalue=4.9e-05);LRR_8(start=639, stop=696, evalue=0.0039);LRR_4(start=751, stop=791, evalue=0.0013);FBD(start=1080, stop=1132, evalue=1.8e-15)
Bnapus.annotation	GSBRNA2T00069463001	tRNA-synt_1(start=1, stop=233, evalue=1.7e-69);Anticodon_1(start=279, stop=425, evalue=5.3e-40);NB-ARC(start=550, stop=629, evalue=5.8e-05)
Bnapus.annotation	GSBRNA2T00145434001	Calmodulin_bind(start=51, stop=196, evalue=1.8e-41);NB-ARC(start=458, stop=655, evalue=2e-20);LRR_3(start=861, stop=880, evalue=1.8e-05);LRR_8(start=913, stop=969, evalue=0.00059);LRR_8(start=980, stop=1037, evalue=8.9e-06);LRR_4(start=1052, stop=1081, evalue=0.0001)
Bnapus.annotation	GSBRNA2T00083892001	Calmodulin_bind(start=2, stop=29, evalue=0.11);VQ(start=93, stop=116, evalue=1.4e-07);VQ(start=152, stop=160, evalue=0.21);NB-ARC(start=347, stop=411, evalue=4.8e-05)
Bnapus.annotation	GSBRNA2T00002994001	U-box(start=72, stop=142, evalue=1.2e-14);HEAT_2(start=220, stop=305, evalue=0.64);TIR(start=647, stop=776, evalue=1.8e-39);NB-ARC(start=794, stop=1051, evalue=4.9e-29);LRR_3(start=1171, stop=1189, evalue=6.2e-06);LRR_8(start=1215, stop=1278, evalue=0.0001);LRR_4(start=1318, stop=1360, evalue=0.0056)
Bnapus.annotation	GSBRNA2T00099529001	TIR(start=37, stop=167, evalue=1.7e-31);NB-ARC(start=206, stop=364, evalue=2.6e-12);RHD3(start=435, stop=1177, evalue=0)
Bnapus.annotation	GSBRNA2T00118034001	NB-ARC(start=83, stop=191, evalue=6.7e-11);LRR_3(start=344, stop=363, evalue=2.2e-07);LRR_8(start=390, stop=440, evalue=0.049);Methyltransf_11(start=680, stop=724, evalue=7.8e-11)
Bnapus.annotation	GSBRNA2T00003733001	VQ(start=61, stop=84, evalue=7.6e-07);AAA_16(start=198, stop=245, evalue=3.3e-05);NB-ARC(start=282, stop=404, evalue=1.9e-05);LRR_3(start=556, stop=575, evalue=1.2e-06);LRR_8(start=601, stop=658, evalue=0.00015);LRR_8(start=694, stop=752, evalue=6.1e-06)
Bnapus.annotation	GSBRNA2T00145431001	Calmodulin_bind(start=7, stop=147, evalue=1.1e-37);VQ(start=209, stop=231, evalue=3.1e-06);VQ(start=268, stop=276, evalue=0.5);NB-ARC(start=461, stop=525, evalue=1.2e-05);LRR_3(start=779, stop=798, evalue=3.1e-05);LRR_8(start=825, stop=881, evalue=0.00045);LRR_8(start=892, stop=949, evalue=4.4e-06);LRR_4(start=964, stop=990, evalue=0.0028)
Bnapus.annotation	GSBRNA2T00112650001	B3(start=43, stop=108, evalue=3e-10);TIR(start=154, stop=257, evalue=2.1e-15);NB-ARC(start=310, stop=573, evalue=5.1e-28);LRR_3(start=715, stop=734, evalue=4.4e-07);LRR_4(start=738, stop=770, evalue=0.31);LRR_8(start=785, stop=818, evalue=0.036);LRR_4(start=828, stop=868, evalue=9.7e-08);zf-CCCH(start=975, stop=1001, evalue=6.6e-09);zf-CCCH(start=1021, stop=1044, evalue=0.24)
Bnapus.annotation	GSBRNA2T00021663001	TIR(start=18, stop=95, evalue=9.6e-06);NB-ARC(start=164, stop=415, evalue=2.1e-36);LRR_3(start=574, stop=593, evalue=1.1e-07);LRR_8(start=597, stop=652, evalue=0.037);LRR_4(start=663, stop=684, evalue=0.78);LRR_8(start=724, stop=776, evalue=0.14);TIR(start=1159, stop=1288, evalue=2.3e-33);NB-ARC(start=1334, stop=1592, evalue=3.5e-28);LRR_3(start=1752, stop=1767, evalue=0.069);NAM(start=2002, stop…
Bnapus.annotation	GSBRNA2T00125783001	Surf_Ag_VNR(start=2, stop=50, evalue=0.041);POTRA_2(start=126, stop=170, evalue=0.092);Surf_Ag_VNR(start=188, stop=253, evalue=0.00018);Bac_surface_Ag(start=292, stop=623, evalue=7.4e-27);NB-ARC(start=769, stop=908, evalue=2.4e-10);NB-ARC(start=917, stop=988, evalue=1.2e-10);LRR_4(start=1098, stop=1138, evalue=0.00047)
Bnapus.annotation	GSBRNA2T00083962001	F-box(start=11, stop=44, evalue=0.0049);Kelch_4(start=96, stop=138, evalue=1.1e-05);Kelch_1(start=141, stop=181, evalue=2.6e-09);Kelch_6(start=235, stop=271, evalue=0.84);TIR(start=357, stop=417, evalue=0.0004);NB-ARC(start=462, stop=628, evalue=8.5e-22);LRR_8(start=835, stop=892, evalue=2.7e-05);LRR_4(start=954, stop=997, evalue=0.00018)
Bnapus.annotation	GSBRNA2T00013601001	RPW8(start=5, stop=88, evalue=1.5e-16);NB-ARC(start=140, stop=270, evalue=2.6e-13);LIM(start=333, stop=368, evalue=7.6e-07);DUF3633(start=476, stop=671, evalue=5e-82)
Bnapus.annotation	GSBRNA2T00096083001	NB-ARC(start=27, stop=65, evalue=1.1e-09);B56(start=145, stop=188, evalue=2.3e-05)
Bnapus.annotation	GSBRNA2T00151522001	VQ(start=62, stop=86, evalue=8.1e-07);NB-ARC(start=258, stop=519, evalue=2.2e-23);LRR_3(start=663, stop=682, evalue=3.4e-07);LRR_8(start=715, stop=772, evalue=5e-05)
Bnapus.annotation	GSBRNA2T00001594001	B3(start=88, stop=188, evalue=4.5e-10);TIR(start=337, stop=458, evalue=9.5e-10);NB-ARC(start=513, stop=768, evalue=9.9e-25);LRR_3(start=909, stop=927, evalue=2.7e-09);LRR_8(start=980, stop=1020, evalue=0.0032);LRR_4(start=1023, stop=1062, evalue=1.9e-05);zf-CCCH(start=1079, stop=1104, evalue=0.0047)
Bnapus.annotation	GSBRNA2T00027249001	TIR(start=70, stop=168, evalue=5.1e-07);NB-ARC(start=218, stop=472, evalue=2.8e-31);LRR_3(start=628, stop=647, evalue=1e-06);LRR_4(start=675, stop=718, evalue=0.67);LRR_8(start=734, stop=786, evalue=0.042);U-box(start=1287, stop=1355, evalue=9.4e-16)
Bnapus.annotation	GSBRNA2T00048544001	Calmodulin_bind(start=2, stop=129, evalue=2.8e-27);NB-ARC(start=342, stop=579, evalue=5.9e-18);LRR_3(start=736, stop=755, evalue=2.9e-05);LRR_8(start=765, stop=821, evalue=7.7e-05);LRR_1(start=835, stop=852, evalue=0.28);LRR_8(start=855, stop=912, evalue=2.4e-05);LRR_4(start=931, stop=959, evalue=0.0021);Pkinase(start=984, stop=1060, evalue=3.8e-07)
Bnapus.annotation	GSBRNA2T00057147001	PPR_1(start=5, stop=36, evalue=3e-07);PPR_2(start=37, stop=75, evalue=1.8e-09);PPR_2(start=92, stop=141, evalue=6.9e-19);PPR_2(start=163, stop=211, evalue=2.9e-15);PPR_2(start=233, stop=281, evalue=8.8e-14);NB-ARC(start=458, stop=740, evalue=4.3e-89);LRR_8(start=824, stop=879, evalue=1.1e-06)
Bnapus.annotation	GSBRNA2T00117071001	Kelch_4(start=19, stop=58, evalue=6.6e-09);Kelch_3(start=87, stop=135, evalue=2.5e-10);Kelch_3(start=139, stop=184, evalue=4.2e-07);NB-ARC(start=535, stop=793, evalue=3.6e-74)
Bnapus.annotation	GSBRNA2T00143125001	TIR(start=45, stop=174, evalue=2.5e-39);NB-ARC(start=217, stop=464, evalue=1.2e-24);MIF4G(start=828, stop=1022, evalue=3.8e-12);MA3(start=1111, stop=1211, evalue=3e-21)
Bnapus.annotation	GSBRNA2T00099533001	TIR(start=13, stop=145, evalue=2.9e-31);NB-ARC(start=200, stop=449, evalue=3.6e-33);LRR_3(start=603, stop=621, evalue=2.7e-05);LRR_4(start=626, stop=665, evalue=0.14);LRR_8(start=775, stop=832, evalue=3.1e-09);LRR_4(start=890, stop=933, evalue=0.016);CBFB_NFYA(start=1190, stop=1245, evalue=2.5e-29)
Bnapus.annotation	GSBRNA2T00131435001	TIR(start=192, stop=316, evalue=5e-14);NB-ARC(start=367, stop=629, evalue=3e-26);LRR_3(start=771, stop=790, evalue=1.4e-07);LRR_4(start=793, stop=826, evalue=0.18);LRR_4(start=841, stop=880, evalue=0.19);LRR_4(start=885, stop=917, evalue=0.00032);LRR_4(start=1077, stop=1116, evalue=2.7e-05);zf-CCCH(start=1401, stop=1424, evalue=3e-05)
Bnapus.annotation	GSBRNA2T00107676001	B3(start=178, stop=279, evalue=1.2e-12);TIR(start=327, stop=453, evalue=6e-14);NB-ARC(start=499, stop=764, evalue=5.5e-27);LRR_3(start=906, stop=925, evalue=1.5e-07);LRR_4(start=928, stop=961, evalue=0.31);LRR_4(start=976, stop=1015, evalue=0.19);LRR_4(start=1020, stop=1053, evalue=2.2e-05);LRR_4(start=1190, stop=1229, evalue=1.8e-05);zf-CCCH(start=1515, stop=1537, evalue=7e-05)
Brapa	Bra005271	Kelch_4(start=19, stop=58, evalue=8e-09);Kelch_3(start=87, stop=135, evalue=3.1e-10);NB-ARC(start=405, stop=692, evalue=1.8e-94);HECA(start=714, stop=754, evalue=0.1);LRR_8(start=848, stop=901, evalue=0.1);LRR_4(start=1087, stop=1119, evalue=0.0013)
Brapa	Bra002153	TIR(start=13, stop=142, evalue=3.2e-42);NB-ARC(start=188, stop=364, evalue=2.1e-12);NB-ARC(start=445, stop=527, evalue=1.3e-09);LRR_3(start=678, stop=697, evalue=8.8e-07);LRR_4(start=723, stop=787, evalue=0.021);LRR_8(start=793, stop=849, evalue=3.6e-05);U-box(start=984, stop=1052, evalue=3.4e-15)
Brapa	Bra026094	NB-ARC(start=129, stop=407, evalue=5e-88);LRR_4(start=484, stop=518, evalue=1.7e-05);LRR_8(start=527, stop=583, evalue=1.9e-07);zf-XS(start=1007, stop=1049, evalue=4.1e-21);XS(start=1082, stop=1195, evalue=4.2e-35);XH(start=1469, stop=1612, evalue=1.6e-51)
Brapa	Bra003867	TIR(start=3, stop=99, evalue=1e-19);NB-ARC(start=154, stop=403, evalue=3.7e-33);LRR_3(start=557, stop=575, evalue=2.6e-05);LRR_8(start=579, stop=636, evalue=0.25);LRR_8(start=751, stop=808, evalue=3.1e-09);LRR_4(start=866, stop=909, evalue=0.015);CBFB_NFYA(start=1166, stop=1221, evalue=5.1e-29)
Brapa	Bra016026	TIR(start=16, stop=146, evalue=9.1e-31);NB-ARC(start=205, stop=354, evalue=4.5e-08);RHD3(start=401, stop=1128, evalue=0)
Brapa	Bra012540	B3(start=5, stop=109, evalue=1e-13);TIR(start=163, stop=262, evalue=6.5e-15);NB-ARC(start=325, stop=582, evalue=2.9e-27);LRR_8(start=768, stop=825, evalue=0.052);LRR_4(start=836, stop=874, evalue=1.4e-07);Med26(start=997, stop=1047, evalue=1.6e-09);zf-CCCH(start=1109, stop=1133, evalue=0.5)
Brapa	Bra036019	LpxK(start=29, stop=368, evalue=3e-74);NB-ARC(start=490, stop=741, evalue=2.5e-36);LRR_8(start=831, stop=869, evalue=0.078);LRR_3(start=886, stop=905, evalue=5.2e-06);LRR_8(start=932, stop=988, evalue=0.0052);LRR_8(start=1024, stop=1076, evalue=0.036)
Brapa	Bra018196	Surf_Ag_VNR(start=176, stop=249, evalue=0.0018);POTRA_2(start=325, stop=369, evalue=0.15);Surf_Ag_VNR(start=386, stop=452, evalue=1.6e-05);Bac_surface_Ag(start=491, stop=813, evalue=1.1e-25);NB-ARC(start=914, stop=994, evalue=3.6e-10)
Brapa	Bra006452	U-box(start=83, stop=153, evalue=1.2e-14);HEAT_2(start=231, stop=316, evalue=0.64);TIR(start=651, stop=780, evalue=1.8e-39);NB-ARC(start=798, stop=1055, evalue=4.9e-29);LRR_3(start=1175, stop=1193, evalue=6.2e-06);LRR_8(start=1219, stop=1282, evalue=0.0001);LRR_4(start=1322, stop=1364, evalue=0.0056)
Brapa	Bra001175	TIR(start=19, stop=145, evalue=2.5e-33);NB-ARC(start=191, stop=454, evalue=4.3e-23);LRR_3(start=613, stop=631, evalue=2.5e-05);LRR_8(start=658, stop=714, evalue=0.0012);LRR_8(start=784, stop=841, evalue=4.4e-05);LRR_4(start=852, stop=900, evalue=0.0064);Sugar_tr(start=1186, stop=1335, evalue=8.5e-30)
Brapa	Bra013400	TIR(start=192, stop=316, evalue=5e-14);NB-ARC(start=367, stop=629, evalue=3e-26);LRR_3(start=771, stop=790, evalue=1.4e-07);LRR_4(start=793, stop=826, evalue=0.18);LRR_4(start=841, stop=880, evalue=0.18);LRR_4(start=885, stop=917, evalue=0.00032);LRR_4(start=1077, stop=1116, evalue=2.7e-05);zf-CCCH(start=1401, stop=1424, evalue=3e-05)
Brapa	Bra036791	TIR(start=4, stop=104, evalue=7.7e-12);NB-ARC(start=176, stop=426, evalue=2.1e-32);LRR_3(start=566, stop=585, evalue=1.6e-06);LRR_8(start=590, stop=644, evalue=0.27);LRR_4(start=655, stop=723, evalue=0.57);LRR_4(start=724, stop=760, evalue=1.6e-05);LRR_4(start=794, stop=827, evalue=4.3e-05);LRR_4(start=920, stop=961, evalue=0.00014);Malectin_like(start=1138, stop=1507, evalue=8.5e-60);SKG6(start=…
Brapa	Bra005270	Kelch_3(start=2, stop=51, evalue=9.1e-05);Kelch_3(start=56, stop=104, evalue=1.5e-09);Kelch_3(start=108, stop=153, evalue=3.3e-07);Kelch_4(start=183, stop=212, evalue=0.0021);NB-ARC(start=221, stop=331, evalue=9.9e-34);LRR_8(start=484, stop=536, evalue=0.062);LRR_4(start=736, stop=768, evalue=0.006)
Brapa	Bra023648	TIR(start=18, stop=147, evalue=2.6e-41);NB-ARC(start=190, stop=444, evalue=3.9e-20);C1_2(start=525, stop=553, evalue=0.0029);C1_3(start=609, stop=638, evalue=7.6e-09);C1_2(start=670, stop=701, evalue=0.00076);C1_2(start=784, stop=813, evalue=7.6e-07)
Brapa	Bra023631	PGAP1(start=111, stop=160, evalue=2e-05);TIR(start=279, stop=407, evalue=2e-36);NB-ARC(start=455, stop=704, evalue=2.8e-44);LRR_3(start=856, stop=875, evalue=0.43);LRR_4(start=901, stop=942, evalue=1.1e-05);LRR_8(start=972, stop=1028, evalue=1.3e-06);LRR_8(start=1085, stop=1146, evalue=2.9e-09);LRR_4(start=1210, stop=1248, evalue=5.9e-05)
Brapa	Bra018448	NB-ARC(start=166, stop=452, evalue=1e-88);LRR_4(start=602, stop=632, evalue=0.82);DUF239(start=800, stop=965, evalue=1e-43)
Brapa	Bra037448	RPW8(start=5, stop=87, evalue=0.03);NB-ARC(start=153, stop=391, evalue=4e-68);FAM165(start=569, stop=598, evalue=0.1);Pkinase(start=653, stop=780, evalue=9.2e-12)
Brapa	Bra000758	Calmodulin_bind(start=68, stop=357, evalue=9.5e-77);NB-ARC(start=561, stop=771, evalue=1e-19);LRR_3(start=965, stop=984, evalue=0.002);LRR_8(start=1014, stop=1070, evalue=3.9e-05);LRR_4(start=1104, stop=1138, evalue=0.00043);LRR_4(start=1176, stop=1214, evalue=4.8e-05)
Brapa	Bra029432	Calmodulin_bind(start=7, stop=142, evalue=1.6e-38);VQ(start=212, stop=234, evalue=3.4e-06);VQ(start=271, stop=280, evalue=0.53);NB-ARC(start=470, stop=733, evalue=3.1e-27);LRR_3(start=877, stop=896, evalue=3e-06);LRR_8(start=923, stop=979, evalue=0.00044);LRR_8(start=990, stop=1047, evalue=3.7e-06);LRR_4(start=1062, stop=1088, evalue=0.00078)
Brapa	Bra012420	tRNA-synt_1(start=89, stop=711, evalue=1.2e-189);Anticodon_1(start=757, stop=903, evalue=3.4e-39);NB-ARC(start=1028, stop=1107, evalue=5.9e-05)
Brapa	Bra010551	DUF761(start=78, stop=96, evalue=0.009);TIR(start=152, stop=223, evalue=1.9e-10);NB-ARC(start=275, stop=531, evalue=3.8e-33);LRR_3(start=685, stop=704, evalue=1.1e-06);LRR_4(start=732, stop=770, evalue=0.023);LRR_4(start=841, stop=881, evalue=0.46);LRR_4(start=884, stop=905, evalue=0.82);U-box(start=1488, stop=1556, evalue=1.1e-15)
Brapa	Bra004192	TIR(start=16, stop=145, evalue=2.8e-39);NB-ARC(start=192, stop=454, evalue=9.1e-26);LRR_3(start=612, stop=629, evalue=2.7e-06);LRR_8(start=656, stop=713, evalue=3.9e-05);LRR_8(start=777, stop=834, evalue=6.9e-05);LRR_4(start=845, stop=877, evalue=0.34);WEMBL(start=1206, stop=1293, evalue=2.2e-07);WEMBL(start=1302, stop=1689, evalue=5.4e-34)
Brapa	Bra027791	TIR(start=18, stop=148, evalue=6e-39);NB-ARC(start=195, stop=456, evalue=1.7e-32);LRR_3(start=608, stop=627, evalue=3e-07);WD40(start=636, stop=670, evalue=3.1e-10)
Brapa	Bra003863	TIR(start=37, stop=167, evalue=1.8e-31);NB-ARC(start=206, stop=364, evalue=2.6e-12);RHD3(start=465, stop=1187, evalue=2.6e-301)
Brapa	Bra023646	TIR(start=45, stop=174, evalue=2.5e-39);NB-ARC(start=217, stop=464, evalue=1.2e-24);MIF4G(start=830, stop=1024, evalue=7.6e-13);MA3(start=1113, stop=1213, evalue=3e-21)
Cgrandiflora	Cagra.22718s0002.1.p	VQ(start=61, stop=85, evalue=5.5e-09);WRKY(start=247, stop=305, evalue=1.7e-21);TIR(start=411, stop=463, evalue=0.053);NB-ARC(start=528, stop=787, evalue=5.2e-24);LRR_3(start=930, stop=949, evalue=5.4e-05);LRR_4(start=952, stop=991, evalue=0.0028);LRR_8(start=1001, stop=1034, evalue=0.059);LRR_4(start=1068, stop=1109, evalue=8.7e-06);LRR_4(start=1115, stop=1142, evalue=9e-05)
Cgrandiflora	Cagra.1562s0042.2.p	TIR(start=8, stop=98, evalue=2.6e-07);NB-ARC(start=158, stop=413, evalue=7.9e-36);LRR_3(start=570, stop=589, evalue=5.5e-08);LRR_4(start=616, stop=656, evalue=0.016);LRR_4(start=725, stop=757, evalue=0.2);WRKY(start=1206, stop=1262, evalue=9.8e-25)
Cgrandiflora	Cagra.1562s0042.1.p	TIR(start=8, stop=98, evalue=2.6e-07);NB-ARC(start=158, stop=413, evalue=8e-36);LRR_3(start=570, stop=589, evalue=5.5e-08);LRR_4(start=616, stop=656, evalue=0.016);LRR_4(start=725, stop=757, evalue=0.2);WRKY(start=1207, stop=1263, evalue=9.8e-25)
Crubella	Carubv10025744m	TIR(start=8, stop=94, evalue=7e-07);NB-ARC(start=158, stop=413, evalue=1e-36);LRR_3(start=570, stop=589, evalue=5.1e-09);LRR_4(start=616, stop=657, evalue=0.0087);LRR_8(start=728, stop=778, evalue=0.17);WRKY(start=1206, stop=1262, evalue=5.7e-24)
Crubella	Carubv10019685m	TIR(start=13, stop=143, evalue=9.3e-31);NB-ARC(start=190, stop=350, evalue=4.2e-13);RHD3(start=423, stop=1163, evalue=0)
Crubella	Carubv10016462m	cobW(start=92, stop=137, evalue=0.69);NB-ARC(start=157, stop=371, evalue=1.2e-59);DUF761(start=429, stop=450, evalue=8.4e-08)
Crubella	Carubv10007493m	HMA(start=52, stop=93, evalue=0.0047);DUF640(start=224, stop=264, evalue=1.1e-10);TIR(start=286, stop=402, evalue=3e-16);NB-ARC(start=470, stop=704, evalue=4.4e-23);LRR_3(start=845, stop=864, evalue=4.4e-08);LRR_8(start=868, stop=924, evalue=0.0044)
Crubella	Carubv10000171m	VQ(start=61, stop=85, evalue=4.1e-09);NB-ARC(start=243, stop=502, evalue=2.1e-24);LRR_3(start=645, stop=664, evalue=4e-05);LRR_8(start=668, stop=724, evalue=0.00011);LRR_1(start=738, stop=755, evalue=0.65);LRR_8(start=782, stop=841, evalue=5e-07)
Crubella	Carubv10025742m	TIR_2(start=22, stop=109, evalue=0.0014);NB-ARC(start=157, stop=418, evalue=1.2e-35);LRR_3(start=575, stop=594, evalue=7.2e-08);LRR_4(start=621, stop=658, evalue=0.079);LRR_4(start=728, stop=764, evalue=0.19);LRR_4(start=789, stop=820, evalue=0.22);NB-ARC(start=1087, stop=1129, evalue=0.59);WRKY(start=1215, stop=1275, evalue=6.3e-25)
Csativus	Cucsa.255440.1	DnaA_N(start=15, stop=68, evalue=0.16);NB-ARC(start=116, stop=162, evalue=0.19);DUF761(start=167, stop=200, evalue=1.5e-11)
CsubellipsoideaC169	47104	PhyH(start=234, stop=297, evalue=0.00026);NB-ARC(start=591, stop=663, evalue=0.00027);HTH_20(start=833, stop=877, evalue=0.0095);TPR_12(start=1015, stop=1051, evalue=0.0015);TPR_12(start=1077, stop=1133, evalue=8.3e-10);TPR_10(start=1136, stop=1176, evalue=4.7e-11);TPR_10(start=1231, stop=1268, evalue=4.5e-06)
Egrandis	Eucgr.I02496.1	NB-ARC(start=160, stop=420, evalue=2.7e-55);LRR_4(start=548, stop=588, evalue=0.022);LRR_8(start=593, stop=648, evalue=1.5e-05);LRR_8(start=859, stop=896, evalue=0.42);Cyclin_N(start=1070, stop=1194, evalue=9.8e-27);Cyclin_C(start=1197, stop=1313, evalue=1.4e-34)
Egrandis	Eucgr.E03806.1	APG17(start=28, stop=161, evalue=7.3e-05);NB-ARC(start=175, stop=453, evalue=1.3e-71);LRR_8(start=602, stop=656, evalue=9.8e-05);LRR_4(start=793, stop=826, evalue=0.012)
Egrandis	Eucgr.F00886.1	zf-BED(start=6, stop=40, evalue=4.3e-06);NB-ARC(start=513, stop=783, evalue=3.4e-55);LRR_8(start=877, stop=936, evalue=1.3e-08);LRR_8(start=949, stop=1004, evalue=6.1e-05)
Egrandis	Eucgr.F01690.2	NB-ARC(start=89, stop=299, evalue=6.9e-37);Jacalin(start=329, stop=458, evalue=1.2e-32);Jacalin(start=478, stop=606, evalue=3.4e-28);Jacalin(start=625, stop=747, evalue=3.5e-28);Jacalin(start=790, stop=925, evalue=4.2e-24);Jacalin(start=945, stop=1074, evalue=1.2e-30)
Egrandis	Eucgr.I02520.3	TIR(start=28, stop=164, evalue=6.9e-29);NB-ARC(start=225, stop=434, evalue=7.4e-28);Jacalin(start=456, stop=585, evalue=5.6e-30);Jacalin(start=606, stop=734, evalue=3.1e-28);Jacalin(start=764, stop=878, evalue=7.6e-16);Jacalin(start=899, stop=953, evalue=0.0035)
Egrandis	Eucgr.E03801.1	APG17(start=22, stop=161, evalue=0.00079);NB-ARC(start=175, stop=451, evalue=9.5e-71);LRR_8(start=604, stop=658, evalue=8.2e-05);LRR_4(start=762, stop=797, evalue=0.015)
Egrandis	Eucgr.C01912.1	PTEN_C2(start=8, stop=56, evalue=5.2e-09);TIR(start=158, stop=288, evalue=1.4e-28);NB-ARC(start=300, stop=477, evalue=5.4e-33)
Egrandis	Eucgr.I02547.1	TIR(start=24, stop=156, evalue=2.6e-27);NB-ARC(start=207, stop=424, evalue=2e-30);Jacalin(start=449, stop=566, evalue=3.1e-25);Jacalin(start=584, stop=708, evalue=1e-28);Jacalin(start=728, stop=853, evalue=9e-31);Jacalin(start=871, stop=1000, evalue=8e-34)
Egrandis	Eucgr.I02558.2	TIR(start=24, stop=156, evalue=3.5e-28);NB-ARC(start=207, stop=423, evalue=3e-31);Jacalin(start=452, stop=580, evalue=2.6e-32);Jacalin(start=598, stop=722, evalue=4.2e-29);Jacalin(start=740, stop=782, evalue=0.00015)
Egrandis	Eucgr.I02520.2	TIR(start=28, stop=164, evalue=1e-28);NB-ARC(start=225, stop=434, evalue=1.1e-27);Jacalin(start=456, stop=585, evalue=8e-30);Jacalin(start=606, stop=734, evalue=4.5e-28);Jacalin(start=764, stop=878, evalue=1.1e-15);Jacalin(start=899, stop=1038, evalue=3.2e-25);Jacalin(start=1061, stop=1152, evalue=3e-20);Jacalin(start=1171, stop=1306, evalue=6e-21)
Egrandis	Eucgr.I02558.1	TIR(start=24, stop=156, evalue=5.2e-28);NB-ARC(start=207, stop=423, evalue=4.8e-31);Jacalin(start=452, stop=580, evalue=3.8e-32);Jacalin(start=598, stop=722, evalue=6.2e-29);Jacalin(start=740, stop=866, evalue=4.4e-33);Jacalin(start=884, stop=1013, evalue=3.6e-32)
Egrandis	Eucgr.I02520.1	TIR(start=28, stop=164, evalue=1e-28);NB-ARC(start=225, stop=434, evalue=1.2e-27);Jacalin(start=456, stop=585, evalue=8.3e-30);Jacalin(start=606, stop=734, evalue=4.6e-28);Jacalin(start=764, stop=878, evalue=1.1e-15);Jacalin(start=899, stop=1038, evalue=3.4e-25);Jacalin(start=1056, stop=1191, evalue=6.9e-29);Jacalin(start=1210, stop=1345, evalue=6.3e-21)
Egrandis	Eucgr.H02157.1	TIR(start=17, stop=148, evalue=2.7e-34);NB-ARC(start=208, stop=464, evalue=1.3e-33);Myb_DNA-binding(start=671, stop=715, evalue=2.7e-13)
Egrandis	Eucgr.E00958.1	NB-ARC(start=162, stop=424, evalue=3e-67);Ycf1(start=485, stop=526, evalue=1.6e-19)
Egrandis	Eucgr.F01690.1	NB-ARC(start=89, stop=299, evalue=7.7e-37);Jacalin(start=329, stop=458, evalue=1.3e-32);Jacalin(start=478, stop=606, evalue=3.8e-28);Jacalin(start=625, stop=747, evalue=3.9e-28);Jacalin(start=790, stop=925, evalue=4.6e-24);Jacalin(start=945, stop=1074, evalue=1.3e-30);Jacalin(start=1093, stop=1235, evalue=1.7e-15)
Esalsugineum	Thhalv10027276m	DUF640(start=124, stop=169, evalue=2e-07);TIR(start=208, stop=299, evalue=8e-08);NB-ARC(start=524, stop=785, evalue=1.2e-20);LRR_3(start=927, stop=946, evalue=1.3e-07);LRR_8(start=973, stop=1029, evalue=0.0023);LRR_4(start=1040, stop=1074, evalue=3.1e-06)
Esalsugineum	Thhalv10028393m	Calmodulin_bind(start=2, stop=153, evalue=9.3e-44);VQ(start=195, stop=213, evalue=9e-07);NB-ARC(start=368, stop=631, evalue=5.8e-23);LRR_3(start=775, stop=794, evalue=2e-05);LRR_8(start=804, stop=860, evalue=0.0058);LRR_1(start=874, stop=891, evalue=0.72);LRR_8(start=919, stop=974, evalue=4.6e-05)
Fvesca	mrna01295.1-v1.0-hybrid	TIR(start=25, stop=153, evalue=1.5e-30);NB-ARC(start=222, stop=346, evalue=5.4e-09);PPR_2(start=691, stop=739, evalue=9.1e-12);PPR_2(start=796, stop=843, evalue=1.9e-10);PPR_2(start=867, stop=912, evalue=1.2e-08);PPR_2(start=937, stop=981, evalue=3.2e-15);PPR(start=1076, stop=1104, evalue=0.048);PPR(start=1115, stop=1140, evalue=0.00034)
Fvesca	mrna07527.1-v1.0-hybrid	TIR(start=21, stop=145, evalue=9.6e-30);NB-ARC(start=209, stop=250, evalue=2e-05);NB-ARC(start=252, stop=411, evalue=2.7e-13);U-box(start=471, stop=533, evalue=4.7e-12);Arm(start=560, stop=597, evalue=3.9e-06);Arm(start=600, stop=637, evalue=0.0086)
Fvesca	mrna27072.1-v1.0-hybrid	PPR_2(start=185, stop=231, evalue=2.2e-07);PPR_2(start=323, stop=371, evalue=5.9e-10);PPR_2(start=430, stop=475, evalue=3.5e-09);NB-ARC(start=635, stop=676, evalue=1.7e-05);LRR_4(start=721, stop=746, evalue=0.00034)
Fvesca	mrna27595.1-v1.0-hybrid	NB-ARC(start=170, stop=366, evalue=1.4e-46);B3(start=430, stop=512, evalue=8.1e-15);Tim54(start=580, stop=705, evalue=0.0076)
Fvesca	mrna03305.1-v1.0-hybrid	DisA-linker(start=28, stop=90, evalue=0.071);NB-ARC(start=171, stop=447, evalue=7.2e-65);LRR_8(start=515, stop=576, evalue=1.2e-09);LRR_8(start=611, stop=667, evalue=3.4e-07);LRR_4(start=775, stop=805, evalue=0.35);Glyco_transf_8(start=1225, stop=1517, evalue=6.5e-68)
Fvesca	mrna15711.1-v1.0-hybrid	PPR_2(start=97, stop=140, evalue=0.042);PPR_2(start=164, stop=219, evalue=5.7e-08);PPR_2(start=240, stop=289, evalue=2.5e-15);PPR_2(start=345, stop=394, evalue=4.4e-11);PPR(start=418, stop=448, evalue=0.0012);PPR_2(start=450, stop=497, evalue=8.1e-11);PPR_2(start=520, stop=569, evalue=2.5e-17);PPR_2(start=598, stop=639, evalue=5.8e-15);PPR_2(start=709, stop=752, evalue=7.5e-05);Skp1(start=880, st…
Fvesca	mrna13099.1-v1.0-hybrid	NB-ARC(start=163, stop=410, evalue=1e-46);LRR_8(start=544, stop=587, evalue=0.001);LRR_8(start=601, stop=659, evalue=0.0002);VLPT(start=881, stop=897, evalue=0.021);LRR_8(start=933, stop=996, evalue=0.053);Trehalose_PPase(start=1319, stop=1475, evalue=1.1e-38)
Fvesca	mrna15980.1-v1.0-hybrid	NB-ARC(start=158, stop=356, evalue=9.3e-33);DAGK_cat(start=450, stop=513, evalue=2.8e-05)
Fvesca	mrna24108.1-v1.0-hybrid	RPW8(start=49, stop=191, evalue=1.1e-15);NB-ARC(start=280, stop=531, evalue=3e-32);LRR_4(start=683, stop=709, evalue=0.64);LRR_4(start=744, stop=784, evalue=0.0009);LRR_8(start=793, stop=850, evalue=0.00098);Pkinase_Tyr(start=1103, stop=1245, evalue=2.5e-20);Pkinase(start=1272, stop=1464, evalue=2.7e-12)
Fvesca	mrna19978.1-v1.0-hybrid	RPW8(start=8, stop=122, evalue=7.7e-14);NB-ARC(start=124, stop=202, evalue=5.6e-09);NB-ARC(start=259, stop=363, evalue=1e-11);LRR_1(start=598, stop=618, evalue=0.99);zf-RING_2(start=741, stop=784, evalue=3e-16)
Fvesca	mrna09518.1-v1.0-hybrid	TIR(start=23, stop=153, evalue=4.1e-32);NB-ARC(start=217, stop=470, evalue=1.2e-30);LRR_4(start=682, stop=719, evalue=1.1e-05);LRR_4(start=727, stop=757, evalue=0.14);DUF4283(start=1125, stop=1206, evalue=2.9e-14);zf-CCHC_4(start=1233, stop=1268, evalue=2.7e-06)
Fvesca	mrna26510.1-v1.0-hybrid	Nop52(start=29, stop=99, evalue=5.7e-19);VQ(start=141, stop=165, evalue=4.1e-07);NB-ARC(start=219, stop=260, evalue=1.9e-05);LRR_8(start=393, stop=447, evalue=6.1e-09)
Fvesca	mrna02777.1-v1.0-hybrid	Myb_DNA-bind_3(start=16, stop=102, evalue=9.6e-06);NB-ARC(start=133, stop=242, evalue=1.3e-14)
Fvesca	mrna03578.1-v1.0-hybrid	NB-ARC(start=323, stop=365, evalue=2.2e-07);LRR_4(start=499, stop=536, evalue=9.7e-07);LRR_4(start=544, stop=574, evalue=0.26);LRR_4(start=782, stop=815, evalue=0.11);PP2C(start=904, stop=1206, evalue=3.3e-61)
Fvesca	mrna12900.1-v1.0-hybrid	NB-ARC(start=180, stop=461, evalue=3.1e-68);LRR_4(start=583, stop=617, evalue=9.2e-05);LRR_4(start=627, stop=657, evalue=0.0054);LRR_4(start=674, stop=713, evalue=0.0016);LRR_8(start=769, stop=824, evalue=0.068);Ion_trans(start=879, stop=1106, evalue=1.5e-07);cNMP_binding(start=1235, stop=1325, evalue=1.3e-08)
Fvesca	mrna03060.1-v1.0-hybrid	NB-ARC(start=172, stop=470, evalue=3.4e-73);LRR_8(start=622, stop=677, evalue=0.00058);LRR_8(start=769, stop=822, evalue=0.055);RVT_3(start=1022, stop=1103, evalue=1.3e-14)
Fvesca	mrna19405.1-v1.0-hybrid	Sec1(start=45, stop=543, evalue=1.2e-89);NB-ARC(start=743, stop=1020, evalue=9.1e-62);LRR_8(start=1359, stop=1419, evalue=0.00051);LRR_4(start=1455, stop=1496, evalue=0.39)
Fvesca	mrna20118.1-v1.0-hybrid	Ribosomal_L18e(start=20, stop=144, evalue=6.5e-34);DUF730(start=184, stop=219, evalue=0.17);NB-ARC(start=328, stop=524, evalue=4.6e-51);NB-ARC(start=736, stop=787, evalue=3.3e-06)
Fvesca	mrna24443.1-v1.0-hybrid	TIR(start=79, stop=210, evalue=6.8e-31);NB-ARC(start=263, stop=329, evalue=6.3e-05);Pkinase(start=507, stop=743, evalue=5.4e-58)
Fvesca	mrna24089.1-v1.0-hybrid	RPW8(start=4, stop=142, evalue=2.8e-27);NB-ARC(start=177, stop=228, evalue=8.1e-06);NB-ARC(start=245, stop=373, evalue=1.8e-12);LRR_4(start=662, stop=701, evalue=0.00097);RNase_H(start=816, stop=856, evalue=0.59);Peptidase_C48(start=955, stop=1144, evalue=6.4e-28)
Gmax	Glyma.09G161400.1.p	TIR(start=14, stop=146, evalue=9.6e-35);NB-ARC(start=195, stop=454, evalue=6.4e-50);LRR_8(start=631, stop=687, evalue=0.31);LRR_8(start=699, stop=755, evalue=0.062);LRR_4(start=826, stop=863, evalue=0.0088);zf-RVT(start=1059, stop=1130, evalue=3.9e-05);RVT_3(start=1283, stop=1369, evalue=3.5e-12)
Gmax	Glyma.18G281700.1.p	zf-BED(start=17, stop=63, evalue=0.00012);Peptidase_C48(start=114, stop=324, evalue=8e-33);NB-ARC(start=461, stop=729, evalue=2.4e-48);LRR_8(start=805, stop=861, evalue=1.7e-10);LRR_8(start=876, stop=931, evalue=2.9e-07)
Gmax	Glyma.12G236500.5.p	zf-BED(start=9, stop=57, evalue=8.8e-06);ATG16(start=129, stop=190, evalue=0.2);NB-ARC(start=230, stop=507, evalue=6e-47);LRR_8(start=588, stop=645, evalue=8.6e-12);LRR_8(start=683, stop=738, evalue=1.2e-07);LRR_4(start=919, stop=955, evalue=0.9)
Gmax	Glyma.18G280300.2.p	zf-BED(start=17, stop=62, evalue=0.013);Peptidase_C48(start=145, stop=339, evalue=2.5e-32);NB-ARC(start=495, stop=755, evalue=2.5e-52);LRR_8(start=835, stop=891, evalue=6.7e-11);LRR_8(start=906, stop=961, evalue=5.5e-07);LRR_4(start=1161, stop=1200, evalue=0.11)
Gmax	Glyma.08G301200.1.p	TIR(start=18, stop=150, evalue=2.5e-32);NB-ARC(start=198, stop=453, evalue=4.7e-40);LRR_4(start=555, stop=573, evalue=0.53);LRR_5(start=628, stop=711, evalue=0.36);LRR_8(start=722, stop=774, evalue=0.00047);LRR_4(start=817, stop=856, evalue=0.013);zf-RVT(start=1100, stop=1161, evalue=8.3e-10)
Gmax	Glyma.08G123500.4.p	PLD_C(start=51, stop=87, evalue=0.033);NB-ARC(start=244, stop=369, evalue=9.9e-10);LRR_8(start=528, stop=588, evalue=1e-10);LRR_4(start=600, stop=631, evalue=0.00055);Pkinase_Tyr(start=1063, stop=1340, evalue=5.8e-41)
Gmax	Glyma.12G236500.1.p	zf-BED(start=9, stop=57, evalue=8.9e-06);ATG16(start=132, stop=193, evalue=0.2);NB-ARC(start=233, stop=510, evalue=6.1e-47);LRR_8(start=591, stop=648, evalue=8.6e-12);LRR_8(start=686, stop=741, evalue=1.2e-07);LRR_4(start=922, stop=958, evalue=0.91)
Gmax	Glyma.18G281500.1.p	zf-BED(start=19, stop=63, evalue=0.00085);Peptidase_C48(start=121, stop=318, evalue=4.2e-34);NB-ARC(start=470, stop=741, evalue=3.7e-46);LRR_8(start=828, stop=885, evalue=9e-12);LRR_8(start=899, stop=954, evalue=8e-08);LRR_4(start=1156, stop=1195, evalue=0.0053)
Gmax	Glyma.08G123500.1.p	PLD_C(start=51, stop=87, evalue=0.033);NB-ARC(start=244, stop=369, evalue=9.9e-10);LRR_8(start=528, stop=588, evalue=1e-10);LRR_4(start=600, stop=631, evalue=0.00055);Pkinase_Tyr(start=1063, stop=1340, evalue=5.8e-41)
Gmax	Glyma.18G280300.1.p	zf-BED(start=17, stop=62, evalue=0.013);Peptidase_C48(start=145, stop=339, evalue=2.5e-32);NB-ARC(start=495, stop=755, evalue=2.5e-52);LRR_8(start=835, stop=891, evalue=6.7e-11);LRR_8(start=906, stop=961, evalue=5.5e-07);LRR_4(start=1161, stop=1200, evalue=0.11)
Gmax	Glyma.18G281600.1.p	Ribosomal_L37ae(start=1, stop=19, evalue=0.16);Peptidase_C48(start=86, stop=281, evalue=8.4e-33);NB-ARC(start=434, stop=707, evalue=1.9e-50);LRR_8(start=781, stop=837, evalue=3.2e-11);LRR_8(start=852, stop=907, evalue=3e-07);LRR_8(start=1110, stop=1172, evalue=0.14)
Gmax	Glyma.16G214300.1.p	TIR(start=50, stop=175, evalue=3e-31);NB-ARC(start=221, stop=462, evalue=1.8e-42);BSP(start=466, stop=662, evalue=3.5e-74)
Gmax	Glyma.16G214200.1.p	TIR(start=14, stop=145, evalue=1.6e-34);NB-ARC(start=194, stop=414, evalue=1.4e-39);BSP(start=437, stop=633, evalue=3.1e-72)
Gmax	Glyma.08G123500.3.p	PLD_C(start=51, stop=87, evalue=0.033);NB-ARC(start=244, stop=369, evalue=9.9e-10);LRR_8(start=528, stop=588, evalue=1e-10);LRR_4(start=600, stop=631, evalue=0.00055);Pkinase_Tyr(start=1063, stop=1340, evalue=5.8e-41)
Gmax	Glyma.05G165800.4.p	TIR(start=16, stop=142, evalue=4.3e-23);NB-ARC(start=386, stop=574, evalue=4.7e-07);LRR_8(start=733, stop=793, evalue=2.7e-11);LRR_4(start=805, stop=836, evalue=0.0053);WRKY(start=1272, stop=1332, evalue=5.6e-20)
Gmax	Glyma.05G165800.3.p	TIR(start=16, stop=142, evalue=4.2e-23);NB-ARC(start=386, stop=574, evalue=4.6e-07);LRR_8(start=733, stop=793, evalue=2.7e-11);LRR_4(start=805, stop=836, evalue=0.0053);WRKY(start=1276, stop=1332, evalue=2.7e-14)
Gmax	Glyma.19G085600.1.p	Syntaxin-6_N(start=59, stop=134, evalue=0.72);NB-ARC(start=157, stop=445, evalue=3.1e-71);LRR_8(start=588, stop=642, evalue=0.00028);LRR_8(start=760, stop=817, evalue=1.3e-05);DUF4219(start=830, stop=852, evalue=1.5e-08)
Gmax	Glyma.05G165800.2.p	TIR(start=16, stop=142, evalue=4.3e-23);NB-ARC(start=386, stop=574, evalue=4.7e-07);LRR_8(start=733, stop=793, evalue=2.7e-11);LRR_4(start=805, stop=836, evalue=0.0053);WRKY(start=1276, stop=1336, evalue=5.6e-20)
Gmax	Glyma.12G236500.6.p	zf-BED(start=9, stop=57, evalue=8.9e-06);ATG16(start=132, stop=193, evalue=0.2);NB-ARC(start=233, stop=510, evalue=6.1e-47);LRR_8(start=591, stop=648, evalue=8.6e-12);LRR_8(start=686, stop=741, evalue=1.2e-07);LRR_4(start=922, stop=958, evalue=0.91)
Gmax	Glyma.18G234500.1.p	NB-ARC(start=47, stop=94, evalue=4.8e-08);LRR_8(start=164, stop=223, evalue=6.9e-07);GTP_EFTU(start=256, stop=355, evalue=1.4e-22);EFG_C(start=482, stop=567, evalue=5.1e-21);LepA_C(start=603, stop=655, evalue=8.1e-24)
Gmax	Glyma.08G123500.2.p	PLD_C(start=51, stop=87, evalue=0.033);NB-ARC(start=244, stop=369, evalue=9.9e-10);LRR_8(start=528, stop=588, evalue=1e-10);LRR_4(start=600, stop=631, evalue=0.00055);Pkinase_Tyr(start=1063, stop=1340, evalue=5.8e-41)
Gmax	Glyma.12G236500.4.p	zf-BED(start=9, stop=57, evalue=8.8e-06);ATG16(start=129, stop=190, evalue=0.2);NB-ARC(start=230, stop=507, evalue=6e-47);LRR_8(start=588, stop=645, evalue=8.6e-12);LRR_8(start=683, stop=738, evalue=1.2e-07);LRR_4(start=919, stop=955, evalue=0.9)
Gmax	Glyma.05G165800.1.p	TIR(start=16, stop=142, evalue=4.3e-23);NB-ARC(start=386, stop=574, evalue=4.7e-07);LRR_8(start=733, stop=793, evalue=2.7e-11);LRR_4(start=805, stop=836, evalue=0.0054);WRKY(start=1276, stop=1336, evalue=5.6e-20)
Gmax	Glyma.06G261400.1.p	B_lectin(start=27, stop=114, evalue=3e-23);S_locus_glycop(start=140, stop=251, evalue=1.5e-25);PAN_2(start=265, stop=319, evalue=3.5e-18);TIR(start=447, stop=579, evalue=8e-34);NB-ARC(start=640, stop=891, evalue=9.7e-40);LRR_3(start=1047, stop=1066, evalue=2.7e-06);LRR_4(start=1094, stop=1127, evalue=0.24);LRR_8(start=1141, stop=1197, evalue=0.0067);LRR_4(start=1277, stop=1317, evalue=1.3e-06)
Gmax	Glyma.03G047400.1.p	RVT_2(start=1, stop=57, evalue=5.9e-14);NB-ARC(start=102, stop=213, evalue=8.5e-15);Phage_rep_org_N(start=217, stop=253, evalue=0.15);LRR_8(start=373, stop=430, evalue=1e-06)
Graimondii	Gorai.010G229500.1	Arch_ATPase(start=139, stop=216, evalue=0.00028);NB-ARC(start=240, stop=392, evalue=5.9e-36)
Graimondii	Gorai.008G065600.1	RPW8(start=4, stop=81, evalue=0.063);NB-ARC(start=166, stop=449, evalue=1.6e-87);LRR_4(start=588, stop=622, evalue=2.1e-05);LRR_1(start=636, stop=658, evalue=0.22);Thioredoxin(start=970, stop=1053, evalue=4.5e-05)
Graimondii	Gorai.007G356800.1	AAA_22(start=163, stop=244, evalue=3.2e-05);NB-ARC(start=246, stop=362, evalue=2.2e-17);LRR_8(start=488, stop=527, evalue=0.14);LRR_8(start=541, stop=597, evalue=2.3e-07);LRR_8(start=788, stop=823, evalue=0.087);zf-RVT(start=1457, stop=1526, evalue=7.9e-11)
Graimondii	Gorai.007G356800.2	AAA_22(start=163, stop=244, evalue=3.2e-05);NB-ARC(start=246, stop=362, evalue=2.2e-17);LRR_8(start=488, stop=527, evalue=0.14);LRR_8(start=541, stop=597, evalue=2.3e-07);LRR_8(start=788, stop=823, evalue=0.087);zf-RVT(start=1457, stop=1526, evalue=7.9e-11)
Graimondii	Gorai.005G161200.2	NB-ARC(start=53, stop=83, evalue=0.03);PRK(start=108, stop=225, evalue=1e-07);PRK(start=519, stop=684, evalue=2.8e-16)
Graimondii	Gorai.005G161200.1	NB-ARC(start=53, stop=83, evalue=0.044);PRK(start=108, stop=225, evalue=1.7e-07);PRK(start=517, stop=684, evalue=1.2e-16)
Graimondii	Gorai.005G161200.3	NB-ARC(start=53, stop=83, evalue=0.025);PRK(start=108, stop=225, evalue=7.8e-08);AAA_17(start=519, stop=569, evalue=1e-06)
Hvulgare	AK370605	Glutaredoxin(start=44, stop=91, evalue=0.0038);NB-ARC(start=393, stop=672, evalue=2.7e-55);Kelch_6(start=1232, stop=1261, evalue=0.049);Kelch_6(start=1272, stop=1303, evalue=0.025);Kelch_1(start=1312, stop=1359, evalue=1.3e-11);Kelch_1(start=1361, stop=1409, evalue=1.4e-05)
Hvulgare	AK371208	NB-ARC(start=2, stop=267, evalue=1.6e-51);Pkinase(start=943, stop=1079, evalue=1.3e-14)
Hvulgare	MLOC_73797.2	NB-ARC(start=177, stop=451, evalue=4.1e-46);AvrRpt-cleavage(start=1167, stop=1202, evalue=2.8e-15)
Hvulgare	AK364839	Glutaredoxin(start=46, stop=93, evalue=0.0009);NB-ARC(start=385, stop=487, evalue=2.1e-17)
Hvulgare	MLOC_5217.3	NB-ARC(start=2, stop=101, evalue=1.6e-18);LRR_8(start=271, stop=321, evalue=0.003);LRR_8(start=523, stop=575, evalue=0.0011);DDE_4(start=835, stop=984, evalue=1.3e-15)
Hvulgare	AK369515	Pkinase(start=63, stop=323, evalue=5.1e-32);NB-ARC(start=590, stop=734, evalue=1.5e-17);NB-ARC(start=766, stop=819, evalue=3.2e-08);LRR_8(start=1128, stop=1183, evalue=0.13)
Hvulgare	MLOC_11485.1	NB-ARC(start=2, stop=97, evalue=2.2e-18);LRR_8(start=168, stop=221, evalue=0.083);Jacalin(start=520, stop=653, evalue=1.8e-20);Jacalin(start=691, stop=816, evalue=1.8e-19)
Hvulgare	MLOC_13441.2	Pkinase(start=41, stop=301, evalue=1.7e-48);NB-ARC(start=487, stop=563, evalue=3.5e-11);LRR_8(start=703, stop=754, evalue=3.9e-06);LRR_8(start=857, stop=916, evalue=0.54)
Hvulgare	MLOC_4798.7	Pkinase(start=40, stop=306, evalue=1.3e-49);NB-ARC(start=424, stop=704, evalue=8.7e-58);LRR_4(start=802, stop=840, evalue=0.00071);LRR_8(start=848, stop=902, evalue=1.6e-08);DUF3287(start=1126, stop=1163, evalue=0.031)
Hvulgare	MLOC_63489.1	NB-ARC(start=2, stop=191, evalue=4e-36);LRR_4(start=361, stop=388, evalue=0.29);Jacalin(start=662, stop=794, evalue=2e-24)
Hvulgare	AK369963	Glutaredoxin(start=47, stop=94, evalue=0.0019);NB-ARC(start=358, stop=637, evalue=7.6e-56);Kelch_6(start=1201, stop=1229, evalue=0.25);Kelch_6(start=1240, stop=1280, evalue=0.03);Kelch_1(start=1283, stop=1326, evalue=1.6e-09);Kelch_1(start=1328, stop=1375, evalue=8e-06)
Hvulgare	MLOC_4153.1	NB-ARC(start=181, stop=462, evalue=3.1e-36);LRR_8(start=628, stop=668, evalue=0.14);Thioredoxin(start=1013, stop=1094, evalue=1.2e-15)
Hvulgare	MLOC_64296.4	NB-ARC(start=105, stop=390, evalue=8.1e-53);LRR_8(start=526, stop=577, evalue=0.017);LRR_8(start=676, stop=714, evalue=0.16);PP2C(start=957, stop=1230, evalue=4e-36)
Hvulgare	MLOC_12653.2	NB-ARC(start=137, stop=375, evalue=4.4e-38);NB-ARC(start=402, stop=457, evalue=2.5e-05);LRR_8(start=605, stop=656, evalue=0.51);Exo70(start=1222, stop=1539, evalue=1.5e-25)
Hvulgare	MLOC_61599.4	NB-ARC(start=211, stop=482, evalue=2e-50);LRR_8(start=620, stop=671, evalue=0.0036);Pkinase_Tyr(start=1032, stop=1238, evalue=2.2e-44)
Hvulgare	MLOC_64708.1	NB-ARC(start=227, stop=497, evalue=1.5e-49);B3(start=1047, stop=1139, evalue=4e-19);B3(start=1158, stop=1251, evalue=6.3e-09)
Hvulgare	MLOC_64580.5	Pkinase(start=3, stop=117, evalue=1.6e-12);NB-ARC(start=370, stop=652, evalue=1.3e-55);YozD(start=656, stop=675, evalue=0.23);LRR_4(start=890, stop=930, evalue=0.69);DUF581(start=1258, stop=1296, evalue=6.6e-13)
Hvulgare	AK370199	NB-ARC(start=184, stop=445, evalue=1.2e-49);LRR_8(start=589, stop=644, evalue=0.38);Pkinase(start=971, stop=1250, evalue=8.5e-60)
Hvulgare	AK367690	zf-BED(start=122, stop=172, evalue=2.1e-14);NB-ARC(start=299, stop=581, evalue=3.9e-58)
Hvulgare	MLOC_10090.4	NB-ARC(start=309, stop=576, evalue=2.5e-67);FNIP(start=1414, stop=1451, evalue=0.12);FNIP(start=1460, stop=1497, evalue=0.00022)
Hvulgare	MLOC_16020.1	NB-ARC(start=2, stop=102, evalue=1.9e-20);LRR_8(start=269, stop=319, evalue=0.00051);LRR_4(start=530, stop=592, evalue=0.18);LRR_8(start=593, stop=630, evalue=0.54);DDE_4(start=847, stop=992, evalue=3.4e-19)
Hvulgare	MLOC_4541.1	NB-ARC(start=181, stop=484, evalue=1.2e-56);LRR_4(start=624, stop=659, evalue=7.1e-06);AUX_IAA(start=821, stop=923, evalue=3.8e-17)
Hvulgare	MLOC_74974.5	NB-ARC(start=183, stop=464, evalue=2.9e-59);LRR_8(start=606, stop=658, evalue=0.1);LRR_4(start=677, stop=704, evalue=0.55);WRKY(start=1077, stop=1136, evalue=1.7e-19);WRKY(start=1192, stop=1252, evalue=4.4e-21)
Hvulgare	MLOC_67608.3	NB-ARC(start=177, stop=473, evalue=9.9e-50);LRR_8(start=815, stop=870, evalue=0.039);zf-LSD1(start=1054, stop=1078, evalue=0.18);zf-LSD1(start=1093, stop=1117, evalue=1.5e-09)
Hvulgare	AK369350	NB-ARC(start=182, stop=461, evalue=5.1e-43);CG-1(start=952, stop=1069, evalue=9.5e-49)
Lusitatissimum	Lus10004115	Sec7_N(start=52, stop=187, evalue=1.1e-08);TIR(start=1137, stop=1237, evalue=2.1e-21);NB-ARC(start=1283, stop=1557, evalue=6.4e-50);LRR_4(start=1713, stop=1746, evalue=0.79);NB-ARC(start=1887, stop=1937, evalue=2.9e-05);LRR_4(start=2002, stop=2035, evalue=0.79);LRR_4(start=2184, stop=2214, evalue=0.71);LRR_4(start=2229, stop=2270, evalue=0.0047);LRR_8(start=2353, stop=2408, evalue=0.00012);LRR_8(…
Lusitatissimum	Lus10020534	TIR(start=32, stop=164, evalue=1.3e-27);NB-ARC(start=216, stop=486, evalue=4.3e-56);LRR_8(start=690, stop=743, evalue=7.4e-05);LRR_4(start=853, stop=874, evalue=1);IPK(start=1029, stop=1199, evalue=4.2e-29)
Lusitatissimum	Lus10008025	Aminotran_3(start=92, stop=411, evalue=2.3e-101);NB-ARC(start=476, stop=523, evalue=0.00034)
Lusitatissimum	Lus10014922	DUF3542(start=4, stop=79, evalue=5.2e-06);NB-ARC(start=177, stop=471, evalue=4.1e-79);LRR_4(start=606, stop=642, evalue=4.4e-07);LRR_4(start=779, stop=811, evalue=1)
Lusitatissimum	Lus10018444	DUF4408(start=40, stop=72, evalue=3.2e-14);DUF761(start=335, stop=370, evalue=2.8e-16);NB-ARC(start=399, stop=441, evalue=3.9e-07)
Lusitatissimum	Lus10035674	UPF0114(start=92, stop=226, evalue=1.3e-37);TIR(start=299, stop=427, evalue=2.4e-29);NB-ARC(start=478, stop=747, evalue=4.2e-51);LRR_4(start=908, stop=940, evalue=0.074);LRR_4(start=954, stop=981, evalue=0.051);LRR_4(start=1019, stop=1054, evalue=0.63);LRR_4(start=1092, stop=1122, evalue=0.91);LRR_4(start=1137, stop=1175, evalue=0.15);LRR_4(start=1328, stop=1361, evalue=0.00052);LRR_4(start=1375,…
Lusitatissimum	Lus10000423	ELYS(start=1, stop=120, evalue=7.4e-14);TIR(start=391, stop=524, evalue=6.4e-31);NB-ARC(start=571, stop=838, evalue=1e-57);LRR_8(start=994, stop=1049, evalue=0.0053);LRR_4(start=1369, stop=1402, evalue=0.036)
Lusitatissimum	Lus10010223	NB-ARC(start=13, stop=112, evalue=1e-08);LRR_8(start=238, stop=267, evalue=0.032);LRR_3(start=308, stop=325, evalue=0.023);LRR_8(start=355, stop=399, evalue=0.0067);LRR_8(start=544, stop=600, evalue=1.9e-05);LRR_4(start=635, stop=661, evalue=0.84);WI12(start=913, stop=1032, evalue=3.1e-38)
Lusitatissimum	Lus10019708	TIR(start=148, stop=289, evalue=3.9e-30);NB-ARC(start=340, stop=595, evalue=1.6e-36);LRR_3(start=784, stop=803, evalue=0.00014);LRR_8(start=807, stop=864, evalue=0.011);LRR_8(start=877, stop=934, evalue=3.9e-05);LRR_4(start=1054, stop=1095, evalue=1.8e-08);CBFB_NFYA(start=1475, stop=1531, evalue=3.5e-28)
Mdomestica	MDP0000287465	Hexapep(start=334, stop=356, evalue=0.045);Hexapep(start=366, stop=384, evalue=0.16);PPR(start=504, stop=527, evalue=0.044);PPR_2(start=534, stop=575, evalue=4.6e-06);PPR(start=603, stop=626, evalue=0.26);DYW_deaminase(start=645, stop=723, evalue=1.7e-09);NB-ARC(start=974, stop=1047, evalue=9e-11)
Mdomestica	MDP0000269833	TIR(start=105, stop=236, evalue=2.2e-32);NB-ARC(start=294, stop=413, evalue=1.1e-07);DUF3633(start=479, stop=632, evalue=6.7e-36)
Mdomestica	MDP0000258186	NB-ARC(start=174, stop=422, evalue=2.4e-29);GAT(start=441, stop=511, evalue=1.5e-10)
Mdomestica	MDP0000255887	Skp1_POZ(start=6, stop=64, evalue=6.4e-22);Skp1(start=78, stop=98, evalue=0.0062);Skp1(start=136, stop=189, evalue=4.9e-24);TIR(start=346, stop=399, evalue=1e-08);NB-ARC(start=472, stop=543, evalue=2.2e-06);NB-ARC(start=602, stop=663, evalue=0.0016);LRR_8(start=856, stop=913, evalue=0.00046);LRR_4(start=952, stop=983, evalue=2e-05);LRR_4(start=1015, stop=1044, evalue=0.4)
Mdomestica	MDP0000308010	NB-ARC(start=104, stop=169, evalue=6.5e-08);LRR_3(start=241, stop=260, evalue=4.4e-06);LRR_4(start=286, stop=320, evalue=0.00039);LRR_8(start=334, stop=391, evalue=3.5e-06);LRR_8(start=404, stop=445, evalue=0.11);Abhydro_lipase(start=495, stop=520, evalue=4.3e-05)
Mdomestica	MDP0000194077	TIR(start=128, stop=167, evalue=5.3e-06);TIR(start=171, stop=215, evalue=0.082);NB-ARC(start=277, stop=378, evalue=5.2e-16);NB-ARC(start=382, stop=440, evalue=0.031);LRR_3(start=583, stop=600, evalue=0.00046);LRR_8(start=604, stop=661, evalue=9.7e-05);LRR_8(start=699, stop=755, evalue=0.0062);LRR_1(start=842, stop=864, evalue=0.97);LRR_4(start=868, stop=909, evalue=2.8e-05);Ubiq_cyt_C_chap(start=…
Mdomestica	MDP0000136433	NB-ARC(start=79, stop=192, evalue=2.1e-15);NB-ARC(start=193, stop=264, evalue=1.7e-09);LRR_8(start=456, stop=514, evalue=0.00031);LRR_1(start=564, stop=587, evalue=0.51);LRR_4(start=589, stop=629, evalue=0.00017);CS(start=875, stop=950, evalue=1.3e-18)
Mdomestica	MDP0000272435	NB-ARC(start=14, stop=95, evalue=3e-15);LRR_4(start=206, stop=243, evalue=3.6e-06);LRR_4(start=497, stop=532, evalue=0.0065);LRR_8(start=547, stop=604, evalue=6.2e-05);LRR_8(start=703, stop=745, evalue=0.25);Pkinase(start=931, stop=1045, evalue=1.3e-18)
Mdomestica	MDP0000296620	NB-ARC(start=108, stop=322, evalue=7.2e-62);DUF4283(start=437, stop=584, evalue=2.5e-19)
Mdomestica	MDP0000160795	Apolipoprotein(start=33, stop=81, evalue=0.15);NB-ARC(start=161, stop=409, evalue=6.5e-47);LRR_8(start=525, stop=587, evalue=8.4e-05);LRR_8(start=597, stop=651, evalue=0.0003);Ribosomal_L11(start=916, stop=955, evalue=2.1e-05);LRR_8(start=1347, stop=1407, evalue=0.016)
Mdomestica	MDP0000481805	NB-ARC(start=9, stop=117, evalue=1.6e-15);PA(start=211, stop=307, evalue=1.5e-09);Peptidase_S8(start=332, stop=458, evalue=6.3e-20)
Mdomestica	MDP0000304705	NB-ARC(start=172, stop=462, evalue=2.1e-72);LRR_4(start=577, stop=614, evalue=2.9e-06);LRR_4(start=623, stop=651, evalue=0.56);LRR_8(start=844, stop=903, evalue=0.13);LRR_4(start=941, stop=975, evalue=0.0016);Mlo(start=1160, stop=1207, evalue=0.00061);NB-ARC(start=1517, stop=1806, evalue=1.5e-70);LRR_4(start=1918, stop=1954, evalue=0.0035);LRR_4(start=1963, stop=1991, evalue=0.52);LRR_8(start=225…
Mdomestica	MDP0000293207	FAR1(start=78, stop=156, evalue=0.0013);MULE(start=275, stop=365, evalue=2.2e-15);NB-ARC(start=743, stop=958, evalue=2.5e-62);LRR_8(start=1100, stop=1152, evalue=4.5e-07);LRR_4(start=1284, stop=1320, evalue=0.048);Radical_SAM(start=1484, stop=1616, evalue=1.5e-05)
Mdomestica	MDP0000312842	NB-ARC(start=4, stop=65, evalue=6.5e-10);NB-ARC(start=76, stop=113, evalue=0.17);WW(start=409, stop=436, evalue=0.13);Methyltransf_15(start=731, stop=885, evalue=9.3e-45)
Mdomestica	MDP0000321938	PPDK_N(start=814, stop=902, evalue=0.72);PPDK_N(start=917, stop=1078, evalue=5e-18);NB-ARC(start=1168, stop=1282, evalue=5.3e-13)
Mdomestica	MDP0000289234	TIR(start=22, stop=153, evalue=2.6e-34);NB-ARC(start=210, stop=345, evalue=2.8e-15);LIM(start=376, stop=431, evalue=2.2e-09);DUF3633(start=527, stop=580, evalue=1.1e-05);DUF3633(start=586, stop=683, evalue=2.8e-33)
Mdomestica	MDP0000309588	NB-ARC(start=1, stop=50, evalue=6e-10);LRR_4(start=158, stop=195, evalue=1.7e-05);LRR_8(start=224, stop=282, evalue=7.9e-05);LRR_8(start=320, stop=376, evalue=0.0054);LRR_8(start=413, stop=471, evalue=0.00047);LRR_4(start=489, stop=517, evalue=0.052);LRR_4(start=629, stop=663, evalue=0.032);LRR_4(start=754, stop=788, evalue=0.013);Pkinase_Tyr(start=923, stop=1067, evalue=6.9e-12)
Mdomestica	MDP0000578301	NB-ARC(start=161, stop=435, evalue=6.4e-55);LRR_8(start=531, stop=589, evalue=4.8e-09);LRR_8(start=603, stop=659, evalue=9.2e-06);WRKY(start=1070, stop=1130, evalue=3.2e-16)
Mdomestica	MDP0000253266	NB-ARC(start=6, stop=170, evalue=1.9e-26);UBN2_3(start=350, stop=387, evalue=8e-09);UBN2_3(start=388, stop=447, evalue=3.7e-07);gag_pre-integrs(start=652, stop=718, evalue=5e-11)
Mdomestica	MDP0000311735	Phytochelatin(start=3, stop=83, evalue=2.5e-22);NB-ARC(start=367, stop=548, evalue=4.7e-45);LRR_8(start=664, stop=716, evalue=5.6e-06);LRR_4(start=839, stop=871, evalue=0.12);LRR_4(start=909, stop=945, evalue=0.0024)
Mdomestica	MDP0000319352	PTR2(start=104, stop=466, evalue=1.9e-46);TIR(start=602, stop=685, evalue=4.7e-25);NB-ARC(start=726, stop=810, evalue=7.4e-07);LRR_3(start=955, stop=970, evalue=0.0026);LRR_4(start=1003, stop=1041, evalue=0.11);LRR_4(start=1046, stop=1084, evalue=0.01);LRR_8(start=1112, stop=1169, evalue=1.1e-05);LRR_4(start=1184, stop=1217, evalue=0.0057);LRR_8(start=1231, stop=1289, evalue=1.9e-06)
Mdomestica	MDP0000188344	TIR(start=21, stop=152, evalue=2.2e-35);NB-ARC(start=246, stop=290, evalue=0.24);DUF3633(start=440, stop=568, evalue=5.3e-27)
Mdomestica	MDP0000752579	NB-ARC(start=43, stop=262, evalue=4.9e-39);Pkinase(start=325, stop=509, evalue=7.3e-20)
Mdomestica	MDP0000270204	NB-ARC(start=106, stop=356, evalue=5.6e-39);LRR_8(start=559, stop=616, evalue=5.1e-05);LRR_8(start=736, stop=791, evalue=0.00012);Ketoacyl-synt_C(start=1014, stop=1107, evalue=2.5e-24)
Mdomestica	MDP0000457940	TIR(start=67, stop=198, evalue=2.4e-35);NB-ARC(start=247, stop=500, evalue=2.1e-43);LRR_8(start=713, stop=748, evalue=0.96);LRR_4(start=754, stop=790, evalue=0.024);LRR_8(start=824, stop=881, evalue=0.00067);LRR_8(start=892, stop=950, evalue=9.5e-08);Pkinase(start=989, stop=1192, evalue=3.7e-49);EF_hand_5(start=1242, stop=1301, evalue=2.3e-10);EF_hand_5(start=1316, stop=1372, evalue=3.1e-14)
Mdomestica	MDP0000196909	TIR(start=19, stop=150, evalue=3.5e-39);NB-ARC(start=228, stop=486, evalue=4e-45);LRR_8(start=643, stop=700, evalue=8e-05);LRR_4(start=717, stop=748, evalue=0.00089);LRR_8(start=815, stop=877, evalue=9.7e-07);UBN2_3(start=1151, stop=1251, evalue=5.8e-07)
Mdomestica	MDP0000281804	RPW8(start=73, stop=212, evalue=3.7e-23);NB-ARC(start=243, stop=509, evalue=1.7e-36);DUF260(start=986, stop=1051, evalue=8.1e-09)
Mdomestica	MDP0000168665	TIR(start=1, stop=100, evalue=3.2e-24);NB-ARC(start=217, stop=391, evalue=1.4e-26);LRR_3(start=536, stop=554, evalue=0.00031);LRR_8(start=558, stop=616, evalue=6.1e-06);LRR_8(start=629, stop=686, evalue=4.5e-06);LRR_4(start=782, stop=824, evalue=4.4e-05);Alliinase_C(start=1020, stop=1073, evalue=7.6e-11)
Mdomestica	MDP0000255613	NB-ARC(start=128, stop=407, evalue=1.3e-72);LRR_8(start=537, stop=592, evalue=1.1e-05);LRR_4(start=713, stop=734, evalue=0.06);LRR_8(start=1063, stop=1121, evalue=0.46);LRR_4(start=1141, stop=1170, evalue=0.19);LRR_8(start=1242, stop=1273, evalue=0.52);Mannosyl_trans2(start=1414, stop=1537, evalue=4.1e-38);Mannosyl_trans2(start=1555, stop=1598, evalue=0.016)
Mdomestica	MDP0000285823	NB-ARC(start=1, stop=78, evalue=6.8e-15);LRR_8(start=217, stop=271, evalue=5e-06);LRR_8(start=541, stop=597, evalue=0.036);LRR_4(start=685, stop=719, evalue=0.021);Pkinase(start=879, stop=1039, evalue=1.9e-34);Reo_sigmaC(start=1052, stop=1173, evalue=0.07);NB-ARC(start=1202, stop=1297, evalue=3.7e-16)
Mdomestica	MDP0000285649	NB-ARC(start=173, stop=442, evalue=1.6e-66);LRR_4(start=570, stop=607, evalue=0.00012);LRR_4(start=616, stop=645, evalue=0.016);LRR_4(start=784, stop=805, evalue=0.13);LRR_4(start=1163, stop=1205, evalue=0.0023);LRR_8(start=1211, stop=1243, evalue=0.71);LRR_8(start=1282, stop=1345, evalue=0.42);RNA_pol_L(start=1538, stop=1798, evalue=3.9e-15)
Mdomestica	MDP0000288298	Aa_trans(start=156, stop=403, evalue=6.7e-41);TIR(start=529, stop=626, evalue=2.8e-24);NB-ARC(start=690, stop=764, evalue=7.5e-08);LRR_3(start=905, stop=924, evalue=0.0012);LRR_8(start=928, stop=984, evalue=0.0057);LRR_4(start=996, stop=1029, evalue=0.037);LRR_8(start=1088, stop=1145, evalue=0.00015);LRR_4(start=1161, stop=1190, evalue=0.28);LRR_4(start=1232, stop=1271, evalue=1.5e-07);Aa_trans(s…
Mdomestica	MDP0000290212	TIR(start=3, stop=46, evalue=5.2e-05);NB-ARC(start=100, stop=284, evalue=7.4e-25);LRR_4(start=442, stop=476, evalue=0.0011);LRR_4(start=489, stop=533, evalue=4.6e-07);LRR_4(start=558, stop=601, evalue=0.041);RVT_3(start=644, stop=726, evalue=1.1e-07)
Mdomestica	MDP0000309999	TIR(start=63, stop=156, evalue=5.5e-25);NB-ARC(start=222, stop=308, evalue=1.7e-08);Suc_Fer-like(start=751, stop=836, evalue=0.0022);Suc_Fer-like(start=865, stop=941, evalue=2e-09)
Mdomestica	MDP0000322399	NB-ARC(start=8, stop=114, evalue=6e-14);LRR_8(start=286, stop=344, evalue=9.2e-05);LRR_4(start=404, stop=444, evalue=4.7e-05);UAA(start=738, stop=969, evalue=0.00012)
Mdomestica	MDP0000310183	RPW8(start=9, stop=87, evalue=1.9e-05);NB-ARC(start=169, stop=210, evalue=0.00059);NB-ARC(start=216, stop=384, evalue=9.6e-20);LRR_4(start=663, stop=697, evalue=0.0031);DUF247(start=753, stop=908, evalue=1.9e-29);NAD_Gly3P_dh_N(start=922, stop=986, evalue=0.001)
Mdomestica	MDP0000267866	NB-ARC(start=272, stop=466, evalue=9.1e-38);UBN2(start=526, stop=563, evalue=0.00071);zf-CCHC(start=648, stop=663, evalue=0.036);zf-CCHC(start=901, stop=915, evalue=1)
Mdomestica	MDP0000177416	NB-ARC(start=171, stop=429, evalue=2.2e-41);AlaDh_PNT_N(start=521, stop=657, evalue=6.6e-21);AlaDh_PNT_C(start=697, stop=895, evalue=4.6e-45)
Mdomestica	MDP0000288587	TIR(start=75, stop=138, evalue=1.2e-15);NB-ARC(start=184, stop=449, evalue=1.4e-47);LRR_8(start=604, stop=657, evalue=0.0051);LRR_4(start=767, stop=807, evalue=1.4e-08);Abhydrolase_6(start=1039, stop=1303, evalue=6.8e-26);TIR(start=1645, stop=1772, evalue=4.2e-36);NB-ARC(start=1838, stop=2090, evalue=2.2e-48);LRR_8(start=2253, stop=2311, evalue=0.0084);LRR_8(start=2371, stop=2427, evalue=9e-06)
Mdomestica	MDP0000230552	NB-ARC(start=189, stop=470, evalue=2.7e-71);LRR_4(start=597, stop=635, evalue=2.4e-06);LRR_4(start=643, stop=672, evalue=0.0033);LRR_4(start=1148, stop=1177, evalue=0.42);LRR_8(start=1192, stop=1225, evalue=0.81);INCENP_ARK-bind(start=1482, stop=1532, evalue=8.5e-06);INCENP_ARK-bind(start=1713, stop=1756, evalue=7.8e-05)
Mdomestica	MDP0000270559	TIR(start=21, stop=153, evalue=1.3e-35);NB-ARC(start=207, stop=459, evalue=1.7e-40);LRR_8(start=661, stop=718, evalue=0.0047);LRR_4(start=733, stop=775, evalue=0.021);LRR_8(start=778, stop=836, evalue=0.00088);LRR_4(start=850, stop=887, evalue=0.0016);LRR_8(start=933, stop=966, evalue=0.12);LIM_bind(start=1250, stop=1454, evalue=1.2e-34)
Mdomestica	MDP0000292984	NB-ARC(start=3, stop=86, evalue=1.1e-10);LRR_4(start=180, stop=212, evalue=0.00052);LRR_8(start=498, stop=558, evalue=0.012);LRR_8(start=594, stop=658, evalue=0.00076);LRR_8(start=755, stop=814, evalue=0.0047);PMR5N(start=839, stop=863, evalue=1.6e-06)
Mdomestica	MDP0000281765	DUF740(start=249, stop=364, evalue=5e-14);NB-ARC(start=490, stop=580, evalue=5.5e-10);LRR_3(start=711, stop=730, evalue=2.4e-05);LRR_8(start=756, stop=812, evalue=0.069)
Mdomestica	MDP0000295852	NB-ARC(start=177, stop=457, evalue=1e-67);LRR_4(start=586, stop=624, evalue=0.00025);LRR_8(start=625, stop=661, evalue=0.085);LRR_8(start=1022, stop=1061, evalue=0.058);LRR_8(start=1070, stop=1134, evalue=0.25);LRR_8(start=1158, stop=1190, evalue=0.8);AvrRpt-cleavage(start=1237, stop=1274, evalue=2.4e-20)
Mdomestica	MDP0000230932	NB-ARC(start=177, stop=444, evalue=4.4e-54);LRR_8(start=530, stop=569, evalue=0.096);LRR_4(start=677, stop=697, evalue=0.34);LRR_4(start=994, stop=1035, evalue=0.027);LRR_8(start=1141, stop=1175, evalue=0.032);AvrRpt-cleavage(start=1254, stop=1291, evalue=4e-22);F-box-like(start=1349, stop=1391, evalue=6.7e-07)
Mdomestica	MDP0000396307	TIR(start=29, stop=156, evalue=1.4e-37);NB-ARC(start=223, stop=448, evalue=1.1e-44);LRR_4(start=611, stop=645, evalue=0.00024);LRR_4(start=662, stop=698, evalue=0.00083);Suc_Fer-like(start=963, stop=1197, evalue=2.7e-26)
Mdomestica	MDP0000288446	TIR(start=88, stop=175, evalue=3.7e-23);NB-ARC(start=241, stop=326, evalue=1.8e-08);LRR_4(start=521, stop=559, evalue=0.00093);Suc_Fer-like(start=887, stop=963, evalue=5.4e-09)
Mdomestica	MDP0000400398	TIR(start=18, stop=150, evalue=1.7e-34);NB-ARC(start=206, stop=456, evalue=2e-45);LRR_8(start=529, stop=558, evalue=0.097);LRR_8(start=592, stop=650, evalue=0.081);LRR_4(start=660, stop=699, evalue=0.1);UBN2_2(start=788, stop=894, evalue=2.3e-31)
Mdomestica	MDP0000286727	TIR(start=2, stop=52, evalue=2.1e-06);NB-ARC(start=119, stop=356, evalue=1.5e-48);LRR_8(start=538, stop=596, evalue=1.5e-05);LRR_4(start=610, stop=652, evalue=0.0029);Suc_Fer-like(start=895, stop=1100, evalue=2e-19)
Mdomestica	MDP0000284090	NB-ARC(start=47, stop=135, evalue=1.4e-10);NB-ARC(start=137, stop=195, evalue=0.016);LRR_4(start=377, stop=417, evalue=0.0043);LRR_4(start=515, stop=555, evalue=0.00042);LRR_4(start=568, stop=599, evalue=0.27);NB-ARC(start=816, stop=889, evalue=3.7e-08);NB-ARC(start=899, stop=943, evalue=0.00012);VQ(start=1089, stop=1113, evalue=6.7e-07);zf-H2C2(start=1794, stop=1829, evalue=0.0059)
Mdomestica	MDP0000286805	Sugar_tr(start=2, stop=75, evalue=1.5e-11);Sugar_tr(start=227, stop=450, evalue=1.1e-40);TIR(start=475, stop=606, evalue=1.2e-39);NB-ARC(start=654, stop=915, evalue=1.5e-40);LRR_1(start=1063, stop=1082, evalue=1);LRR_8(start=1085, stop=1142, evalue=0.00029);LRR_4(start=1156, stop=1196, evalue=0.14);LRR_4(start=1219, stop=1237, evalue=0.3);LRR_4(start=1248, stop=1286, evalue=0.00012)
Mdomestica	MDP0000248430	Mito_carr(start=94, stop=175, evalue=9.3e-19);Mito_carr(start=187, stop=264, evalue=9.5e-12);Mito_carr(start=272, stop=355, evalue=1.4e-19);TIR(start=446, stop=495, evalue=7.6e-05);NB-ARC(start=520, stop=616, evalue=3.1e-06)
Mdomestica	MDP0000240942	B3(start=137, stop=175, evalue=9.2e-06);NB-ARC(start=761, stop=964, evalue=8.5e-51)
Mdomestica	MDP0000171887	DUF740(start=1, stop=100, evalue=1.1e-40);NB-ARC(start=217, stop=430, evalue=2.4e-51)
Mdomestica	MDP0000279719	NB-ARC(start=33, stop=75, evalue=6.9e-08);NB-ARC(start=116, stop=221, evalue=8.8e-11);LRR_8(start=298, stop=352, evalue=0.17);LRR_8(start=372, stop=426, evalue=0.49);LRR_8(start=442, stop=498, evalue=0.0057);Abhydrolase_6(start=818, stop=1091, evalue=1.9e-31)
Mdomestica	MDP0000180046	NAM(start=21, stop=81, evalue=1.1e-10);TIR(start=220, stop=355, evalue=2e-29);NB-ARC(start=403, stop=476, evalue=1.1e-10);NB-ARC(start=487, stop=606, evalue=1.8e-18);LRR_8(start=796, stop=851, evalue=0.65);LRR_4(start=889, stop=920, evalue=0.00044);TNF(start=1044, stop=1079, evalue=0.2);CS(start=1168, stop=1243, evalue=3.1e-16)
Mdomestica	MDP0000287433	NB-ARC(start=176, stop=373, evalue=1e-43);WD40(start=846, stop=881, evalue=6.2e-07);DUF2415(start=897, stop=933, evalue=0.034)
Mdomestica	MDP0000288100	CRS1_YhbY(start=158, stop=243, evalue=1.5e-19);CRS1_YhbY(start=279, stop=361, evalue=8.1e-10);NB-ARC(start=546, stop=714, evalue=3.9e-26);UBN2_3(start=894, stop=931, evalue=1.2e-08);UBN2_3(start=932, stop=991, evalue=5.8e-07);gag_pre-integrs(start=1196, stop=1262, evalue=7.9e-11)
Mdomestica	MDP0000152681	DUF3542(start=5, stop=85, evalue=0.00022);NB-ARC(start=146, stop=474, evalue=6.2e-67);LRR_8(start=607, stop=660, evalue=0.012)
Mdomestica	MDP0000263446	NB-ARC(start=175, stop=434, evalue=8.5e-61);LRR_4(start=481, stop=518, evalue=1.2e-05);LRR_4(start=527, stop=555, evalue=0.047);LRR_8(start=748, stop=807, evalue=0.048);LRR_4(start=845, stop=879, evalue=0.00063);Mlo(start=1058, stop=1105, evalue=0.00025)
Mdomestica	MDP0000865612	NB-ARC(start=4, stop=79, evalue=2.1e-09);Pkinase(start=142, stop=421, evalue=4e-37);Ribonuc_2-5A(start=428, stop=553, evalue=1.5e-33)
Mdomestica	MDP0000553601	TIR(start=19, stop=151, evalue=2.7e-34);NB-ARC(start=200, stop=472, evalue=1.1e-40);LRR_8(start=559, stop=617, evalue=0.0024);LRR_4(start=653, stop=692, evalue=0.00011);UBN2(start=1134, stop=1203, evalue=8.1e-06);zf-CCHC(start=1328, stop=1343, evalue=0.0098)
Mdomestica	MDP0000223738	SBP(start=245, stop=310, evalue=9.5e-29);NB-ARC(start=411, stop=541, evalue=3.4e-12)
Mdomestica	MDP0000272830	NB-ARC(start=178, stop=456, evalue=2.6e-62);LRR_4(start=569, stop=606, evalue=7e-10);LRR_4(start=614, stop=651, evalue=0.038);LRR_1(start=723, stop=745, evalue=0.71);LRR_8(start=772, stop=830, evalue=3e-05);LRR_8(start=867, stop=925, evalue=0.0017);Pkinase_Tyr(start=1097, stop=1241, evalue=1.8e-09)
Mdomestica	MDP0000257606	TIR(start=2, stop=43, evalue=0.022);NB-ARC(start=103, stop=291, evalue=5.1e-29);LRR_3(start=374, stop=393, evalue=6.4e-06);LRR_8(start=420, stop=477, evalue=0.0016);LRR_4(start=494, stop=524, evalue=0.0079);B3(start=603, stop=683, evalue=2.2e-10);B3(start=771, stop=845, evalue=1.6e-13);B3(start=934, stop=994, evalue=4.4e-09)
Mdomestica	MDP0000153244	RPW8(start=4, stop=152, evalue=3.8e-11);RPW8(start=199, stop=335, evalue=6.2e-24);SBP(start=496, stop=561, evalue=1.2e-28);NB-ARC(start=694, stop=818, evalue=2.2e-12);HMA(start=953, stop=999, evalue=1.5e-05);eRF1_2(start=1103, stop=1163, evalue=8.2e-11)
Mdomestica	MDP0000769222	TIR(start=21, stop=161, evalue=3.5e-39);NB-ARC(start=212, stop=353, evalue=5e-17);F-box(start=362, stop=397, evalue=0.00072);FBD(start=758, stop=794, evalue=2.2e-05)
Mdomestica	MDP0000122961	TIR(start=21, stop=154, evalue=1.3e-39);NB-ARC(start=200, stop=460, evalue=1.6e-43);LRR_8(start=642, stop=700, evalue=0.00021);LRR_4(start=756, stop=793, evalue=0.28);PPR_2(start=1165, stop=1200, evalue=2.4e-05);PPR_2(start=1209, stop=1234, evalue=0.00045);PPR_2(start=1241, stop=1274, evalue=0.0058);PPR_2(start=1299, stop=1330, evalue=0.27);PPR_2(start=1331, stop=1357, evalue=3.7e-05);PPR_2(start…
Mdomestica	MDP0000310016	NB-ARC(start=4, stop=67, evalue=5.1e-10);NB-ARC(start=79, stop=113, evalue=0.26);WW(start=438, stop=465, evalue=0.13);Methyltransf_15(start=760, stop=914, evalue=9.8e-45)
Mdomestica	MDP0000304601	RVT_3(start=32, stop=92, evalue=3.4e-06);NB-ARC(start=280, stop=558, evalue=1.3e-70);LRR_8(start=668, stop=716, evalue=9.4e-07);LRR_4(start=728, stop=762, evalue=0.00076);LRR_4(start=861, stop=892, evalue=0.5)
Mdomestica	MDP0000309192	NB-ARC(start=220, stop=327, evalue=1.4e-25);SAM_2(start=940, stop=996, evalue=5e-11)
Mdomestica	MDP0000265855	NB-ARC(start=161, stop=205, evalue=1.4e-06);NB-ARC(start=208, stop=374, evalue=2.9e-28);LRR_8(start=493, stop=539, evalue=0.0002);LRR_8(start=549, stop=603, evalue=0.017);Lectin_legB(start=1657, stop=1694, evalue=0.00089)
Mdomestica	MDP0000726867	NB-ARC(start=72, stop=323, evalue=5e-40);LRR_8(start=455, stop=512, evalue=0.00072);LRR_4(start=528, stop=569, evalue=0.015);LRR_8(start=572, stop=630, evalue=0.0092);LRR_4(start=644, stop=681, evalue=0.023);LRR_8(start=720, stop=755, evalue=0.015);FNIP(start=826, stop=856, evalue=0.55);LIM_bind(start=1071, stop=1309, evalue=2e-45)
Mdomestica	MDP0000255546	Proteasome_A_N(start=4, stop=26, evalue=8.1e-13);NB-ARC(start=135, stop=256, evalue=3.6e-21);LRR_3(start=338, stop=355, evalue=0.025);LRR_4(start=361, stop=395, evalue=3.1e-06);LRR_4(start=434, stop=476, evalue=0.00092);Suc_Fer-like(start=682, stop=753, evalue=0.26);Suc_Fer-like(start=754, stop=837, evalue=2.2e-14);Suc_Fer-like(start=889, stop=960, evalue=0.96)
Mdomestica	MDP0000264975	Pkinase(start=281, stop=353, evalue=9e-07);Pkinase(start=400, stop=506, evalue=1.6e-19);Suc_Fer-like(start=621, stop=701, evalue=3.8e-07);Suc_Fer-like(start=702, stop=794, evalue=3.2e-33);TIR(start=1021, stop=1133, evalue=4.7e-31);NB-ARC(start=1225, stop=1347, evalue=3.1e-18);LRR_8(start=1469, stop=1527, evalue=0.00083);LRR_8(start=1543, stop=1597, evalue=2.6e-05);Suc_Fer-like(start=1841, stop=19…
Mdomestica	MDP0000267389	Tim17(start=2, stop=88, evalue=1.5e-22);NB-ARC(start=246, stop=326, evalue=2.9e-13)
Mdomestica	MDP0000299682	NB-ARC(start=7, stop=128, evalue=8.8e-18);LRR_8(start=285, stop=339, evalue=2.3e-05);LRR_4(start=381, stop=420, evalue=0.011);LRR_4(start=424, stop=458, evalue=0.12);DUF4219(start=627, stop=653, evalue=1.8e-05);UBN2_3(start=681, stop=758, evalue=0.1);zf-CCHC(start=821, stop=836, evalue=0.051);gag_pre-integrs(start=980, stop=1012, evalue=2.4e-07)
Mdomestica	MDP0000304327	NB-ARC(start=164, stop=376, evalue=6.4e-34);DAGK_cat(start=488, stop=566, evalue=3.2e-05);DAGK_acc(start=868, stop=923, evalue=0.045)
Mdomestica	MDP0000266073	NB-ARC(start=179, stop=461, evalue=1.1e-65);LRR_8(start=544, stop=601, evalue=0.01);LRR_8(start=617, stop=671, evalue=0.002);Epimerase(start=901, stop=1094, evalue=5e-20)
Mdomestica	MDP0000270025	F420_oxidored(start=139, stop=197, evalue=2.3e-08);NB-ARC(start=277, stop=393, evalue=3.7e-14);LRR_8(start=573, stop=631, evalue=7.1e-07);LRR_4(start=645, stop=685, evalue=0.0075)
Mdomestica	MDP0000525273	TIR(start=16, stop=146, evalue=1.6e-35);NB-ARC(start=213, stop=465, evalue=2.3e-38);LRR_3(start=600, stop=619, evalue=3.4e-06);LRR_4(start=622, stop=655, evalue=0.027);LRR_4(start=670, stop=702, evalue=0.53);LRR_4(start=717, stop=750, evalue=5.2e-05);LRR_4(start=787, stop=820, evalue=4.9e-08);LRR_8(start=834, stop=890, evalue=5.8e-07);LRR_4(start=905, stop=938, evalue=1.1e-07);EMP70(start=1029, s…
Mdomestica	MDP0000131151	RPW8(start=4, stop=152, evalue=3.5e-11);RPW8(start=199, stop=335, evalue=5.7e-24);SBP(start=496, stop=561, evalue=1.1e-28);NB-ARC(start=694, stop=818, evalue=1e-12);HMA(start=953, stop=998, evalue=1.7e-05);eRF1_2(start=1035, stop=1095, evalue=2.1e-10)
Mdomestica	MDP0000142854	NB-ARC(start=35, stop=160, evalue=2.5e-13);HMA(start=295, stop=342, evalue=3.6e-06);eRF1_2(start=371, stop=431, evalue=6.5e-11)
Mdomestica	MDP0000194411	NB-ARC(start=122, stop=211, evalue=3.1e-17);SHMT(start=252, stop=342, evalue=1.2e-39)
Mdomestica	MDP0000170759	NB-ARC(start=61, stop=312, evalue=4.1e-40);LRR_4(start=472, stop=512, evalue=0.12);LRR_8(start=515, stop=572, evalue=0.00061);LRR_4(start=588, stop=629, evalue=0.012);LRR_8(start=632, stop=690, evalue=0.0079);LRR_4(start=704, stop=741, evalue=0.019);LRR_8(start=780, stop=815, evalue=0.013);FNIP(start=886, stop=916, evalue=0.47);LIM_bind(start=1153, stop=1390, evalue=2.3e-37)
Mdomestica	MDP0000187349	NB-ARC(start=174, stop=230, evalue=1.2e-12);NB-ARC(start=234, stop=430, evalue=2.7e-44);LRR_8(start=706, stop=756, evalue=0.27);LRR_8(start=815, stop=862, evalue=0.42);LRR_8(start=989, stop=1038, evalue=0.048);LRR_8(start=1103, stop=1155, evalue=0.029);WD40(start=1549, stop=1583, evalue=1.5e-06);WD40(start=1633, stop=1666, evalue=4.5e-05)
Mdomestica	MDP0000307150	UvrD_C(start=1, stop=62, evalue=1.4e-13);NB-ARC(start=214, stop=399, evalue=1.1e-28);LRR_8(start=505, stop=560, evalue=5.7e-06);LRR_8(start=575, stop=631, evalue=8.8e-07);LRR_4(start=646, stop=675, evalue=6.7e-05)
Mdomestica	MDP0000442914	NB-ARC(start=54, stop=254, evalue=2.9e-41);UBN2_3(start=280, stop=338, evalue=2e-11)
Mdomestica	MDP0000279752	GAT(start=74, stop=155, evalue=6.6e-16);NB-ARC(start=227, stop=393, evalue=4.5e-24);GAT(start=410, stop=480, evalue=2e-10);TIR(start=795, stop=917, evalue=3.3e-31)
Mdomestica	MDP0000316178	Porin_3(start=9, stop=107, evalue=1.3e-08);TIR(start=237, stop=367, evalue=9.5e-35);NB-ARC(start=418, stop=666, evalue=5.5e-44);Pkinase_Tyr(start=792, stop=1001, evalue=8.1e-47)
Mdomestica	MDP0000278168	NB-ARC(start=38, stop=103, evalue=2.1e-10);NB-ARC(start=121, stop=245, evalue=3.5e-18);LRR_8(start=427, stop=485, evalue=0.00017);LRR_4(start=500, stop=531, evalue=0.02);LRR_4(start=546, stop=587, evalue=3.4e-05);PPR_2(start=1080, stop=1116, evalue=0.0082);PPR_2(start=1138, stop=1186, evalue=4.5e-17);PPR_1(start=1206, stop=1236, evalue=0.00012);PPR_2(start=1243, stop=1290, evalue=1.4e-09);PPR_1(s…
Mdomestica	MDP0000671190	Pkinase(start=16, stop=217, evalue=3e-36);NB-ARC(start=435, stop=715, evalue=2.9e-78);LRR_4(start=838, stop=876, evalue=0.00013);LRR_8(start=884, stop=935, evalue=1.6e-06);LRR_4(start=1429, stop=1464, evalue=0.087)
Mdomestica	MDP0000123760	TIR(start=23, stop=143, evalue=4.2e-35);NB-ARC(start=201, stop=447, evalue=1.1e-38);LRR_3(start=592, stop=610, evalue=0.00042);LRR_8(start=647, stop=699, evalue=0.00095);LRR_4(start=754, stop=789, evalue=0.093);UreF(start=1010, stop=1095, evalue=0.00012)
Mesculenta	cassava4.1_024722m	DUF3542(start=6, stop=84, evalue=0.00012);NB-ARC(start=170, stop=491, evalue=1.2e-80);LRR_4(start=623, stop=657, evalue=0.0018);LRR_4(start=662, stop=681, evalue=0.26);LRR_8(start=817, stop=874, evalue=0.051)
Mesculenta	cassava4.1_030310m	RVT_3(start=6, stop=69, evalue=4.2e-12);NB-ARC(start=94, stop=195, evalue=2.6e-20);LRR_8(start=297, stop=349, evalue=2.2e-08);LRR_8(start=447, stop=486, evalue=0.12)
Mesculenta	cassava4.1_001246m	DUF3542(start=4, stop=81, evalue=6.7e-05);NB-ARC(start=170, stop=459, evalue=8.3e-79);LRR_8(start=599, stop=650, evalue=1.9e-06);LRR_4(start=763, stop=787, evalue=0.18);FNIP(start=816, stop=853, evalue=0.52)
Mguttatus	Migut.K00164.1.p	Pkinase(start=182, stop=450, evalue=8.4e-50);NB-ARC(start=512, stop=550, evalue=0.0074);LRR_8(start=641, stop=702, evalue=5.1e-08);LRR_8(start=714, stop=766, evalue=0.15);LRR_4(start=886, stop=912, evalue=0.13);LRR_8(start=954, stop=995, evalue=0.72)
Mguttatus	Migut.E00320.1.p	DUF3542(start=5, stop=84, evalue=0.00016);NB-ARC(start=160, stop=439, evalue=1.3e-78);LRR_8(start=748, stop=784, evalue=0.00063);LRR_8(start=796, stop=831, evalue=0.61)
Mguttatus	Migut.A00636.1.p	NB-ARC(start=166, stop=444, evalue=2.2e-70);LRR_4(start=573, stop=605, evalue=0.00023);LRR_8(start=911, stop=970, evalue=0.0015);LRR_4(start=987, stop=1021, evalue=0.81);NDK(start=1052, stop=1109, evalue=2e-16)
Mguttatus	Migut.H00812.1.p	DUF3542(start=116, stop=347, evalue=9.2e-10);NB-ARC(start=372, stop=646, evalue=4.1e-70);LRR_4(start=724, stop=754, evalue=0.85)
Mguttatus	Migut.O00189.1.p	NB-ARC(start=139, stop=420, evalue=8e-71);DUF4368(start=422, stop=461, evalue=0.73);LRR_4(start=721, stop=756, evalue=0.68);RRM_1(start=1059, stop=1121, evalue=7.8e-16)
Mguttatus	Migut.D01519.1.p	NB-ARC(start=154, stop=431, evalue=4.3e-74);LRR_4(start=707, stop=740, evalue=0.019);C2(start=844, stop=922, evalue=1e-10)
Mguttatus	Migut.E00320.3.p	DUF3542(start=5, stop=84, evalue=0.00016);NB-ARC(start=160, stop=439, evalue=1.3e-78);LRR_8(start=748, stop=784, evalue=0.00063);LRR_8(start=796, stop=831, evalue=0.61)
Mguttatus	Migut.O00208.1.p	DUF3542(start=5, stop=84, evalue=7e-05);NB-ARC(start=155, stop=442, evalue=1.6e-71);LRR_8(start=593, stop=643, evalue=0.076)
Mguttatus	Migut.D01303.1.p	NB-ARC(start=163, stop=447, evalue=4.2e-81);LRR_4(start=725, stop=758, evalue=0.091);C2(start=865, stop=944, evalue=3.4e-08)
Mguttatus	Migut.E00320.2.p	DUF3542(start=5, stop=84, evalue=0.00016);NB-ARC(start=160, stop=439, evalue=1.3e-78);LRR_8(start=748, stop=784, evalue=0.00063);LRR_8(start=796, stop=831, evalue=0.61)
Mguttatus	Migut.D01502.1.p	NB-ARC(start=35, stop=313, evalue=7e-75);LRR_4(start=588, stop=621, evalue=0.036);C2(start=727, stop=805, evalue=3.7e-08)
Mguttatus	Migut.O00499.1.p	SR-25(start=129, stop=157, evalue=0.048);NB-ARC(start=171, stop=446, evalue=2.1e-75);LRR_4(start=727, stop=760, evalue=0.011);C2(start=888, stop=941, evalue=6.8e-07)
Mtruncatula	Medtr5g071570.1	NB-ARC(start=158, stop=445, evalue=4.5e-66);LRR_4(start=582, stop=613, evalue=0.28);LRR_4(start=628, stop=675, evalue=0.031);LRR_8(start=761, stop=802, evalue=0.84);LRR_8(start=860, stop=914, evalue=0.00069);Abhydrolase_1(start=1005, stop=1038, evalue=0.00029)
Mtruncatula	Medtr2g040370.1	TIR(start=17, stop=146, evalue=7.4e-35);NB-ARC(start=208, stop=459, evalue=1.3e-46);LRR_8(start=692, stop=748, evalue=0.0091);HSP70(start=1029, stop=1406, evalue=7.5e-172);HSP70(start=1413, stop=1791, evalue=2.2e-163)
Mtruncatula	Medtr3g030980.1	NB-ARC(start=175, stop=456, evalue=6.4e-77);LRR_4(start=601, stop=640, evalue=1.1e-07);LRR_4(start=648, stop=677, evalue=1.4e-05);LRR_8(start=985, stop=1041, evalue=0.041);FNIP(start=1199, stop=1236, evalue=2.9e-06);FNIP(start=1245, stop=1282, evalue=0.0011)
Mtruncatula	Medtr8g445160.1	DUF4283(start=5, stop=79, evalue=2.9e-08);NB-ARC(start=332, stop=431, evalue=1.4e-11);LRR_8(start=452, stop=487, evalue=0.0094);LRR_4(start=525, stop=560, evalue=0.03);LRR_8(start=594, stop=654, evalue=0.083)
Mtruncatula	Medtr2g040350.1	TIR(start=20, stop=149, evalue=6.6e-35);NB-ARC(start=213, stop=463, evalue=7.9e-48);LRR_4(start=606, stop=648, evalue=0.81);LRR_8(start=698, stop=754, evalue=0.0026);HSP70(start=1038, stop=1430, evalue=4.2e-158)
Mtruncatula	Medtr3g015260.2	PP1_inhibitor(start=66, stop=145, evalue=0.00033);NB-ARC(start=179, stop=457, evalue=9.7e-73);LRR_4(start=581, stop=618, evalue=0.0024);LRR_4(start=627, stop=665, evalue=4.1e-08);LRR_4(start=783, stop=816, evalue=0.31)
Mtruncatula	Medtr4g014280.1	DUF707(start=16, stop=76, evalue=5.1e-06);TIR(start=95, stop=211, evalue=2.8e-30);NB-ARC(start=263, stop=528, evalue=6e-46);LRR_3(start=680, stop=699, evalue=0.008);LRR_8(start=753, stop=808, evalue=2.8e-07)
Mtruncatula	Medtr6g084360.1	NB-ARC(start=59, stop=321, evalue=2.4e-40);LRR_4(start=463, stop=493, evalue=0.17);LRR_8(start=507, stop=565, evalue=0.00021);LRR_8(start=603, stop=658, evalue=3e-08);EF_TS(start=996, stop=1037, evalue=2.2e-09);EF_TS(start=1043, stop=1107, evalue=2.4e-13)
Mtruncatula	Medtr3g032760.1	NB-ARC(start=174, stop=457, evalue=2.6e-78);LRR_8(start=577, stop=633, evalue=3.2e-07);LRR_4(start=648, stop=677, evalue=0.00015);LRR_8(start=984, stop=1043, evalue=0.00026);FNIP(start=1198, stop=1235, evalue=9e-05)
Mtruncatula	Medtr6g015455.1	Myb_DNA-bind_6(start=8, stop=66, evalue=5.6e-15);TIR(start=114, stop=194, evalue=2.6e-22);NB-ARC(start=577, stop=841, evalue=4.1e-50);BAG(start=929, stop=953, evalue=0.48);LRR_4(start=1026, stop=1065, evalue=0.24);LRR_4(start=1074, stop=1111, evalue=0.12)
Mtruncatula	Medtr3g033240.1	NB-ARC(start=173, stop=460, evalue=3.6e-78);LRR_8(start=580, stop=635, evalue=5.8e-08);LRR_4(start=651, stop=680, evalue=8.1e-06);FNIP(start=1139, stop=1176, evalue=0.00012)
Mtruncatula	Medtr7g018810.1	zf-BED(start=11, stop=53, evalue=8.9e-06);NB-ARC(start=226, stop=516, evalue=2.3e-54);LRR_8(start=617, stop=671, evalue=1.9e-06);LRR_8(start=685, stop=740, evalue=1.5e-05);LRR_4(start=913, stop=948, evalue=0.054)
Mtruncatula	Medtr4g014280.2	DUF707(start=16, stop=76, evalue=5.1e-06);TIR(start=95, stop=211, evalue=2.8e-30);NB-ARC(start=263, stop=528, evalue=6e-46);LRR_3(start=680, stop=699, evalue=0.008);LRR_8(start=753, stop=808, evalue=2.8e-07)
Mtruncatula	Medtr5g018110.1	RPW8(start=2, stop=85, evalue=0.034);NB-ARC(start=165, stop=266, evalue=0.00082);Reticulon(start=344, stop=481, evalue=4.3e-26)
Mtruncatula	Medtr4g014310.1	DUF707(start=3, stop=62, evalue=0.00035);TIR(start=80, stop=135, evalue=8.2e-07);TIR(start=137, stop=187, evalue=9.1e-05);NB-ARC(start=232, stop=494, evalue=6.1e-43);LRR_3(start=633, stop=652, evalue=0.028);LRR_4(start=656, stop=690, evalue=0.02);LRR_4(start=763, stop=805, evalue=0.00051)
Mtruncatula	Medtr3g033130.1	NB-ARC(start=169, stop=442, evalue=3.3e-72);LRR_4(start=599, stop=631, evalue=0.0013);FNIP(start=1165, stop=1202, evalue=0.011);UPF0114(start=1229, stop=1264, evalue=1.1e-05)
Mtruncatula	Medtr2g040260.1	TIR(start=16, stop=147, evalue=7.4e-34);NB-ARC(start=200, stop=456, evalue=8.1e-47);LRR_8(start=693, stop=750, evalue=0.00068);HSP70(start=1038, stop=1426, evalue=2.2e-166)
Mtruncatula	Medtr2g040220.1	TIR(start=16, stop=147, evalue=5.6e-36);NB-ARC(start=210, stop=461, evalue=6.6e-45);LRR_4(start=602, stop=644, evalue=0.046);LRR_8(start=694, stop=750, evalue=0.043);HSP70(start=1019, stop=1395, evalue=1.7e-153);HSP70(start=1396, stop=1501, evalue=4e-26)
Mtruncatula	Medtr7g078630.1	NB-ARC(start=104, stop=375, evalue=2.5e-52);LRR_8(start=436, stop=491, evalue=1.6e-07);Inhibitor_I29(start=706, stop=747, evalue=1.3e-08);Peptidase_C1(start=766, stop=946, evalue=1e-45)
Mtruncatula	Medtr3g018930.2	PP1_inhibitor(start=67, stop=148, evalue=0.00023);NB-ARC(start=179, stop=457, evalue=2.4e-73);LRR_4(start=582, stop=620, evalue=5.5e-06);LRR_4(start=628, stop=663, evalue=5.3e-07)
Mtruncatula	Medtr3g032370.1	NB-ARC(start=172, stop=456, evalue=3e-78);LRR_4(start=575, stop=614, evalue=0.0002);LRR_4(start=622, stop=657, evalue=4.3e-06);LRR_8(start=985, stop=1042, evalue=0.0014);FNIP(start=1218, stop=1258, evalue=0.00011);FNIP(start=1265, stop=1302, evalue=0.0024)
Mtruncatula	Medtr6g087200.1	TIR(start=22, stop=155, evalue=2.2e-34);NB-ARC(start=200, stop=470, evalue=1.1e-42);LRR_8(start=648, stop=706, evalue=0.00051);LRR_8(start=758, stop=814, evalue=2.5e-07);EF_TS(start=1034, stop=1067, evalue=9.9e-07)
Mtruncatula	Medtr7g089080.1	Cyclin_N(start=202, stop=326, evalue=2e-45);Cyclin_C(start=329, stop=451, evalue=1.7e-36);NB-ARC(start=567, stop=622, evalue=5.9e-08);NB-ARC(start=623, stop=794, evalue=3.8e-32);LRR_8(start=917, stop=954, evalue=0.0069);LRR_4(start=1153, stop=1187, evalue=0.52)
Mtruncatula	Medtr6g088250.1	TIR(start=22, stop=155, evalue=6.7e-30);NB-ARC(start=199, stop=460, evalue=4.5e-43);LRR_3(start=604, stop=619, evalue=0.015);LRR_8(start=625, stop=683, evalue=0.00059);LRR_4(start=700, stop=730, evalue=0.94);LRR_8(start=757, stop=812, evalue=4.3e-06);UBA(start=1275, stop=1298, evalue=0.0034);EF_TS(start=1314, stop=1342, evalue=0.00011)
Mtruncatula	Medtr2g040160.1	TIR(start=83, stop=214, evalue=7.5e-35);NB-ARC(start=277, stop=527, evalue=2.2e-47);LRR_4(start=669, stop=711, evalue=0.57);LRR_4(start=785, stop=818, evalue=0.24);HSP70(start=1109, stop=1497, evalue=6.6e-167)
Mtruncatula	Medtr5g092280.1	DTW(start=38, stop=106, evalue=2.3e-10);DTW(start=241, stop=373, evalue=4.4e-20);CHASE3(start=442, stop=493, evalue=0.26);NB-ARC(start=561, stop=592, evalue=0.11);NB-ARC(start=593, stop=661, evalue=1e-06);TIR(start=666, stop=698, evalue=0.004);TIR(start=702, stop=760, evalue=5.3e-05)
Mtruncatula	Medtr8g106550.1	NB-ARC(start=144, stop=348, evalue=7e-43);LRR_8(start=539, stop=595, evalue=7.2e-05);LRR_8(start=905, stop=964, evalue=0.0039);FNIP(start=1031, stop=1071, evalue=0.00031)
Mtruncatula	Medtr3g018930.1	PP1_inhibitor(start=67, stop=148, evalue=0.00037);NB-ARC(start=179, stop=457, evalue=4.7e-73);LRR_4(start=582, stop=620, evalue=1.6e-05);LRR_4(start=628, stop=663, evalue=8.6e-07);LRR_4(start=789, stop=821, evalue=0.39);LRR_4(start=973, stop=1011, evalue=0.26);LRR_4(start=1095, stop=1129, evalue=0.14)
Mtruncatula	Medtr4g415070.1	WD40(start=73, stop=105, evalue=0.00029);TIR(start=120, stop=168, evalue=3.8e-06);NB-ARC(start=214, stop=314, evalue=1.4e-12)
Mtruncatula	Medtr3g464840.1	NB-ARC(start=161, stop=420, evalue=4.2e-56);LRR_4(start=589, stop=629, evalue=3.4e-06);LRR_8(start=756, stop=816, evalue=0.37);GPI2(start=1722, stop=1801, evalue=2.3e-10)
Mtruncatula	Medtr0277s0020.1	TIR(start=20, stop=155, evalue=5.9e-35);NB-ARC(start=201, stop=457, evalue=2.6e-45);LRR_4(start=663, stop=705, evalue=0.14);LRR_4(start=709, stop=748, evalue=0.0055);LRR_8(start=785, stop=842, evalue=0.082);Glycos_transf_1(start=1170, stop=1225, evalue=2.9e-13)
Mtruncatula	Medtr6g478020.1	Glycos_transf_1(start=2, stop=98, evalue=1.9e-20);TIR(start=254, stop=382, evalue=1.7e-31);NB-ARC(start=427, stop=684, evalue=1.2e-44);LRR_8(start=864, stop=919, evalue=0.021);LRR_4(start=933, stop=972, evalue=0.0035);LRR_8(start=1008, stop=1066, evalue=0.053)
Mtruncatula	Medtr2g014820.1	NB-ARC(start=191, stop=427, evalue=2.3e-57);DUF599(start=653, stop=860, evalue=5.7e-52)
Mtruncatula	Medtr6g015490.1	HMA(start=15, stop=66, evalue=6.6e-08);TIR(start=84, stop=205, evalue=6.3e-39);NB-ARC(start=277, stop=536, evalue=1.3e-47);LRR_8(start=684, stop=739, evalue=0.0038);LRR_8(start=758, stop=811, evalue=0.081)
Mtruncatula	Medtr0267s0070.1	NB-ARC(start=170, stop=464, evalue=1.6e-69);LRR_4(start=584, stop=624, evalue=8.4e-07);LRR_4(start=656, stop=684, evalue=0.00022);DEAD(start=939, stop=1079, evalue=2.3e-06);Helicase_C(start=1160, stop=1250, evalue=2.8e-11);HA2(start=1312, stop=1407, evalue=3.4e-13);OB_NTP_bind(start=1471, stop=1552, evalue=1.8e-10)
Mtruncatula	Medtr3g015260.1	PP1_inhibitor(start=66, stop=145, evalue=0.00037);NB-ARC(start=179, stop=457, evalue=1.2e-72);LRR_4(start=581, stop=618, evalue=0.002);LRR_4(start=627, stop=665, evalue=4.8e-08);LRR_4(start=783, stop=816, evalue=0.35)
Mtruncatula	Medtr7g018780.2	zf-BED(start=11, stop=50, evalue=0.00034);CDC37_N(start=84, stop=163, evalue=0.029);NB-ARC(start=193, stop=468, evalue=6.7e-56);LRR_8(start=570, stop=628, evalue=3e-07);LRR_8(start=643, stop=699, evalue=9.1e-07)
Mtruncatula	Medtr3g032150.1	NB-ARC(start=172, stop=456, evalue=4.2e-79);LRR_4(start=600, stop=636, evalue=2.9e-06);LRR_4(start=646, stop=688, evalue=3e-05);LRR_8(start=933, stop=990, evalue=0.0013);FNIP(start=1166, stop=1206, evalue=0.0001);FNIP(start=1213, stop=1250, evalue=0.0023)
Mtruncatula	Medtr2g040350.2	NB-ARC(start=1, stop=245, evalue=1.2e-46);LRR_4(start=388, stop=430, evalue=0.67);LRR_8(start=480, stop=536, evalue=0.0022);HSP70(start=820, stop=1212, evalue=3.1e-158)
Mtruncatula	Medtr6g478030.1	TIR(start=20, stop=155, evalue=6.7e-35);NB-ARC(start=200, stop=457, evalue=1.4e-44);LRR_8(start=637, stop=692, evalue=0.062);LRR_8(start=706, stop=759, evalue=0.0009);LRR_8(start=780, stop=839, evalue=0.016);Sucrose_synth(start=889, stop=1322, evalue=2.1e-188);Glycos_transf_1(start=1326, stop=1497, evalue=5.5e-34)
Mtruncatula	Medtr5g018910.1	RPW8(start=2, stop=123, evalue=1.6e-06);NB-ARC(start=157, stop=389, evalue=2.2e-31);LIM(start=498, stop=552, evalue=1.7e-09)
Mtruncatula	Medtr3g020650.1	TIR(start=20, stop=154, evalue=1.2e-33);NB-ARC(start=211, stop=461, evalue=4e-45);LRR_8(start=698, stop=755, evalue=0.13);NAC(start=1041, stop=1082, evalue=2.6e-09)
Mtruncatula	Medtr3g020520.1	NB-ARC(start=18, stop=122, evalue=2.4e-13);LRR_8(start=295, stop=352, evalue=0.069);NAC(start=403, stop=459, evalue=3.2e-15)
Mtruncatula	Medtr6g015665.1	HMA(start=22, stop=77, evalue=1.7e-06);TIR(start=89, stop=204, evalue=5.1e-34);NB-ARC(start=274, stop=543, evalue=8.2e-45);LRR_4(start=704, stop=744, evalue=0.2);LRR_4(start=776, stop=817, evalue=0.0066)
Mtruncatula	Medtr2g063777.1	NB-ARC(start=174, stop=457, evalue=2.5e-77);LRR_4(start=573, stop=613, evalue=1.6e-06);LRR_4(start=621, stop=660, evalue=3.3e-07);DNA_ligase_A_N(start=679, stop=737, evalue=0.42);FNIP(start=1194, stop=1235, evalue=0.00019)
Mtruncatula	Medtr3g062420.1	NB-ARC(start=152, stop=423, evalue=2e-58);LRR_4(start=603, stop=642, evalue=2.5e-08);Pkinase(start=1953, stop=2057, evalue=3.5e-12)
Mtruncatula	Medtr2g040370.2	TIR(start=17, stop=146, evalue=7.5e-35);NB-ARC(start=208, stop=459, evalue=1.3e-46);LRR_8(start=692, stop=748, evalue=0.0092);HSP70(start=1029, stop=1406, evalue=7.6e-172);HSP70(start=1413, stop=1802, evalue=7.3e-164)
Mtruncatula	Medtr1g006975.1	NB-ARC(start=162, stop=433, evalue=3.1e-49);LRR_8(start=606, stop=663, evalue=0.00061);DUF2586(start=713, stop=763, evalue=0.036);DUF1900(start=1585, stop=1634, evalue=0.098);NAC(start=1912, stop=1941, evalue=5.4e-05)
Osativa	LOC_Os02g19890.3	NB-ARC(start=4, stop=190, evalue=2e-41);LRR_4(start=333, stop=370, evalue=0.00018);Jacalin(start=679, stop=806, evalue=2.3e-23)
Osativa	LOC_Os09g20040.1	DUF296(start=129, stop=234, evalue=2.2e-19);NB-ARC(start=463, stop=739, evalue=5.7e-55);LRR_8(start=878, stop=934, evalue=3.3e-06);LRR_8(start=1172, stop=1230, evalue=0.0016)
Osativa	LOC_Os11g11920.1	NB-ARC(start=157, stop=436, evalue=8.3e-55);LRR_4(start=668, stop=707, evalue=0.012);AvrRpt-cleavage(start=1005, stop=1038, evalue=9.7e-15)
Osativa	LOC_Os08g07890.1	SPT16(start=93, stop=137, evalue=0.3);NB-ARC(start=205, stop=409, evalue=7.4e-50);LRR_8(start=521, stop=578, evalue=3.6e-05);Pkinase_Tyr(start=987, stop=1169, evalue=1.6e-19);Pkinase(start=1322, stop=1590, evalue=9e-40)
Osativa	LOC_Os07g17230.1	B3(start=74, stop=161, evalue=2e-16);LRR_1(start=358, stop=378, evalue=0.41);LRR_8(start=408, stop=464, evalue=2.9e-06);NB-ARC(start=573, stop=825, evalue=2.8e-40);LRR_8(start=972, stop=1027, evalue=0.00019);LRR_4(start=1037, stop=1070, evalue=0.19)
Osativa	LOC_Os05g15040.1	NB-ARC(start=116, stop=156, evalue=1.3e-05);NB-ARC(start=167, stop=407, evalue=9.4e-45);LRR_4(start=582, stop=608, evalue=0.0076);WD40(start=1108, stop=1145, evalue=2.1e-06)
Osativa	LOC_Os02g18510.1	NB-ARC(start=176, stop=408, evalue=9.4e-46);LRR_4(start=489, stop=526, evalue=9.3e-06);Chlorophyllase(start=836, stop=897, evalue=5.9e-08)
Osativa	LOC_Os02g19890.2	NB-ARC(start=4, stop=190, evalue=2e-41);LRR_4(start=333, stop=370, evalue=0.00018);Jacalin(start=679, stop=806, evalue=2.3e-23)
Osativa	LOC_Os11g32170.1	NB-ARC(start=178, stop=469, evalue=3e-58);LRR_4(start=583, stop=618, evalue=0.014);LRR_4(start=628, stop=651, evalue=0.43);Jacalin(start=988, stop=1113, evalue=1.8e-26);Jacalin(start=1124, stop=1222, evalue=2.1e-18);Jacalin(start=1250, stop=1352, evalue=1e-10)
Osativa	LOC_Os04g53030.1	NB-ARC(start=245, stop=526, evalue=3.7e-63);zf-RVT(start=1556, stop=1612, evalue=1.5e-14)
Osativa	LOC_Os12g18360.1	NB-ARC(start=214, stop=501, evalue=1.8e-51);LRR_8(start=646, stop=672, evalue=0.78);Thioredoxin(start=932, stop=1025, evalue=9.8e-15)
Osativa	LOC_Os02g19890.1	NB-ARC(start=174, stop=455, evalue=1.8e-60);LRR_4(start=598, stop=635, evalue=0.00026);Jacalin(start=944, stop=1071, evalue=3.5e-23)
Osativa	LOC_Os08g30634.1	NB-ARC(start=2, stop=132, evalue=6.5e-24);LRR_4(start=273, stop=301, evalue=0.85);C1_2(start=677, stop=703, evalue=4.6e-05)
Osativa	LOC_Os09g20020.1	VQ(start=57, stop=78, evalue=4.4e-10);NB-ARC(start=331, stop=601, evalue=1.5e-53);LRR_4(start=747, stop=784, evalue=2.8e-05)
Osativa	LOC_Os04g53160.1	zf-BED(start=138, stop=182, evalue=4.5e-07);NB-ARC(start=308, stop=601, evalue=2.9e-56);LRR_8(start=762, stop=798, evalue=0.027);LRR_8(start=1590, stop=1624, evalue=0.05)
Osativa	LOC_Os08g07950.1	NB-ARC(start=80, stop=357, evalue=6.4e-55);LRR_8(start=506, stop=561, evalue=0.037);DUF4371(start=1153, stop=1382, evalue=2.7e-73)
Osativa	LOC_Os11g11810.1	NB-ARC(start=181, stop=464, evalue=4.3e-47);LRR_4(start=675, stop=704, evalue=0.22);LRR_4(start=771, stop=814, evalue=0.18);LRR_4(start=1119, stop=1158, evalue=6.9e-06);DUF761(start=1248, stop=1266, evalue=9.6e-05)
Osativa	LOC_Os11g46210.1	DUF3542(start=31, stop=86, evalue=0.00019);NB-ARC(start=187, stop=542, evalue=1.5e-48);YozD(start=548, stop=593, evalue=0.17);LRR_4(start=685, stop=722, evalue=0.0041)
Osativa	LOC_Os04g53120.1	zf-BED(start=143, stop=191, evalue=2.1e-12);NB-ARC(start=321, stop=610, evalue=5.7e-64);ShortName(start=656, stop=741, evalue=0.027);Leptin(start=804, stop=871, evalue=0.18);LRR_8(start=1165, stop=1205, evalue=0.83);LRR_4(start=1559, stop=1593, evalue=0.15);LRR_4(start=1800, stop=1834, evalue=0.013)
Osativa	LOC_Os08g30634.2	NB-ARC(start=2, stop=132, evalue=6.1e-24);LRR_4(start=273, stop=301, evalue=0.8);C1_2(start=677, stop=703, evalue=4.3e-05)
Osativa	LOC_Os02g04530.1	NB-ARC(start=216, stop=483, evalue=4.4e-43);LRR_4(start=615, stop=639, evalue=0.0062);LRR_4(start=931, stop=959, evalue=0.21);LRR_5(start=1159, stop=1199, evalue=0.28);ALAD(start=1268, stop=1298, evalue=0.00027)
Osativa	LOC_Os11g32210.1	NB-ARC(start=204, stop=408, evalue=3.4e-41);LRR_4(start=546, stop=581, evalue=0.023);LRR_4(start=591, stop=614, evalue=0.38);Jacalin(start=944, stop=1074, evalue=1.8e-26);Jacalin(start=1109, stop=1229, evalue=2.2e-22);Jacalin(start=1253, stop=1384, evalue=2.8e-23)
Ppatens	Phpat.026G055100.1.p	TIR(start=138, stop=250, evalue=2.4e-14);NB-ARC(start=327, stop=570, evalue=1.3e-30);LRR_4(start=745, stop=766, evalue=0.15);LRR_8(start=781, stop=838, evalue=0.00021);LRR_8(start=853, stop=906, evalue=3.8e-06);LRR_8(start=967, stop=1026, evalue=7.1e-05);TPR_9(start=1095, stop=1148, evalue=0.0001)
Ppatens	Phpat.013G008500.1.p	Pkinase_Tyr(start=30, stop=153, evalue=5.4e-19);NB-ARC(start=219, stop=319, evalue=4.4e-10)
Ppatens	Phpat.018G008800.1.p	Pkinase(start=217, stop=489, evalue=4.4e-46);NB-ARC(start=547, stop=822, evalue=1.2e-46);LRR_8(start=912, stop=964, evalue=0.081);LRR_8(start=979, stop=1036, evalue=0.00014);LRR_4(start=1050, stop=1091, evalue=3.5e-05);LRR_1(start=1099, stop=1121, evalue=0.33);LRR_4(start=1122, stop=1163, evalue=5.7e-06);LRR_8(start=1171, stop=1228, evalue=0.00023);LRR_4(start=1266, stop=1307, evalue=0.0079)
Ppatens	Phpat.021G055200.1.p	Mak10(start=98, stop=203, evalue=0.18);Pkinase(start=268, stop=532, evalue=1.5e-42);NB-ARC(start=592, stop=863, evalue=8.6e-42)
Ppatens	Phpat.022G008300.2.p	Pkinase(start=242, stop=468, evalue=6.7e-32);NB-ARC(start=568, stop=830, evalue=2.1e-28);LRR_4(start=976, stop=1008, evalue=0.012);LRR_8(start=1047, stop=1105, evalue=4.4e-06);LRR_4(start=1144, stop=1182, evalue=0.028);LRR_8(start=1190, stop=1248, evalue=2.3e-06)
Ppatens	Phpat.018G013400.1.p	Pkinase(start=15, stop=279, evalue=9.7e-44);NB-ARC(start=339, stop=609, evalue=2.9e-41);LRR_8(start=712, stop=757, evalue=0.069);LRR_4(start=772, stop=804, evalue=0.019);LRR_4(start=843, stop=883, evalue=0.0063);LRR_4(start=890, stop=931, evalue=0.0012);LRR_4(start=938, stop=978, evalue=0.0064);LRR_4(start=986, stop=1027, evalue=7.4e-05);LRR_4(start=1034, stop=1063, evalue=0.0072);LRR_4(start=108…
Ppatens	Phpat.022G008300.3.p	Pkinase(start=242, stop=468, evalue=7.5e-32);NB-ARC(start=568, stop=830, evalue=1.5e-28);LRR_4(start=976, stop=1008, evalue=0.013);LRR_8(start=1023, stop=1080, evalue=0.0048);LRR_8(start=1094, stop=1153, evalue=1.5e-07);LRR_8(start=1204, stop=1248, evalue=0.008);LRR_8(start=1286, stop=1344, evalue=2.6e-06)
Ppatens	Phpat.022G008300.1.p	Pkinase(start=242, stop=468, evalue=7.5e-32);NB-ARC(start=568, stop=830, evalue=1.5e-28);LRR_4(start=976, stop=1008, evalue=0.013);LRR_8(start=1023, stop=1080, evalue=0.0048);LRR_8(start=1094, stop=1153, evalue=1.5e-07);LRR_8(start=1204, stop=1248, evalue=0.008);LRR_8(start=1286, stop=1344, evalue=2.6e-06)
Ppatens	Phpat.013G051700.1.p	Pkinase(start=2, stop=153, evalue=1.1e-24);NB-ARC(start=216, stop=483, evalue=4.9e-39);LRR_8(start=640, stop=698, evalue=0.00028);LRR_4(start=699, stop=729, evalue=0.0026);LRR_4(start=737, stop=776, evalue=3.3e-05);LRR_4(start=785, stop=816, evalue=0.011)
Ppatens	Phpat.022G003500.1.p	TIR(start=9, stop=134, evalue=9.7e-21);NB-ARC(start=191, stop=440, evalue=1.2e-39);LRR_3(start=556, stop=571, evalue=0.39);LRR_8(start=606, stop=662, evalue=9.1e-06);LRR_8(start=726, stop=780, evalue=0.024);LRR_8(start=795, stop=852, evalue=0.0061);TPR_9(start=945, stop=965, evalue=0.83);TPR_11(start=1075, stop=1141, evalue=4.2e-07);TPR_11(start=1161, stop=1207, evalue=5.4e-05)
Ppatens	Phpat.016G092100.2.p	Pkinase_Tyr(start=1, stop=92, evalue=9.1e-12);NB-ARC(start=162, stop=435, evalue=6.8e-47)
Ppatens	Phpat.006G043400.1.p	Pkinase(start=217, stop=489, evalue=5.6e-46);NB-ARC(start=550, stop=820, evalue=1.3e-40);LRR_4(start=1055, stop=1089, evalue=0.00011);LRR_4(start=1104, stop=1137, evalue=0.35);LRR_4(start=1153, stop=1186, evalue=0.33);LRR_4(start=1201, stop=1241, evalue=0.00014);LRR_4(start=1248, stop=1289, evalue=0.0021);LRR_8(start=1295, stop=1353, evalue=2.4e-06);LRR_8(start=1391, stop=1449, evalue=0.033);LRR_…
Ppatens	Phpat.014G023600.1.p	Pkinase_Tyr(start=110, stop=238, evalue=1.9e-18);NB-ARC(start=304, stop=392, evalue=3.9e-09)
Ppatens	Phpat.013G009700.1.p	Pkinase(start=14, stop=200, evalue=2.6e-30);NB-ARC(start=269, stop=519, evalue=5.8e-43);LRR_4(start=629, stop=670, evalue=0.018);LRR_4(start=684, stop=718, evalue=2.6e-05);LRR_4(start=719, stop=748, evalue=0.0017);LRR_4(start=756, stop=789, evalue=9.4e-06);LRR_4(start=791, stop=814, evalue=0.0054);LRR_4(start=815, stop=838, evalue=0.0045);LRR_4(start=839, stop=862, evalue=0.011);LRR_4(start=886, …
Ppatens	Phpat.017G079900.1.p	Pkinase(start=267, stop=532, evalue=2.2e-42);NB-ARC(start=592, stop=863, evalue=6e-44)
Ppatens	Phpat.013G051800.1.p	Pkinase(start=12, stop=212, evalue=3.8e-36);NB-ARC(start=276, stop=545, evalue=2.4e-40);LRR_4(start=638, stop=672, evalue=2.7e-05);LRR_4(start=674, stop=703, evalue=0.0046);LRR_4(start=710, stop=751, evalue=1.4e-06);LRR_1(start=759, stop=781, evalue=0.14);LRR_4(start=782, stop=823, evalue=2.4e-06);LRR_4(start=830, stop=863, evalue=9.1e-05);LRR_4(start=878, stop=919, evalue=2.7e-06);LRR_4(start=92…
Ppatens	Phpat.013G072600.1.p	Pkinase(start=132, stop=404, evalue=4.1e-44);NB-ARC(start=467, stop=728, evalue=5.2e-35);LRR_8(start=796, stop=851, evalue=0.0031);LRR_4(start=865, stop=905, evalue=0.0019);LRR_4(start=913, stop=946, evalue=0.00012);LRR_4(start=1082, stop=1115, evalue=0.0024);LRR_4(start=1160, stop=1192, evalue=0.0056);LRR_4(start=1194, stop=1218, evalue=0.0041);LRR_4(start=1219, stop=1240, evalue=0.12);LRR_4(sta…
Ppatens	Phpat.016G092100.1.p	Pkinase(start=215, stop=489, evalue=2.4e-44);NB-ARC(start=560, stop=833, evalue=2.6e-46)
Ppatens	Phpat.014G028700.1.p	Pkinase(start=216, stop=468, evalue=4.8e-41);NB-ARC(start=582, stop=787, evalue=3.2e-29);LRR_8(start=905, stop=961, evalue=0.0028);LRR_4(start=977, stop=1015, evalue=0.013);LRR_4(start=1073, stop=1103, evalue=0.22);LRR_4(start=1121, stop=1153, evalue=0.0069);LRR_4(start=1168, stop=1201, evalue=0.024);LRR_4(start=1217, stop=1249, evalue=0.22);LRR_4(start=1265, stop=1297, evalue=0.0053);LRR_8(start…
Ppatens	Phpat.017G071200.1.p	Pkinase(start=268, stop=507, evalue=4.5e-37);NB-ARC(start=565, stop=836, evalue=1.7e-44)
Ppatens	Phpat.018G007600.1.p	Pkinase(start=106, stop=368, evalue=1.2e-38);NB-ARC(start=418, stop=671, evalue=3e-44)
Ppersica	ppa021538m	TIR(start=7, stop=137, evalue=3.7e-35);NB-ARC(start=151, stop=292, evalue=7.5e-18);LIM(start=374, stop=426, evalue=2.2e-06);DUF3633(start=553, stop=662, evalue=4.2e-18)
Ppersica	ppa019915m	DUF3542(start=5, stop=79, evalue=0.00047);NB-ARC(start=169, stop=344, evalue=5.2e-43);LRR_4(start=380, stop=409, evalue=0.0078);LRR_4(start=544, stop=575, evalue=0.016)
Ppersica	ppa018920m	DUF3542(start=5, stop=78, evalue=6.1e-05);NB-ARC(start=172, stop=465, evalue=2.2e-74);LRR_8(start=628, stop=685, evalue=0.00014);LRR_4(start=796, stop=827, evalue=0.05)
Ppersica	ppa022772m	TIR(start=7, stop=137, evalue=1.5e-36);NB-ARC(start=191, stop=324, evalue=1.8e-18);LIM(start=410, stop=464, evalue=3.6e-06);DUF3633(start=613, stop=724, evalue=9.1e-20)
Ppersica	ppa002882m	NB-ARC(start=55, stop=86, evalue=0.059);PRK(start=116, stop=195, evalue=7.4e-12);CYTH(start=228, stop=368, evalue=1.2e-19)
Ppersica	ppa021797m	DUF3542(start=5, stop=80, evalue=1.4e-05);NB-ARC(start=178, stop=411, evalue=3.2e-57);NB-ARC(start=412, stop=457, evalue=8e-09)
Ppersica	ppa025202m	DUF3542(start=5, stop=79, evalue=0.00068);NB-ARC(start=172, stop=465, evalue=1.5e-74);LRR_8(start=627, stop=684, evalue=0.0025);LRR_4(start=795, stop=826, evalue=0.051)
Ppersica	ppa018004m	DUF3542(start=5, stop=78, evalue=0.00073);NB-ARC(start=172, stop=466, evalue=1.5e-71);LRR_4(start=633, stop=663, evalue=5.2e-06);LRR_8(start=804, stop=842, evalue=0.45);LRR_4(start=879, stop=912, evalue=0.13)
Ppersica	ppa021230m	TIR(start=22, stop=152, evalue=2.5e-36);NB-ARC(start=208, stop=342, evalue=1e-16);LIM(start=424, stop=479, evalue=5.3e-06);DUF3633(start=628, stop=691, evalue=1.1e-12)
Ppersica	ppa017700m	SEFIR(start=27, stop=93, evalue=0.00064);NB-ARC(start=135, stop=154, evalue=0.00078)
Ppersica	ppa026962m	TIR(start=22, stop=152, evalue=1.2e-34);NB-ARC(start=208, stop=344, evalue=2.1e-19);LIM(start=425, stop=481, evalue=1.6e-07);DUF3633(start=576, stop=704, evalue=1.2e-15)
Ppersica	ppa017506m	DUF3542(start=5, stop=78, evalue=0.0006);NB-ARC(start=172, stop=465, evalue=5.5e-72);LRR_8(start=627, stop=684, evalue=0.012);LRR_8(start=756, stop=814, evalue=0.00051);LRR_4(start=833, stop=864, evalue=0.22)
Ppersica	ppa023410m	DUF3542(start=5, stop=79, evalue=5e-05);NB-ARC(start=172, stop=463, evalue=4.3e-72);LRR_8(start=627, stop=684, evalue=0.00071);LRR_4(start=795, stop=826, evalue=0.051)
Ptrichocarpa	Potri.T053000.1	zf-BED(start=6, stop=51, evalue=2.7e-05);AAA_22(start=267, stop=355, evalue=6.4e-07);NB-ARC(start=362, stop=495, evalue=3e-27);LRR_8(start=596, stop=655, evalue=8.7e-10);LRR_4(start=669, stop=703, evalue=0.024)
Ptrichocarpa	Potri.T015900.1	zf-BED(start=7, stop=42, evalue=0.00046);NB-ARC(start=181, stop=455, evalue=8.6e-65);LRR_8(start=532, stop=570, evalue=0.001)
Ptrichocarpa	Potri.T052600.1	zf-BED(start=46, stop=88, evalue=0.00014);NB-ARC(start=374, stop=581, evalue=2.6e-44);LRR_8(start=678, stop=736, evalue=1.1e-11);LRR_8(start=738, stop=782, evalue=0.013)
Ptrichocarpa	Potri.T013300.2	zf-BED(start=10, stop=54, evalue=0.00019);NB-ARC(start=249, stop=521, evalue=1.4e-42);LRR_8(start=588, stop=647, evalue=9e-09);LRR_4(start=662, stop=686, evalue=0.2)
Ptrichocarpa	Potri.T074200.1	TIR(start=119, stop=237, evalue=2.2e-30);NB-ARC(start=294, stop=558, evalue=1.6e-42);LRR_3(start=696, stop=714, evalue=0.045);LRR_8(start=718, stop=775, evalue=0.091);LRR_4(start=836, stop=875, evalue=4.7e-05);TIR(start=988, stop=1117, evalue=1.8e-14);NAM(start=1127, stop=1183, evalue=3.3e-08);DUF4283(start=1385, stop=1437, evalue=0.0012)
Ptrichocarpa	Potri.002G216800.1	DUF3542(start=4, stop=84, evalue=9e-06);NB-ARC(start=170, stop=459, evalue=1.5e-82);LRR_4(start=599, stop=636, evalue=5.1e-07);LRR_4(start=754, stop=788, evalue=0.1)
Ptrichocarpa	Potri.T027700.1	zf-BED(start=311, stop=355, evalue=0.00052);NB-ARC(start=557, stop=823, evalue=2.7e-62);LRR_8(start=924, stop=982, evalue=1e-08);LRR_4(start=997, stop=1029, evalue=0.032)
Ptrichocarpa	Potri.003G084200.1	efhand(start=52, stop=75, evalue=0.0047);EF_hand_5(start=92, stop=156, evalue=2.9e-09);TIR(start=207, stop=339, evalue=5.9e-35);NB-ARC(start=387, stop=640, evalue=3e-41);LRR_8(start=737, stop=792, evalue=0.0031);LRR_4(start=809, stop=839, evalue=0.015);LRR_8(start=876, stop=930, evalue=0.00026)
Ptrichocarpa	Potri.T048300.1	NB-ARC(start=13, stop=177, evalue=3.9e-29);LRR_4(start=340, stop=380, evalue=0.0084);LRR_8(start=389, stop=446, evalue=0.00056);LRR_4(start=460, stop=500, evalue=8.5e-06);LRR_4(start=508, stop=548, evalue=0.0049);LRR_4(start=557, stop=596, evalue=0.065);LRR_4(start=604, stop=644, evalue=4.4e-05);LRR_4(start=652, stop=692, evalue=8.2e-05);LRR_4(start=700, stop=740, evalue=0.0027);LRR_4(start=748, …
Ptrichocarpa	Potri.T015300.2	zf-BED(start=6, stop=53, evalue=0.00065);NB-ARC(start=196, stop=470, evalue=3.5e-56)
Ptrichocarpa	Potri.001G404800.1	zf-BED(start=19, stop=56, evalue=1.9e-05);NB-ARC(start=232, stop=510, evalue=1.5e-63);LRR_8(start=608, stop=667, evalue=2.7e-11);LRR_8(start=680, stop=733, evalue=3.9e-08)
Ptrichocarpa	Potri.T013300.1	zf-BED(start=10, stop=54, evalue=0.00019);NB-ARC(start=249, stop=521, evalue=1.4e-42);LRR_8(start=588, stop=647, evalue=9e-09);LRR_4(start=662, stop=686, evalue=0.2)
Ptrichocarpa	Potri.014G010700.1	Retrotrans_gag(start=183, stop=251, evalue=3.6e-05);NB-ARC(start=480, stop=758, evalue=7.4e-61);LRR_8(start=868, stop=923, evalue=1.7e-07);LRR_4(start=1064, stop=1095, evalue=0.064);LRR_8(start=1284, stop=1342, evalue=0.00018)
Ptrichocarpa	Potri.T015200.1	NB-ARC(start=209, stop=477, evalue=6.7e-57);zf-BED(start=540, stop=588, evalue=0.0001)
Ptrichocarpa	Potri.005G030300.1	TIR(start=16, stop=145, evalue=5e-31);NB-ARC(start=194, stop=449, evalue=3.1e-42);LRR_8(start=661, stop=718, evalue=2.8e-05);LRR_8(start=733, stop=790, evalue=0.00066);LRR_8(start=805, stop=862, evalue=0.00067);LRR_4(start=878, stop=917, evalue=0.05);LRR_8(start=925, stop=982, evalue=1e-05);LRR_4(start=998, stop=1037, evalue=0.00088);LRR_4(start=1044, stop=1085, evalue=0.0015);LRR_4(start=1092, s…
Ptrichocarpa	Potri.T027200.1	zf-BED(start=6, stop=47, evalue=0.00068);NB-ARC(start=329, stop=596, evalue=3.2e-60);LRR_8(start=697, stop=755, evalue=1.8e-10);LRR_8(start=757, stop=801, evalue=0.00074)
Ptrichocarpa	Potri.T015900.2	zf-BED(start=7, stop=42, evalue=0.00042);NB-ARC(start=181, stop=455, evalue=7.5e-65);LRR_8(start=531, stop=570, evalue=0.00096);LRR_4(start=584, stop=621, evalue=0.99)
Ptrichocarpa	Potri.T015400.1	DUF1608(start=64, stop=116, evalue=0.089);NACHT(start=127, stop=216, evalue=2.8e-05);NB-ARC(start=217, stop=348, evalue=6e-25)
Ptrichocarpa	Potri.T013300.3	zf-BED(start=10, stop=54, evalue=0.00019);NB-ARC(start=249, stop=521, evalue=1.4e-42);LRR_8(start=588, stop=647, evalue=9e-09);LRR_4(start=662, stop=686, evalue=0.2)
Ptrichocarpa	Potri.019G020500.1	zf-BED(start=6, stop=53, evalue=0.00019);NB-ARC(start=370, stop=641, evalue=7.2e-59);LRR_8(start=738, stop=796, evalue=3.8e-10)
Ptrichocarpa	Potri.T013600.1	zf-BED(start=7, stop=42, evalue=0.00031);NB-ARC(start=182, stop=255, evalue=4.4e-13);NB-ARC(start=259, stop=431, evalue=1.5e-38);LRR_8(start=530, stop=588, evalue=2.1e-08);LRR_8(start=603, stop=656, evalue=0.41)
Ptrichocarpa	Potri.017G033900.1	zf-BED(start=20, stop=63, evalue=3e-06);NB-ARC(start=343, stop=414, evalue=3.8e-12);NB-ARC(start=415, stop=536, evalue=9.6e-20);LRR_8(start=643, stop=700, evalue=1e-07);LRR_8(start=703, stop=746, evalue=0.00013)
Ptrichocarpa	Potri.T015300.1	zf-BED(start=6, stop=53, evalue=0.00068);NB-ARC(start=218, stop=492, evalue=3.8e-56)
Ptrichocarpa	Potri.019G002700.1	zf-BED(start=9, stop=64, evalue=4.6e-07);NB-ARC(start=240, stop=276, evalue=1.1e-06);NB-ARC(start=287, stop=373, evalue=2.8e-09)
Ptrichocarpa	Potri.001G404800.2	zf-BED(start=12, stop=49, evalue=1.9e-05);NB-ARC(start=225, stop=503, evalue=1.5e-63);LRR_8(start=601, stop=660, evalue=2.7e-11);LRR_8(start=673, stop=726, evalue=3.9e-08)
Ptrichocarpa	Potri.012G123500.1	NB-ARC(start=177, stop=463, evalue=3.7e-74);LRR_4(start=587, stop=624, evalue=3.7e-06);LRR_4(start=632, stop=665, evalue=0.0011);LRR_4(start=796, stop=826, evalue=0.15);Proteasome_A_N(start=957, stop=979, evalue=3e-09);Proteasome(start=982, stop=1049, evalue=6.3e-17);Proteasome(start=1050, stop=1118, evalue=2.5e-17)
Pvulgaris	Phvul.005G117900.2	zf-BED(start=10, stop=42, evalue=0.00065);HSA(start=165, stop=189, evalue=0.26);NB-ARC(start=250, stop=510, evalue=8e-48);LRR_8(start=604, stop=661, evalue=4.6e-10);LRR_8(start=675, stop=730, evalue=1.1e-06)
Pvulgaris	Phvul.002G171400.1	TIR(start=21, stop=153, evalue=7.1e-30);NB-ARC(start=203, stop=459, evalue=9e-39);LRR_8(start=701, stop=758, evalue=6.9e-06);LRR_4(start=822, stop=861, evalue=0.0017);zf-RVT(start=1104, stop=1165, evalue=1.4e-10)
Pvulgaris	Phvul.001G128200.1	TIR(start=14, stop=144, evalue=2.1e-33);NB-ARC(start=189, stop=455, evalue=1.4e-48);LRR_3(start=571, stop=589, evalue=1.3e-05);LRR_4(start=615, stop=649, evalue=0.49);LRR_8(start=687, stop=743, evalue=0.00017);LRR_4(start=759, stop=795, evalue=0.18);LRR_4(start=829, stop=868, evalue=2.2e-05);RVT_3(start=1337, stop=1422, evalue=1.2e-18)
Pvulgaris	Phvul.005G117900.1	zf-BED(start=10, stop=42, evalue=0.00065);HSA(start=169, stop=193, evalue=0.26);NB-ARC(start=254, stop=514, evalue=8.1e-48);LRR_8(start=608, stop=665, evalue=4.6e-10);LRR_8(start=679, stop=734, evalue=1.1e-06)
Rcommunis	29773.m000282	AAA_14(start=84, stop=118, evalue=0.064);NB-ARC(start=131, stop=189, evalue=2.2e-06);GTP_EFTU(start=367, stop=469, evalue=0.025);MMR_HSR1(start=478, stop=581, evalue=2.1e-09)
Rcommunis	29628.m000758	NB-ARC(start=143, stop=214, evalue=0.069);Myb_DNA-binding(start=257, stop=298, evalue=0.00097)
Rcommunis	28490.m000028	Transferrin(start=7, stop=137, evalue=2.8e-16);TIR(start=220, stop=290, evalue=1.2e-14);AAA_16(start=322, stop=353, evalue=0.43);NB-ARC(start=355, stop=524, evalue=2.8e-28)
Sbicolor	Sobic.002G013800.3.p	Pkinase(start=42, stop=329, evalue=6.7e-47);NB-ARC(start=590, stop=855, evalue=4.9e-60);LRR_8(start=1178, stop=1228, evalue=0.042)
Sbicolor	Sobic.008G174100.1.p	NB-ARC(start=204, stop=481, evalue=5.8e-51);LRR_4(start=681, stop=712, evalue=0.24);WRKY(start=1024, stop=1084, evalue=4.8e-12)
Sbicolor	Sobic.005G224000.1.p	Apolipoprotein(start=17, stop=138, evalue=0.00022);NB-ARC(start=189, stop=455, evalue=1.3e-60);LRR_4(start=571, stop=606, evalue=0.056);LRR_8(start=621, stop=669, evalue=0.31)
Sbicolor	Sobic.009G049800.3.p	NB-ARC(start=4, stop=160, evalue=2.4e-28);LRR_4(start=308, stop=345, evalue=0.0069);LRR_8(start=456, stop=514, evalue=0.45);WD40(start=807, stop=841, evalue=0.00035)
Sbicolor	Sobic.002G168400.1.p	NB-ARC(start=187, stop=470, evalue=7.5e-50);LRR_4(start=669, stop=700, evalue=0.053);HLH(start=1038, stop=1083, evalue=2.1e-08)
Sbicolor	Sobic.005G119400.2.p	DAHP_synth_1(start=59, stop=126, evalue=0.047);NB-ARC(start=177, stop=456, evalue=1.3e-56);LRR_8(start=597, stop=649, evalue=6.5e-06);Jacalin(start=951, stop=1075, evalue=2.1e-21)
Sbicolor	Sobic.006G051700.1.p	WRKY(start=142, stop=203, evalue=6.3e-23);NB-ARC(start=308, stop=575, evalue=2.7e-33);LRR_4(start=700, stop=736, evalue=4.4e-07);LRR_4(start=747, stop=778, evalue=0.16);LRR_4(start=915, stop=946, evalue=0.089)
Sbicolor	Sobic.002G168300.1.p	NB-ARC(start=336, stop=620, evalue=6.9e-53);LRR_4(start=819, stop=850, evalue=0.41);NAM(start=1153, stop=1260, evalue=2.1e-15);WRKY(start=1353, stop=1412, evalue=5.7e-21);WRKY(start=1487, stop=1548, evalue=5.6e-16)
Sbicolor	Sobic.002G173100.1.p	NB-ARC(start=160, stop=451, evalue=4.5e-49);LRR_4(start=575, stop=613, evalue=5.7e-08);LRR_4(start=620, stop=659, evalue=2e-08);LRR_1(start=668, stop=690, evalue=0.89);LRR_8(start=692, stop=749, evalue=1.4e-05);LRR_8(start=788, stop=843, evalue=0.00018);LRR_4(start=858, stop=889, evalue=0.0021);Pkinase_Tyr(start=1318, stop=1504, evalue=2.4e-24)
Sbicolor	Sobic.002G104400.1.p	VQ(start=82, stop=104, evalue=0.024);LRR_4(start=501, stop=530, evalue=0.0019);LRR_4(start=544, stop=586, evalue=0.00028);LRR_8(start=593, stop=648, evalue=4.5e-06);NB-ARC(start=716, stop=963, evalue=2.3e-41);LRR_4(start=1082, stop=1119, evalue=0.0036);WRKY(start=1510, stop=1569, evalue=1.7e-12)
Sbicolor	Sobic.005G223700.1.p	Apolipoprotein(start=17, stop=161, evalue=0.00095);NB-ARC(start=171, stop=455, evalue=5.3e-62);LRR_4(start=570, stop=601, evalue=0.61)
Sbicolor	Sobic.009G049800.1.p	NB-ARC(start=118, stop=386, evalue=2.6e-58);LRR_4(start=534, stop=571, evalue=0.009);LRR_8(start=682, stop=740, evalue=0.58);WD40(start=1074, stop=1108, evalue=0.00046)
Sbicolor	Sobic.009G049800.8.p	NB-ARC(start=4, stop=160, evalue=2.6e-28);LRR_4(start=308, stop=345, evalue=0.0067);LRR_8(start=456, stop=514, evalue=0.47);WD40(start=848, stop=882, evalue=0.00037)
Sbicolor	Sobic.005G118800.1.p	NB-ARC(start=59, stop=331, evalue=9e-36);LRR_4(start=460, stop=497, evalue=0.00057);LRR_8(start=506, stop=555, evalue=0.0013);LRR_4(start=565, stop=589, evalue=0.019);LRR_8(start=602, stop=659, evalue=1e-07);LRR_4(start=674, stop=707, evalue=0.16);LRR_4(start=849, stop=867, evalue=0.93);LRR_8(start=1280, stop=1338, evalue=0.0047);LRR_4(start=1352, stop=1393, evalue=0.32);PP2(start=1437, stop=1597…
Sbicolor	Sobic.009G049800.5.p	NB-ARC(start=4, stop=160, evalue=2e-28);LRR_4(start=308, stop=345, evalue=0.0061);LRR_8(start=456, stop=514, evalue=0.38);WD40(start=807, stop=841, evalue=0.0003)
Sbicolor	Sobic.009G049800.6.p	NB-ARC(start=4, stop=160, evalue=2.2e-28);LRR_4(start=308, stop=345, evalue=0.0064);LRR_8(start=456, stop=514, evalue=0.4);WD40(start=848, stop=882, evalue=0.00032)
Sbicolor	Sobic.006G219800.1.p	NB-ARC(start=82, stop=364, evalue=1.6e-69);LRR_4(start=1161, stop=1189, evalue=0.85);DnaJ_C(start=1362, stop=1441, evalue=5e-22)
Sbicolor	Sobic.008G112700.1.p	SelP_N(start=66, stop=140, evalue=0.00094);NB-ARC(start=195, stop=375, evalue=6.2e-13)
Sbicolor	Sobic.002G168300.2.p	NB-ARC(start=336, stop=620, evalue=6.9e-53);LRR_4(start=819, stop=850, evalue=0.41);NAM(start=1153, stop=1260, evalue=2.1e-15);WRKY(start=1353, stop=1412, evalue=5.7e-21);WRKY(start=1487, stop=1548, evalue=5.6e-16)
Sbicolor	Sobic.009G049500.1.p	NB-ARC(start=198, stop=462, evalue=6.4e-55);WD40(start=1161, stop=1197, evalue=0.00048)
Sbicolor	Sobic.002G393800.1.p	NB-ARC(start=153, stop=441, evalue=9.8e-53);LRR_4(start=610, stop=650, evalue=0.045);Thioredoxin(start=947, stop=1043, evalue=6.7e-22)
Sbicolor	Sobic.002G013800.2.p	Pkinase(start=42, stop=329, evalue=6.7e-47);NB-ARC(start=590, stop=855, evalue=4.9e-60);LRR_8(start=1178, stop=1228, evalue=0.042)
Sbicolor	Sobic.005G224200.1.p	Apolipoprotein(start=17, stop=162, evalue=0.00017);NB-ARC(start=174, stop=455, evalue=1.1e-62);LRR_4(start=571, stop=606, evalue=0.074)
Sbicolor	Sobic.009G049600.1.p	NB-ARC(start=117, stop=312, evalue=2.2e-39);NB-ARC(start=333, stop=365, evalue=0.0065);LRR_8(start=660, stop=718, evalue=0.42);WD40(start=1019, stop=1054, evalue=0.0003)
Sbicolor	Sobic.009G049800.4.p	NB-ARC(start=4, stop=160, evalue=2.6e-28);LRR_4(start=308, stop=345, evalue=0.0067);LRR_8(start=456, stop=514, evalue=0.47);WD40(start=848, stop=882, evalue=0.00037)
Sbicolor	Sobic.008G021400.1.p	Pkinase(start=28, stop=301, evalue=1.1e-45);NB-ARC(start=363, stop=439, evalue=1.6e-09);LRR_4(start=596, stop=630, evalue=0.0006);Thioredoxin(start=933, stop=1027, evalue=1.8e-17)
Sbicolor	Sobic.002G013800.4.p	Pkinase(start=42, stop=329, evalue=6.7e-47);NB-ARC(start=590, stop=855, evalue=4.9e-60);LRR_8(start=1178, stop=1228, evalue=0.042)
Sbicolor	Sobic.005G102900.1.p	Pkinase(start=50, stop=333, evalue=1.2e-47);NB-ARC(start=410, stop=692, evalue=3.5e-53);LRR_4(start=808, stop=837, evalue=0.022);LRR_8(start=854, stop=912, evalue=1.4e-09);LRR_8(start=918, stop=957, evalue=0.00055);LRR_4(start=1005, stop=1044, evalue=0.00022);LRR_4(start=1201, stop=1218, evalue=0.048);LRR_4(start=1378, stop=1411, evalue=0.014);LRR_8(start=1445, stop=1503, evalue=0.023)
Sbicolor	Sobic.002G013800.1.p	Pkinase(start=42, stop=329, evalue=6.7e-47);NB-ARC(start=590, stop=855, evalue=4.9e-60);LRR_8(start=1178, stop=1228, evalue=0.042)
Sbicolor	Sobic.005G182800.1.p	NB-ARC(start=176, stop=445, evalue=1.3e-47);Glutaredoxin(start=729, stop=792, evalue=3.9e-07)
Sbicolor	Sobic.008G178500.1.p	NB-ARC(start=223, stop=500, evalue=1.3e-65);LRR_8(start=1244, stop=1306, evalue=0.00051);FNIP(start=1333, stop=1372, evalue=0.06);FNIP(start=1380, stop=1421, evalue=0.00015)
Sbicolor	Sobic.008G178200.1.p	NB-ARC(start=183, stop=450, evalue=3.1e-65);LRR_8(start=572, stop=615, evalue=0.47);LRR_8(start=861, stop=902, evalue=1);LRR_4(start=1226, stop=1262, evalue=6.8e-05);FNIP(start=1311, stop=1348, evalue=9.4e-05)
Sbicolor	Sobic.005G119400.1.p	DAHP_synth_1(start=59, stop=126, evalue=0.047);NB-ARC(start=177, stop=456, evalue=1.3e-56);LRR_8(start=597, stop=649, evalue=6.5e-06);Jacalin(start=951, stop=1075, evalue=2.1e-21)
Sbicolor	Sobic.005G223600.1.p	Apolipoprotein(start=17, stop=162, evalue=0.00011);NB-ARC(start=174, stop=455, evalue=1.3e-63);LRR_4(start=571, stop=606, evalue=0.054)
Sitalica	Si025833m	NAM(start=11, stop=143, evalue=2.3e-35);NB-ARC(start=420, stop=696, evalue=1.2e-49)
Sitalica	Si005978m	Pkinase(start=19, stop=298, evalue=2.7e-51);NB-ARC(start=379, stop=661, evalue=2e-54)
Sitalica	Si028710m	NB-ARC(start=194, stop=476, evalue=6.6e-50);WRKY(start=1030, stop=1090, evalue=3.5e-23);WRKY(start=1145, stop=1205, evalue=1.5e-15)
Sitalica	Si028362m	NB-ARC(start=174, stop=454, evalue=1.2e-62);LRR_4(start=597, stop=635, evalue=3.2e-07);Jacalin(start=956, stop=1078, evalue=2.4e-21)
Sitalica	Si025944m	NB-ARC(start=10, stop=141, evalue=1.3e-26);LRR_8(start=280, stop=317, evalue=0.024);LRR_4(start=465, stop=493, evalue=0.22);LRR_8(start=703, stop=738, evalue=0.46);FNIP(start=828, stop=863, evalue=0.00016)
Sitalica	Si011905m	zf-BED(start=141, stop=189, evalue=0.0001);NB-ARC(start=305, stop=587, evalue=7.3e-62);LRR_8(start=765, stop=803, evalue=0.11);LRR_4(start=943, stop=974, evalue=0.74);LRR_8(start=1098, stop=1153, evalue=0.00071);LRR_8(start=1343, stop=1396, evalue=0.045);LRR_4(start=1466, stop=1503, evalue=0.065)
Sitalica	Si021041m	DUF3542(start=22, stop=83, evalue=0.0002);NB-ARC(start=177, stop=466, evalue=9.1e-62);LRR_4(start=607, stop=645, evalue=0.0051);Cnd3(start=922, stop=973, evalue=0.36)
Sitalica	Si028148m	NB-ARC(start=2, stop=188, evalue=4.3e-30);Thioredoxin(start=653, stop=709, evalue=1.7e-10)
Sitalica	Si025828m	NB-ARC(start=185, stop=460, evalue=2.4e-64);LRR_8(start=580, stop=637, evalue=2.6e-05);LRR_4(start=785, stop=813, evalue=0.1);LRR_8(start=1023, stop=1085, evalue=0.4);FNIP(start=1150, stop=1185, evalue=0.00012)
Sitalica	Si025810m	Pkinase(start=19, stop=298, evalue=9.5e-49);NB-ARC(start=379, stop=662, evalue=3.5e-55);LRR_8(start=773, stop=813, evalue=0.00065);LRR_8(start=855, stop=910, evalue=7.1e-09);LRR_4(start=959, stop=993, evalue=3e-06);LRR_4(start=1140, stop=1171, evalue=0.23);LRR_8(start=1375, stop=1433, evalue=0.00048);LRR_4(start=1532, stop=1566, evalue=4.9e-07);LRR_4(start=1980, stop=2003, evalue=1);LRR_8(start=2…
Sitalica	Si020660m	zf-BED(start=143, stop=187, evalue=1.5e-09);NB-ARC(start=315, stop=597, evalue=1.9e-54);LRR_8(start=1189, stop=1242, evalue=0.0043)
Sitalica	Si026704m	Pkinase(start=45, stop=136, evalue=0.00011);NB-ARC(start=162, stop=266, evalue=4.5e-15)
Slycopersicum	Solyc04g008200.2.1	PV-1(start=136, stop=212, evalue=0.11);DUF3542(start=293, stop=494, evalue=3.2e-05);NB-ARC(start=539, stop=635, evalue=2.7e-21);LRR_4(start=1192, stop=1229, evalue=0.0058)
Slycopersicum	Solyc05g007630.2.1	DUF3542(start=87, stop=470, evalue=6.8e-177);NB-ARC(start=508, stop=784, evalue=1.4e-67)
Slycopersicum	Solyc05g005130.1.1	DUF3542(start=137, stop=321, evalue=3.7e-08);DUF3542(start=677, stop=781, evalue=0.0026);DUF3542(start=793, stop=905, evalue=1e-05);NB-ARC(start=946, stop=1224, evalue=3.7e-83);LRR_8(start=1496, stop=1531, evalue=0.79);LRR_4(start=1574, stop=1612, evalue=0.67)
Slycopersicum	Solyc04g007490.2.1	DUF3542(start=2, stop=346, evalue=6.7e-36);NB-ARC(start=372, stop=644, evalue=6e-72);LRR_8(start=804, stop=844, evalue=0.44);LRR_8(start=993, stop=1049, evalue=0.22)
Slycopersicum	Solyc05g012890.1.1	DUF3542(start=267, stop=655, evalue=1.4e-84);NB-ARC(start=703, stop=979, evalue=4.1e-77)
Slycopersicum	Solyc10g008220.2.1	DUF3542(start=5, stop=85, evalue=1.3e-05);NB-ARC(start=160, stop=196, evalue=3.1e-07);NB-ARC(start=198, stop=365, evalue=2.9e-44);LRR_8(start=674, stop=707, evalue=0.064)
Slycopersicum	Solyc05g013260.1.1	DUF3542(start=574, stop=656, evalue=0.02);DUF3542(start=669, stop=781, evalue=2e-07);NB-ARC(start=823, stop=1103, evalue=1e-79)
Slycopersicum	Solyc05g007610.2.1	DUF3542(start=87, stop=469, evalue=6e-170);NB-ARC(start=507, stop=784, evalue=8.9e-71);NB-ARC(start=1212, stop=1488, evalue=4.3e-65)
Slycopersicum	Solyc06g065000.1.1	DUF3542(start=221, stop=500, evalue=0.00021);NB-ARC(start=547, stop=599, evalue=4.7e-12)
Slycopersicum	Solyc05g007170.2.1	DUF3542(start=122, stop=334, evalue=1.4e-06);DUF3542(start=1707, stop=1833, evalue=3.1e-10);NB-ARC(start=1874, stop=2152, evalue=1.1e-78)
Slycopersicum	Solyc09g072940.1.1	F-box(start=48, stop=79, evalue=1.3e-05);LRR_4(start=167, stop=206, evalue=0.082);NB-ARC(start=217, stop=258, evalue=0.00089)
Slycopersicum	Solyc05g007640.2.1	DUF3542(start=87, stop=453, evalue=2.6e-151);NB-ARC(start=484, stop=761, evalue=1.3e-64);LRR_8(start=1098, stop=1155, evalue=0.11)
Slycopersicum	Solyc05g008650.1.1	DUF3542(start=203, stop=365, evalue=1.8e-16);NB-ARC(start=405, stop=443, evalue=6.3e-06)
Slycopersicum	Solyc05g012910.2.1	DUF3542(start=334, stop=725, evalue=1.2e-86);NB-ARC(start=776, stop=1053, evalue=3.6e-78)
Slycopersicum	Solyc04g008180.1.1	DUF3542(start=181, stop=489, evalue=0.00088);NB-ARC(start=534, stop=587, evalue=2.8e-12)
Slycopersicum	Solyc05g012740.1.1	DUF3542(start=90, stop=461, evalue=2e-90);NB-ARC(start=508, stop=781, evalue=1.7e-71);DUF4377(start=847, stop=889, evalue=0.49);LRR_4(start=1066, stop=1095, evalue=0.36)
Slycopersicum	Solyc05g005330.2.1	DUF3542(start=100, stop=485, evalue=2.1e-102);NB-ARC(start=527, stop=801, evalue=9e-71);LRR_8(start=1156, stop=1199, evalue=0.034)
Slycopersicum	Solyc05g007350.1.1	DUF3542(start=94, stop=502, evalue=8.6e-173);NB-ARC(start=545, stop=821, evalue=8.6e-70)
Slycopersicum	Solyc10g051170.1.1	DUF3542(start=2, stop=136, evalue=5.4e-23);NB-ARC(start=155, stop=183, evalue=0.036)
Slycopersicum	Solyc05g013280.2.1	DUF3542(start=152, stop=273, evalue=0.75);DUF732(start=408, stop=460, evalue=0.3);DUF3542(start=783, stop=932, evalue=0.011);DUF3542(start=944, stop=1057, evalue=3.5e-09);NB-ARC(start=1099, stop=1378, evalue=7.3e-92)
Slycopersicum	Solyc01g102880.1.1	TIR(start=17, stop=153, evalue=5.2e-26);NB-ARC(start=204, stop=473, evalue=9.1e-40);LRR_8(start=712, stop=769, evalue=0.00089);LRR_8(start=841, stop=898, evalue=1.4e-05);TIR(start=1166, stop=1284, evalue=5.4e-27);LRR_4(start=1350, stop=1391, evalue=0.0027);Cupin_1(start=1713, stop=1831, evalue=1.8e-19)
Smoellendorffii	427019	NB-ARC(start=415, stop=703, evalue=1.3e-19);tify(start=1265, stop=1292, evalue=8e-06);CCT_2(start=1329, stop=1346, evalue=1.7e-08)
Stuberosum	PGSC0003DMP400032161	Phage_GPO(start=19, stop=118, evalue=0.00024);NB-ARC(start=153, stop=427, evalue=2e-73);LRR_4(start=592, stop=625, evalue=0.98);LRR_4(start=727, stop=756, evalue=0.25)
Stuberosum	PGSC0003DMP400014827	DUF3542(start=3, stop=99, evalue=0.00014);NB-ARC(start=133, stop=192, evalue=1.7e-14);NB-ARC(start=194, stop=377, evalue=7.8e-50)
Stuberosum	PGSC0003DMP400030872	Homoserine_dh(start=32, stop=82, evalue=6.8e-07);NB-ARC(start=190, stop=340, evalue=1.2e-49)
Stuberosum	PGSC0003DMP400043545	DUF3542(start=125, stop=348, evalue=4.2e-07);DUF3542(start=836, stop=962, evalue=1.3e-08);NB-ARC(start=1009, stop=1288, evalue=5.7e-80)
Stuberosum	PGSC0003DMP400039963	DUF3542(start=1, stop=279, evalue=2.3e-130);NB-ARC(start=322, stop=599, evalue=8.7e-70)
Stuberosum	PGSC0003DMP400032158	Phage_GPO(start=19, stop=118, evalue=0.00023);NB-ARC(start=153, stop=427, evalue=1.9e-73);LRR_4(start=592, stop=625, evalue=0.97);LRR_4(start=727, stop=756, evalue=0.24)
Stuberosum	PGSC0003DMP400049281	DUF3542(start=282, stop=673, evalue=1.5e-93);NB-ARC(start=721, stop=997, evalue=6.1e-80)
Stuberosum	PGSC0003DMP400006006	DUF3542(start=75, stop=211, evalue=2.4e-06);NB-ARC(start=247, stop=339, evalue=2e-18)
Stuberosum	PGSC0003DMP400044376	DUF3542(start=124, stop=334, evalue=1.7e-07);DUF3542(start=354, stop=591, evalue=0.27);DUF3542(start=1710, stop=1837, evalue=1.9e-09);NB-ARC(start=1878, stop=2155, evalue=3.1e-78)
Stuberosum	PGSC0003DMP400023921	DUF3542(start=165, stop=269, evalue=0.49);DUF3542(start=664, stop=768, evalue=0.014);DUF3542(start=769, stop=893, evalue=3.5e-08);NB-ARC(start=935, stop=1214, evalue=8e-82)
Stuberosum	PGSC0003DMP400044307	DUF3542(start=17, stop=278, evalue=4.5e-135);NB-ARC(start=311, stop=587, evalue=9.6e-74)
Stuberosum	PGSC0003DMP400051396	DUF3542(start=162, stop=433, evalue=0.00067);NB-ARC(start=475, stop=623, evalue=2.3e-37)
Stuberosum	PGSC0003DMP400006771	F-box(start=5, stop=38, evalue=0.00082);LRR_8(start=130, stop=188, evalue=0.43);NB-ARC(start=324, stop=400, evalue=9.9e-19)
Stuberosum	PGSC0003DMP400032127	DUF3542(start=35, stop=407, evalue=2.6e-158);NB-ARC(start=437, stop=715, evalue=1.9e-63);LRR_8(start=1001, stop=1033, evalue=0.094);LRR_8(start=1073, stop=1108, evalue=0.58)
Stuberosum	PGSC0003DMP400006047	DUF3542(start=1, stop=365, evalue=7.9e-194);NB-ARC(start=398, stop=674, evalue=6.5e-75)
Stuberosum	PGSC0003DMP400023923	DUF3542(start=165, stop=269, evalue=0.49);DUF3542(start=664, stop=768, evalue=0.014);DUF3542(start=769, stop=893, evalue=3.5e-08);NB-ARC(start=935, stop=1214, evalue=8e-82)
Stuberosum	PGSC0003DMP400032442	NPL4(start=22, stop=92, evalue=0.094);NOA36(start=112, stop=207, evalue=0.54);DUF3542(start=374, stop=488, evalue=9.4e-07);NB-ARC(start=528, stop=804, evalue=3.5e-68);LRR_8(start=975, stop=1010, evalue=0.00072);LRR_4(start=1106, stop=1137, evalue=0.0025)
Stuberosum	PGSC0003DMP400024495	NB-ARC(start=154, stop=424, evalue=9.9e-77);LRR_8(start=481, stop=538, evalue=0.016);Methyltransf_26(start=640, stop=720, evalue=2.5e-12)
Stuberosum	PGSC0003DMP400011164	NB-ARC(start=5, stop=73, evalue=2.3e-12);LRR_8(start=200, stop=230, evalue=0.49);LRR_8(start=242, stop=276, evalue=0.23);LRR_4(start=367, stop=398, evalue=0.0052);DUF313(start=724, stop=821, evalue=7.4e-21)
Stuberosum	PGSC0003DMP400008091	DUF3542(start=6, stop=150, evalue=6.9e-60);NB-ARC(start=185, stop=460, evalue=6.7e-68);LRR_4(start=564, stop=600, evalue=0.51);LRR_4(start=821, stop=856, evalue=0.00095)
Stuberosum	PGSC0003DMP400032159	Phage_GPO(start=19, stop=118, evalue=0.00023);NB-ARC(start=153, stop=427, evalue=1.8e-73);LRR_4(start=592, stop=625, evalue=0.95);LRR_4(start=727, stop=756, evalue=0.24)
Stuberosum	PGSC0003DMP400065290	PHB_acc_N(start=5, stop=24, evalue=0.13);DUF3542(start=150, stop=329, evalue=1.2e-09);NB-ARC(start=366, stop=426, evalue=8.6e-14)
Stuberosum	PGSC0003DMP400009448	Glutaredoxin(start=14, stop=63, evalue=1.7e-05);NB-ARC(start=135, stop=173, evalue=0.00058)
Stuberosum	PGSC0003DMP400023851	DUF3542(start=218, stop=355, evalue=0.00074);DUF3542(start=1051, stop=1148, evalue=0.0079);DUF3542(start=1161, stop=1273, evalue=1.7e-07);NB-ARC(start=1313, stop=1592, evalue=1.7e-79)
Stuberosum	PGSC0003DMP400043544	DUF3542(start=151, stop=348, evalue=3.2e-07);DUF3542(start=835, stop=962, evalue=8e-09);NB-ARC(start=1009, stop=1288, evalue=3.9e-80)
Stuberosum	PGSC0003DMP400039962	DUF3542(start=95, stop=503, evalue=1.7e-181);NB-ARC(start=546, stop=823, evalue=1.2e-69)
Stuberosum	PGSC0003DMP400023857	CLTH(start=297, stop=397, evalue=0.26);DUF3542(start=646, stop=751, evalue=0.0016);DUF3542(start=764, stop=876, evalue=1.1e-07);NB-ARC(start=918, stop=1198, evalue=4.2e-78)
Stuberosum	PGSC0003DMP400044306	DUF3542(start=17, stop=278, evalue=1.1e-134);NB-ARC(start=311, stop=587, evalue=2.5e-73);LRR_4(start=756, stop=774, evalue=0.64);LRR_8(start=942, stop=1000, evalue=0.5)
Stuberosum	PGSC0003DMP400032157	Phage_GPO(start=19, stop=118, evalue=0.00024);NB-ARC(start=153, stop=427, evalue=2e-73);LRR_4(start=592, stop=625, evalue=0.99);LRR_4(start=727, stop=756, evalue=0.25)
Stuberosum	PGSC0003DMP400032160	Phage_GPO(start=19, stop=118, evalue=0.00024);NB-ARC(start=153, stop=427, evalue=2e-73);LRR_4(start=592, stop=625, evalue=0.98);LRR_4(start=727, stop=756, evalue=0.25)
Stuberosum	PGSC0003DMP400006764	F-box(start=52, stop=83, evalue=3.2e-05);LRR_4(start=171, stop=206, evalue=0.27);NB-ARC(start=400, stop=456, evalue=5.7e-11)
Stuberosum	PGSC0003DMP400032162	Phage_GPO(start=19, stop=118, evalue=0.00022);NB-ARC(start=153, stop=427, evalue=1.8e-73);LRR_4(start=592, stop=625, evalue=0.92);LRR_4(start=727, stop=756, evalue=0.23)
Stuberosum	PGSC0003DMP400049280	DUF3542(start=282, stop=673, evalue=2.8e-93);NB-ARC(start=721, stop=997, evalue=1e-79);LRR_4(start=1358, stop=1392, evalue=0.021)
Stuberosum	PGSC0003DMP400037870	DUF3542(start=5, stop=85, evalue=1.1e-05);NB-ARC(start=161, stop=438, evalue=1.3e-81);LRR_8(start=747, stop=780, evalue=0.07)
Stuberosum	PGSC0003DMP400032128	DUF3542(start=87, stop=472, evalue=1.2e-180);NB-ARC(start=507, stop=737, evalue=1.5e-60)
Stuberosum	PGSC0003DMP400051319	DUF3542(start=249, stop=423, evalue=7.7e-05);NB-ARC(start=485, stop=762, evalue=3.1e-72);DUF1104(start=1195, stop=1245, evalue=0.023)
Stuberosum	PGSC0003DMP400023886	DUF3542(start=98, stop=480, evalue=3.4e-105);NB-ARC(start=521, stop=796, evalue=7.7e-71);LRR_8(start=1080, stop=1135, evalue=0.8);LRR_8(start=1150, stop=1193, evalue=0.22)
Stuberosum	PGSC0003DMP400046327	CbiK(start=84, stop=163, evalue=0.28);NB-ARC(start=167, stop=450, evalue=1.9e-62);LRR_4(start=560, stop=597, evalue=1e-05);LRR_4(start=874, stop=905, evalue=0.018);LRR_8(start=924, stop=982, evalue=3.1e-05);LRR_8(start=1074, stop=1130, evalue=0.00026);Glycolytic(start=1231, stop=1351, evalue=1.7e-44)
Stuberosum	PGSC0003DMP400008093	DUF3542(start=6, stop=150, evalue=6.8e-60);NB-ARC(start=185, stop=460, evalue=6.6e-68);LRR_4(start=564, stop=600, evalue=0.5);LRR_4(start=821, stop=856, evalue=0.00094)
Stuberosum	PGSC0003DMP400006048	DUF3542(start=1, stop=365, evalue=7.9e-194);NB-ARC(start=398, stop=674, evalue=6.5e-75)
Stuberosum	PGSC0003DMP400010600	DUF3542(start=119, stop=465, evalue=1.7e-34);NB-ARC(start=491, stop=763, evalue=1.3e-71);LRR_8(start=1114, stop=1168, evalue=0.37)
Stuberosum	PGSC0003DMP400023885	DUF3542(start=98, stop=480, evalue=3.4e-105);NB-ARC(start=521, stop=796, evalue=7.7e-71);LRR_8(start=1080, stop=1135, evalue=0.8);LRR_8(start=1150, stop=1193, evalue=0.22)
Stuberosum	PGSC0003DMP400023856	CLTH(start=297, stop=397, evalue=0.24);DUF3542(start=648, stop=751, evalue=0.0012);DUF3542(start=764, stop=876, evalue=8.3e-08);NB-ARC(start=918, stop=1198, evalue=2.7e-78)
Stuberosum	PGSC0003DMP400039844	Metallophos(start=12, stop=184, evalue=4e-08);Metallophos_C(start=209, stop=239, evalue=3.1e-05);NB-ARC(start=246, stop=340, evalue=6.4e-20)
Stuberosum	PGSC0003DMP400043546	DUF3542(start=125, stop=348, evalue=4.2e-07);DUF3542(start=836, stop=962, evalue=1.3e-08);NB-ARC(start=1009, stop=1288, evalue=5.7e-80)
Stuberosum	PGSC0003DMP400037869	DUF3542(start=5, stop=85, evalue=1.1e-05);NB-ARC(start=161, stop=438, evalue=1.3e-81);LRR_8(start=747, stop=780, evalue=0.07)
Tcacao	Thecc1EG027134t1	RVT_3(start=1, stop=38, evalue=0.00022);TIR(start=44, stop=109, evalue=1.4e-11);NB-ARC(start=157, stop=273, evalue=7.5e-14)
Tcacao	Thecc1EG037597t2	NB-ARC(start=1, stop=79, evalue=2.3e-16);LRR_8(start=175, stop=229, evalue=5.7e-06);Pkinase(start=652, stop=909, evalue=1.1e-57)
Tcacao	Thecc1EG026718t1	ISG65-75(start=6, stop=99, evalue=0.73);NB-ARC(start=162, stop=421, evalue=3.5e-50);LRR_4(start=558, stop=594, evalue=0.016);LRR_8(start=602, stop=656, evalue=0.0034);LRR_8(start=833, stop=885, evalue=0.0016);LRR_8(start=999, stop=1045, evalue=0.22);LRR_8(start=1066, stop=1130, evalue=0.46);WD40(start=1349, stop=1383, evalue=0.00038)
Tcacao	Thecc1EG006103t1	WRKY(start=359, stop=419, evalue=4.8e-23);NB-ARC(start=831, stop=953, evalue=3.2e-12);LRR_8(start=1040, stop=1100, evalue=1.8e-10);LRR_4(start=1112, stop=1143, evalue=8.9e-06);LRR_4(start=1365, stop=1407, evalue=0.31)
Tcacao	Thecc1EG006100t1	B3(start=4, stop=96, evalue=3.5e-07);NB-ARC(start=527, stop=649, evalue=1.6e-09);LRR_8(start=737, stop=797, evalue=6.3e-11);LRR_4(start=810, stop=840, evalue=1.2e-05)
Tcacao	Thecc1EG045129t1	p450(start=1, stop=77, evalue=1.9e-14);p450(start=79, stop=148, evalue=4.5e-08);potato_inhibit(start=154, stop=193, evalue=6.8e-09);NB-ARC(start=234, stop=273, evalue=9.9e-08);LRR_4(start=389, stop=423, evalue=0.041);LRR_4(start=434, stop=461, evalue=0.12)
Tcacao	Thecc1EG016665t1	Glyco_hydro_35(start=29, stop=333, evalue=6e-119);BetaGal_dom4_5(start=463, stop=534, evalue=0.0069);Gal_Lectin(start=737, stop=814, evalue=8.3e-15);NB-ARC(start=986, stop=1187, evalue=1.6e-22)
Tcacao	Thecc1EG008882t1	TPR_11(start=81, stop=126, evalue=6.1e-07);TPR_11(start=153, stop=183, evalue=0.04);TPR_11(start=200, stop=245, evalue=0.08);NB-ARC(start=574, stop=720, evalue=5.6e-15)
Tcacao	Thecc1EG030938t1	NB-ARC(start=282, stop=313, evalue=0.0022);RIP(start=372, stop=568, evalue=1.6e-32);Laminin_I(start=910, stop=962, evalue=0.43);LRR_4(start=1024, stop=1056, evalue=0.061);RIP(start=1765, stop=1960, evalue=4.6e-33);NB-ARC(start=2440, stop=2540, evalue=1.7e-14)
Tcacao	Thecc1EG005809t1	NB-ARC(start=177, stop=457, evalue=1.4e-79);LRR_8(start=574, stop=629, evalue=2.1e-05);LRR_1(start=644, stop=665, evalue=0.15);LRR_8(start=902, stop=960, evalue=0.23);LRR_8(start=973, stop=1031, evalue=0.01);GIY-YIG(start=1162, stop=1236, evalue=7.4e-10)
Tcacao	Thecc1EG010879t1	NB-ARC(start=53, stop=83, evalue=0.06);PRK(start=108, stop=225, evalue=2.9e-08);PRK(start=519, stop=687, evalue=5.5e-16)
Tcacao	Thecc1EG025530t1	Glyco_hydro_32N(start=12, stop=41, evalue=0.00091);NB-ARC(start=251, stop=401, evalue=3.2e-34)
Tcacao	Thecc1EG027016t1	NB-ARC(start=177, stop=461, evalue=3.7e-80);LRR_8(start=615, stop=667, evalue=2.3e-05);LRR_4(start=804, stop=833, evalue=0.16);Methyltransf_PK(start=1017, stop=1068, evalue=1.3e-13);C1_3(start=1099, stop=1125, evalue=0.14);C1_2(start=1151, stop=1179, evalue=1e-05);C1_3(start=1225, stop=1252, evalue=2.7e-05);C1_3(start=1281, stop=1306, evalue=2.5e-05);C1_3(start=1335, stop=1363, evalue=4.4e-05);C1…
Tcacao	Thecc1EG031224t1	UBN2(start=45, stop=148, evalue=3.7e-31);rve(start=305, stop=417, evalue=2.9e-26);RVT_2(start=594, stop=838, evalue=6.5e-96);NB-ARC(start=1222, stop=1491, evalue=3.5e-70);LRR_4(start=1558, stop=1590, evalue=9.1e-05);NB-ARC(start=2365, stop=2527, evalue=4.5e-31);Pkinase_Tyr(start=2631, stop=2690, evalue=6.8e-09);DUF1664(start=2772, stop=2838, evalue=0.48);NB-ARC(start=2895, stop=3089, evalue=1.8e-…
Tcacao	Thecc1EG037597t3	NB-ARC(start=1, stop=79, evalue=2.3e-16);LRR_8(start=175, stop=229, evalue=5.7e-06);Pkinase(start=652, stop=904, evalue=1.9e-56)
Tcacao	Thecc1EG006116t1	WRKY(start=214, stop=274, evalue=1.1e-20);NB-ARC(start=669, stop=803, evalue=5.5e-10);LRR_8(start=890, stop=949, evalue=2.4e-09);LRR_4(start=961, stop=992, evalue=2e-05);LRR_4(start=1215, stop=1256, evalue=0.24)
Tcacao	Thecc1EG037597t1	NB-ARC(start=163, stop=443, evalue=1.1e-63);LRR_8(start=539, stop=572, evalue=0.00034);LRR_4(start=585, stop=617, evalue=0.0006);Pkinase(start=1016, stop=1273, evalue=2e-57)
Tcacao	Thecc1EG025435t1	Seryl_tRNA_N(start=18, stop=91, evalue=3.1e-05);NB-ARC(start=144, stop=409, evalue=3.4e-47);LRR_4(start=548, stop=585, evalue=6.4e-05);LRR_4(start=594, stop=631, evalue=1e-07)
Tcacao	Thecc1EG028629t1	NB-ARC(start=106, stop=161, evalue=2.7e-09);NB-ARC(start=171, stop=347, evalue=1e-37);LRR_8(start=444, stop=496, evalue=0.16);RVT_3(start=804, stop=877, evalue=6.5e-07)
Tcacao	Thecc1EG026712t1	NB-ARC(start=163, stop=421, evalue=1.3e-54);LRR_4(start=554, stop=592, evalue=0.15);LRR_8(start=600, stop=658, evalue=1e-06);WD40(start=1218, stop=1246, evalue=0.022);WD40(start=1320, stop=1354, evalue=2.2e-05)
Tcacao	Thecc1EG041228t1	RTC(start=8, stop=352, evalue=4.4e-63);NB-ARC(start=439, stop=516, evalue=5.6e-12)
Tcacao	Thecc1EG026703t1	Macoilin(start=33, stop=101, evalue=0.072);NB-ARC(start=163, stop=436, evalue=1e-53);LRR_4(start=597, stop=629, evalue=0.00015);WD40(start=1015, stop=1049, evalue=0.0011);WD40(start=1503, stop=1540, evalue=2.9e-05)
Tcacao	Thecc1EG042683t1	Mur_ligase_M(start=64, stop=273, evalue=1e-06);Laminin_II(start=553, stop=612, evalue=0.14);NB-ARC(start=699, stop=989, evalue=3.8e-79);LRR_8(start=1106, stop=1160, evalue=0.0002);LRR_8(start=1253, stop=1312, evalue=0.44)
Tcacao	Thecc1EG026710t1	NB-ARC(start=4, stop=121, evalue=2.9e-16);LRR_4(start=256, stop=294, evalue=6.8e-06);LRR_4(start=301, stop=334, evalue=0.001);WD40(start=662, stop=690, evalue=0.034);WD40(start=764, stop=798, evalue=0.00045)
Tcacao	Thecc1EG006109t1	WRKY(start=296, stop=356, evalue=2.2e-21);NB-ARC(start=768, stop=893, evalue=5.3e-12);LRR_4(start=959, stop=998, evalue=0.13);LRR_4(start=1011, stop=1042, evalue=2.1e-06);LRR_4(start=1283, stop=1324, evalue=0.33)
Taestivum	Traes_3B_1B523D215.1	NB-ARC(start=157, stop=435, evalue=8.4e-36);zf-ribbon_3(start=509, stop=525, evalue=0.072);LRR_8(start=578, stop=634, evalue=0.29);Thioredoxin(start=973, stop=1063, evalue=3.5e-17)
Taestivum	Traes_7DS_D4DFDF981.1	NB-ARC(start=216, stop=495, evalue=1.9e-53);Kelch_6(start=1063, stop=1081, evalue=0.17);Kelch_1(start=1126, stop=1172, evalue=1.8e-09);Kelch_1(start=1174, stop=1220, evalue=3.6e-05)
Taestivum	Traes_6DL_A4387A27F.2	zf-BED(start=140, stop=185, evalue=2.4e-05);NB-ARC(start=306, stop=584, evalue=4.2e-62);LRR_8(start=950, stop=986, evalue=0.036);LRR_4(start=1341, stop=1379, evalue=0.24)
Taestivum	Traes_5BL_BF6BA47D7.2	Pkinase(start=23, stop=295, evalue=2.7e-48);NB-ARC(start=631, stop=898, evalue=8.2e-60);Ribosomal_L28e(start=941, stop=1008, evalue=0.24);LRR_4(start=1037, stop=1075, evalue=0.58);LRR_5(start=1346, stop=1415, evalue=0.098)
Taestivum	Traes_6BS_C4EF90366.3	NB-ARC(start=191, stop=473, evalue=1.7e-61);LRR_8(start=616, stop=674, evalue=3.9e-05);DDE_4(start=1213, stop=1361, evalue=1.1e-18)
Taestivum	Traes_4AL_FEFC21AAB.1	Pkinase(start=42, stop=297, evalue=5.4e-48);NB-ARC(start=539, stop=705, evalue=1.6e-37)
Taestivum	Traes_5BL_1E751EF1F.1	NB-ARC(start=330, stop=610, evalue=7.4e-55);GRAS(start=1083, stop=1454, evalue=4.7e-123)
Taestivum	Traes_2AL_F5E021100.1	NB-ARC(start=2, stop=191, evalue=4.5e-36);LRR_4(start=361, stop=387, evalue=0.37);Jacalin(start=665, stop=793, evalue=2.9e-25)
Taestivum	Traes_4DS_5B29EE3DD.1	NB-ARC(start=189, stop=471, evalue=1e-54);Pkinase(start=1141, stop=1291, evalue=1.1e-39)
Taestivum	Traes_5BL_A7C4DAE11.2	NB-ARC(start=332, stop=614, evalue=5.7e-54);GRAS(start=1085, stop=1453, evalue=2.9e-129)
Taestivum	Traes_5BL_6B03EF1AC.2	NB-ARC(start=192, stop=478, evalue=2.4e-49);LRR_8(start=615, stop=667, evalue=0.054);Pkinase(start=1110, stop=1380, evalue=4.1e-40)
Taestivum	Traes_4AL_4C396387E.1	NB-ARC(start=187, stop=455, evalue=6e-51);Pkinase(start=1120, stop=1382, evalue=3.5e-67);EF_hand_5(start=1439, stop=1527, evalue=0.08)
Taestivum	Traes_6BS_3898FE3CB.2	NB-ARC(start=169, stop=447, evalue=8.5e-63);Serine_rich(start=468, stop=517, evalue=0.74);LRR_4(start=590, stop=623, evalue=1.2e-05);LRR_4(start=638, stop=664, evalue=0.087);LRR_8(start=869, stop=922, evalue=0.02);DDE_4_2(start=1090, stop=1130, evalue=0.014);DDE_4(start=1185, stop=1328, evalue=9.4e-18)
Taestivum	Traes_7DL_1F618CE86.2	NB-ARC(start=188, stop=464, evalue=1e-60);LRR_8(start=571, stop=615, evalue=0.28);LRR_8(start=630, stop=681, evalue=0.25);LRR_8(start=876, stop=911, evalue=0.026);DDE_4(start=1209, stop=1347, evalue=5.1e-16)
Taestivum	Traes_5BL_BCF1D2649.2	Pkinase(start=5, stop=191, evalue=9.2e-38);NB-ARC(start=338, stop=620, evalue=3.1e-60);LRR_8(start=750, stop=809, evalue=1.6e-12)
Taestivum	Traes_2DL_59C23B50A.2	NB-ARC(start=1, stop=154, evalue=3.8e-24);LRR_4(start=324, stop=350, evalue=0.35);Jacalin(start=625, stop=756, evalue=5.7e-26)
Taestivum	Traes_3AS_BA74468D1.1	NB-ARC(start=24, stop=301, evalue=6.8e-37);zf-CCHC_4(start=348, stop=380, evalue=0.22);LRR_8(start=472, stop=509, evalue=0.048);Thioredoxin(start=840, stop=932, evalue=1.2e-17)
Taestivum	Traes_5DL_1733FB4DA.1	NB-ARC(start=14, stop=216, evalue=5.9e-43);LRR_8(start=358, stop=410, evalue=0.078);LRR_4(start=429, stop=457, evalue=1);WRKY(start=802, stop=862, evalue=1.6e-21);WRKY(start=917, stop=977, evalue=1.7e-23)
Taestivum	Traes_4BS_B45729F4D.1	NB-ARC(start=189, stop=471, evalue=2.2e-58);Pkinase(start=1142, stop=1292, evalue=4.5e-41)
Taestivum	Traes_5BL_7F0FD1538.2	VQ(start=46, stop=62, evalue=0.00026);NB-ARC(start=428, stop=709, evalue=7.8e-58);AP2(start=1288, stop=1337, evalue=1.6e-13)
Taestivum	Traes_5AL_C18926980.2	NB-ARC(start=99, stop=390, evalue=2.9e-46);LRR_4(start=513, stop=544, evalue=1.2e-06);LRR_4(start=559, stop=593, evalue=1.6e-08);LRR_8(start=631, stop=687, evalue=5.6e-06);LRR_8(start=702, stop=757, evalue=1.4e-05);LRR_8(start=796, stop=831, evalue=0.0021);LRR_4(start=978, stop=1005, evalue=0.061);Pkinase_Tyr(start=1306, stop=1484, evalue=1e-21)
Taestivum	Traes_6BS_678D90F4F.2	NB-ARC(start=179, stop=462, evalue=3.8e-62);LRR_4(start=605, stop=638, evalue=1.7e-05);LRR_4(start=653, stop=679, evalue=0.88);DDE_4_2(start=1112, stop=1148, evalue=0.037);DDE_4(start=1203, stop=1353, evalue=5e-19)
Taestivum	Traes_5DL_9CF510366.2	NB-ARC(start=4, stop=63, evalue=1.4e-05);NB-ARC(start=65, stop=162, evalue=9.2e-18);LRR_8(start=300, stop=351, evalue=0.0097);LRR_8(start=450, stop=488, evalue=0.18);PP2C(start=917, stop=1164, evalue=3.1e-33)
Taestivum	Traes_7DL_58184284F.2	NB-ARC(start=187, stop=464, evalue=2.7e-62);LRR_8(start=582, stop=638, evalue=0.044);LRR_8(start=879, stop=932, evalue=0.03);DDE_4(start=1205, stop=1336, evalue=3.8e-17)
Taestivum	Traes_4AL_7AFBA6334.2	NB-ARC(start=109, stop=394, evalue=9.6e-54);Kelch_6(start=962, stop=981, evalue=0.73);Kelch_1(start=1027, stop=1073, evalue=9.1e-13);Kelch_1(start=1075, stop=1117, evalue=3.3e-05)
Taestivum	Traes_7AS_E34187924.2	NB-ARC(start=208, stop=493, evalue=8.6e-57);YozD(start=498, stop=517, evalue=0.25);Kelch_6(start=1086, stop=1122, evalue=0.013);Kelch_1(start=1124, stop=1167, evalue=1.9e-11);Kelch_1(start=1169, stop=1215, evalue=4.8e-06)
Taestivum	Traes_3DS_5F928C27D.1	NB-ARC(start=6, stop=195, evalue=4.7e-24);LRR_8(start=343, stop=398, evalue=0.012);Thioredoxin(start=735, stop=828, evalue=1.8e-15)
Taestivum	Traes_5AL_B4E8A3115.2	Ank_2(start=2, stop=62, evalue=1.8e-05);Ank_2(start=81, stop=167, evalue=4.3e-13);Ank_2(start=183, stop=269, evalue=2.5e-08);NB-ARC(start=504, stop=784, evalue=4.4e-57);LRR_8(start=927, stop=979, evalue=0.011);LRR_4(start=997, stop=1026, evalue=0.12);WRKY(start=1333, stop=1392, evalue=7.3e-24)
Taestivum	Traes_5BL_0D0ED345E.2	Pkinase(start=42, stop=292, evalue=4.8e-45);NB-ARC(start=511, stop=790, evalue=2.2e-54);LRR_4(start=1029, stop=1069, evalue=0.86)
Taestivum	Traes_3AL_5CC7A7B68.4	Pkinase(start=41, stop=301, evalue=1.9e-49);NB-ARC(start=368, stop=437, evalue=5.8e-10)
Taestivum	Traes_1BS_8BD3F7097.2	Pkinase(start=33, stop=298, evalue=9.9e-45);Motile_Sperm(start=344, stop=424, evalue=3e-12);DUF1664(start=528, stop=588, evalue=0.14);NB-ARC(start=719, stop=782, evalue=2.5e-10)
Taestivum	Traes_4AS_145927471.3	Pkinase(start=21, stop=297, evalue=1.2e-49);NB-ARC(start=377, stop=657, evalue=3.2e-53);LRR_8(start=743, stop=795, evalue=0.00012);LRR_8(start=861, stop=916, evalue=2.1e-07);LRR_4(start=940, stop=971, evalue=0.01)
Taestivum	Traes_1DS_D11C94C4A.2	NB-ARC(start=3, stop=285, evalue=8.9e-55);Exo70(start=1072, stop=1426, evalue=1.3e-111)
Taestivum	Traes_4AL_7A31A5392.2	NB-ARC(start=247, stop=526, evalue=2e-56);Kelch_6(start=1100, stop=1118, evalue=0.15);Kelch_1(start=1164, stop=1210, evalue=2.7e-12);Kelch_1(start=1212, stop=1257, evalue=0.0038)
Taestivum	Traes_1BL_767DB8729.2	NB-ARC(start=185, stop=464, evalue=1.4e-69);LRR_8(start=582, stop=637, evalue=0.32);LRR_8(start=877, stop=926, evalue=0.036);DDE_4(start=1203, stop=1351, evalue=3.1e-22)
Taestivum	Traes_5BL_8255E0C66.2	NB-ARC(start=4, stop=133, evalue=9.8e-22);LRR_8(start=269, stop=320, evalue=0.038);LRR_8(start=419, stop=455, evalue=0.64);PP2C(start=709, stop=935, evalue=8.9e-40)
Taestivum	Traes_3B_706A56165.1	Ceramidase(start=60, stop=150, evalue=1.2e-05);NB-ARC(start=301, stop=522, evalue=4.7e-30)
Taestivum	Traes_7AL_E31C941C3.2	NB-ARC(start=1, stop=176, evalue=6.2e-38);LRR_4(start=318, stop=356, evalue=0.00016);MEF2_binding(start=461, stop=475, evalue=0.27);LRR_4(start=590, stop=633, evalue=0.0023);LRR_4(start=647, stop=677, evalue=0.012);DDE_4(start=921, stop=1059, evalue=2.7e-19)
Taestivum	Traes_7AS_72C627AB6.2	NB-ARC(start=231, stop=510, evalue=1.3e-53);GKAP(start=961, stop=1059, evalue=0.093);zf-RING_2(start=1150, stop=1186, evalue=2.9e-10)
Taestivum	Traes_2DL_21E93225F.2	NB-ARC(start=166, stop=431, evalue=8.8e-57);LRR_4(start=599, stop=625, evalue=0.69);Pkinase(start=1009, stop=1295, evalue=2.6e-47);Pkinase(start=1444, stop=1727, evalue=1.4e-43)
Taestivum	Traes_6AS_A64807DD2.2	NB-ARC(start=183, stop=461, evalue=8.4e-62);LRR_4(start=604, stop=637, evalue=0.00041);LRR_4(start=651, stop=678, evalue=0.044);DDE_4(start=1207, stop=1351, evalue=7e-14)
Taestivum	Traes_4AL_69D61737F.1	NB-ARC(start=83, stop=364, evalue=1.6e-57);LRR_8(start=508, stop=562, evalue=0.091);Pkinase(start=1026, stop=1151, evalue=2.5e-24)
Taestivum	Traes_5DL_B89CD8432.1	NB-ARC(start=336, stop=618, evalue=1.9e-54);GRAS(start=1092, stop=1461, evalue=1.2e-130)
Turartu	TRIUR3_01332-P1	Pkinase(start=40, stop=302, evalue=6.1e-49);NB-ARC(start=357, stop=579, evalue=3.9e-40);LRR_4(start=677, stop=705, evalue=0.00024);LRR_8(start=723, stop=781, evalue=1.4e-06);LRR_8(start=786, stop=818, evalue=0.39);LRR_4(start=835, stop=874, evalue=1.7e-07)
Turartu	TRIUR3_20899-P1	NB-ARC(start=179, stop=461, evalue=1.2e-57);Pkinase(start=1135, stop=1259, evalue=2.4e-26)
Turartu	TRIUR3_26801-P1	NB-ARC(start=223, stop=500, evalue=7.2e-58);LRR_8(start=623, stop=678, evalue=0.00048);LRR_4(start=1126, stop=1161, evalue=0.18);LRR_8(start=1257, stop=1298, evalue=0.079);zf-CCHC_4(start=1660, stop=1706, evalue=1.3e-08)
Turartu	TRIUR3_19065-P1	zf-RVT(start=162, stop=235, evalue=1.9e-11);RVT_3(start=332, stop=362, evalue=0.0045);NB-ARC(start=515, stop=783, evalue=1e-58);LRR_4(start=895, stop=933, evalue=5.8e-06);LRR_8(start=1122, stop=1183, evalue=0.37);LRR_8(start=1214, stop=1256, evalue=0.027)
Turartu	TRIUR3_28605-P1	NB-ARC(start=216, stop=330, evalue=2.1e-13);UBN2_3(start=391, stop=465, evalue=0.00022);NB-ARC(start=546, stop=843, evalue=5.6e-39);LRR_8(start=993, stop=1044, evalue=0.0091)
Turartu	TRIUR3_07344-P1	AAA_13(start=15, stop=137, evalue=0.37);NB-ARC(start=165, stop=418, evalue=1.5e-55);gag_pre-integrs(start=540, stop=599, evalue=5.5e-10);rve(start=612, stop=725, evalue=9.9e-21)
Turartu	TRIUR3_13906-P1	NB-ARC(start=196, stop=449, evalue=1.2e-49);WRKY(start=887, stop=908, evalue=3.1e-06)
Turartu	TRIUR3_06601-P1	Pkinase_Tyr(start=42, stop=141, evalue=6.9e-10);Pkinase(start=146, stop=226, evalue=1e-18);Dor1(start=456, stop=551, evalue=0.0055);NB-ARC(start=606, stop=792, evalue=6e-43);NB-ARC(start=806, stop=991, evalue=4.1e-44)
Turartu	TRIUR3_13785-P1	NB-ARC(start=169, stop=199, evalue=0.0022);NB-ARC(start=207, stop=400, evalue=9e-46);RVT_3(start=932, stop=1014, evalue=3.7e-17)
Turartu	TRIUR3_09775-P1	Glutaredoxin(start=44, stop=94, evalue=0.0034);NB-ARC(start=394, stop=671, evalue=1.4e-56);Kelch_6(start=1211, stop=1239, evalue=0.0084);Kelch_1(start=1285, stop=1332, evalue=8.5e-12);Kelch_1(start=1335, stop=1380, evalue=2e-05)
Turartu	TRIUR3_02413-P1	NB-ARC(start=182, stop=468, evalue=3.4e-49);LRR_8(start=604, stop=656, evalue=0.037);Pkinase(start=1121, stop=1393, evalue=9e-42)
Turartu	TRIUR3_08827-P1	zf-BED(start=129, stop=178, evalue=3.5e-13);NB-ARC(start=292, stop=573, evalue=3.5e-58);LRR_8(start=1114, stop=1153, evalue=0.091);LRR_4(start=1567, stop=1607, evalue=0.16)
Turartu	TRIUR3_34486-P1	PEX-1N(start=120, stop=196, evalue=1.6e-22);AAA_16(start=557, stop=596, evalue=3.7e-05);NB-ARC(start=616, stop=680, evalue=0.86);AAA(start=785, stop=912, evalue=1.5e-38)
Turartu	TRIUR3_15661-P1	NB-ARC(start=181, stop=463, evalue=1.2e-53);LRR_8(start=788, stop=843, evalue=0.72);Exo70(start=1205, stop=1561, evalue=1.6e-103)
Turartu	TRIUR3_01726-P1	Ank_2(start=18, stop=80, evalue=1e-05);Ank_2(start=99, stop=185, evalue=3.7e-13);Ank_2(start=201, stop=287, evalue=2.5e-08);NB-ARC(start=582, stop=766, evalue=9.4e-37);LRR_8(start=909, stop=961, evalue=0.011);LRR_4(start=979, stop=1008, evalue=0.12)
Turartu	TRIUR3_07142-P1	NB-ARC(start=217, stop=498, evalue=6.2e-68);LRR_4(start=590, stop=618, evalue=0.00082);zf-CCCH(start=1088, stop=1103, evalue=0.014);CwfJ_C_1(start=1116, stop=1233, evalue=4.2e-34);CwfJ_C_2(start=1257, stop=1326, evalue=8.7e-15)
Turartu	TRIUR3_03493-P1	NB-ARC(start=20, stop=206, evalue=1.2e-32);LRR_8(start=352, stop=403, evalue=0.038);Pkinase(start=814, stop=1090, evalue=2.7e-46);Motile_Sperm(start=1123, stop=1213, evalue=4e-10)
Turartu	TRIUR3_14679-P1	NB-ARC(start=18, stop=135, evalue=0.078);LRR_8(start=330, stop=372, evalue=0.25);LRR_4(start=536, stop=552, evalue=0.25);zf-RVT(start=1051, stop=1097, evalue=6.2e-09);DUF4218(start=1131, stop=1182, evalue=4e-10);DUF4216(start=1320, stop=1387, evalue=3.4e-20)
Turartu	TRIUR3_12781-P1	NB-ARC(start=179, stop=463, evalue=1.5e-29);LRR_4(start=586, stop=630, evalue=0.0024);LRR_4(start=762, stop=796, evalue=0.0089);Aldo_ket_red(start=1154, stop=1343, evalue=6.1e-28)
Turartu	TRIUR3_19806-P1	PARP(start=200, stop=345, evalue=2.9e-10);RST(start=466, stop=533, evalue=5.9e-25);NB-ARC(start=1014, stop=1110, evalue=1.8e-11);LRR_4(start=1173, stop=1212, evalue=2e-11)
Turartu	TRIUR3_09846-P1	Pkinase(start=42, stop=298, evalue=7.1e-48);NB-ARC(start=542, stop=817, evalue=8.2e-69);LRR_4(start=985, stop=1016, evalue=0.11);LRR_4(start=1054, stop=1097, evalue=0.35)
Turartu	TRIUR3_01846-P1	NB-ARC(start=349, stop=412, evalue=0.00041);LRR_4(start=500, stop=537, evalue=4.2e-05);BTB(start=611, stop=649, evalue=0.00054);BTB(start=695, stop=802, evalue=9.4e-19)
Turartu	TRIUR3_14902-P1	zf-BED(start=118, stop=159, evalue=0.0079);zf-BED(start=212, stop=265, evalue=2.2e-10);NB-ARC(start=381, stop=663, evalue=2e-62);LRR_8(start=973, stop=1015, evalue=0.43);LRR_8(start=1422, stop=1474, evalue=0.24);LRR_4(start=1546, stop=1587, evalue=0.017)
Turartu	TRIUR3_06382-P1	DUF2267(start=249, stop=318, evalue=0.67);NB-ARC(start=427, stop=707, evalue=1.6e-48);Pkinase(start=1345, stop=1601, evalue=3.9e-60);EF_hand_5(start=1649, stop=1708, evalue=8e-11);EF_hand_5(start=1723, stop=1779, evalue=1.4e-13)
Turartu	TRIUR3_06557-P1	NB-ARC(start=290, stop=555, evalue=2.6e-65);LRR_4(start=669, stop=706, evalue=9.1e-05);LRR_4(start=880, stop=910, evalue=0.38);XH(start=1105, stop=1159, evalue=1.5e-06)
Turartu	TRIUR3_00402-P1	NB-ARC(start=193, stop=501, evalue=1.3e-54);LRR_8(start=645, stop=697, evalue=6.6e-05);zf-CCHC(start=1035, stop=1050, evalue=0.00071)
Turartu	TRIUR3_23040-P1	NB-ARC(start=228, stop=499, evalue=1.1e-47);CG-1(start=1343, stop=1460, evalue=5.3e-49)
Turartu	TRIUR3_19521-P1	HMA(start=45, stop=92, evalue=0.065);NB-ARC(start=345, stop=604, evalue=8.2e-45);YozD(start=611, stop=629, evalue=0.0095);LRR_8(start=750, stop=801, evalue=0.11);LRR_8(start=908, stop=964, evalue=0.027);RVT_3(start=1177, stop=1214, evalue=3.5e-05)
Turartu	TRIUR3_18758-P1	Exo70(start=340, stop=627, evalue=1.4e-27);NB-ARC(start=798, stop=874, evalue=7.7e-06)
Turartu	TRIUR3_03321-P1	zf-BED(start=138, stop=186, evalue=6.7e-07);NB-ARC(start=306, stop=448, evalue=5.6e-25);UBN2(start=543, stop=652, evalue=6e-14)
Turartu	TRIUR3_06401-P1	NB-ARC(start=146, stop=425, evalue=2.6e-37);LRR_8(start=573, stop=629, evalue=0.056);Thioredoxin(start=965, stop=1057, evalue=1.5e-17)
Turartu	TRIUR3_06600-P1	Pkinase(start=42, stop=255, evalue=1.1e-40);NB-ARC(start=494, stop=694, evalue=3.5e-49);NB-ARC(start=695, stop=727, evalue=0.014);LRR_4(start=894, stop=922, evalue=0.057)
Turartu	TRIUR3_24281-P1	NB-ARC(start=195, stop=479, evalue=4.6e-56);Pkinase_Tyr(start=965, stop=1098, evalue=2.9e-15)
Turartu	TRIUR3_29157-P1	Pkinase(start=19, stop=291, evalue=1.8e-49);NB-ARC(start=387, stop=671, evalue=2.4e-55);LRR_4(start=785, stop=813, evalue=0.0017);LRR_8(start=855, stop=908, evalue=6.5e-08);LRR_4(start=922, stop=939, evalue=0.71);LRR_4(start=962, stop=1001, evalue=4.8e-06);LRR_4(start=1152, stop=1170, evalue=0.055);LRR_8(start=1237, stop=1277, evalue=0.0011);LRR_8(start=1295, stop=1354, evalue=4.7e-07)
Turartu	TRIUR3_28246-P1	NB-ARC(start=194, stop=466, evalue=1.3e-59);LRR_4(start=647, stop=675, evalue=0.17);WRKY(start=902, stop=962, evalue=5e-19)
Turartu	TRIUR3_31472-P1	NB-ARC(start=147, stop=326, evalue=1.4e-34);NB-ARC(start=327, stop=371, evalue=1.7e-06);LRR_4(start=532, stop=558, evalue=0.031);Pkinase(start=1130, stop=1448, evalue=2.7e-42);PTEN_C2(start=1726, stop=1836, evalue=8.1e-22)
Turartu	TRIUR3_06598-P1	NB-ARC(start=278, stop=583, evalue=1.8e-48);B3(start=1160, stop=1247, evalue=5.7e-26)
Turartu	TRIUR3_25229-P1	NB-ARC(start=296, stop=467, evalue=1.7e-27);BTB(start=986, stop=1058, evalue=0.00012);DUF3420(start=1163, stop=1207, evalue=2.9e-11);Ank_2(start=1209, stop=1292, evalue=5.1e-11);NPR1_like_C(start=1306, stop=1492, evalue=4.8e-66)
Turartu	TRIUR3_13462-P1	NB-ARC(start=225, stop=492, evalue=8.2e-57);LRR_8(start=839, stop=880, evalue=0.78);LRR_8(start=939, stop=996, evalue=0.038);DUF295(start=1154, stop=1217, evalue=9.2e-16)
Turartu	TRIUR3_01885-P1	NB-ARC(start=200, stop=472, evalue=9.1e-48);PP2C(start=1182, stop=1357, evalue=1.9e-55)
Turartu	TRIUR3_18237-P1	Pkinase(start=41, stop=301, evalue=8.5e-48);NB-ARC(start=347, stop=572, evalue=4.7e-40);Sec63(start=663, stop=698, evalue=0.083);LRR_8(start=713, stop=770, evalue=6.8e-07);LRR_4(start=781, stop=819, evalue=9e-05);LRR_8(start=841, stop=899, evalue=4.4e-05);LRR_4(start=1022, stop=1053, evalue=0.091);LRR_8(start=1137, stop=1177, evalue=0.028);LRR_4(start=1218, stop=1253, evalue=0.013)
Turartu	TRIUR3_02411-P1	Pkinase(start=39, stop=307, evalue=1.3e-49);NB-ARC(start=413, stop=693, evalue=1.4e-58);LRR_8(start=814, stop=868, evalue=5.9e-10);DUF3287(start=1116, stop=1152, evalue=0.18)
Turartu	TRIUR3_15734-P1	DUF3245(start=122, stop=171, evalue=0.32);NB-ARC(start=191, stop=271, evalue=2.1e-09);NB-ARC(start=337, stop=505, evalue=4.2e-18);tRNA_synt_2f(start=1059, stop=1109, evalue=8.9e-08);DALR_1(start=1188, stop=1247, evalue=0.0018)
Turartu	TRIUR3_13188-P1	Prominin(start=10, stop=131, evalue=0.21);NB-ARC(start=166, stop=431, evalue=6.4e-55);LRR_4(start=599, stop=625, evalue=0.24);Pkinase(start=1100, stop=1137, evalue=0.058);Pkinase(start=1141, stop=1330, evalue=5.2e-28)
Vcarteri	Vocar20010304m	NB-ARC(start=32, stop=302, evalue=0.00074);TPR_12(start=500, stop=572, evalue=2.6e-08);TPR_12(start=579, stop=655, evalue=9.9e-14);TPR_12(start=663, stop=731, evalue=5.7e-09)
Vcarteri	Vocar20010323m	NB-ARC(start=51, stop=316, evalue=0.013);TPR_12(start=518, stop=590, evalue=1.1e-08);TPR_12(start=597, stop=673, evalue=1e-13);TPR_12(start=681, stop=749, evalue=1.8e-08)
Vvinifera	GSVIVT01023557001	Ribosomal_S18(start=153, stop=192, evalue=5.6e-14);NB-ARC(start=232, stop=474, evalue=2.5e-46)
Vvinifera	GSVIVT01038452001	NB-ARC(start=67, stop=145, evalue=6.7e-15);TIM-br_sig_trns(start=5038, stop=5069, evalue=4.8e-06)
Vvinifera	GSVIVT01018889001	RPW8(start=2, stop=79, evalue=0.26);HLH(start=110, stop=140, evalue=0.32);AAA_22(start=187, stop=270, evalue=3.1e-06);NB-ARC(start=282, stop=390, evalue=6.3e-31);LRR_4(start=528, stop=562, evalue=3.9e-06);LRR_4(start=575, stop=627, evalue=0.047);Thioredoxin(start=879, stop=963, evalue=8.2e-05)
Vvinifera	GSVIVT01036582001	NB-ARC(start=1, stop=255, evalue=6.2e-71);LRR_8(start=367, stop=422, evalue=5.9e-06);LRR_4(start=588, stop=613, evalue=0.23);LRR_8(start=902, stop=958, evalue=0.00084);Cystatin(start=1038, stop=1094, evalue=5.5e-05);Cystatin(start=1115, stop=1186, evalue=0.0015)
Vvinifera	GSVIVT01037631001	NB-ARC(start=1, stop=253, evalue=1.7e-52);LRR_8(start=349, stop=415, evalue=0.012);LRR_8(start=429, stop=485, evalue=7.4e-06);DUF4219(start=732, stop=758, evalue=2.1e-12);UBN2(start=808, stop=924, evalue=2.6e-35);gag_pre-integrs(start=1150, stop=1206, evalue=1.2e-05);NB-ARC(start=1220, stop=1328, evalue=4.6e-19);NB-ARC(start=1339, stop=1395, evalue=0.0015);LRR_8(start=1495, stop=1529, evalue=0.01…
Vvinifera	GSVIVT01017026001	NB-ARC(start=2, stop=249, evalue=3.2e-69);Sulfotransfer_1(start=258, stop=347, evalue=0.044);LRR_8(start=368, stop=421, evalue=1.7e-06);Glyphos_transf(start=477, stop=579, evalue=0.011);Transformer(start=750, stop=828, evalue=0.063);gag_pre-integrs(start=979, stop=1046, evalue=1.7e-10);rve(start=1060, stop=1176, evalue=2.6e-25)
Vvinifera	GSVIVT01037444001	NB-ARC(start=156, stop=431, evalue=5.3e-68);LRR_8(start=576, stop=631, evalue=1.5e-05);FHA(start=1092, stop=1159, evalue=1.4e-13)
Vvinifera	GSVIVT01030098001	DUF3542(start=4, stop=87, evalue=4.4e-06);NB-ARC(start=179, stop=243, evalue=1.6e-10);NB-ARC(start=245, stop=277, evalue=1.3e-05);LRR_4(start=356, stop=384, evalue=0.054);LRR_4(start=517, stop=550, evalue=0.09)
Vvinifera	GSVIVT01012164001	NB-ARC(start=451, stop=531, evalue=0.00011);PA(start=626, stop=733, evalue=4.6e-13);cEGF(start=1066, stop=1084, evalue=2.9e-05)
Vvinifera	GSVIVT01004101001	NB-ARC(start=477, stop=739, evalue=7e-48);LRR_8(start=905, stop=953, evalue=1e-05);LRR_8(start=1077, stop=1133, evalue=0.00063);Oxidored_q1(start=1186, stop=1277, evalue=9.7e-16)
Vvinifera	GSVIVT01001399001	B_lectin(start=86, stop=178, evalue=3.4e-17);B_lectin(start=190, stop=258, evalue=0.18);S_locus_glycop(start=267, stop=340, evalue=8.7e-07);PAN_2(start=374, stop=416, evalue=0.086);B_lectin(start=707, stop=803, evalue=1.4e-18);Pkinase_Tyr(start=845, stop=932, evalue=1.4e-16);B_lectin(start=1040, stop=1139, evalue=9.6e-22);Pkinase(start=1245, stop=1301, evalue=7.3e-05);B_lectin(start=1394, stop=14…
Vvinifera	GSVIVT01000665001	NB-ARC(start=83, stop=115, evalue=1.1e-05);LRR_4(start=135, stop=161, evalue=0.68);LRR_4(start=180, stop=209, evalue=0.063);LRR_4(start=246, stop=282, evalue=0.067);LRR_4(start=402, stop=438, evalue=0.59);RNA_pol_Rpb5_N(start=534, stop=617, evalue=4.7e-16);RNA_pol_Rpb5_C(start=658, stop=730, evalue=3.8e-27)
Zmays	GRMZM2G082112_P01	UBN2_3(start=5, stop=144, evalue=6.8e-16);NB-ARC(start=283, stop=336, evalue=1.6e-05)
Zmays	GRMZM2G444543_P01	Pkinase(start=43, stop=325, evalue=3.6e-50);NB-ARC(start=393, stop=640, evalue=5.2e-40)
Zmays	GRMZM2G003755_P01	NB-ARC(start=174, stop=453, evalue=1.5e-60);LRR_4(start=578, stop=616, evalue=0.48);PAH(start=972, stop=1019, evalue=7.2e-09)
Zmays	GRMZM2G380784_P01	NB-ARC(start=47, stop=128, evalue=2.2e-09);DUF247(start=311, stop=757, evalue=7.3e-48)
Zmays	GRMZM2G376708_P01	Transpos_assoc(start=5, stop=75, evalue=4.7e-17);Transposase_24(start=84, stop=155, evalue=1.2e-09);NB-ARC(start=326, stop=413, evalue=1.3e-13)
Zmays	AC195587.4_FGP004	NB-ARC(start=174, stop=461, evalue=2.7e-61);LRR_4(start=556, stop=587, evalue=0.048);Abhydrolase_6(start=1072, stop=1281, evalue=6.2e-09)
Zmays	GRMZM2G065692_P01	NB-ARC(start=174, stop=453, evalue=1.5e-60);LRR_4(start=578, stop=616, evalue=0.48);PAH(start=972, stop=1019, evalue=1.6e-10)
Zmays	GRMZM2G002656_P01	NB-ARC(start=175, stop=455, evalue=1.7e-60);LRR_4(start=554, stop=587, evalue=0.63);LRR_4(start=599, stop=638, evalue=0.00021);NAD_binding_2(start=911, stop=978, evalue=9.6e-11);NB-ARC(start=1091, stop=1359, evalue=7.1e-29);LRR_8(start=1489, stop=1525, evalue=0.0045);NAM-associated(start=2003, stop=2139, evalue=1.8e-20)
Zmays	GRMZM2G060054_P03	NB-ARC(start=616, stop=846, evalue=1.9e-08);LRR_4(start=973, stop=1004, evalue=0.0014);LRR_8(start=1161, stop=1204, evalue=0.33);Ribosomal_L23eN(start=1626, stop=1671, evalue=4.2e-16);Ribosomal_L23(start=1679, stop=1744, evalue=1.5e-12)
Zmays	GRMZM2G381429_P01	NB-ARC(start=675, stop=789, evalue=1.2e-25);LRR_8(start=1168, stop=1221, evalue=0.00051);Myb_DNA-bind_3(start=1495, stop=1589, evalue=1.1e-28)
Zmays	GRMZM2G051502_P01	NB-ARC(start=170, stop=446, evalue=1.4e-35);LRR_8(start=606, stop=663, evalue=3.8e-05);LRR_1(start=678, stop=700, evalue=0.11);LRR_8(start=702, stop=759, evalue=7e-08);LRR_4(start=949, stop=968, evalue=0.41);LRR_8(start=1372, stop=1430, evalue=0.031);LRR_8(start=1444, stop=1496, evalue=0.12);PP2(start=1528, stop=1688, evalue=3.6e-37)
Zmays	GRMZM2G033519_P01	Peptidase_C48(start=184, stop=307, evalue=5e-16);NB-ARC(start=716, stop=996, evalue=1.8e-57);LRR_4(start=1139, stop=1178, evalue=1.9e-06)
