# Supplementary material for: Comparative analysis of plant immune receptor architectures uncovers host proteins likely targeted by pathogens
Source: BMC Biol. 2016 Feb 19;14:8. doi: 10.1186/s12915-016-0228-7 (PMC4759884; doi:10.1186/s12915-016-0228-7)
Supplement: Additional file 7: — Amino acid FASTA sequences of putative NLR-IDs. Unix-encoded plain text file with FASTA sequences for all NLR-fusion proteins from Additional file 6. (TXT 917 kb) [file 12915_2016_228_MOESM7_ESM.txt]

>Alyrata_334514 pacid=16036461 transcript=334514 locus=334514 ID=334514.v1.107 annot-version=v1.0
MGGCISVSLSCDRVVNQISQCLCVSGNYIHNLSENLASLQKAMGVLKAKRDDVQGRVDREEFTGHRRRLAQVQDSMLDKVWNCLMEDKVGIVGLYGMGGVGKTTLLTQINNKFSKLGGGFDVVIWVVVSKNATVHKIQRSIGEKLGLVGKKWDEKNKNQRALDIHNVLRRKKFVLLLDDIWEKVNLNVIGVPYPSGENGCKVAFTTRSKEVCGRMGVDDPMEVSCLDTRNAWDLLKKKVGENTLGSHPDIPQLARKVSEKCRGLPLALNVLGETMSCKRTIQEWCHAIEVLTSSATDFSGMEDEVLPILKYSYDSLNGEDAKSCFLYCSLFPEDFKIRKEMFIEYWICEGFIEEKQGREKAFNQGYDILGTLVRSSLLLEDKDFVSMHDVVREMALWISSDLGKHKERCIVQAGVGLDELPEVKNWRAVKRMSLMNNNFENIYGCPECVELITLFLQNNYKLVVISMEFFRCMPSLTVLDLSENHSLSELPEEISELVSLQYLDLSGTYIERLPHGLQKLRKLVHLKLERTRRLESISGISYLSSLRTLRLRDSKTTLETSLMKELQLLEHLELITTNISSSLVGELVYYPRVGRCIQHIFIRDHWGRPEESVGVLVLPAITNLCYISIWNCWMWEIMIEKTPWNKNLTSPNFSNLSNVRIEGCDGLKDLTWLLFAPNLINLRVWGCKHLEDIISKEKAASVLDKEILPFQKLECLNLYKYYLPFLDMNGKVTVAVDDNRDRCINMHPAIAPGLSVTALPWQVNNLTCIYINKIETATFFGEIRPVVGDGWVLSTNVYSMMHTVASLDSCTKAKGSYIHNLSENLASLEKAMGVLKGRQYDVIRRLEREEFTGRQQRLSQVQFDDLLRSKEVELQRSSTVRKIQRDIAEKVGLGGMEWGERNDNQTAVDIHNVLRRRKFVLLLDDIWEKVNLKAVGVPYPSKDNGCKVAFTTRSRDVCGRMGVDDPMEVSCLQPEESWDLFQMIVGKNTLGSHPDIPGLARKVARKCRGLPLALNVIGEAMACKRTVHEWSHAIDVLTSSATDFSGMEDEILHVLKYSYDNLNGELMKSCFLYCSLFPEDYLIDKEGLVDYWICEGFINEKEGRERTLNQGYEIIGTLVRACLLMEEKRNKSNVKMHDVVREMALWISSDLGKQKEKCIVRAGVGLCEVPKVKDWNTVRKLSLMNNEIEEIFDSHECAALTTLFLQKNDMVKISAEFFRCMPHLVVLDLSENHSLDELPEEISELVSLRYFNLSYTCIHQLPVGLWTLKKLIHLNLEHMSSLGSILGISNLWNLRTLGLRDSKLLLDMSLVKELQLLEHLEVVTLDISSSLVAEPLLCSHRLVECIKEVDIKYLKEESVRVLTLPTMGNLRRLGIKMCGMREIKIESTTSSSSRNKSPTTPCFSNLSRVFIAKCHGLKDLTWLLFAPNLTFLEVGFSKEVEDIISEEKAEEHSSATIVPFRKLETLHLLTSAKKMALSLQSPPCATLSASIQKGRWKTLAAGFSATPLPAVNFSIRRSIPRILASASSSSSPSSSSLEAGENNELNAVSAFSEIVPDTVVFDDFERFPPTAATVSSSLLLGICGLPDTIFRAIVNVGGDLVKLVPGRVSTEVDARLAYDTNGIIRKVHDLLRLYNEIDVPHDRLLFKIPATWQGIEAARLLESEGIQTHMTFVYSFAQAAAAAQAGASVIQIFVGRLRDWARNHSGDTEIESAIKSGEDPGLALVKRSYNYIHKYGYKSKLMAAAVRNKQDLFSLLGVDYVIAPLKVLQSLKDSPAIPGDEKYSFVRKLTPETATHYHFTNKELIKWDQLSLASAMGPASVELSSAGVEGYANQAKRVEELFGKIWPPPNV*
>Alyrata_492950 pacid=16037180 transcript=492950 locus=492950 ID=492950.v1.107 annot-version=v1.0
MDNKQEKQDQIGRDEILKKIRDSLGQDGVPSKTVLVGEAGIGKTWLAKQVAQEKSSSYNVLWLHLNKRIEDEKSLYENLAAQLSIIYEFEEGEEPEEFDYSLESLKEKITDWMIKNKKDNLLLILDDEGSMTTEKHVMEEIYLQEFSTPGTKKINLQDFLKGYSTVKTLVTRRDEREEKESTTIKVGPLTEKESLKLLHDAEGLLASASFTTEDWSVLLQRLCDNGEIKESSLMSCILSKSKGLPAAIVVLVKSLKSIKSLSAKQRKIFEELILSSKSLDAAAASKNAKDCSRYNPVYNPVYNPVLRLCYELLKPDETVKRPVIACFWHILDFYKYSGCAYYRDLIVHWMLEGYFDPVKSVEKAYQEGHSILMDFMDRGILKIQEDNMVVPEFSMNNLLDLQDCGFFGRSSLGFDRVYGGDKRKGLGKIILIDDMIQTIQSKKKNITTIIASGNRLRREVPGKFFERPEMQDLEVVVLFEPTFHELVQSLSKLKKLRVLVIRDCDLIDNIDKLTGLEGLHVLEVSGASSLVNIPDDFFKNMTQLQSINLSGLAIKSSPSTIENLSMLRCFILRHCSELQDLPNFNVETKKLEVIDIHGARKLESYFDRVKDWKDYKGKNKNFAHLQQLEHLDFSETKIIRLPIFHTNDFRTMPILTRLLLRNCTRLKRLPQLRHLTKLQVLDACGATSLVEMLEVCLEEKEELRILDISKTSLPELADTIADVVHLNKLLIRNCSQIEELPSIEKLTHLEVFDVSGCNKLKKIDGSFGKMSYLHEVNISETNLAELPDKISELSNLKELIIRNCTKLKALPNLEKLTHLEIFDVSGSTELETIEGSFENLSCLHKVNLSGTNLCELPNKISELSNLEELIVRNCTKLKALPNLEKLTHLEIFDVSGCTDLDKIEGSFENMSYLRESILCSSKRIVLADSSCLERDQWSQIKECLKMKSEGSSFSNVAEKTREKLLYHGNRYRVLDPEVPLNIDIVDIKRATDLKTESFANAEYVSIAENGSKSVSSIFDECQMRSVKGCWVERCKNMDVLFVSDEQQEKEKSSSLSSLENLWISNLPLLTSLCSSKGGFIFKNLKKLSVDCCPRITSLFPEIPDNLEILRVKFCDKLERLFEVEAGELSKLRKLQLLDLPVLSVLGANFRNLEKCTIEKCPKLKARQDEVTRRTTDEISEDHQPHNKTIGPETQTPTQPTKDTDTTNLMELINQKTFRPKKSAPSGTKGAQLRKHIDATLGSGNLREAVKLPPGEDLNEWLAVNTVDFFNQVNLLFGTLTEFCTPENCSTMTAGPKYEYRWADGVQIKKPIEVSAPKYVEYLMDWIETQLDDETIFPQKLGKTFPPNFKEVVKTIFKRLFRVYAHIYHSHFQKIVSLKEEAHLNTCFKHFILFTHEFVLIDKKELAPLQELIESIIAPY*
>Alyrata_884073 pacid=16046332 transcript=915586 locus=915586 ID=915586.v1.107 annot-version=v1.0
MTNCEKAEELVCISCVDEVRYSFVSHLSEALRRKGINNVVIEVEGDDLLSKESEAKIEKARVSVMILSRICEPTRACHKFEKVRECQRNKNQVVVPVLYGESPSLLDWISVLDLKDLSAIHHSRMECSDSKLVQEIVRDVYEKLFYKGRIGIYSKLLEIENMVNKQPIGIRCVGIWGMPGIGKTTLAKAVFDQMSSAFDASCFIEDYDKAFHEKGLYCLLEEQLFKENPGNDATIMKLSSLRDRLNSKRVLVVLDDVRNALVAESFLEGFDWLGPGSLIIITSRDKQVFRLCGINQIYEVQGLNEKEALQLFLLCASMGEQNLHELSMKVVNYANGNPLAISVYGRELKGKKKLSEMETAFLKLKRRPPFKIFDAFKSSYDSLCDNEKNIFLDIACFFQGENVNYVIQLLEGCGFFPHVEIDVLVEKCLVTISENRVWLHNLTQDVGREIINGETVQIERRRRLWEPWSIKYLLEYNEHKACGEPKTTFKRTQGSDEIEGMFLDTSNLRFDVQPSAFKNMLNLKLLKIYCSNPEVHPVINFPKGSLHSLPNELRLLHWENYPLQSLPQSFDPWHLVEINMPYSQLQKLWGGTKNLEMLRTIRLCHSQHLVDIDDLFKAQNLEVIDLQGCTRLQNFPAAGQLLRLRVVNLSGCIEIKSVLEMPPNIETLHLQGTGILAFPVSTVKPNRRELVNFLTEIPGLSEALKLERLTSLLESSSSCQDLGKLICLELKDCSCLQSLPNMANLDLLNLLDLSGCSRLNSIQGFPRFLKKLYLGGTAIKEVPQLPQSLELLNARGSCLRSLPNMANLEFLKVLDLSGCSELETIQGFPRNLKELYFAGTTLREVPELPLSLELLNAHGSDSEKLPMHYTFSNFFDLSPQVVNDFLVKALTYVKHIPREYTQELNNAPTFSFSAPSHKNQNTTFGLQPGSSVITRLNTSWRNTLVGFGMLVEVASSEDYCDATGFGISCVCRWSNKEGRSCRIERNFHCWAPAKVVSKFFPINQQTKCLDDRFIVTRCGVRVINVATGNTSLENISLVLSLDPVEVSGYEAVKEVLRVSYDDLQEMDKVLFLYISSLFNDEDVDLVAPLIAGIDLDVSSGLKVLADVSLISISSNGEIVMHCLVRQMGKEILHEQSMLLSDCESSMTENLSDLPKKKKSKAKKVVCIPATDEADLWTWRKYGQKYILGSNFPRSYYRCTYRFTQGCLATKQVQRSDTNSNMFAITYISEHNHPRPTKRKVLDGSTRSTSSSNYSANFCLI*
>Alyrata_493465 pacid=16040757 transcript=493465 locus=493465 ID=493465.v1.107 annot-version=v1.0
ETEKNYASSSWCLDELLEIIKCKEAMGQIVMTVFYGVDPSDVRKQTGEFGRAFDETCSRSTKEKRRRWSQALNHVGNIAGEHFQNWDNESKMIEKISRDISNILNTTISRDFDDMVGLEAHLEEMKYLLDLDYEDGAMIVGICGHAGIGKTTIARALHSLLSSSFQLSCFMENLRGSFNSGLDEYGSKLSLQEQLLSKILNQNGMRIYHLGAIQERLCDQKVLIILDDTNWFGPGSRIIVTTEDQEILEEHGINKTYHVGGGGGDEWEALLDRLETSLDRNVEGALRVGYDSLHVEEQALFRYMAVFFNYNKDDHVIAMLADSNLDVKQGLKILTKKSLIYKSTSGKIVMHKLLQQVGRQAIHRQEPRKRHILIDVDEISLENDTDTRAAIGISLDTSGINKVFISEGAFKRMRNLRFLSVYKTRYVQNDQVDIPKDLEFPPHLRLLRWEAYPRNALPTTFHPEYLIELDLQESQLERLWQGTQPLTNLKKMDLTRSSHLKELPDLSNATNLERLELSYCKSLVEIPSSFSELRKLETLIIHNCTKLEVVPTLINLASLDFVDMQGCSQLKSLPGISTHISILVIDDTVLEELPTSIILCTRLTSLFIKGSGNFKTLTPLPMSLKYLDLRCTASFFAQVLKFICGLQFHQLLQTEPRSTKSIIQQSFFPMLRVLPGREVPETFNHQAKGNFLTISDSHFSAFSRFKACIVISPTRLITERRRLISLLCRLISKNGDSINEVYHCFSLPDQSPGTQSEHLCLFHANLLERDRSAHLLTPTRLFDVVLKYMEIEIVQQQSDWTINASEDETVNISDDVQIDIHANPIRYLKKPMNPLFLGGGAVVVSPSERVIEKELKTDASMKTDGMADHSSYVNHDRDIDQALVSLKKGTQLLKYSRKGRPKFRSFRLSPAVFRRYLRPEKDYLSFSLIYHNGDRSLDLICKDKAETEIWFAGLKSLIRQNRNKHAKSEIPEIHDSDCFSTGRPSTASIDFAPNNTRRGRTSIDLGIQNSPTKFGSSDVGYERGNMLRPSTDGFRISVSSTPSCSTGTSGPDDIESLGDVYVWGEVCSDGISQDGTVNCRTVKIDIACGVRHIALVTRQGEVFTWGEEAGGRLGHGIQVDVSRPKLVEFLALTNIDFVACGEYHTCAVSTSGDLFTWGDGIHNVGLLGHGSDLSHWIPKRVSGPVEGLQVLSVACGTWHSALATANGKLFTFGDGAFGVLGHGDRESVSYPKEVKMLSGLKTMKVACGVWHTVAIVEVMNQTGTSMSSKKLFTWGDGDKNRLGHGNKETYLLPTCVSSLIDYNFQQIACGHTLTVALTTSGHVFTMGGTSHGQLGSSNSDGKLPCLVQDRLVGEFVEEISCGDHHVAVLTSRSEVFTWGKGSNGRLGHGDKEDRKTPTLVEALKERHVKSISCADQSVCSGCRQAFGFTRKRHNCYNCGLVHCHACSSKKALKAALAPTPGKPHRVCDACYTKLKAGESGYNSNVANRNSTTRSLDGSVRPDRDIRSSKILLSPKTEPVKYSEVRSSRSESSIVRASQVPALQQLRDVAFPSSLSAIQNALKPAASTSTSTLSSGIRSSRRSSPPRSSGFSRSMIDTLKKSNGVINKEMTRLQSQIKNLKEKCDNQGTEIQRLKKTAREASDLAVKHSSKHKAATEVMKSVAEHLRELKEKLPPEVSGCEAFESMNSQAEAYLNASEASESSLPTTSVGMGQQDPTPSANTQDQNIEEKPSSNGGNMRSQEPSGTTEASSSSKGGGKELIEQFEPGVYVTYVLHKNGGKIFRRVRFSKRRFDEHQAEEWWNSKKDRLLKRYSHHASSSSPTASDPVPTPTQPQRPASPTQPTQPQPPASPTQPNPDQAEDSEKFLKA
>Alyrata_884150 pacid=16053085 transcript=915663 locus=915663 ID=915663.v1.107 annot-version=v1.0
MADSEQLVCISCVSEVRYSFVSHLSEALRRKGISSVIIDVDSDDLLSKESQAKIEISRVSVMVLSRICEPTRVCQNFVNVIECQRNKNQVVVPVLYGESPLLGEWLSVLDLRDLSPVHQSRKDCSDSQFVKEIVRDVYEKLFYKGRIGIYSKLLEIEKMVCKQPLGIRCVGIWGMPGIGKTTLAKAVFDQMSGEFDASCFIEDYSKAIQEKGVYCLLEEQFLKENAGGAGGTVTKLSLLRNKLNNKRVLVVLDDVRSPLVVESFLGGFDWFGPKSLIIITSRDKQVFRLCRVDQIYEVLGLNEKEALQLFSFCASIDDMAEQSLHEVSMKVVKYASGHPLALSLYGRELKGKKTLPEMETTFLELKEHPPTMFVDAIKSCYDTLNDREKNIFLDIACFFEGENVDYVMQLLEGCGFFPHVGIDVLVEKCLVTITENQVRMHNLIQNVGRQIINRETRQTKRRDRLWEPWSIKYLLEDNGEKENGEHKTTLERAQGPEEIEGMFLDTSNFSFDIKPAAFDNMLNLRLLKIYSSNPEVHHVKNFLKGSLNSLPNELRLLHWENYPLQFLPQNFDPIHLVEINMPYSQLKKLWGGTKNLEMLKTIRLCHSQQLVDIDDVLKAQNLEVIDLQGCTRLQSFPATGQLLHLRTVNLSGCTEIKSFPEIPPNIETLNLQGTGIIELPLSIIKPNYTELLNLLAEIPGLSGVSNLEQSDLKPLTSLMKMSTSNQNLGKLICLELKDCARLRSLPNMNNLELLKVLDLSGCSELETIQGFPQNLKELYLAGTAVRQVPQLPQSLELFNAHGCVSLKSIRVDFEKLPVHYTLSNCFDLCPKVVSDFLVQALANAKRIPREHQQELNKTLAFSFCAPSHANQNSKLDLQLGSSVMTRLNPSWRNTLVGFAMLVEVAFSEDYYDATGFGISCVCKWKNKEGHSHRIERNLHCWALGKAVQKDHMFVFCDDNLRPSTDEGIDPDIWADLVVFEFFPVNNQTRLLGDSCTVTRCGVRVITPPNCNTSLEISSSVLSLDPMEVSGNEGEEVLRVSYDGLQEIDKALFLYLAGLFNDEDVDLVAPLIANSIDMDVSYGLKVLADRSLIRVSSNGEIVMYNLQQEMGKEILHTESKKTDRLVDNSQSSMIDSKEIEITHSKNRRKKSRAKKVVRVLDPGSRSSEEVADLWVWRKYGQKPIKGSPYPRNYYKCTSSKGCSARKQIERSRTDPNMLVITYITEHNHPSPTQRNALAGSTHSPSSSKCSAVTTSDSCRVSQHKDEPDKSHLPSSPASPPYAAMVIKEEDMERRDNMEFDDDVEDTLIPELFPEDIFADLDKLESNSQTMFLSNSSSGGNMENQGRNSSDDMGINLPNKTL*
>Alyrata_884135 pacid=16057439 transcript=915648 locus=915648 ID=915648.v1.107 annot-version=v1.0
MADSEQLVCISCVSEVRYSFVSHLSEALRRKGINSVIIDVDSDDLLSKESQAKIEISSVSVMVLSRICEPTRVCHNFVKVLECQRDKNHVVVPVLYGESPLLGEWLSVLDLRDLSPVHQSRKECSDSQLVKEIVRDVYEKPFYKGRIGIYSKLLEIEKMVCKQPLGIRCVGIWGMPGIGKTTLAKAVFDQMSGEFDASCFIEDYSKAIQEKGVYCLLEEQFLKENAGGAGGTVTKLSLLRDKLNNKRVLVVLDDVRSPLVVESFLGGFDWFGPKSLIIITSRDKSVFRLCRVNQIYEVHGLNEKEALQLFSMCASIDDMAEQNLHEVSMKVIKYANGHPLALSLYGRELKGKKRPPEMETAFLQLKERPPNIFVDAIKSCYDTLNDREKDIFLDIACFFQGENVDYVMQVLEGCGFFPHVGIDVLVEKYVGRHIINRETRQTKRRDRLWEPWSIKYLLEDNGEKENGEHKTTLERAQGPEEIEGMFLDTSNFSFDIKPAAFDNMLNLRLLKIYSSNPEVHHVKNFLKGFLNSLPNELRLLHWENYPLQFLPQNFDPIHLVEINMPYSQLKKLWGGTKNLEMLKTIRLCHSQQLVDIDDVLKAQNLEVIDLQGCTRLQSFPATGQLLHLRIVNLSGCTEIKSFPEIPPNIETLNLQGTGIIELPLSIIKPNYTELLNLLAEIPGLSGVSNLEQSDLKPLTSLMKMSTSNQNLGKLICLELKDCARLRSLPNMNNLELLKVLDLSGCSELETIQGFPQNLKELYLAGTAVRQVPQLPQSLELFNAHGCVSLKSIRVDFEKLPVHYTLSNCFDLCPKVVSNFLVQALANAKRIPREHQQELNKTLAFSFCAPSHANQNSKLDLQLGSSVMTRLNPSWRNTLVGFAMLVEVAFSEDYYDATGFGISCICKWKNKEGHSHRIERNLHCWALGKAVQKDHMFVFCDDNLRPSTDEGIDPDIWADLVVFEFFPVNNQTRLLGDSCTVTRCGVRVITPPNCNTSLEISSSVLSLDPMEVSGNEGEEVLRVSYDGLQEIDKALFLYLAGLFNDEDIDLVAPLIANIIDMDVSYGLKVLADRSLIRVSSNGEIVMYNLQREMGKEILHTESKKTDRLVDNIQSSMIDSKEIEITHSKNRRKKSRAKKVLWSIEEVADQWVWRKYGQKPIKGSPYPRNYYKCTSSKGCSARKQVERSRTDPNMLVITYISEHNHPSPTQRNALAGSTHSPSSSKCSAVTTSDSCRVSQHKDEPDKSHLPSSPASPPYAAMVIKEEDMERRDNMEFDDDVEDTLIPELFPEDFFADLNKLESNSQTMFQSHSSSGGNMENQGRNSSSDDMGANLPNKTL*
>Alyrata_858713 pacid=16045227 transcript=890226 locus=890226 ID=890226.v1.107 annot-version=v1.0
MARMEKSTDGRRRDMTSVRRLERRDEAKNIDYDAEFSSRSCSLVIGREEGEMDRIFKSLGVSGPEDLSISFDSWEACKTRDFELDKHKVRSEACHGGVTVDLMDPDTTELKKTDSIDASTSVRKSWARGSSLSSKTDLVDRIKQDIVVRLLNLRSVDANEKYEVLRKIFKLPGVSSVIVDDSEDIIVTGTVDPITIRKELKQHRPLLVLSRPMRSDESDEEGGSEQLDGELLSSMEEVYSDETLSELWTGAPSASSNSWDSDSGNDMTILASKITTTALNNDWDSFREFLNNRLAPLTISCAKDVIDFLRMRQTSGMEAVEALAGYLKAMCEAHGIRPMDNPFRSLAVTSYLKSASEMTREKECILVFSCNENHDVDETSFIEAISKELHKREVTPLMYNLLSRENLDEKMLYRSSVGIMILSHSYACSRQALDHLVEIMEHGKARNLVIIPIYFKATLSDICGLEGRFEPIYLQYMDSAQLSRVQKWKAAMAEIASIDGHEWEKEKQVLLAEEVVRDACLNLYSKNSKNLISILAFLNHSQPSGVEIVGLWGMAGIGKTSIAREIFGILAPKYDFCYFLQDFYLMSQKKGLRQMRDDFFSKVFREEKLSISAYDIKPSFMRDWFHKKTILLVLDDVSDARDAEAVVGGFGWFSQGHRIILTSRRKQVLVQCKVTESYKIQKLCEFESLRLCKQYLNEESGVILELMSCSSGIPLALKVLGFSLSKQHINNLKEHLHSLRKNPPTQIQEAFRRCFDGLDENEKNIFLDLACFFSGEDIDHVVKLLDACGFFTYLGICDLIDESLISLLDNRIEIPIPFQDIGRFIVHEEDEDPCERSRLWDSNDIADVLRNNSGTEAIEGIFLDASDLTCELSPTVFGKMYNLRLLKFYCSTSENECKLNLPQGLDTLPDELRLLHWENYPLEYLPHKFNPENLVEIHMPYSNMEKLWEGKKNLEKLKNIKLSHSRKLTDILMLSEALNLEHIDLEGCTSLIDVSTSIRHLGKLVSLNMKDCSRLQTLPSMVNLTSLKRLNFSGCSELDEIQDFAPNLEELYLAGTAIREIPLSIENLTELVTLDLENCRRLQKLPMGISSLKSIVELKLSGCTSLQSFPKLKALDRGIILV*
>Alyrata_493178 pacid=16060999 transcript=493178 locus=493178 ID=493178.v1.107 annot-version=v1.0
MKSSSSSSSSRCWRYDVFPNFRGEDVRQSLISHLRKELDGKLVNTFNDTRIERSRKINPELLLAIEGSRISLVVFSKNYASSTWCLDELVKIQECHEQLDQMVIPIFYNVDPSHVRKQTGEFGKVFVETCKGRTENEKRKWMRALTEVANLAGEDLRNGRSEAEMLENIAKDVLNKLITPSDNFSDFVGIGAHIETLISMLRFDSEKARMIGICGPSETGKTTIGRALYSKIKSHFHHRAFVAYKRTMPSDYDQKLYWEEQFLSEILCQKNIKIEECGVVEQRLKHKKVLIVLDDVDDIELLKTLVGRIRWFGSESKIVVITKKRELLKAHKIAHVYEVEFPSEEMAHQMFCRYAFGKNSPPHGFSELAFEAAKLAGNRPKALKHFGSSFRRISDKEEWAKILSVLCNENKLKISYDGLDGKGQGYIACLTNVKAEWIHLALGVSILLNIRSDGTTFLKHLSYNRSVAQQAKIWWYENCERVYKKYNICGIDSSTDGGGKKVCDGGLDGKDQGSTYGQSSNSELQINMDASNRRYEPVSETLFKNYDAYLPNGLTDGNCSNTQPQRKLDASLKKDKIVHEWIRTGSGFSFDFQGPKSIVSAAQVEEKKIECGEGVYITLGRLSGGIIVLKHLEFSRRVAQQAKVWWSENWIKVYEEHNICGIDKSFDGRFDDRRVICQLRPN*
>Alyrata_883909 pacid=16037255 transcript=915422 locus=915422 ID=915422.v1.107 annot-version=v1.0
MSSSRNWDYDVFPSFRGADVRKTFLSHFLKELDLKSIKPFKDSEIERSHSIAPELIQAIRGSRIAVVVFSENYATSKWCLDELVEILKCKEELGQIVIPIFYDLDPFHVRKQLGKFGEAFKNTCLNKTKNEIQLWRQALNDVANLLGYHSHTCNNEPKMIEDIVSDIFHKLNETPSKDFDNFVGINNHIAEMNLLLCLEYEEARMVGIWGPSGIGKTTIARALFNLLARHFQGKAFIDRAFVSKSIEGYRRAKTGDHNMKLSLQGSFLSEILGKNIKIEHLGALRERLKHRKVLIIIDDLDDLVVLEALAGQTQWFGSGSRIIVVTKDKHLLEAHGIDHIYKVGFPSEKQALEMFCRSAFSQNSPPDGFMELASEVAAFSGGLPLGLVILGKVVKGRNKEDWIDMLPRLRKSPNRDIVETLRFSYDELDSEEDKAILRHIACLFNGVDVNNIKMMLSDSELDVNIGLKNLADKSLINVVPSWNNTNIVEMHCLVQEMGRDVVRKQSDKPGKREFLMNSKDICDVLRGCTGTEKVLGISLDIDEVKKVRIHKNAFDGMTNLRFLKFYKSSLERKKGFRWDLPERFDDFPDKLKLLSWPGYPMRCMLSNFCPEYLVELRMPNSKLEKLWEGVELLTCLKHMDFSESENLLRVKRGLEMIRVLFEELLATEADSSVKDAAYKAYNQVFGPHHGWAIQLAASTGFGSLLLSKAELYRIFNETGFPHIEEDEETFRSLIYKKLCCFCFSISMSSSRNWDYDVFPSFRGADVRKTFLSHFLKELDLKSIKPFKDSEIERSHSIAPELIQAIRGSRIAVVVFSENYATSKWCLDELVEILKCKEELGQIVIPIFYALDPFHVRKQLGKFGEAFKKTCLNKTEDERQLWRQALTDVANLLGYHSHTCNSEAKMIEDIVSDIFHKLNETPSKDFDNFVGINNHIAEMNLLLCLESEEARMVGIWGPSGIGKTTIARALFNLLSRHFQGKAFIDRAFVSKSIEGYRGAKTGDHNMKLSLQGSFLSEILGKNIKIEHLGALRERLKHRKVLIIIDDLDDLVVLEALAGQTQWFGSGSRIIVVTKDKRLLEAHGVHHIYKVCFPSEKQALEMFCRSAFTQSSPPDGFMELASEVAACSGRLPLGLVILGKGTEKVLGISLDIDEVKKVRIHKNAFDGMTNLRFLKFYKSSLERKKGFRWDLPERFNDFPDKLKLLSWPGYPMRCMPSNFCPEYLVELRMPNSKVEKLWEGVELLTCLKHMDFSESENLREIPDLSTATNLDTLVLNGCSSLVELHDISRNISKLNLSQTSIVKFPSKLHLEKLVELYMGQTKNERFWEGVQPLPSLKKIVFSGCANLKELPDLSMATRLETLNLSDCSSLAEVTLSTIQNLNKLMILDMTRCSSLETLPEGINLPSLYRLNLNGCSRLRSFPNISNNIAVLNLNQTGVEEVPQWIENFFSLELLEMWECNQLKCISPSIFTLDNLNKVAFSDCEQLTEVIWPEEVEDTNNARTNLALITFTNCFNSNQEAFIQQSASQILVLPGVEVPPYFTYRSNGSSLTIPLHRSSLSQQSFLEFKACVVVSEETVNHQLCFIDIQVHCRFRDKHGNYFEPPEPRFLSLHQKYNHLIIFHCQFPLNQDCDQVDIEFRLTSIRLLLKGCGIRLPDDPIPSLASLNEADESKAGDEELKGKEQVSLFNDCSSVENRLGNPKHLQHVCEANEENLANETENGEESGESNVKTESSRKRMRIMTGYHLPELKII*
>Alyrata_875727 pacid=16057577 transcript=907240 locus=907240 ID=907240.v1.107 annot-version=v1.0
MGETKRETDKSDEERKVLEAIALKGSELETKVARLQHELIKATTEAKKLLYDNGGIEEVEKEVAGLRTVKEENEKRMKELETKLGALEVKELEEKNERFQAEEVDEEKEKEEKKRKKINGLVPDNGVVVKHIKTGEEIVVSRRVVGVFLLMTMAEFSGQFCGLQDEFFNYGWRLEFRGNNVTALWPGNGKPGLWLNSNSRMGAIYSLIVREEEILIENEEKGQQGEANGGAFIRESIYGVGIYLTVANCSYFSARYCDGDKNGVRYMVLCHVIMGNMELLRGDKAQFFYGGEEYDNGVVDDIESPKNYIVWNINMNTHIFPEFVFRFKLSNLSNTGGNLIAKREVAASSIQGAKRPPPRIIVGQETMLDNAWKHLIEDGAGIMGMYGMGGVGKTTILTQINNKFSNDRCGFDFVIWVVVSKELHIENIQDEIAEKVGLGGEEWNKKDETQKGLHLYNFLRTKRFMLFLDDIWETVELDKIGIPDPTSHKGCRLAFTTRSLNVCTSMGVGKPMEVQCLADDDAFDLFKKKVGELTLESDPQIPDLAKIVAKKCCGLPLALNVIGETMSSKRTIQEWRRAISVLTSYAAEFSGMNDKILPLLKYSYDSLKGDHVKFCLLYCALYPEDAKIPIEDLIDYWICEGIIDRGESVVEAEYMSYEIIGSLVCASLLMKGVDQDGKDFVCMHDVIREMALWIASDLGREKDVFIVRAGVGLREIPRVRDWNIVERMSLMKLRNNKRFHVTGTPECMKLTTLLLQHSNLGSISSEFFKYMPNLAVLDLSNNDSLCELPDLSGLVSLQYLNLSNTSILQLPKGVQKLKKLIYLDLEKTFVIWGSTGISSLHNLKVLKLFGSHFYWNTTSVKELEALEHLEVLTITIDFFSLFNELRLRELESLEHSVSLTYTTPSDYPEQFLTSHRLMSCTQILRISNTINLESSGISLPATMDKLRELYIFRSCNISEIKMGRICSFLSLVKVLIQDCKGLRELTFLMFAPNLKFLYVDDAKDLEDIINKEKACEVEIRIVPFQKLTNLHLEHLPKLENIYWSPLSFPCLKKIDVFECPNLKTIPKVARRVIMDSAYDITNGLKIISIRVKSTSLVVLQFKVQWWVRFLLRQRWCGVLSDDLAVAPVGRWVDLVLSSLVKDAGGFIGVVPWLSRSIGRCSNGGSRRRGGGFR*
>Athaliana_AT4G16990.4 pacid=19645142 transcript=AT4G16990.4 locus=AT4G16990 ID=AT4G16990.4.TAIR10 annot-version=TAIR10
MLENIAKDVSNKLFPPSNNFSDFVGIEAHIEALISMLRFDSKKARMIGICGPSETGKTTIGRALYSRLKSDFHHRAFVAYKRKIRSDYDQKLYWEEQFLSEILCQKDIKIEECGAVEQRLKHTKVLIVLDDVDDIELLKTLVGRIRWFGSESKIVVITQKRELLKAHNIAHVYEVGFPSEELAHQMFCRYAFGKNSPPHGFNELADEAAKIAGNRPKALKYVGSSFRRLDKEQWVKMLSEFRSNGNKLKISYDELDGKGQDYVACLTNGSNSQVKAEWIHLALGVSILLNIRSDGTTILKHLSYNRSMAQQAKIWWYENLERVCKKYNICGIDSSTDGGGSTYGQCSNSQFQRNMDASPGGNKTSNQSTKDSPRASQVEKEKIEYCEPHVYITPAIFSDGTRAPKYVESSSRRVTQVHHAKTWWPENCEKVYENHNNIYGIDRSIDGGDKFEGKSKVSDGGLDGKDQGSMYGQSSNSELQINMDADNRRCEPVSEMLFKNYNVCSPNAHMPAGLTDVNCSNPQSQRKLDASLKKDKIVHEWIRTGSGFFFDFQGPKSIVSAAQVDEKNFEYCEQGVYITLGILSGGIIVLKHLEFSRRMAQQAKVWWSENWIKVYQEHNICGIDKSFDGRFDDRRVIRQLRPN*
>Athaliana_AT5G47260.1 pacid=19668885 transcript=AT5G47260.1 locus=AT5G47260 ID=AT5G47260.1.TAIR10 annot-version=TAIR10
MGNNFSVESPSLAPFLCGKRKYLYNLERNLEALHKVMQDLNAMRNDLLKRLSKEEEIGLQGLQEVKEWISMVEEIEPKANRLLDESVSEIQRLSRYGYCSLIPASTYRYSEKVLTTMEGVETLRSKGVFEAVVHRALPPLVIKMPPIQLTVSQAKLLDTAWARLMDINVGTLGIYGRGGVGKTTLLTKLRNKLLVDAFGLVIFVVVGFEEVESIQDEIGKRLGLQWRRETKERKAAEILAVLKEKRFVLLLDGIQRELDLEEIGVPFPSRDNGCKIVFTTQSLEACDESKWVDAKVEITCLSPEEAWDLFQETVGENTLRSHQDIPKLARVVASTCRGLPLALNLIGEAMSGKRTVREWRYTIHVLASSTAEFPDMEDGTLPILKSIYDNMSDEIIRLCFLYCALFPENLDIGKEDLVNYWICEGILAKEDREEAEIQGYEIICDLVRMRLLMESGNGNCVKMHGMVREMALWIASEHFVVVGGERIHQMLNVNDWRMIRRMSVTSTQIQNISDSPQCSELTTLVFRRNRHLKWISGAFFQWMTGLVVLDLSFNRELAELPEEVSSLVLLRFLNLSWTCIKGLPLGLKELKSLIHLDLDYTSNLQEVDVIASLLNLQVLRLFHSVSMDLKLMEDIQLLKSLKELSLTVRGSSVLQRLLSIQRLASSIRRLHLTETTIVDGGILSLNAIFSLCELDILGCNILEITIDWRCTIQREIIPQFQNIRTMTIHRCEYLRDLTWLLLAPCLGELSVSECPQMEEVISKDKAMAKLGNTSEQPFQNLTKLVLDGLPKLESIYWTPLPFPVLEYLVIRRCPELRRLPFNSESTIGNQVETIIEEQVIKIVEWEDEATKQRFSHFNNRDFVQMAEDPKMDGLTSESHPIQTIDLVGTTGSGETATANNIQGKKVVQSGTHATVVTMECQTYKVFTPDCPINNMIDTPGTNFLLCYT*
>Athaliana_AT4G19500.1 pacid=19647215 transcript=AT4G19500.1 locus=AT4G19500 ID=AT4G19500.1.TAIR10 annot-version=TAIR10
MAASFCGSRRYDVFPSFSKVDVRRSFLAHLLKELDRRLINTFTDHGMERNLPIDAELLSAIAESRISIVIFSKNYASSTWCLDELVEIHTCYKELAQIVVPVFFNVHPSQVKKQTGEFGKVFGKTCKGKPENRKLRWMQALAAVANIAGYDLQNWPDEAVMIEMVADDVSKKLFKSSNDFSDIVGIEAHLEAMSSILRLKSEKARMVGISGPSGIGKTTIAKALFSKLSPQFHLRAFVTYKRTNQDDYDMKLCWIEKFLSEILGQKDLKVLDLGAVEQSLMHKKVLIILDDVDDLELLKTLVGQTGWFGFGSRIVVITQDRQLLKAHDINLIYEVAFPSAHLALEIFCQSAFGKIYPPSDFRELSVEFAYLAGNLPLDLRVLGLAMKGKHREEWIEMLPRLRNDLDGKFKKTLRNYLPVIRKRVSNEEGGREKLKKGNKKLDLDEEFPGGEIYSDEIPSPTSNWKDTDDFDSGDIIPIIADKSTTIIPNRRHSNDDWCSFCEFLRNRIPPLNPFKCSANDVIDFLRTRQVLGSTEALVDRLIFSSEAFGIKPEENPFRSQAVTSYLKAARDMTREKECILVFSCHDNLDVDETSFIEAISKELHKQGFIPLTYNLLGRENLDEEMLYGSRVGIMILSSSYVSSRQSLDHLVAVMEHWKTTDLVIIPIYFKVRLSDICGLKGRFEAAFLQLHMSLQEDRVQKWKAAMSEIVSIGGHEWTKGSQFILAEEVVRNASLRLYLKSSKNLLGILALLNHSQSTDVEIMGIWGIAGIGKTSIAREIFELHAPHYDFCYFLQDFHLMCQMKRPRQLREDFISKLFGEEKGLGASDVKPSFMRDWFHKKTILLVLDDVSNARDAEAVIGGFGWFSHGHRIILTSRSKQVLVQCKVKKPYEIQKLSDFESFRLCKQYLDGENPVISELISCSSGIPLALKLLVSSVSKQYITNMKDHLQSLRKDPPTQIQEAFRRSFDGLDENEKNIFLDLACFFRGQSKDYAVLLLDACGFFTYMGICELIDESLISLVDNKIEMPIPFQDMGRIIVHEEDEDPCERSRLWDSKDIVDVLTNNSGTEAIEGIFLDASDLTCELSPTVFGKMYNLRLLKFYCSTSGNQCKLTLPHGLDTLPDELSLLHWENYPLVYLPQKFNPVNLVELNMPYSNMEKLWEGKKNLEKLKNIKLSHSRELTDILMLSEALNLEHIDLEGCTSLIDVSMSIPCCGKLVSLNMKDCSRLRSLPSMVDLTTLKLLNLSGCSEFEDIQDFAPNLEEIYLAGTSIRELPLSIRNLTELVTLDLENCERLQEMPSLPVEIIRRT*
>Athaliana_AT4G12020.1 pacid=19644334 transcript=AT4G12020.1 locus=AT4G12020 ID=AT4G12020.1.TAIR10 annot-version=TAIR10
MSEKEELPLTLTSIGAATATSDYHQRVGSSGEGISSSSSDVDPRFMQNSPTGLMISQSSSMCTVPPGMAATPPISSGSGLSQQLNNSSSSKLCQVEGCQKGARDASGRCISHGGGRRCQKPDCQKGAEGKTVYCKAHGGGRRCEYLGCTKGAEGSTDFCIAHGGGRRCNHEDCTRSAWGRTEFCVKHGGGARCKTYGCGKSASGPLPFCRAHGGGKKCSHEDCTGFARGRSGLCLMHGGGKRCQRENCTKSAEGLSGLCISHGGGRRCQSIGCTKGAKGSKMFCKACITKRPLTIDGGGNMGGVTTGDALNYLKAVKDKFEDSEKYDTFLEVLNDCKHQGVDTSGVIARLKDLFKGHDDLLLGFNTYLSKEYQITILPEDDFPIDFLDKVEGPYEMTYQQAQTVQANANMQPQTEYPSSSAVQSFSSGQPQIPTSAPDSSLLAKSNTSGITIIEHMSQQPLNVDKQVNDGYNWQKYGQKKVKGSKFPLSYYKCTYLGCPSKRKVERSLDGQVAEIVYKDRHNHEPPNQGKDGSTTYLSGSSTHINCMSSELTASQFSSNKTKIEQQEAASLATTIEYMSEASDNEEDSNGETSEGEKDEDEPEPKRRITEVQVSELADASDRTVREPRVIFQTTSEVDNLDDGYRWRKYGQKVVKGNPYPRFSSSKDYDVVIRYGRADISNEDFISHLRASLCRRGISVYEKFNEVDALPKCRVLIIVLTSTYVPSNLLNILEHQHTEDRVVYPIFYRLSPYDFVCNSKNYERFYLQDEPKKWQAALKEITQMPGYTLTDKSESELIDEIVRDALKVLCSADKVNMIGMDMQVEEILSLLCIESLDVRSIGIWGTVGIGKTTIAEEIFRKISVQYETCVVLKDLHKEVEVKGHDAVRENFLSEVLEVEPHVIRISDIKTSFLRSRLQRKRILVILDDVNDYRDVDTFLGTLNYFGPGSRIIMTSRNRRVFVLCKIDHVYEVKPLDIPKSLLLLDRGTCQIVLSPEVYKTLSLELVKFSNGNPQVLQFLSSIDREWNKLSQEVKTTSPIYIPGIFEKSCCGLDDNERGIFLDIACFFNRIDKDNVAMLLDGCGFSAHVGFRGLVDKSLLTISQHNLVDMLSFIQATGREIVRQESADRPGDRSRLWNADYIRHVFINDTGTSAIEGIFLDMLNLKFDANPNVFEKMCNLRLLKLYCSKAEEKHGVSFPQGLEYLPSKLRLLHWEYYPLSSLPKSFNPENLVELNLPSSCAKKLWKGKKARFCTTNSSLEKLKKMRLSYSDQLTKIPRLSSATNLEHIDLEGCNSLLSLSQSISYLKKLVFLNLKGCSKLENIPSMVDLESLEVLNLSGCSKLGNFPEISPNVKELYMGGTMIQEIPSSIKNLVLLEKLDLENSRHLKNLPTSIYKLKHLETLNLSGCISLERFPDSSRRMKCLRFLDLSRTDIKELPSSISYLTALDELLFVDSRRNSPVVTNPNANSTELMPSESSKLEILGTPADNEVVVGGTVEKTRGIERTPTILVKSREYLIPDDVVAVGGDIKGLRPPVLQLQPAMKLSHIPRGSTWDFVTHFAPPETVAPPSSSSEAREEEVETEETGAMFIPLGDKETCSFTVNKGDSSRTISNTSPIYASEGSFITCWQKGQLLGRGSLGSVYEGISADGDFFAFKEVSLLDQGSQAHEWIQQVEGGIALLSQLQHQNIVRYRGTTKDESNLYIFLELVTQGSLRKLYQRNQLGDSVVSLYTRQILDGLKYLHDKGFIHRNIKCANVLVDANGTVKLADFGLAKVMSLWRTPYWNWMAPEVIVLKSFPLF*
>Athaliana_AT5G66630.1 pacid=19665616 transcript=AT5G66630.1 locus=AT5G66630 ID=AT5G66630.1.TAIR10 annot-version=TAIR10
MPISDVASLVGGAALGAPLSEIFKLVIEEAKKVKDFKPLSQDLASTMERLVPIFNEIDMMQQGSNRGTSELKVLTETMERAGEMVHKCSRIQWYSIAKKALYTREIKAINQDFLKFCQIELQLIQHRNQLQYMRSMGMASVSTKADLLSDIGNEFSKLCLVAQPEVVTKFWLKRPLMELKKMLFEDGVVTVVVSAPYALGKTTLVTKLCHDADVKEKFKQIFFISVSKFPNVRLIGHKLLEHIGCKANEYENDLDAMLYIQQLLKQLGRNGSILLVLDDVWAEEESLLQKFLIQLPDYKILVTSRFEFTSFGPTFHLKPLIDDEVECRDEIEENEKLPEVNPPLSMCGGCNSAVKHEESVNILGVLWHPGCFCCRSCDKPIAIHELENHVSNSRGKFHKSCYERYCYVCKEKKMKTYNIHPFWEERYCPVHEADGTPKCCSCERLEPRGTKYGKLSDGRWLCLECGKSAMDSDECQPLYFDMRDFFESLNMKIEKEFPLILVRKELLNKKEEKIDNHYEVLIRAYCMSEQKIMTYVSEEPRTGQNKQLIDMDTEPQGVVHECKVTAILILYGLPRLLTGYILAHEMMHAWLRLNGHMNLNNILEEGICQVLGHLWLESQTYATADTTADAASASSSSSRTPPAASASKKGEWSDFDKKLVEFCKNQIETDESPVYGLGFRTVNEMVTNSSLQETLKEILRRR*
>Athaliana_AT4G16990.3 pacid=19645143 transcript=AT4G16990.3 locus=AT4G16990 ID=AT4G16990.3.TAIR10 annot-version=TAIR10
MLENIAKDVSNKLFPPSNNFSDFVGIEAHIEALISMLRFDSKKARMIGICGPSETGKTTIGRALYSRLKSDFHHRAFVAYKRKIRSDYDQKLYWEEQFLSEILCQKDIKIEECGAVEQRLKHTKVLIVLDDVDDIELLKTLVGRIRWFGSESKIVVITQKRELLKAHNIAHVYEVGFPSEELAHQMFCRYAFGKNSPPHGFNELADEAAKIAGNRPKALKYVGSSFRRLDKEQWVKMLSEFRSNGNKLKISYDELDGKGQDYVACLTNGSNSQVKAEWIHLALGVSILLNIRSDGTTILKHLSYNRSMAQQAKIWWYENLERVCKKYNICGIDSSTDGGGSTYGQCSNSQFQRNMDASPGGNKTSNQSTKDSPRASQVEKEKIEYCEPHVYITPAIFSDGTRAPKYVESSSRRVTQVHHAKTWWPENCEKVYENHNNIYGIDRSIDGGDKFEGKSKVSDGGLDGKDQGSMYGQSSNSELQINMDADNRRCEPVSEMLFKNYNVCSPNGLTDVNCSNPQSQRKLDASLKKDKIVHEWIRTGSGFFFDFQGPKSIVSAAQVDEKNFEYCEQGVYITLGILSGGIIVLKHLEFSRRMAQQAKVWWSENWIKVYQEHNICGIDKSFDGRFDDRRVIRQLRPN*
>Athaliana_AT5G45050.2 pacid=19670642 transcript=AT5G45050.2 locus=AT5G45050 ID=AT5G45050.2.TAIR10 annot-version=TAIR10
MTESEQIVYISCIEEVRYSFVSHLSKALQRKGVNDVFIDSDDSLSNESQSMVERARVSVMILPGNRTVSLDKLVKVLDCQKNKDQVVVPVLYGVRSSETEWLSALDSKGFSSVHHSRKECSDSQLVKETVRDVYEKLFYMERIGIYSKLLEIEKMINKQPLDIRCVGIWGMPGIGKTTLAKAVFDQMSGEFDAHCFIEDYTKAIQEKGVYCLLEEQFLKENAGASGTVTKLSLLRDRLNNKRVLVVLDDVRSPLVVESFLGGFDWFGPKSLIIITSKDKSVFRLCRVNQIYEVQGLNEKEALQLFSLCASIDDMAEQNLHEVSMKVIKYANGHPLALNLYGRELMGKKRPPEMEIAFLKLKECPPAIFVDAIKSSYDTLNDREKNIFLDIACFFQGENVDYVMQLLEGCGFFPHVGIDVLVEKSLVTISENRVRMHNLIQDVGRQIINRETRQTKRRSRLWEPCSIKYLLEDKEQNENEEQKTTFERAQVPEEIEGMFLDTSNLSFDIKHVAFDNMLNLRLFKIYSSNPEVHHVNNFLKGSLSSLPNVLRLLHWENYPLQFLPQNFDPIHLVEINMPYSQLKKLWGGTKDLEMLKTIRLCHSQQLVDIDDLLKAQNLEVVDLQGCTRLQSFPATGQLLHLRVVNLSGCTEIKSFPEIPPNIETLNLQGTGVSNLEQSDLKPLTSLMKISTSYQNPGKLSCLELNDCSRLRSLPNMVNLELLKALDLSGCSELETIQGFPRNLKELYLVGTAVRQVPQLPQSLEFFNAHGCVSLKSIRLDFKKLPVHYTFSNCFDLSPQVVNDFLVQAMANVIAKHIPRERHVTGFSQKTVQRSSRDSQQELNKTLAFSFCAPSHANQNSKLDLQPGSSSMTRLDPSWRNTLVGFAMLVQVAFSEGYCDDTDFGISCVCKWKNKEGHSHRREINLHCWALGKAVERDHTFVFFDVNMRPDTDEGNDPDIWADLVVFEFFPVNKQRKPLNDSCTVTRCGVRLITAVNCNTSIENISPVLSLDPMEVSGNEDEEVLRVRYAGLQEIYKALFLYIAGLFNDEDVGLVAPLIANIIDMDVSYGLKVLAYRSLIRVSSNGEIVMHYLLRQMGKEILHTESKKTDKLVDNIQSSMIATKEIEITRSKSRRKNNKEKRVVCVVDRGSRSSDLWVWRKYGQKPIKSSPYPRSYYRCASSKGCFARKQVERSRTDPNVSVITYISEHNHPFPTLRNTLAGSTRSSSSKCSDVTTSASSTVSQDKEGPDKSHLPSSPASPPYAAMVVKEEDMEQWDNMEFDVDVEEDTFIPELFPEDTFADMDKLEENSQTMFLSRRSSGGNMEAQGKNSSDDREVNLPSKILNR*
>Athaliana_AT4G16990.1 pacid=19645141 transcript=AT4G16990.1 locus=AT4G16990 ID=AT4G16990.1.TAIR10 annot-version=TAIR10
MKSSSSQSYDVFPNFRGEDVRHSLVSHLRKELDRKFINTFNDNRIERSRKITPELLLAIENSRISLVVFSKNYASSTWCLDELVKIQECYEKLDQMVIPIFYKVDPSHVRKQTGEFGMVFGETCKGRTENEKRKWMRALAEVAHLAGEDLRNWRSEAEMLENIAKDVSNKLFPPSNNFSDFVGIEAHIEALISMLRFDSKKARMIGICGPSETGKTTIGRALYSRLKSDFHHRAFVAYKRKIRSDYDQKLYWEEQFLSEILCQKDIKIEECGAVEQRLKHTKVLIVLDDVDDIELLKTLVGRIRWFGSESKIVVITQKRELLKAHNIAHVYEVGFPSEELAHQMFCRYAFGKNSPPHGFNELADEAAKIAGNRPKALKYVGSSFRRLDKEQWVKMLSEFRSNGNKLKISYDELDGKGQDYVACLTNGSNSQVKAEWIHLALGVSILLNIRSDGTTILKHLSYNRSMAQQAKIWWYENLERVCKKYNICGIDSSTDGGGSTYGQCSNSQFQRNMDASPGGNKTSNQSTKDSPRASQVEKEKIEYCEPHVYITPAIFSDGTRAPKYVESSRRVTQVHHAKTWWPENCEKVYENHNNIYGIDRSIDGGDKFEGKSKVSDGGLDGKDQGSMYGQSSNSELQINMDADNRRCEPVSEMLFKNYNVCSPNGKGSDI*
>Athaliana_AT5G17890.1 pacid=19672496 transcript=AT5G17890.1 locus=AT5G17890 ID=AT5G17890.1.TAIR10 annot-version=TAIR10
MEPPAARVTPSIKADCSHSVNIICEETVLHSLVSHLSAALRREGISVFVDACGLQETKFFSIKQNQPLTDGARVLVVVISDEVEFYDPWFPKFLKVIQGWQNNGHVVVPVFYGVDSLTRVYGWANSWLEAEKLTSHQSKILSNNVLTDSELVEEIVRDVYGKLYPAERVGIYARLLEIEKLLYKQHRDIRSIGIWGMPGIGKTTLAKAVFNHMSTDYDASCFIENFDEAFHKEGLHRLLKERIGKILKDEFDIESSYIMRPTLHRDKLYDKRILVVLDDVRDSLAAESFLKRLDWFGSGSLIIITSVDKQVFAFCQINQIYTVQGLNVHEALQLFSQSVFGINEPEQNDRKLSMKVIDYVNGNPLALSIYGRELMGKKSEMETAFFELKHCPPLKIQDVLKNAYSALSDNEKNIVLDIAFFFKGETVNYVMQLLEESHYFPRLAIDVLVDKCVLTISENTVQMNNLIQDTCQEIFNGEIETCTRMWEPSRIRYLLEYDELEGSGETKAMPKSGLVAEHIESIFLDTSNVKFDVKHDAFKNMFNLKFLKIYNSCSKYISGLNFPKGLDSLPYELRLLHWENYPLQSLPQDFDFGHLVKLSMPYSQLHKLGTRVKDLVMLKRLILSHSLQLVECDILIYAQNIELIDLQGCTGLQRFPDTSQLQNLRVVNLSGCTEIKCFSGVPPNIEELHLQGTRIREIPIFNATHPPKVKLDRKKLWNLLENFSDVEHIDLECVTNLATVTSNNHVMGKLVCLNMKYCSNLRGLPDMVSLESLKVLYLSGCSELEKIMGFPRNLKKLYVGGTAIRELPQLPNSLEFLNAHGCKHLKSINLDFEQLPRHFIFSNCYRFSSQVIAEFVEKGLVASLARAKQEELIKAPEVIICIPMDTRQRSSFRLQAGRNAMTDLVPWMQKPISGFSMSVVVSFQDDYHNDVGLRIRCVGTWKTWNNQPDRIVERFFQCWAPTEAPKVVADHIFVLYDTKMHPSDSEENHISMWAHEVKFEFHTVSGENNPLGASCKVTECGVEVITAATGDTSVSGIIRESETITIIEKEDTIIDEEDTPLLSRKPEETNRSRSSSELQKLSSTSSKVRSKGNVFWKWLGCFPLQPKNLRSRSRRTTALEEALEEALKEREKLEDTRELQIALIESKKIKKIKQADERDQIKHADEREQRKHSKDHEEEEIESNEKEERRHSKDYVIEELVLKGKGKRKQLDDDKADEKEQIKHSKDHVEEEVNPPLSKCKDCKSAIEDGISINAYGSVWHPQCFCCLRCREPIAMNEISDLRGMYHKPCYKELRHPNCYVCEKKIPRTAEGLKYHEHPFWMETYCPSHDGDGTPKCCSCERLEHCGTQYVMLADFRWLCRECMDSAIMDSDECQPLHFEIREFFEGLHMKIEEEFPVYLVEKNALNKAEKEEKIDKQGDQCLMVVRGICLSEEQIVTSVSQGVRRMLNKQILDTVTESQRVVRKCEVTAILILYGLPRLLTGYILAHEMMHAYLRLNGYRNLNMVLEEGLCQVLGYMWLECQTYVFDTATIASSSSSSRTPLSTTTSKKVDPSDFEKRLVNFCKHQIETDESPFFGDGFRKVNKMMASNNHSLKDTLKEIISISKTPQYSKL*
>Athaliana_AT5G45050.1 pacid=19670641 transcript=AT5G45050.1 locus=AT5G45050 ID=AT5G45050.1.TAIR10 annot-version=TAIR10
MTESEQIVYISCIEEVRYSFVSHLSKALQRKGVNDVFIDSDDSLSNESQSMVERARVSVMILPGNRTVSLDKLVKVLDCQKNKDQVVVPVLYGVRSSETEWLSALDSKGFSSVHHSRKECSDSQLVKETVRDVYEKLFYMERIGIYSKLLEIEKMINKQPLDIRCVGIWGMPGIGKTTLAKAVFDQMSGEFDAHCFIEDYTKAIQEKGVYCLLEEQFLKENAGASGTVTKLSLLRDRLNNKRVLVVLDDVRSPLVVESFLGGFDWFGPKSLIIITSKDKSVFRLCRVNQIYEVQGLNEKEALQLFSLCASIDDMAEQNLHEVSMKVIKYANGHPLALNLYGRELMGKKRPPEMEIAFLKLKECPPAIFVDAIKSSYDTLNDREKNIFLDIACFFQGENVDYVMQLLEGCGFFPHVGIDVLVEKSLVTISENRVRMHNLIQDVGRQIINRETRQTKRRSRLWEPCSIKYLLEDKEQNENEEQKTTFERAQVPEEIEGMFLDTSNLSFDIKHVAFDNMLNLRLFKIYSSNPEVHHVNNFLKGSLSSLPNVLRLLHWENYPLQFLPQNFDPIHLVEINMPYSQLKKLWGGTKDLEMLKTIRLCHSQQLVDIDDLLKAQNLEVVDLQGCTRLQSFPATGQLLHLRVVNLSGCTEIKSFPEIPPNIETLNLQGTGIIELPLSIVKPNYRELLNLLAEIPGLSGVSNLEQSDLKPLTSLMKISTSYQNPGKLSCLELNDCSRLRSLPNMVNLELLKALDLSGCSELETIQGFPRNLKELYLVGTAVRQVPQLPQSLEFFNAHGCVSLKSIRLDFKKLPVHYTFSNCFDLSPQVVNDFLVQAMANVIAKHIPRERHVTGFSQKTVQRSSRDSQQELNKTLAFSFCAPSHANQNSKLDLQPGSSSMTRLDPSWRNTLVGFAMLVQVAFSEGYCDDTDFGISCVCKWKNKEGHSHRREINLHCWALGKAVERDHTFVFFDVNMRPDTDEGNDPDIWADLVVFEFFPVNKQRKPLNDSCTVTRCGVRLITAVNCNTSIENISPVLSLDPMEVSGNEDEEVLRVRYAGLQEIYKALFLYIAGLFNDEDVGLVAPLIANIIDMDVSYGLKVLAYRSLIRVSSNGEIVMHYLLRQMGKEILHTESKKTDKLVDNIQSSMIATKEIEITRSKSRRKNNKEKRVVCVVDRGSRSSDLWVWRKYGQKPIKSSPYPRSYYRCASSKGCFARKQVERSRTDPNVSVITYISEHNHPFPTLRNTLAGSTRSSSSKCSDVTTSASSTVSQDKEGPDKSHLPSSPASPPYAAMVVKEEDMEQWDNMEFDVDVEEDTFIPELFPEDTFADMDKLEENSQTMFLSRRSSGGNMEAQGKNSSDDREVNLPSKILNR*
>Athaliana_AT4G16990.5 pacid=19645144 transcript=AT4G16990.5 locus=AT4G16990 ID=AT4G16990.5.TAIR10 annot-version=TAIR10
MLENIAKDVSNKLFPPSNNFSDFVGIEAHIEALISMLRFDSKKARMIGICGPSETGKTTIGRALYSRLKSDFHHRAFVAYKRKIRSDYDQKLYWEEQFLSEILCQKDIKIEECGAVEQRLKHTKVLIVLDDVDDIELLKTLVGRIRWFGSESKIVVITQKRELLKAHNIAHVYEVGFPSEELAHQMFCRYAFGKNSPPHGFNELADEAAKIAGNRPKALKYVGSSFRRLDKEQWVKMLSEFRSNGNKLKISYDELDGKGQDYVACLTNGSNSQVKAEWIHLALGVSILLNIRSDGTTILKHLSYNRSMAQQAKIWWYENLERVCKKYNICGIDSSTDGGGSTYGQCSNSQFQRNMDASPGGNKTSNQSTKDSPRASQVEKEKIEYCEPHVYITPAIFSDGTRAPKYVESSRRVTQVHHAKTWWPENCEKVYENHNNIYGIDRSIDGGDKFEGKSKVSDGGLDGKDQGSMYGQSSNSELQINMDADNRRCEPVSEMLFKNYNVCSPNGLTDVNCSNPQSQRKLDASLKKDKIVHEWIRTGSGFFFDFQGPKSIVSAAQVDEKNFEYCEQGVYITLGILSGGIIVLKHLEFSRRMAQQAKVWWSENWIKVYQEHNICGIDKSFDGRFDDRRVIRQLRPN*
>Athaliana_AT4G16990.2 pacid=19645140 transcript=AT4G16990.2 locus=AT4G16990 ID=AT4G16990.2.TAIR10 annot-version=TAIR10
MKSSSSQSYDVFPNFRGEDVRHSLVSHLRKELDRKFINTFNDNRIERSRKITPELLLAIENSRISLVVFSKNYASSTWCLDELVKIQECYEKLDQMVIPIFYKVDPSHVRKQTGEFGMVFGETCKGRTENEKRKWMRALAEVAHLAGEDLRNWRSEAEMLENIAKDVSNKLFPPSNNFSDFVGIEAHIEALISMLRFDSKKARMIGICGPSETGKTTIGRALYSRLKSDFHHRAFVAYKRKIRSDYDQKLYWEEQFLSEILCQKDIKIEECGAVEQRLKHTKVLIVLDDVDDIELLKTLVGRIRWFGSESKIVVITQKRELLKAHNIAHVYEVGFPSEELAHQMFCRYAFGKNSPPHGFNELADEAAKIAGNRPKALKYVGSSFRRLDKEQWVKMLSEFRSNGNKLKISYDELDGKGQDYVACLTNGSNSQVKAEWIHLALGVSILLNIRSDGTTILKHLSYNRSMAQQAKIWWYENLERVCKKYNICGIDSSTDGGGSTYGQCSNSQFQRNMDASPGGNKTSNQSTKDSPRASQVEKEKIEYCEPHVYITPAIFSDGTRAPKYVESSSRRVTQVHHAKTWWPENCEKVYENHNNIYGIDRSIDGGDKFEGKSKVSDGGLDGKDQGSMYGQSSNSELQINMDADNRRCEPVSEMLFKNYNVCSPNGLTDVNCSNPQSQRKLDASLKKDKIVHEWIRTGSGFFFDFQGPKSIVSAAQVDEKNFEYCEQGVYITLGILSGGIIVLKHLEFSRRMAQQAKVWWSENWIKVYQEHNICGIDKSFDGRFDDRRVIRQLRPN*
>Athaliana_AT4G19500.2 pacid=19647216 transcript=AT4G19500.2 locus=AT4G19500 ID=AT4G19500.2.TAIR10 annot-version=TAIR10
MTGVLSVLGSTEALVDRLIFSSEAFGIKPEENPFRSQAVTSYLKAARDMTREKECILVFSCHDNLDVDETSFIEAISKELHKQGFIPLTYNLLGRENLDEEMLYGSRVGIMILSSSYVSSRQSLDHLVAVMEHWKTTDLVIIPIYFKVRLSDICGLKGRFEAAFLQLHMSLQEDRVQKWKAAMSEIVSIGGHEWTKGSQFILAEEVVRNASLRLYLKSSKNLLGILALLNHSQSTDVEIMGIWGIAGIGKTSIAREIFELHAPHYDFCYFLQDFHLMCQMKRPRQLREDFISKLFGEEKGLGASDVKPSFMRDWFHKKTILLVLDDVSNARDAEAVIGGFGWFSHGHRIILTSRSKQVLVQCKVKKPYEIQKLSDFESFRLCKQYLDGENPVISELISCSSGIPLALKLLVSSVSKQYITNMKDHLQSLRKDPPTQIQEAFRRSFDGLDENEKNIFLDLACFFRGQSKDYAVLLLDACGFFTYMGICELIDESLISLVDNKIEMPIPFQDMGRIIVHEEDEDPCERSRLWDSKDIVDVLTNNSGTEAIEGIFLDASDLTCELSPTVFGKMYNLRLLKFYCSTSGNQCKLTLPHGLDTLPDELSLLHWENYPLVYLPQKFNPVNLVELNMPYSNMEKLWEGKKNLEKLKNIKLSHSRELTDILMLSEALNLEHIDLEGCTSLIDVSMSIPCCGKLVSLNMKDCSRLRSLPSMVDLTTLKLLNLSGCSEFEDIQDFAPNLEEIYLAGTSIRELPLSIRNLTELVTLDLENCERLQEMPRTCNWKLKFFRKKKNPAKLFFRQNKKFPPKKKFPANIFFITNLFSAKKILLKILVNLK*
>Athaliana_AT4G12020.2 pacid=19644332 transcript=AT4G12020.2 locus=AT4G12020 ID=AT4G12020.2.TAIR10 annot-version=TAIR10
MSEKEELPLTLTSIGAATATSDYHQRVGSSGEGISSSSSDVDPRFMQNSPTGLMISQSSSMCTVPPGMAATPPISSGSGLSQQLNNSSSSKLCQVEGCQKGARDASGRCISHGGGRRCQKPDCQKGAEGKTVYCKAHGGGRRCEYLGCTKGAEGSTDFCIAHGGGRRCNHEDCTRSAWGRTEFCVKHGGGARCKTYGCGKSASGPLPFCRAHGGGKKCSHEDCTGFARGRSGLCLMHGGGKRCQRENCTKSAEGLSGLCISHGGGRRCQSIGCTKGAKGSKMFCKACITKRPLTIDGGGNMGGVTTGDALNYLKAVKDKFEDSEKYDTFLEVLNDCKHQGVDTSGVIARLKDLFKGHDDLLLGFNTYLSKEYQITILPEDDFPIDFLDKVEGPYEMTYQQAQTVQANANMQPQTEYPSSSAVQSFSSGQPQIPTSAPDSSLLAKSNTSGITIIEHMSQQPLNVDKQVNDGYNWQKYGQKKVKGSKFPLSYYKCTYLGCPSKRKVERSLDGQVAEIVYKDRHNHEPPNQGKDGSTTYLSGSSTHINCMSSELTASQFSSNKTKIEQQEAASLATTIEYMSEASDNEEDSNGETSEGEKDEDEPEPKRRITEVQVSELADASDRTVREPRVIFQTTSEVDNLDDGYRWRKYGQKVVKGNPYPRFSSSKDYDVVIRYGRADISNEDFISHLRASLCRRGISVYEKFNEVDALPKCRVLIIVLTSTYVPSNLLNILEHQHTEDRVVYPIFYRLSPYDFVCNSKNYERFYLQDEPKKWQAALKEITQMPGYTLTDKSESELIDEIVRDALKVLCSADKVNMIGMDMQVEEILSLLCIESLDVRSIGIWGTVGIGKTTIAEEIFRKISVQYETCVVLKDLHKEVEVKGHDAVRENFLSEVLEVEPHVIRISDIKTSFLRSRLQRKRILVILDDVNDYRDVDTFLGTLNYFGPGSRIIMTSRNRRVFVLCKIDHVYEVKPLDIPKSLLLLDRGTCQIVLSPEVYKTLSLELVKFSNGNPQVLQFLSSIDREWNKLSQEVKTTSPIYIPGIFEKSCCGLDDNERGIFLDIACFFNRIDKDNVAMLLDGCGFSAHVGFRGLVDKSLLTISQHNLVDMLSFIQATGREIVRQESADRPGDRSRLWNADYIRHVFINDTGTSAIEGIFLDMLNLKFDANPNVFEKMCNLRLLKLYCSKAEEKHGVSFPQGLEYLPSKLRLLHWEYYPLSSLPKSFNPENLVELNLPSSCAKKLWKGKKARFCTTNSSLEKLKKMRLSYSDQLTKIPRLSSATNLEHIDLEGCNSLLSLSQSISYLKKLVFLNLKGCSKLENIPSMVDLESLEVLNLSGCSKLGNFPEISPNVKELYMGGTMIQEIPSSIKNLVLLEKLDLENSRHLKNLPTSIYKLKHLETLNLSGCISLERFPDSSRRMKCLRFLDLSRTDIKELPSSISYLTALDELLFVDSRRNSPVVTNPNANSTELMPSESSKLEILGTPADNEVVVGGTVEKTRGIERTPTILVKSREYLIPDDVVAVGGDIKGLRPPVLQLQPAMKLSHIPRGSTWDFVTHFAPPETVAPPSSSSEAREEEVETEETGAMFIPLGDKETCSFTVNKGDSSRTISNTSPIYASEGSFITCWQKGQLLGRGSLGSVYEGISADGDFFAFKEVSLLDQGSQAHEWIQQVEGGIALLSQLQHQNIVRYRGTTKDESNLYIFLELVTQGSLRKLYQRNQLGDSVVSLYTRQILDGLKYLHDKGFIHRNIKCANVLVDANGTVKLADFGLAKVMSLWRTPYWNWMAPEVILNPKDYDGYGTPADIWSLGCTVLEMLTGQIPYSDLEIGTALYNIGTGKLPKIPDILSLDARDFILTCLKVNPEERPTAAELLNHPFVNMPLPSSGSGSVSSLLRG*
>Athaliana_AT4G12020.3 pacid=19644333 transcript=AT4G12020.3 locus=AT4G12020 ID=AT4G12020.3.TAIR10 annot-version=TAIR10
MSEKEELPLTLTSIGAATATSDYHQRVGSSGEGISSSSSDVDPRFMQNSPTGLMISQSSSMCTVPPGMAATPPISSGSGLSQQLNNSSSSKLCQVEGCQKGARDASGRCISHGGGRRCQKPDCQKGAEGKTVYCKAHGGGRRCEYLGCTKGAEGSTDFCIAHGGGRRCNHEDCTRSAWGRTEFCVKHGGGARCKTYGCGKSASGPLPFCRAHGGGKKCSHEDCTGFARGRSGLCLMHGGGKRCQRENCTKSAEGLSGLCISHGGGRRCQSIGCTKGAKGSKMFCKACITKRPLTIDGGGNMGGVTTGDALNYLKAVKDKFEDSEKYDTFLEVLNDCKHQGVDTSGVIARLKDLFKGHDDLLLGFNTYLSKEYQITILPEDDFPIDFLDKVEGPYEMTYQQAQTVQANANMQPQTEYPSSSAVQSFSSGQPQIPTSAPDSSLLAKSNTSGITIIEHMSQQPLNVDKQVNDGYNWQKYGQKKVKGSKFPLSYYKCTYLGCPSKRKVERSLDGQVAEIVYKDRHNHEPPNQGKDGSTTYLSGSSTHINCMSSELTASQFSSNKTKIEQQEAASLATTIEYMSEASDNEEDSNGETSEGEKDEDEPEPKRRITEVQVSELADASDRTVREPRVIFQTTSEVDNLDDGYRWRKYGQKVVKGNPYPRFSSSKDYDVVIRYGRADISNEDFISHLRASLCRRGISVYEKFNEVDALPKCRVLIIVLTSTYVPSNLLNILEHQHTEDRVVYPIFYRLSPYDFVCNSKNYERFYLQDEPKKWQAALKEITQMPGYTLTDKSESELIDEIVRDALKVLCSADKVNMIGMDMQVEEILSLLCIESLDVRSIGIWGTVGIGKTTIAEEIFRKISVQYETCVVLKDLHKEVEVKGHDAVRENFLSEVLEVEPHVIRISDIKTSFLRSRLQRKRILVILDDVNDYRDVDTFLGTLNYFGPGSRIIMTSRNRRVFVLCKIDHVYEVKPLDIPKSLLLLDRGTCQIVLSPEVYKTLSLELVKFSNGNPQVLQFLSSIDREWNKLSQEVKTTSPIYIPGIFEKSCCGLDDNERGIFLDIACFFNRIDKDNVAMLLDGCGFSAHVGFRGLVDKSLLTISQHNLVDMLSFIQATGREIVRQESADRPGDRSRLWNADYIRHVFINDTGTSAIEGIFLDMLNLKFDANPNVFEKMCNLRLLKLYCSKAEEKHGVSFPQGLEYLPSKLRLLHWEYYPLSSLPKSFNPENLVELNLPSSCAKKLWKGKKARFCTTNSSLEKLKKMRLSYSDQLTKIPRLSSATNLEHIDLEGCNSLLSLSQSISYLKKLVFLNLKGCSKLENIPSMVDLESLEVLNLSGCSKLGNFPEISPNVKELYMGGTMIQEIPSSIKNLVLLEKLDLENSRHLKNLPTSIYKLKHLETLNLSGCISLERFPDSSRRMKCLRFLDLSRTDIKELPSSISYLTALDELLFVDSRRNSPVVTNPNANSTELMPSESSKLEILGTPADNEVVVGGTVEKTRGIERTPTILVKSREYLIPDDVVAVGGDIKGLRPPVLQLQPAMKLSHIPRGSTWDFVTHFAPPETVAPPSSSSEAREEEVETEETGAMFIPLGDKETCSFTVNKGDSSRTISNTSPIYASEGSFITCWQKGQLLGRGSLGSVYEGISADGDFFAFKEVSLLDQGSQAHEWIQQVEGGIALLSQLQHQNIVRYRGTTKDESNLYIFLELVTQGSLRKLYQRNQLGDSVVSLYTRQILDGLKYLHDKGFIHRNIKCANVLVDANGTVKLADFGLAKVILNPKDYDGYGTPADIWSLGCTVLEMLTGQIPYSDLEIGTALYNIGTGKLPKIPDILSLDARDFILTCLKVNPEERPTAAELLNHPFVNMPLPSSGSGSVSSLLRG*
>Athaliana_AT5G45260.1 pacid=19669059 transcript=AT5G45260.1 locus=AT5G45260 ID=AT5G45260.1.TAIR10 annot-version=TAIR10
MTNCEKDEEFVCISCVEEVRYSFVSHLSEALRRKGINNVVVDVDIDDLLFKESQAKIEKAGVSVMVLPGNCDPSEVWLDKFAKVLECQRNNKDQAVVSVLYGDSLLRDQWLSELDFRGLSRIHQSRKECSDSILVEEIVRDVYETHFYVGRIGIYSKLLEIENMVNKQPIGIRCVGIWGMPGIGKTTLAKAVFDQMSSAFDASCFIEDYDKSIHEKGLYCLLEEQLLPGNDATIMKLSSLRDRLNSKRVLVVLDDVRNALVGESFLEGFDWLGPGSLIIITSRDKQVFCLCGINQIYEVQGLNEKEARQLFLLSASIKEDMGEQNLQELSVRVINYANGNPLAISVYGRELKGKKKLSEMETAFLKLKRRPPFKIVDAFKSTYDTLSDNEKNIFLDIACFFQGENVNYVIQLLEGCGFFPHVEIDVLVDKCLVTISENRVWLHKLTQDIGREIINGETVQIERRRRLWEPWSIKYLLEYNEHKANGEPKTTFKRAQGSEEIEGLFLDTSNLRFDLQPSAFKNMLNLRLLKIYCSNPEVHPVINFPTGSLHSLPNELRLLHWENYPLKSLPQNFDPRHLVEINMPYSQLQKLWGGTKNLEMLRTIRLCHSHHLVDIDDLLKAENLEVIDLQGCTRLQNFPAAGRLLRLRVVNLSGCIKIKSVLEIPPNIEKLHLQGTGILALPVSTVKPNHRELVNFLTEIPGLSEELERLTSLLESNSSCQDLGKLICLELKDCSCLQSLPNMANLDLNVLDLSGCSSLNSIQGFPRFLKQLYLGGTAIREVPQLPQSLEILNAHGSCLRSLPNMANLEFLKVLDLSGCSELETIQGFPRNLKELYFAGTTLREVPQLPLSLEVLNAHGSDSEKLPMHYKFNNFFDLSQQVVNDFLLKTLTYVKHIPRGYTQELINKAPTFSFSAPSHTNQNATFDLQSGSSVMTRLNHSWRNTLVGFGMLVEVAFPEDYCDATDVGISCVCRWSNKEGRSCRIERKFHCWAPWQVVPKVRKDHTFVFSDVNMRPSTGEGNDPDIWAGLVVFEFFPINQQTKCLNDRFTVRRCGVRVINVATGNTSLENIALVLSLDPVEVSGYEVLRVSYDDLQEMDKVLFLYIASLFNDEDVDFVAPLIAGIDLDVSSGLKVLADVSLISVSSNGEIVMHSLQRQMGKEILHGQSMLLSDCESSMTENLSDVPKKKKKHSESRVKKVVSIPAIDEGDLWTWRKYGQKDILGSRFPRGYYRCAYKFTHGCKATKQVQRSETDSNMLAITYLSEHNHPRPTKRKALADSTRSTSSSIC*
>Bdistachyon_Bradi4g10450.1.p pacid=31138570 transcript=Bradi4g10450.1 locus=Bradi4g10450 ID=Bradi4g10450.1.v2.1 annot-version=v2.1
MPSPRLSPLMLSVGGSECLALVGREIKGIADGAKRQGMGEMEAWTSASQGAMRSLPMKLQWLLSRHYGLQGAGRNEINILKDDLQQLLNNYCIEPSEVVAPASMADCWADEVRELSYDIDDFIDDLVHGAGSIKKLKPRESVTVANEILGFRARVAQVIRWHDCYLANCEMQPSSSSRSTLGNWPPPPPRRQQHRLVGMHKSSIREIHRLLANNGKPERKVVSIVGVSGVGKTTLARELYRQLRQQYQCKAFVQASRKPDVRRLLTSILSQVRQDQLHSNWKLQKIVDELNAYLKDKTYFIIIDDLLSPSMWNLVNRALPKDGCCSRILATTEVDVVAQICCAGNSKYIYKKELLSEDESRQLFSSTLLGRQSEIPEHLNNVLYEIINRCGGLPLAVIATASILACQPVSIEQCNYLRNSLDLGLITDPNLEGVKQVLNLGYNSLPHCLKGCMLYLSLYEEDCIIWKDDLMKQWIAEGFICAGEGDTSREETAGSYFDELVNRGMIQPEDINCNDEVLSCTVHRMVHQFIRDKSIEKNFSIAIDDSQTSIRHAEKVRRLGLNFSNAEDATLTATLRLSRVRSLAFSGLLKCMPSIVKFRFLQVLILKLLFEPVDMSDNLTEPDGVSFNLTGILALFRLKYLSIGVSQSHVTVELPTQMQQLKELVALEIQAKLTAALPSDTFDLPAGLLYLRLPSETPLPDSIRWMRSLRTLGYLDLSMNSRCNLMNICNLTNLQELHLTCSTVQSGNLEDKMRLLGSALVELRNLKCLTLAPAAGSSRVDSPNAAVASSIRISFDVFTFLSPPALIERLDLSRRCCIFSSLPDWTNKLAKLCILKIAVGKLLTHDIDVLGGFLSLTALSLYIEAAPAEMIFFGKAGFSVLRYFKFRCRGRVPFVKFEAGAMPKLQKLKLGFNAPAVDQHSAAPINIEHLSSLVEISAKIRGAGTDAESALTTAVNNHLSNPSIDVDLVDCVIYGEEGIIMGKKGEEHMAPDQQDAIVEVENQDECNTQVENKGGDKNTRYELSFKKEEFVFSSSSFEIINDYGEEGIIMGKKGEEHMAPDQQDAIVEVENQDECNTQVENKGGDKNTRLGLDMLLDRKIRMADTLTTVLELGSKIKEVVDKVRHNKHDCRRTGSLVERLCAILAPLEEEVIRGAEMSAALDALEEHLGRALELISSCKERRTVARQPFRLRKISRQLQEVNRDIIDQMVVITLASENNVVVPIRHFQDGARMSPPEAVKEKLGSFSSHSDPELMTEERVVDDIESVGVSETTEPKQAANSFASFSRYGSGGTKVLPKRRHQFRWPSWWAQKETTSLVDRLIGHEGIAGFTIFSFSQLAASTNDFSHGNKIGRGGYGSVYKGQLPSGLDVAIKINDKYTSHRPDFENEVRITSKLQHANIIKLLGCCMEGDKKILVYEYMPNGSLDCLIEEGKGLQINWPIWFGIVKGVAQGVVYLHQHSRLRVIHGDLKPSNVFLDCHMTPRIADFGISEVLSSGLDEKETSHVSGTLGYLDPEYISSGIISTMSDLYAFGVTLLRIISLRQPYTNFLERRQSLVVHAWKLWSTGRTMELIQPLLHDEPAISDILRCVQIALLCVQEHREDRPTMSEVLHMLNCGSVSLPVPNPPMQQVNEESAPNSPEQQVQCLTM*
>Bdistachyon_Bradi3g34961.3.p pacid=31149960 transcript=Bradi3g34961.3 locus=Bradi3g34961 ID=Bradi3g34961.3.v2.1 annot-version=v2.1
MEDANIEDALLLASDIEDGDSALLQAEMEDPITVSLGPMDRLLRRLHSFNAAEYNLPVGFTEDKIQNLKEDLQRLCVSLKDLSEEQEPSLTAKCGMKEARELCYDAEDLLDDATLCDIGASARSRRSSSRRLSIISWTPRKLKRRPQISTDLSELMARVVDANDRSASFLLEHKTVKPAFGQTGASQLPPLIQLPLEVLEEPTDKLVELLAFEEKQLKVVPIFGISGVGKTTVARTIYYRHGERFHCRAFVRVSRNPDMRRFFTSIISQIKAPHAHAFSDAHDLIDTIFKHLQGKRYLIIIDDLWTISVWDIISCAFPYADSCSRVVTTTQIEDVALSCCGYQSEYIFEMAPLNYREQRKLLFTTVFGSEGEYGCPEDFKEVSDGIVMKCGGSLLSTVNIASMLPRQPGLKMERWDNILRSLPSILKTNPIPDGMKEILYLIYIDLPPDLKTYLLYVSMYPEGYTIKKDELVKQWIAEGFLSGMEGVARGYFDELVNRGMLQPVHTSYTGEVLSCTVNHMVLDLIRYKSLEANFVITVDYLQSTLGLPDKVRRLSIQFGDAKSAKVPESIRMSHIRSLFFGGFFKCVPSIVEYRFLRVLVLHIWSDQDKTSYDLARIGELFRLRYLNIECNITIDLPDKIQGLKYLETLQIDARVCTVPSAIVHLQSLLHLCLPSDANLPHRIGQLRSLRTLGYFDLSSNATNSVMDLGKLTNLQDLHLTCSSSEFGNLKNNIKCLGLIVGKLSSLRCLTLVPTSSSYLNSLDDTGTSSTSSIGISFDGFIITSPPPALLQRLELLPPICIFSSIPGWIGELSKLCILKIEVMVLSSNDIDILKALATLTSLSLYVRTDPKRRIIFDSVGFSVLKYFNFMCTAPCMTFLEGSMPNVRKLKLRFNANKLERYDPMHAGFEYLSGLKEIFVKIGSVSGDESDKNDAERALLATISKHPSTPILNMQSVNWIFYGDKGGFTTAQEENNQTQEIQDVWLYASIDAEAGDSSPFQKKKEIQDVITEEYSDQQSEDPNKEPDSRTYMQSVRDFSSLVLRKTIFSWSIPRKPMEWSTIPGAPIEFKYKELRIGTNNFDEKMKLGQGGYGVVYRATIPGEHGQSMEVAVKRFSRANTKGQEDFLAEISIISRLRHRNLVKLVDDYLE*
>Bdistachyon_Bradi5g22162.1.p pacid=31145534 transcript=Bradi5g22162.1 locus=Bradi5g22162 ID=Bradi5g22162.1.v2.1 annot-version=v2.1
MEAAEDSSLEPAIGWLAQTILETLLMDKLDAWIRRAGLADAVESLKSEVERVEMVVAAVRGRGIGNKPLSRSLARLKDLLYDADDVVDELDYYRLQQQVEGVVYDDPESTHGAERVDKTSRGAAAAADIQNSSGGNLRSKHWKDFTVITWESGKAVEAKCNLCGAHPIKCGSGNGTSVLSNHLKSKGCIRKRRGPPNPSSTGDDTEIARHIVIGDSSSRKRKRADEESSEITATDTGTPWDKAELSNRIQKLTSQLQDIRGQVREFLKLHGSDSASCSNYHHRTVVDQHLRTTSSLAPSKVYGRVAEKNDIIKMIMEDKSNGVTVLPIVGIAGVGKTTLAQLVYNDPDVESHFDTKLWLWVSHNFDEVRLTREMLDFVPQDRRVGSLHINERHEGISSFAKLQEILKERMEYQLKRFLLILDDVWDNLDDERWNKLLNPLISSQAKGNVILVTTRNLCVAKKKGTLEPIQLCALEDEDFLLLFKSRAFGDENYKGDPSLSLIGRQIAEKLEGNPLAAETAGELLREHLTIDHWTKILKDEHWKSLQLSTGIMCALRLSYDQLPYHIQQCFSYTSIFPRSYRFPGEMLVRIWISQGFVKGNQSSKRLEEIGRQNLTVLVNLGFIQQVEKIVLIISITECAIIDGLQCNEMLPTVHHLSIVTDYAYNKDQHGEFSRNELFEKTLSNTVTSVSKLRSLVLLGHYDACFLQLFQHKFQEAQNLRLLQMSVTSVDFSSFQCSFVKPAHLRYLKLGSVEVRGDFPRVFSKLYQLQVLDVGLYAHPTAPNGIHNLVSLQLLDFKVQTSSGSEITQLQSMNELVQLGVSQLDNVKSSEGAYGAELRNKGHLENLHLSWKDTLSDNESPADTARKHSEVLEGLKPHKHLKHLHISGYNGTSPTWLNSNMSVTSLQTLHLDCCGEWEILPSLERFPCLRKLKLNNMRKVTKILVPSLEELVLVDMPELERCSCTSLEGFNSSLRSLRIENCEKLEVFDLFENAGKFKVEHRSWLSGVRELILLDCHLLKVFSHLPPSATFSELQIRGVSTLPSMNGSYEKLHIESDWEDPSTECVGEVLAFHNLRSLKFLSINGDEDNPMPISFKDLSHLVSLKSLEIARCGIVFSSHVIPEPTCEDVLAANRKLFPSLQSLTVESCRITGKGLSLMLQHSPVLEKLDLCWKKTVSNLTSDREPQDELFLHIPFNLSSTLKKITIGDCPYLRFNGSKKCFSGFTSLEKLHIWDCPELLLPLVRKDGSDDQSNGRWLLPESLGKLHISDYPEETLQPCFPNNLTSLKKLVLWNADLKSLQLQSCTALEELEIDNCKSLSEVEGMQSLGSLRHLTRLKIDSCSSILRLPETGLPVSLEELEIPWCSNELRDQC
>Bdistachyon_Bradi4g09312.1.p pacid=31141452 transcript=Bradi4g09312.1 locus=Bradi4g09312 ID=Bradi4g09312.1.v2.1 annot-version=v2.1
MAMVLDAFASYLQGMLTEMAADAIHLLLGVSVEIDKMSDKLGDLKNFLADADRRNITDKSVQGWVTELKRAMYDATDILDLCQLQVMERGESTVDAGCCNPFLFCIRNPFHAHDMGTRIKALNERLDSIGKRSATFKFIDLGSYEDRGRNMHASRHGNPNRETSGELDQLGVVGEKIEEDTRALVDKILQTREGVTNNIMVFAIVGVGGIGKTTLAQNVFNNQSIQSEFDKMIWLSINQNFDQTELLRTAITHAGGDHCGEKVLSVLQPILTKALKGKKFFLVMDDLWSHGSWEGVLQTPLVNAAASGSRVLITTRDEAVARGMTATWPHHYIDTLSPDDAWSLLKKQVVLSGERDEYDVNILKDIGLKIIQKCGGLPLAIKVMGGLLRQREMHRRDWEQVLDNSDWSTSKMPEDLNNAVYLSYQDMPPELKQCFLYYSLLPKSRGFNVDQVVAMWIGEGFIPGNSNHLEETGRNYYEGLLSRNLIQLDELDDFLFHQKFCSMHDVVRSFGQYMARDEALVAQDGEIDILDKLNSKKFLRLSIQLETDEVQSDDLDWVSLREQQQSMRTLISTVPIKMKPGDSLVTSSSLRTLYIDSEDVALVESLHQLKHLRYLNLISGKWNQANTGISALPEDIGKMIFLQYLGINNCKNLVSLPDSIVKLGHLRYVNLPEKVSMIPRGFRGLTNMRILCGFPALVDGDWCSLDELGPLSQLRFLRLVKLENASSAANASLSEKKHLTNLLLHCTPREKLNEDEQQRIEKVFNELCPPSSVENLDIYDYFGKKLPSWMMSTPRVPLNNLKSLLLCHLACCTQLPDGLCHLPCLQVLEVVRAPCIKRVGNEFLHTSQATAVPFPRLQKMLLNGMMELEEWEWEEKVQAMPRLEELLLWNCKLRRVPPGLASNARALRKLSIEDVKQLSYLENFPSAVELTVDECPDLERITNLPKLQKLTITRCRKLKSVNDVPALQRLVLQDDEMETVPGYLRDVNPRHFELRCSLTLLTSIAAGESGPEFAKFRHVDHVKARRLYTSDFYVLYTRGPCSFDTNVNPSFLSRGTLPIFEDAQRLESALKMPRRAFDYVCNLLKENSWQHANKYTFPDGRYLCLEDGVAVALIVLNSGETPATVGSSVALNESTVSQVTESFVVAMDTPGWPGTTEMEKIKYKFDKIRGLPNCCGVVHAARIPFGSQNSDREKKNEDLLMQVVVDSDMRFIDVHLGSPDNMKESSISHDSNLFKRCEKGTRLNGSKLNLSDGRQVGEYVIGDAGYPLLPWLLTPYHPENDLSDYQVEFNRRHSEAMAVVPRSALERLKDTWKFLHGRGWHPEDQYVLRNAIQTCCKLHTIVIEMECKAGTTSYGAGSKEVRQLADEDAAMARDILSQHLTSKPLESGGTLAIFEDAQRLESVLKMPRTTFDYVCSLLKESSLEIMNSYFFFDMRSFSLEERVAIALIMLNSGDPPATVGCYIGVNEATVSLVTRTFAGVMLERALEHLWWPGSTEIDKIKYKFDKIHGLPNCCGVVHTVHITSGSHNKDHEVNDDMLMQAVVDTDMRFINTWLTSPDSMKQSSILHDSELFTECEKGTGLNGSKLNLPDGLQVGEYIIGDAGYPLLPWLLTPYELENELSDSQVEFNRRHLEATTIVPRAVTRLKDTWKFLHGGAWRPQNHHWAIYACFVLHNIVIHMECKAGTTSYNSQHVRRLADEDAVVARDILSQHLTRKPLESGGTLTIFEDAQRLESVLKMPRRTFDYICSLLKESSLEIMNNYFFFDMRFFSLEERVAIALIMLNSGDPPATVGSFLGVNESTVSLVTKSFVDAMYERAKYHVYWPQSDEREKMKSKFAKIHGLPNCCGVLHTTHVSPASRSWDHQDKDSILFQGVVGPDMRFTSILVGLQAGNTNQLSFLHDSMLFKECEKGAWLNGNKLKVSSEEVGEYVIGDAGYPLLPWLLTPYELQNDLPDISSYQAEFNRRHSSARNITLKAMARFESTWKIMHSEWRPDNPREMTRAINVCCRLHNIVIGMEEGARMPSEQEVNYSDDQVRQLADEDAVRMRDILSQHLLTSISSQSEEEQQEIFASSGSGYRAKCEAREENWC*
>Bdistachyon_Bradi4g28188.1.p pacid=31140453 transcript=Bradi4g28188.1 locus=Bradi4g28188 ID=Bradi4g28188.1.v2.1 annot-version=v2.1
MATAGAVVDRLLRRLASDARRLDLPSNIDQHVAHVWRTLARLQDVLASVERYFRVRTEVQDWMTKINQIVYQMEDLLDEFEDQNCIESQRSSCVAKATSFCSTRPFLLNSTSANKMKGLRRRLDILAKDSVTFRLMQHSRHDIEQSDNQEEFYRSAIIGRDNDKAKLKEVILQNDAETLSIVPIVGIVGLGKTALARLIFHDQGEGWNFDLRIWVDLNMKFDLKNISADIISQAIETKRERASVVNTSVEIHDNLQLLKNHLQEILHDQSCLIVLDGLCSTDKNQLDELKDMLRGTKKCIKVLVTTPNEITAELMHTVPPYMLLPLSDDDCWAIFSQKAFGDGVAVNASLEEIGKHIVKRCEGIPAVAHSLGSVLHNQDMAVWLAARDEEIWKFEKRYSTKIELFSSFNHIYDMPSALKLCFIYLSIFPKGSIIDKEKLIWQWIALDMIGSKHEALPSYVHGEMYIQHLQSIYFLQVQKTPLVNGTENRTAPTILYMHNFAHDFAMHVASNDTIISDDRDMISYKKRLAFHYALLTNYRGQSTFFSPLLTRARALHFRNTESIKLHTEAFKLLKHLRVLNLSGSCIGEIPASVGHLKHLRYLDISDLKIQTLPSSMSMLTKLEALDLSNTSLRELPSFIGTLQNLKYLNLQGCHILQNLPPILGHLRTLEHLRLSCCYDVNELADSLCNLQGLRFLDLSSCTELPQLPPLFGDLTNLEDLNLSGCFSIKQLPESFGNLCFLRYLNISSCYELLQLPESLGNLMKLEVLILRRCRRLQSLPPSFWNIQDLRILDLAGCEALHVSTEMLTTNLQYLNLQQCRKLHTQPNCFKNFTKLTFLNLSECHPNTDYLSLPDCLPNIDHFQSLGYLINLEYLNLSQTILEIPVSFERLQKLHTLDLTGCVLMHPTSGIPQILPDMIGKMTGLKFVLTKDPTMLAFLPQHIRCSVSIDEQCYMTTDELVIPDLTGGSKGLGIAERVNLQKHQELRFLKLEWMPTSQSAEGNLVDDVGEEEVLEKLQPNQSLEHFELVGYAGLVFPIWMMDNIMTSLPNLVSLHLFHLENCKDFLPLGELRNLRYLHIKDVPNLTDLQMGLSGGPQPFEKLTHLTLESLFNLEELSVLLVTSGEHHFMFPSLEVLSVVSCSKLMFKPSLPKCLKYEIRESNRVLLCGEPIGPSSSLPVQIEITGCRIPSSLLQWIRSLITLEKAVIDACVGEDGQAITSLGILDIMCTEEQLSSYAANEITTVNPLETIIPDELTKIDAPTDTGHSRSTFQSRFPSFKVSPTHKELLASISFSGSGSTTSEDLSTISSSSFFLESRNHTIFTFEELKIATRNFSPSNCVWEDSSAMVYKGTLNEKMKPSRSSSFLVVAVKKFKPESICWPETSKNEMDIFGRISHPNLVKLLGYCLEDNNTALVYEFMARGSLQNHLFRRETKHLSWSLRVNILIGAARGLAFLHSLERPIIHGDFKASKILLDSNYNAKLSGLGAAKDGLYGGPSHLTARVVGTYAYAPPEYVATGRLYVKSDVYNFGVVLLEMLSGLRAIDPSRPTGMLSLVDWAKPYLSDRRRLHRVIDPRLAGEYSSRGALQASQLALSCLRNEHSLRPSMNEVVDVLESIGFMDTKRTGLKHIFLLPKAPGALFAGVRSRGSSSMN*
>Bdistachyon_Bradi3g58937.5.p pacid=31157949 transcript=Bradi3g58937.5 locus=Bradi3g58937 ID=Bradi3g58937.5.v2.1 annot-version=v2.1
MGDPMVSSSTGAMNSLLDKLRVLEDQYPDLAEGLRESLKSLSDVLHSFARQRRRNSLINEWMLQVRELVYDMEDWIDGDPSKAKPDEEFDVEEQIEEFKAQIQGALERCKRYGLLSSTAPSTCAAQDAETRELVAMDPKLLHGEAPCRLVGSDEPRNVLVNHLMDQEQRRKVVCIVGTGGIGKTTLATGIYRQLQGQFSCGAFVHLGRNPSVKTTLISILKQVMPDWHCEEYLWNGYNSEDMGAWDEKKVIDKLWAFLKTKSYFVVLVDMRSISTWKKISCALPNKGKSSDRILITTCTKDVAESCCIHPSDFVHPMERLSEKDSKTLFHSKVPDSEQHRLLEVSDDMLEMCGGGVPLSITITAALLSRKSACSSPDQCHSTPQLMRKVLEISYDDLPLPLKSCFLYLSAFPENHTIKKDRLIRRWEAEGLIAKRDGESLWETGESYFNELINRRLIQPAFDDDNDEPTGCTVHAVVLDFMESLSAEENFTTEGAKLKCGLFPYERVRRICLDCGEEDEGDALFCSTYCSLEQKSQEDDSSSEENSVYAQDEAISLHLSQVRSLAFCGDVGRIPDLSDFKLLRVLDLSDAKGLENEQLGSIGCLSLLRYLALGGADVTELPQQIMELDHLSTLDLRQTEVKKLPEFKGRKLVCLLANGLTIPGGGMREMEKLEELSTVCLGCDGSLADNVVGLVNQLMRLRMLGVRFRMTHNTSEAERQGIKHLVEEVGRSNLQFLFLDEYPHRLLDLLAGCWSHVRPRYLRKFELRLDWLLCPLKVPQEISFLVDLTHLHIGVSIVDAEGVRALGGLPKLVLLKLHSLRPQHGLTGEPQSPARLSVSSKDGFQRLKVFWYVCEHGAWTGLQFEEGAMPHLRRLLIDFQSSEDTDFVLGIQHFSCLVQVRATIYCGPATSTTVSAAETHIRDQVSQNPNNPVLEFNKKRQGRLVRRLGPPSNVKPSAVITIRSLDQWTMMNEEAKGNNKLLVVEFTARWCRPSRTIAPFFAYLANKFPDAIFLKVDIDDMEDIAETFEVRSAPVFLFMNRGEVKDKLRGAHKEELFEKIQLALMDN*
>Bdistachyon_Bradi2g34986.1.p pacid=31117762 transcript=Bradi2g34986.1 locus=Bradi2g34986 ID=Bradi2g34986.1.v2.1 annot-version=v2.1
MAMVLDAFASYLQGMLTEMAADEIHLLLGVSVEIDKMSDKLGDLKNFLADADRRNITDKSVQGWVTELKRAMYDATDILDLCQLKAMECGESTMDAGCCNPFLFCLRNPFHAHDIGSRIKALNVRLDAIKQRSAAFSFINLGSYEDRGGNMHASHPSNPSRETSGEIDKSGVVGEKIKEDTRALVAKILQTGDGVNNNIMVVAIVGVGGIGKTTLAQNVFNNESIQSEFDKKIWLSVNQNFDRTELLRTAITLAGGDHRGEKVLAVLQPILTEALKGKKFLLVMDDLWSHGAWEGVLKTPLVNAAASSSRVLVTTRHEAVARGMTATWPHHHIDTLSPDDAWSLLKKQVLSNEADEYRVNMLKDVGLKIIQKCGGLPLAVKVMGGLLRQREMQRSDWEQVLDDSKWSMNKMPEDLNNAVYLSYEAMPPYLKQCFLYYCLLPKSNSFDDLHVIGMWISEGFIHGNSGDLEELGKRHYKELISRNLIELFKLDYGQQFCNMHDVVRSFGQYMAKGEALVAHNGEIDILTKLSSQKFVWLSIESEEVQSGEVDWKSLQEQQSMRTLISTIPIKMKPGDSLVTSSSLRTLYVKSVDVALIESLHQLKHLRYLYLKNAGISALPGNIGKMKFLQYLDLLKCRNLVNLPDSIVKLGQLRYLNLPGEISMIPRGFCGLTNMRILGGFPALMDGDWCSLDELGPLSQLRFLRLVQLQNASSAAKASLSEKKHLINLILYCTPTVGNNELDEQQRIEKVFKQLCPPSSVENIDIHGYFGQKLPSWMMYTAIVPLNNLKFILLSDLACCNQLPNGLCPLPCLQVLEVNGAPCISRVGTEFLHTSQPAVAAFPSLNRMVLKGMVEWEEWEWEEQVQAMPRLEELLLGNCKLRLVPPGLASQARALRKLYIKKVQQLSYLENFPSVVEITVLGCPDVERISNLTKLHKLTIIDCPKLKVLKDVPELQRLILKNVQQLLYLEKFPSVLELKVIQCLDMESITNLPKLQKLTIAYCTKLKVVKDVPALQRLVLEDDKMETLPEYTRDVNPRHLELKCSLMLLTSMAAGQSGPEFDKFSHIEQVEAKEKDEYMLYTREPYSLDTNINCSFLLGGTLSIFKDAQRLESMVKMPRKAFDYICSLVKQKTFRDMYSHTFLDGKLLCLEDRVAVALIVLNSGDTLATIGSSVGVNEATASLVTNSFVHAMPRPRWPDTGEMEKVKFNSDKIYGLPNCCGVIHTSCIPFGSQNSNNEKNGSLLMQVVIDSNMRFIDVKLGLFDDKDKLSVLHGSYLSTNCEKGIWLNGSKLKVSSDGSGEVGEYIIGDAGYPLLPWLLTPYQLENDLSETKLEFNKRHSEAMAVALKTSARFKDIWKGLHGGTWRPENRDELWRAIRVCCMLHNIVIGMDDEGFDIPSSRKVNYREQVRRQLAGEDAVRARNILSQYMTSRSSESRVDKEEQQEAASSSSGDKEQQELHTRTAVEKRNNAS*
>Bdistachyon_Bradi4g09886.2.p pacid=31143903 transcript=Bradi4g09886.2 locus=Bradi4g09886 ID=Bradi4g09886.2.v2.1 annot-version=v2.1
MEAPVCDLVDVMYKLPAKLDGLLRHGHMLPKGAQDEIPLIKQDLVVMMAVLHDYSNSGADNCAMMIKCLMKEARELSYDIEDCIDQYEHVVDSTSRSFYRIPRRLITRCLITRRKSKTSRLPKKLQQRLWMANKIREFSMRSQEALQRYSLFNSDGISTASPGSSSTDSQKNISTASTRYDLSFGSWHPTLYGESTVHPVGIDAPMGKLKAWLTTDGEQNRKVISIAGSGGIGKTTLANKLYHTIGGQFECRAFLRTSQKPYIKKLLVSMLSQVRPHQPLHTWKVHNLIADIRTHLQDKRYLIIIDDVWSTSTWDIVIRALPESNHCSRIIITTEIEDVALKCCAYDPKYVFMMKPLSNDDSRILFFNTAFGCQHECSPDLLEVSNNIIRKCGGFPLALVTIASVLASRMDNLGQWDYVNNSLGYGLRTNPTLDGMKQVLNLSYDNLPQHLKACLLYLSVYQEDWIIWKDDLVKQWIAEGFICATEDKYKEEIARRYFDELISSRMIQPGHINYNDEVLSCTVHHMVLNLITHNSIEDNFIIAIDHSQTTARLADKVRRLSLHFGDAEDATPPTSMRLSQIRTLAFFGVFKSMPSIMEFQLLRVLVLQLWGDEENMSLDLTRISDLFRLRYFQVTSNVTLELRTQMQGLQYLETLKMDARLSVVPSDFCLPGLLHLNIPAGTKLPEGIFRMTSLRTLGYVDLNINSIENVHSLGELTNLQDLHLTYMAVPSGYLVGNMEFLGSILGKLSNLKSLTLVSAGSSHLCTTNAPYNPAGMIFSGDGLSSMPCPPALLHRLELPHICIFSSLPRWIRGLANLRILKIAVRELSKNDVDVLKKLPVLTVLSLYVATVPSERIAFDRTGFLLLRYFEFRCTMPWLKFEANAMPNLWKLKLGFSAHGNVCYGAMPVGIEYLSVLKEVSAKIWCVGPEESNIITAESVLRDTLSMHPGHLRVQVQHVDKIFDDEDDKSSVTKEDHRALKQCDMLVDDRNEQFDVLQKNMGEDTNKQADGWGLWSVGKGTSSTSFVENLAEGEAPWSIAFPLESPSTRFDLRPGESMATIQRPLILPHSERRRTDDGYNWRKYGQTQVKGSENPRSYYKCAFPSCPAKKKVERSLDNQIIEILYKGRHNHPKPHNTDSENFGDANSGISGTTFEEPGSLDDHPTTWTGIRSEVLDDREAARQMLMCAHTHFQFNQRPEESMAAIQSPLALIPQHSERRSADDGYNWRKYGQTQVKGSENLRSYYKCTFPNCSTKKKVERSLANHIIEILYKGRHNHPKPHSTGRYSGKMLHSSHEDFGDANSGITGTTFEEPGSSDDESPWTGILSEVLPVG*
>Bdistachyon_Bradi4g09621.1.p pacid=31141985 transcript=Bradi4g09621.1 locus=Bradi4g09621 ID=Bradi4g09621.1.v2.1 annot-version=v2.1
TPARVNAAASGSRVLITTRHEAVARGMKATWTHHHIDILSPDDAWLLLKKQVLSSETDEYQVNTLKDIGLKIIQRCGGLPLAIKVMGGLLRQREMQRSDWEQVLDDSKWSMNKMPEDLNNAVYLSYEDMPAYLKQCFLYYSLLPKSINFVDLNVIGTWISEGFIHGDSDDLEELGKNYHKDLISRNLIEVDGLWYGQKYCSMHDVVRSFGQYMAKSEALVANDGEIDILGKLNSKKFLRLSIETDEVQSDDLDWKSLEEQQSVRTLISAIPIKMEPGDLFVPSSSLRTLYIDSADVALVESLHQLKHLRYLHLESPDISALPWNIGKMNFLQYLDLEQCENLVNLPDSIVKLVQLRCLNLPDEVSMIPRGFHCLKNMRILGGFPAQMDGDWCSLDELGPLSELRFLRLVQLENASSAANASLTEKKHLINLLLYCTPTVGHNELDEQQRIEKVFNQLCPPSSVENIDIDGYFGQKVPSWMMSTATVPLNNLKFLLLSGLACCTQLPNGLCHLPCLQVLKVNRAPCIKRVGTEFLRPSQPAAASFPRLNKMVLKGMVEWEEWEWEEKVQAMSRLEKLSLQSCKLRLVPPGLASNAWALRKLSIQQVKQISYLEKFPSVVELTVDWCPDLERISNLPKVQKLTITRCPKLKVLKDVPALQRLVLVDGWIETLPEYVRDVTPRHLEFDKFSHVEHVKARGVYTRDFYVLYTRGPCSFDTNVNPSFLSRAQIPFGSQNINLQEKNEDMLMQVTIDSDMRFTSVYLGSSDNMKRSSISHDSDLFKKCEKGIWLNGSKLNLSDGRQVGEYVIGDSGYPLLPWLLTPYNPENGLSDCQVEFNRRHSEAMAVMPRNALERLKDTWKFLHGGLWFAENRYMLQGAIQTCCMLHNIVIEMECNAGTTRYAIYGSQEVQQLADEDAVMERDILLQHLTSKPVESGGKLTQLLCILIHSISLYRLSVVLINVIFSY*
>Bdistachyon_Bradi4g09530.1.p pacid=31141090 transcript=Bradi4g09530.1 locus=Bradi4g09530 ID=Bradi4g09530.1.v2.1 annot-version=v2.1
MAMVLDAFASYVGDLLKQVVEDEVGMLLGVTGDIENMGIKLGELKKLLTDADRRNITDESVQEWVAELKHAMYEATNILDLCHLKAMEHGPSTVNAGCFNPLLFCLRNPLHAHNIGSRIKTLNQKLDKIKKQSTEFSFILSSYEDPGSRVQAEKANHTRESTGQLDVSGVVGEKIEEDTRELVVRILQKRNEIGNNIMVIAIVGVGGIGKTTLAQKVFNDDSIQGEFDKRIWLSVNQNFDKTELLKTAITLAGGDHHGEKVLAVLQPILTTALTGKKFLLVLDDLWSHGAWEGVLKIPLVNTAVSGSRVLITTRHEGVARGMTATWPHHHIDTLSSDDAWSLLKKQVLSSGTDEYHVNTLKDVGLKIIKICGGLPLAIKVMGGLLRQREMHRRDWEQVLDNSDWSTTKMPEDLNNAVYLSYQDMPPYLKQCFLFYALLPKSTRFDVLHVVGMWISEGFIHGNHSDLEETGRNYYKELISRNLIEPDNKSYFEQWFCSMHDVVRSFGQYIARKEALIAHNGEIDTLTKLNSQKFLRLSIETSQLQSGELHWKSLQEQESVRTLISTIPIEMKPGDSLVTFSSLRTLYIESADVALLESLHKLKHMRYLTLVNTSISALPENIGKMKLLQFIDLSECNNLVDLPNSIVKLSQLRYLNLPSNGSIISRGFCGLTNMRILGGFPALVDGDWCSLDELGPLSHLRFLRLEQLENVSTASSAANVRLGEKIRLTKLLLGCTSKLGYDGLVRREDVSAEEQQRIEMVFNQLCPPSSVEYINISGYFGQQHPSWMMSMPTVPLNNLKFLLLCDVACCNQLPSGLCQLPCLQELQVRRAPCIKRVGTEFLHSSQPVAAAFPRLNKMVLKRMVEWEEWEWEEQVQAMPCLEELLLKRCKLRLVPPGLASQARALRKLSIKHVKQLTYLENCMFVVDLTVDRCPDLERITDLPKLQKLTIIDCPKLKVLNGVPQLDRVVLEDYTMEELPEYVREIKPRHLQVFCRLWLLASVATGQSGIEWDKFSHVEYVKSYARDGDNRRKWYVLYTRGNCKLESNISRSTVFQETLSSSMIETQRFEHLYKMKITTFDYVCSLVRVPFLEDMMARDHRFADGRVLCLQDRVAVALRMLNSGEPPETVGSSLGMNKSIVLLITKSFVDAMWEKAMHHLDWPGSNRIENIKYKFDKIHGLPNCCGVVHTDHITFESQNSDHEVNAGMLMQAVVDTDMRFTNIWLGSSSNMNQSSILHDSVLFKHCEKDTWLNGSKLNLSDGRQVGEYIIGDAGFPLLPWLLTSFQENDLSDYQVEFNRRHSQAMTITLTKALAKLKDTWKFLHGGVWRPENQFEPMWVIYACCMLHNIVIDKECGTGMGSYQKVNYSQQVHQLVDEDPVMVRDVLSQHLTSKPLEPGGTLSIFEDAQTLESVLKMPRRTFNYVCGLLKESSLEIMNDYFFFDMRLFSLEERVAIALIMLNSGDPPATVGSFIGVNESTVPLVTKSFVDAMLERAQHHLRWPQSDEMEKMKSMFDEIHGLPNCCGVLHTTHVTSASRSWDHFDKDSFVLQGVIAPDMRFTSIWVAPRPANTSQSSFLHDSNLFEYCEKGAWLNGSKLKVASEEVGEYVIGDVGYPLLPWLLTPYYQLQNDLSDIPYQVEFNSRHSAVKNIALKVLARLEGTWKSMHGEWRPDTPREMSRAIHACCILHNIVIDIEEDAGMPSDQEEDDSKQKRQLEDEDAVRARDVLSEYMTSRSSESRVDEVDQEVQHRKQLHPVQGEKGKQEAQR*
>Bdistachyon_Bradi4g24914.2.p pacid=31143544 transcript=Bradi4g24914.2 locus=Bradi4g24914 ID=Bradi4g24914.2.v2.1 annot-version=v2.1
MEVALACCDYCPKHICKLETLSDDDSEKLLLERIVVSGNQIPQQLDDVLPQIMRNCGGLPLAIIIVASLLVSQPEKLEQWGHTQNSFGSIFGTNPTMEGFIRQILSISFNSLPYYLKTCLLYLSSYPEGCLFLKDDLVKLWVAEGFIHAKEWEDMEDLAGRYFDELVNVGLIQVMDINYNYKLPSYSVHHMVLDFITCKSIEENFITVVDYSETTTPLTDKVRRLSLHFGSATHATTPASARLSNVRSLFYFGLFNCMPSFMVFKLLRVLILNFWGDPGNTSFNLTGICELVWLRYLQVSCNVTVKLPDQIESMGHLETLEIKAKVYAVPLDIVRLSSLSHLHLRGGTIPNGIGCMRSLRTLKYFDLVNKSVDNLRGLGELANLRDLHLTYSSSLPSEHLKRNLIALASSLGKLCNLKSLTLASETAATVVPFDGSISMSSTPAFLERLELLPSICIFSRLPKWIFQFQKLCILKVAVRELLANDIDSITGLPSLTVLSLCVHTAPGQRIVFNDGAFPVLKYFKFRCGVLSMSFMAGAMPNLRRLKLGFNTHVGEKYGNMLAGIEHLLNLQDIAGKIGVATESDRKAAESAIKGAISKHPQSPMLNVQWVDLVEEEYHASEKQHGRQEKGLSGENHAVLEKAKDTKKHADSGVSQLPDLPSTVSSSRLKSENIAQASKHHVLESMLCDESAQPESLEVSVLEDITNNFSDDQEISKNRFVVVYKGELQNGSVVVVKRFTIAIDYNLFLDAVDCLMSVKHNNIVRFLGYCANSQENAAKEGSKSVSVVTQERLCCFEYLRNGNLQMHLTDESCGFDWQMWYQIIEGICQGVHYLHNKSITPLDLNPANIMFDDKMVPKIVHYAYTRFLGEATSPVLTNIGDSLAYMAPEYFGFGEITSKSDIYSLGVIIMQIVTGENKKDFPSIQSVLESWRSRLESDGSQGHTSLETCYLQVNLCYLIGIRCIEHDPGKRPNTRDIIDSLDTLEIMECLVKHDVGNSSLEQMLVCSKVEEPKALPAPPSVSCKLKMAMMVDPPNGTGNHGKHYYTMWQTMFEIDTKYMPIKPIGRGAYGIVCSSTNQENNEKVAIKKINNVFDNRVDALRTLRELKLLRHLRHENVIALKDIMMPVHRRSFKDVYLVFELMDTDLHQIIKSSQPLSNDHCQYFLFQLLRGLKYLHSAGILHRDLKPGNLLVNANCDLKICDFGLARTNNTKGQFMTEYVVTCLYRAPELLLCCDNYGTSIDVWSVGCIFAELLGRKPIFPRTQCLDQLKLIVNVLGTMSENDLEFIDNPKARKYIKSLPYTPGTPLTSMYPQAHPLAIDLLQKMLVFDPSKRISVTEALEHPYMSPLYDPSANPPAQVPIDLDIDENLGVEMIREMLWQEMLQYHPEAARMVNM*
>Bdistachyon_Bradi4g24914.1.p pacid=31143543 transcript=Bradi4g24914.1 locus=Bradi4g24914 ID=Bradi4g24914.1.v2.1 annot-version=v2.1
MKLSPISASFGAMGSLPQKLDELLSTGHWALSGVVMDEIEELTADLHILCNLLLKLSNVHDPPPTVRFWMKEVRELSYDVEDCADQFVIANDRAVMRRAKIHRATIRTIIITRLKISRLPKRRKWRLWMTDKVAEFRTRVQDATQRYWRYKFDDCASNPGYASVGHEFATVYAQPGDLVGIEGPMDELEQWLTDGEEQLKVISIVGLGGVGKTTLAQKLWATLKGQFLCRAFVRTAQKPDMRGILRNILLQVRPHQLPNRGEMHHLIHDLREYLQDKRYFVIIDDLWAASVWDVVSRAFPEGNCCSRIVTTTEIMEVALACCDYCPKHICKLETLSDDDSEKLLLERIVVSGNQIPQQLDDVLPQIMRNCGGLPLAIIIVASLLVSQPEKLEQWGHTQNSFGSIFGTNPTMEGFIRQILSISFNSLPYYLKTCLLYLSSYPEGCLFLKDDLVKLWVAEGFIHAKEWEDMEDLAGRYFDELVNVGLIQVMDINYNYKLPSYSVHHMVLDFITCKSIEENFITVVDYSETTTPLTDKVRRLSLHFGSATHATTPASARLSNVRSLFYFGLFNCMPSFMVFKLLRVLILNFWGDPGNTSFNLTGICELVWLRYLQVSCNVTVKLPDQIESMGHLETLEIKAKVYAVPLDIVRLSSLSHLHLRGGTIPNGIGCMRSLRTLKYFDLVNKSVDNLRGLGELANLRDLHLTYSSSLPSEHLKRNLIALASSLGKLCNLKSLTLASETAATVVPFDGSISMSSTPAFLERLELLPSICIFSRLPKWIFQFQKLCILKVAVRELLANDIDSITGLPSLTVLSLCVHTAPGQRIVFNDGAFPVLKYFKFRCGVLSMSFMAGAMPNLRRLKLGFNTHVGEKYGNMLAGIEHLLNLQDIAGKIGVATESDRKAAESAIKGAISKHPQSPMLNVQWVDLVEEEYHASEKQHGRQEKGLSGENHAVLEKAKDTKKHADSGVSQLPDLPSTVSSSRLKSENIAQASKHHVLESMLCDESAQPESLEVSVLEDITNNFSDDQEISKNRFVVVYKGELQNGSVVVVKRFTIAIDYNLFLDAVDCLMSVKHNNIVRFLGYCANSQENAAKEGSKSVSVVTQERLCCFEYLRNGNLQMHLTDESCGFDWQMWYQIIEGICQGVHYLHNKSITPLDLNPANIMFDDKMVPKIVHYAYTRFLGEATSPVLTNIGDSLAYMAPEYFGFGEITSKSDIYSLGVIIMQIVTGENKKDFPSIQSVLESWRSRLESDGSQGHTSLETCYLQVNLCYLIGIRCIEHDPGKRPNTRDIIDSLDTLEIMECLVKHDVGNSSLEQMLVCSKVEEPKALPAPPSVSCKLKMAMMVDPPNGTGNHGKHYYTMWQTMFEIDTKYMPIKPIGRGAYGIVCSSTNQENNEKVAIKKINNVFDNRVDALRTLRELKLLRHLRHENVIALKDIMMPVHRRSFKDVYLVFELMDTDLHQIIKSSQPLSNDHCQYFLFQLLRGLKYLHSAGILHRDLKPGNLLVNANCDLKICDFGLARTNNTKGQFMTEYVVTCLYRAPELLLCCDNYGTSIDVWSVGCIFAELLGRKPIFPRTQCLDQLKLIVNVLGTMSENDLEFIDNPKARKYIKSLPYTPGTPLTSMYPQAHPLAIDLLQKMLVFDPSKRISVTEALEHPYMSPLYDPSANPPAQVPIDLDIDENLGVEMIREMLWQEMLQYHPEAARMVNM*
>Bdistachyon_Bradi4g09886.1.p pacid=31143902 transcript=Bradi4g09886.1 locus=Bradi4g09886 ID=Bradi4g09886.1.v2.1 annot-version=v2.1
MEAPVCDLVDVMYKLPAKLDGLLRHGHMLPKGAQDEIPLIKQDLVVMMAVLHDYSNSGADNCAMMIKCLMKEARELSYDIEDCIDQYEHVVDSTSRSFYRIPRRLITRCLITRRKSKTSRLPKKLQQRLWMANKIREFSMRSQEALQRYSLFNSDGISTASPGSSSTDSQKNISTASTRYDLSFGSWHPTLYGESTVHPVGIDAPMGKLKAWLTTDGEQNRKVISIAGSGGIGKTTLANKLYHTIGGQFECRAFLRTSQKPYIKKLLVSMLSQVRPHQPLHTWKVHNLIADIRTHLQDKRYLIIIDDVWSTSTWDIVIRALPESNHCSRIIITTEIEDVALKCCAYDPKYVFMMKPLSNDDSRILFFNTAFGCQHECSPDLLEVSNNIIRKCGGFPLALVTIASVLASRMDNLGQWDYVNNSLGYGLRTNPTLDGMKQVLNLSYDNLPQHLKACLLYLSVYQEDWIIWKDDLVKQWIAEGFICATEDKYKEEIARRYFDELISSRMIQPGHINYNDEVLSCTVHHMVLNLITHNSIEDNFIIAIDHSQTTARLADKVRRLSLHFGDAEDATPPTSMRLSQIRTLAFFGVFKSMPSIMEFQLLRVLVLQLWGDEENMSLDLTRISDLFRLRYFQVTSNVTLELRTQMQGLQYLETLKMDARLSVVPSDFCLPGLLHLNIPAGTKLPEGIFRMTSLRTLGYVDLNINSIENVHSLGELTNLQDLHLTYMAVPSGYLVGNMEFLGSILGKLSNLKSLTLVSAGSSHLCTTNAPYNPAGMIFSGDGLSSMPCPPALLHRLELPHICIFSSLPRWIRGLANLRILKIAVRELSKNDVDVLKKLPVLTVLSLYVATVPSERIAFDRTGFLLLRYFEFRCTMPWLKFEANAMPNLWKLKLGFSAHGNVCYGAMPVGIEYLSVLKEVSAKIWCVGPEESNIITAESVLRDTLSMHPGHLRVQVQHVDKIFDDEDDKSSVTKEDHRALKQCDMLVDDRNEQFDVLQKNMGEDTNKQADGWGLWSVGKGTSSTSFVENLAEGEAPWSIAFPLESPSTRFDLRPGESMATIQRPLILPHSERRRTDDGYNWRKYGQTQVKGSENPRSYYKCAFPSCPAKKKVERSLDNQIIEILYKGRHNHPKPHNTDSENFGDANSGISGTTFEEPGSLDDHPTTWTGIRSEVLDDREAARQMLMCAHTHFQFNQRPEESMAAIQSPLALIPQHSERRSADDGYNWRKYGQTQVKGSENLRSYYKCTFPNCSTKKKVERSLANHIIEILYKGRHNHPKPHSTGRYSGKMLHSSHEDFGDANSGITGTTFEEPGSSDDESPWTGILSEVLPVG*
>Bdistachyon_Bradi5g22187.1.p pacid=31145894 transcript=Bradi5g22187.1 locus=Bradi5g22187 ID=Bradi5g22187.1.v2.1 annot-version=v2.1
MEAAIAWLAGTILATLLIDKLVEWIRQVGLADDVEKLKFEIQRVNRVVSAVNGRAARNQPLADSLARLEELLYDADDLVDELHYYTLQQQVEGVTADDPEVVLVPAAEEVDDTSRGNADMPSNRSGKKLRSESWNEFDVTEKENEKPVKARCKHCLVEVKCGTKNGTSGMRNHLNVCKKHQSQNLSSTGDATTAHVAPIVIGDSSSRKRKRTDEVSVQITAPNTHRPSDKAELSSRIQKITSQLQDIRGAVSEVLNLLHGSDFASSSNHPADDHLGTSSLVSMIVYGRVSEKNSIMKLMMAGDRSDSVTVLPIVGIAGVGKTTLAQLVYNDPKVEDHFDLRIWVWVSRNFDKVGLTRKMLDSVQSERILDSVPQERHEGLNCFAKLQEILKSHVTSKRVLLILDDVWDDMNIGRWNQLLAPFKSNGSKGNMILVTTRKPSVAKVIGTAEPIKLGALENDDFCLLFKSCAFGDADYKAPGNLSTIGRQIAEKLKGNPLGAVTAGKLLRDSLTVDHWSKILKNENWKSLGLSEGIMPALKLSYDELPYHLQRCLSYCSIFPNKFQFLGKELVYIWISQGFVNCTGSSKRLEEQGWEYLIDLTNMGFFQQVGREESFSFDQSNCETCYVICGLMYDFVRAISKTECATIDGLPCNEMLSTVRHLSIVTDSAYIKDQHGKIHRNEKFEENLKNKVTSVSNLRTLVLLGHYDSSFFQVFQDIFQKGQNLRLLQISATDADFNSFQRGLVTPMHLRYLKRVSDGFDGALPQVLIKCLHLQVLYISSDTICTVPSGMHNLPSLRHLVAEKGVDFSPVCIASMTSLQELHEFKVQFCSSGPEIAQLQSMNKLVQLGLSGLNYVKSREEAYSAGLRNKQHLEKLHLSWEFFGMDDGGPSSEPSMDTAREVLEGFEPHMDLKHLQISGYGSTMSPTWLACSISLTSLQTLHLDSCGQWQILPSMEWFPLLTKLNLSNLPKVIEVSVPSLEELVLVKMPNLARCSCTSVGGLSSSLKALQIEHCQALKAFDLFQNNDKFEIKQWSWLPAVRKLILRGCPQLEVLNPLPPSTTFSELLISGVSTLPSMEGSYEKLHIGPPDFNPSSESIKAAEVLAFHNLTSLKFLSIGDKENQMSILFKDLRHLVSLKSLRIQECDIVFSSCVMPEHTREDVPAANCNVFPSLQSLTVESCGITGKVLSLMLQHSPDLKKLDLSDCSAITLLSIEEEGNSLSNLTSYREPQDELFLHIPSNLTFTLKEITIAGCPCLRLNGSNKGFSGFTSLEKLDIWGCPELLSSLVRRDGIDDQANGRWLLPESLGELYIGDYPEKTLQPCFPSNLTSLKKLVLWNADLKSLQLHSCTAMEELEIENCESLSEVEGLQSLSSLRDLTVLNCPCLRESLGELDIGDYPEKTLQPCFPGSLTSLKKLVLSRADLRCLQLHSCTALEELEINYCDSLSEVEGLQSLGSLKKLVLSRADLRCLQLHSCTALEELKIEYCNSLSIVEGMQSLGCLKKLVLSRADLQSIQLHSCTALEELKIEYCNSLSIVEGMQSLGCLKKLVLSRADLQSIQLHSCTALEELEIRYCNSLSIVEGLQSLGSLRDLTVRNCPCLPSYLESFSRQCNELLPRLGTLVIGDPAVLTTSFCKRLTSLHSLQLRLWRTGVTRLTEEQERALVLLKSLQELTFYGCYRLMHLPAGLHTLPSLKRLKIEYCSRILRLPETGLPDSLEELEIISCSDELDEECMLLATPMSKLKVKIIPRC*
>Bdistachyon_Bradi4g09271.1.p pacid=31140357 transcript=Bradi4g09271.1 locus=Bradi4g09271 ID=Bradi4g09271.1.v2.1 annot-version=v2.1
MLAVLSNEIDEDHINTLKDIGLKIIEKCGGLPLAVKVMGGLLCQTEMLRRDWEQVVDDSKWSITEMPQELNHAVYLSYEAMPPYLRQCFLYYSILPKSKTFYVPDVIAMWISEGFIHGNSNDLEETGKKYYKELISRNLIEPDKGVIDQWSCSMHDVVRSFAQYMSRDEALIDHNGEIGILTKLNSQKFLCLSMETTILQSGELEWKSLQEQKSVRTLISIGRIKMNPGDSLLNFSSLRTLYIESEDVSVLVESLHQLKHLRYLALLNAEISVLPENIGKMKLLQFIDLRECSKLVNLPDSIVKLGQLRHLEFPGKVSMIPREFRCLTNMRNLYGFPAYVDGDWCSLDELGPLSQLRYLSLVQLENISSSSSAANARLGEKMHMIDLILSCTSKLGDDGLVKEENGVCQEEKTRIEKVFGELCPPTSVQYLDISGYFGQQLPNWMTSKSMVPLNNLKSLLFSDLACCTQLPNGLCQLPCLQFLQVARAPCIRSVGTEFLHPSQGASAPFPRLQRMQLFGMVEWEEWVWEGKVQAMPRLEELLVEKCKLRRVPPGLASNARALRKLSIQNVKQISLDWCPDLERITDLPKVQKLTITGCWKVKVVKYLPALQRLVLEDGRMETVPGYLGDVNPSYLELRCGLTLLTSIAAGESGPEFAKFSHVERVKARGAYRNSDFYVLYTRGPCSFDTNVNPSFLSRGTLPIFEDAQRLESALKMPRRAFDYVCNLLKEKSWQDANKYTFPDGRYLCLEDGVAVALIVLNSGETPATVGSSVALNESIVSQVTKSFVVAMDTPGWPGTTEMEKIKYKFDKIRGLPNCCGVVHAARIPFGSQNSDREKKNEDMLMQVTIDSDMRFIDVHLGSPDNMKKSSISHDSSLFEECEKGTRLNGSKLNLSDGRQVGEYVIGDAGYPLLPWLLTPYHPENDLSDYQVEFNRRHSEAMAVVTRSALERLKDTWKFLHGGRTEHREREDGTAHEPATAANLHPAAGHQNPRPHK*
>Bdistachyon_Bradi4g09631.1.p pacid=31143259 transcript=Bradi4g09631.1 locus=Bradi4g09631 ID=Bradi4g09631.1.v2.1 annot-version=v2.1
MAMVLDAFASYLQSLLTEMAAEEVHLLLGVSVEIDKLGDKLKDLKNFLADADRRYITDNSVQEWVGLLKRAMYDATDILDLCQLKAMEREASSLDAGCLNPLLFCIRNPFHAHDIGSRIKRLNKKLDSIKERSTAFGFINLGSYEDHCRNMHASNRGNPSRETSGELDRSGVVGEKMEEDTRALVEILLTEKEGYNKIMVVAIVGAGGIGKTTLAKKVFNDEAINAKFDKVIWLSVNQYFDKVELLRTAVTLAGGDQHSENALAVLQPALTAALTGKKLLLVMDDVWSHTAWGDVFETTLAYVAAQGSRILVTTRDERVARGMKGLRPYHRVDTLNDEDAWSLLKKQVVSSEKDGHEIDMLKDIGLQIVVKCGGLPLAVKVMGGLLCQKKRERSEWEMVLNDSIWSVSEMPEELNYAIYISYEDLPPSIKQCFLYYSLLPKNAVFLKSCIIGMWISEGFLHEISDDLEELGSKYYQELILRNLIQPKIEYIDQNFCTMHDVVRAFAQFVAREEALPAHSGQTGIISKLSARKFVRLSLDLESELSESRELDWSSLKAQKTLRTLISVGNINTKPRDSSVHFPCLRTLHTDSTNVALLVKSLDELKHLRYLSIERSDISSLPDNIGNMKFLQYISLEGCKQFVKVPRSIVKLGNLRCLVFRETCISWIPRGFSALTNLRALHGFPALVNGDWSSLEELGPLSLLRALGLKVLENVSDAATSSATKVRLGEKVHLTYLRLSCSSRLGYDGLINAGEGVSEEEHRQIEEVFDELCAPPTLDRLEILGYFGQRFPRWMMSTSASCLKSLRILMMEDLACCTEMPDGLSQLPCLQFIQILRAPSIKRVGPEFLRPCCHLSPRASQAAVVFPRLHRMELLGMVEWEEWEWEEQVQAFPVLEELLLDNCKLRRLPPGLAFQGKALKQLHMQHVHQLSFLENLVSVVDLEVHQSPDLERITNLPKLQKLVIVECPKLKVLEGVCALQRLVLEDYAMETLPEFVRGINLSHFHLDSSLALLTSIAMPGPEWDKFSHVQHVKAYADDGANNPRKWYVLYTKHPYNLETNINLSFMCTGTLSLFEDAQRFEFVLKMTRRTFSYICSLVKVQSLEDMNSYTFTDGRVLCLEDRVAIALIMLNSGEPLEAVALSVGVNESTISLVTERFIDATWEQADHHLNWPGSSEIEKVKSMFDKIHGLPNCCGIICTTHIIFGSQNCDNETNDDIIVQVVVDPDMRFNNIWLGGSDAMNQMSLLHDSEFFKECDAGALVNGSKLELSSNGSEEVEEYVIGAEGYPLRPWLLTPYKQQDMDELLDSQVEFNRRHSAALTFVLKVLARLKDTWKCLHGGMWHPEDPKELCRVIYVCIMLHNIVIDMEEAPMVRDLEVNYSKRVRRLADEDAVSVRDLLSQHFIGRSSQSQGTLYLFEDSQMFESVLKMTRRTFSYICSLVKVPSLKDMNNYTFIDGRVLCLEDRIAVALIMLNAGQTLEDVGSSVGVNKSTVSLVTERFVDAMRERARHHRTWPGSGEMEKVKSKFDKMFGLPNCCGVVHTTHIPFGSEHCDHERNEYELMQTVVDPDMRFRNIWFGLPDSMSQLSLLHDSELFMVCEKGAWLNGSKLKVSSEGSEVGEYVIGDAGYPLLPWLLTPYQQKDTDDQLDSQVEFNRRHSVAVSFALKALARLTDTWKCLHRGSLKIPCEMWKAIQACCMLHNIVIDMEEAPMARDYKVNYSEQVRGVAKEDAARARDLLSENFIRSSSESQGLSANPSGSGNEISGDQHEDSSSSIIRRQDEG*
>Bdistachyon_Bradi3g34961.2.p pacid=31149959 transcript=Bradi3g34961.2 locus=Bradi3g34961 ID=Bradi3g34961.2.v2.1 annot-version=v2.1
MEDANIEDALLLASDIEDGDSALLQAEMEDPITVSLGPMDRLLRRLHSFNAAEYNLPVGFTEDKIQNLKEDLQRLCVSLKDLSEEQEPSLTAKCGMKEARELCYDAEDLLDDATLCDIGASARSRRSSSRRLSIISWTPRKLKRRPQISTDLSELMARVVDANDRSASFLLEHKTVKPAFGQTGASQLPPLIQLPLEVLEEPTDKLVELLAFEEKQLKVVPIFGISGVGKTTVARTIYYRHGERFHCRAFVRVSRNPDMRRFFTSIISQIKAPHAHAFSDAHDLIDTIFKHLQGKRYLIIIDDLWTISVWDIISCAFPYADSCSRVVTTTQIEDVALSCCGYQSEYIFEMAPLNYREQRKLLFTTVFGSEGEYGCPEDFKEVSDGIVMKCGGSLLSTVNIASMLPRQPGLKMERWDNILRSLPSILKTNPIPDGMKEILYLIYIDLPPDLKTYLLYVSMYPEGYTIKKDELVKQWIAEGFLSGMEGVARGYFDELVNRGMLQPVHTSYTGEVLSCTVNHMVLDLIRYKSLEANFVITVDYLQSTLGLPDKVRRLSIQFGDAKSAKVPESIRMSHIRSLFFGGFFKCVPSIVEYRFLRVLVLHIWSDQDKTSYDLARIGELFRLRYLNIECNITIDLPDKIQGLKYLETLQIDARVCTVPSAIVHLQSLLHLCLPSDANLPHRIGQLRSLRTLGYFDLSSNATNSVMDLGKLTNLQDLHLTCSSSEFGNLKNNIKCLGLIVGKLSSLRCLTLVPTSSSYLNSLDDTGTSSTSSIGISFDGFIITSPPPALLQRLELLPPICIFSSIPGWIGELSKLCILKIEVMVLSSNDIDILKALATLTSLSLYVRTDPKRRIIFDSVGFSVLKYFNFMCTAPCMTFLEGSMPNVRKLKLRFNANKLERYDPMHAGFEYLSGLKEIFVKIGSVSGDESDKNDAERALLATISKHPSTPILNMQSVNWIFYGDKGGFTTAQEENNQTQEIQDVWLYASIDAEAGDSSPFQKKKEIQDVITEEYSDQQSEDPNKEPDSRTYMQSVRDFSSLVLRKTIFSWSIPRKPMEWSTIPGAPIEFKYKELRIGTNNFDEKMKLGQGGYGVVYRATIPGEHGQSMEVAVKRFSRANTKGQEDFLAEISIISRLRHRNLVKLMIIWNRTSRPA*
>Bdistachyon_Bradi3g34961.1.p pacid=31149958 transcript=Bradi3g34961.1 locus=Bradi3g34961 ID=Bradi3g34961.1.v2.1 annot-version=v2.1
MEDANIEDALLLASDIEDGDSALLQAEMEDPITVSLGPMDRLLRRLHSFNAAEYNLPVGFTEDKIQNLKEDLQRLCVSLKDLSEEQEPSLTAKCGMKEARELCYDAEDLLDDATLCDIGASARSRRSSSRRLSIISWTPRKLKRRPQISTDLSELMARVVDANDRSASFLLEHKTVKPAFGQTGASQLPPLIQLPLEVLEEPTDKLVELLAFEEKQLKVVPIFGISGVGKTTVARTIYYRHGERFHCRAFVRVSRNPDMRRFFTSIISQIKAPHAHAFSDAHDLIDTIFKHLQGKRYLIIIDDLWTISVWDIISCAFPYADSCSRVVTTTQIEDVALSCCGYQSEYIFEMAPLNYREQRKLLFTTVFGSEGEYGCPEDFKEVSDGIVMKCGGSLLSTVNIASMLPRQPGLKMERWDNILRSLPSILKTNPIPDGMKEILYLIYIDLPPDLKTYLLYVSMYPEGYTIKKDELVKQWIAEGFLSGMEGVARGYFDELVNRGMLQPVHTSYTGEVLSCTVNHMVLDLIRYKSLEANFVITVDYLQSTLGLPDKVRRLSIQFGDAKSAKVPESIRMSHIRSLFFGGFFKCVPSIVEYRFLRVLVLHIWSDQDKTSYDLARIGELFRLRYLNIECNITIDLPDKIQGLKYLETLQIDARVCTVPSAIVHLQSLLHLCLPSDANLPHRIGQLRSLRTLGYFDLSSNATNSVMDLGKLTNLQDLHLTCSSSEFGNLKNNIKCLGLIVGKLSSLRCLTLVPTSSSYLNSLDDTGTSSTSSIGISFDGFIITSPPPALLQRLELLPPICIFSSIPGWIGELSKLCILKIEVMVLSSNDIDILKALATLTSLSLYVRTDPKRRIIFDSVGFSVLKYFNFMCTAPCMTFLEGSMPNVRKLKLRFNANKLERYDPMHAGFEYLSGLKEIFVKIGSVSGDESDKNDAERALLATISKHPSTPILNMQSVNWIFYGDKGGFTTAQEENNQTQEIQDVWLYASIDAEAGDSSPFQKKKEIQDVITEEYSDQQSEDPNKEPDSRTYMQSVRDFSSLVLRKTIFSWSIPRKPMEWSTIPGAPIEFKYKELRIGTNNFDEKMKLGQGGYGVVYRATIPGEHGQSMEVAVKRFSRANTKGQEDFLAEISIISRLRHRNLVKLVGWSYQNGVLLLVYDFMPNGSLDKHLFGGPNAPILNWKQRYTIVVGVASALNYLHHECGQVVIHRDIKPSNIMLDAAFNARLSDFGVACAVETDKTDNIGVVAGTLGYIAPECFHTGTVTWRSDVFGFGAVILEVVSGCRISRNNAAGCSMVEAVWKLHSTGRILEAVDPRLVEFDEDDVERLLLLALACSHPDPQERPRANAIVQMLMRSAPPPDVQLWMPTFMWPTKPAAFGNEHGDDLTFSYHASSSGWTKNSHGPSSSGWTTTSTT*
>Bdistachyon_Bradi5g22176.1.p pacid=31148375 transcript=Bradi5g22176.1 locus=Bradi5g22176 ID=Bradi5g22176.1.v2.1 annot-version=v2.1
MEPAEVDSLEAAIGWLVRTIIAVLLTDKMDVWIRGVKLDDDVKKLRFEIRRVGMVVATVKGRATGNEQLGESLAILKELLYDADDVVDELDYYRLQQQVEGDTVTRDDEISRGDADTPNSSVGKLRSAVWQHFIITEKIEGRPVRAKCSLCSEEFACDSVANGTSSMRKHLKNAHSVICENGKRSRNHSSTGDDATENATPIVIGSSSRGKRKRTNEDSAQITAANKRTHWDKAEISNRIKEITSQLKDIREEVSEVLKLHGSDLASSSNNHRSTASDQHLRTSSLVQRKVYGRDGEKNNIIKMITQDKSNGVTVLPIVGIAGVGKTTLAQLVYNDPIVESKFDTKIWIWVSRNFDKVKLTREMLHFVSQETYEEINCYVKLQEILKSNANSKRLLLILDDVWDDMDDCRWNQLLAPIKSDSANDNNVILVTTRNMTVAKMIRTVGPIQLGALENDDSWLLFKSCAFRDWNYEGPEILSSIGRQIADKLKGNPLAVVTAGALLRDHLTVDHWSNILKKENWKSLGLSGGIMPALKLSYDQLPYHLQKCFSYCSIFPDKYKFLGKDLVYI*
>Bdistachyon_Bradi1g51961.1.p pacid=31135607 transcript=Bradi1g51961.1 locus=Bradi1g51961 ID=Bradi1g51961.1.v2.1 annot-version=v2.1
MGRSPAAPRYDGDSFKKGPWTPEEDKLLIDYIGAHGSCRWNSIARLAGLNRTGKSCRLRWLNCLQPDIKRVHFTDDEEKLLINLHSSLGNKWSEIGTHMPGRTDNEIKNYWNTHLSKKLPAGIVKASCGAGSSSYIQAHPGPSQLFDFSTSFDVGHGSGSSIQAGPARFLDFSTSSDFGAGSSSFIQGFQADPDLSIFDFSSAGKHTDLLSDVNPHAILEDPPDLDKFYFSPFSGSSSLSIKADPAQPPSSSFSTASGIVLDESACVSSSDISALFDDSVSSSSGAMRPLVGKLSMLLEGSVSISKRVKDGMHLLKDDVEDITSYLDELSRLEDPPPMAKCWMNEVRDLSYDMEDYIDTLLFERPDHLNKNKMKNKKNKLTSHVKIPKRLKCCNCKQTKLKHGKTRWVCRNIHHIFINNRLSKRPRNIGAPEMISDFRKYLQDAIERHDRYKLHCCSTLRHRFLSSGRMLPTPYEEAAQIVMDDRTETFINSLVSNDAADQQQLKVASVLGSGCLGKTTLANVLYNRIGMQFDCRAFIRVPKNPDMKRLFHDLFSQLHHKKQPLPANCNELGISDNINNYLQDKRYLIVIDGLWDASVWDIIKYAFPKGNRGSRVITTTRIEDVALTCCCDNSEHVFEMKPLDDEHSRKLFFNRLFGSESSCPKEFKQVSDEIVDMCGGLPLAIINIASHLANQQKAVSMDLLIYIRDSLRSDLRSNSTSERTRQVLNISYNNLPDCLKTCLLYLGMYSEGSILSKDDLVKQWVAEGFTAREWKEQDQDMMERAAGNYFSELIDRRFIQPTYTDYSNKVVSCMVHDMVRDLIAQKSAEQNFIVVVDYNRKNIALSHKVRRLSLHFGEARYAKTPANIRKSQVRSLGFFGLLECMPCIGEFKVLRVLNLQLSGCPGDHDHIDLTGISELLQLRYLKIESDVCIKLPNNMRRLQCLETLDIMGATRLAAVPWDIINLPHLLHLSLPVDTKLLNWIGSMSVTVISQWSLGKLEYLQDLHVTISSANLSCDPESCEGIGMIALRSLLEGHVNLKTVVLAHGSSAKNDSNVFTPWDDMVFPPLVQRFECSPDCSRFSRIPLGVRNLRNLCILRISVRGLDISCLGILRSLPALTALSLCLQMAPTDEIIFDKAGFSVLKYFKLRFMIGIASLKFDADAMPDLWKLKLVFDDIPEIDHQRDTPTISIEHMPGLKEISAKFGGAASDLEYASRNIISNHPRNPTINMQLVAYSSVVDGSTKQKQEPDDIMEEPYDIREQPDEYIQQEI*
>Bdistachyon_Bradi1g51961.2.p pacid=31135608 transcript=Bradi1g51961.2 locus=Bradi1g51961 ID=Bradi1g51961.2.v2.1 annot-version=v2.1
MGRSPAAPRYDGDSFKKGPWTPEEDKLLIDYIGAHGSCRWNSIARLAGLNRTGKSCRLRWLNCLQPDIKRVHFTDDEEKLLINLHSSLGNKWSEIGTHMPGRTDNEIKNYWNTHLSKKLPAGIVKASCGAGSSSYIQAHPGPSQLFDFSTSFDVGHGSGSSIQAGPARFLDFSTSSDFGAGSSSFIQGFQADPDLSIFDFSSAGKHTDLLSDVNPHAILEDPPDLDKFYFSPFSGSSSLSIKADPAQPPSSSFSTASGIVLDESACVSSSDISALFDDSVSSSSGAMRPLVGKLSMLLEGSVSISKRVKDGMHLLKDDVEDITSYLDELSRLEDPPPMAKCWMNEVRDLSYDMEDYIDTLLFERPDHLNKNKMKNKKNKLTSHVKIPKRLKCCNCKQTKLKHDFRKYLQDAIERHDRYKLHCCSTLRHRFLSSGRMLPTPYEEAAQIVMDDRTETFINSLVSNDAADQQQLKVASVLGSGCLGKTTLANVLYNRIGMQFDCRAFIRVPKNPDMKRLFHDLFSQLHHKKQPLPANCNELGISDNINNYLQDKRYLIVIDGLWDASVWDIIKYAFPKGNRGSRVITTTRIEDVALTCCCDNSEHVFEMKPLDDEHSRKLFFNRLFGSESSCPKEFKQVSDEIVDMCGGLPLAIINIASHLANQQKAVSMDLLIYIRDSLRSDLRSNSTSERTRQVLNISYNNLPDCLKTCLLYLGMYSEGSILSKDDLVKQWVAEGFTAREWKEQDQDMMERAAGNYFSELIDRRFIQPTYTDYSNKVVSCMVHDMVRDLIAQKSAEQNFIVVVDYNRKNIALSHKVRRLSLHFGEARYAKTPANIRKSQVRSLGFFGLLECMPCIGEFKVLRVLNLQLSGCPGDHDHIDLTGISELLQLRYLKIESDVCIKLPNNMRRLQCLETLDIMGATRLAAVPWDIINLPHLLHLSLPVDTKLLNWIGSMSVTVISQWSLGKLEYLQDLHVTISSANLSCDPESCEGIGMIALRSLLEGHVNLKTVVLAHGSSAKNDSNVFTPWDDMVFPPLVQRFECSPDCSRFSRIPLGVRNLRNLCILRISVRGLDISCLGILRSLPALTALSLCLQMAPTDEIIFDKAGFSVLKYFKLRFMIGIASLKFDADAMPDLWKLKLVFDDIPEIDHQRDTPTISIEHMPGLKEISAKFGGAASDLEYASRNIISNHPRNPTINMQLVAYSSVVDGSTKQKQEPDDIMEEPYDIREQPDEYIQQEI*
>Bdistachyon_Bradi4g10450.2.p pacid=31138571 transcript=Bradi4g10450.2 locus=Bradi4g10450 ID=Bradi4g10450.2.v2.1 annot-version=v2.1
MPSPRLSPLMLSVGGSECLALVGREIKGIADGAKRQGMGEMEAWTSASQGAMRSLPMKLQWLLSRHYGLQGAGRNEINILKDDLQQLLNNYCIEPSEVVAPASMADCWADEVRELSYDIDDFIDDLVHGAGSIKKLKPRESVTVANEILGFRARVAQVIRWHDCYLANCEMQPSSSSRSTLGNWPPPPPRRQQHRLVGMHKSSIREIHRLLANNGKPERKVVSIVGVSGVGKTTLARELYRQLRQQYQCKAFVQASRKPDVRRLLTSILSQVRQDQLHSNWKLQKIVDELNAYLKDKTYFIIIDDLLSPSMWNLVNRALPKDGCCSRILATTEVDVVAQICCAGNSKYIYKKELLSEDESRQLFSSTLLGRQSEIPEHLNNVLYEIINRCGGLPLAVIATASILACQPVSIEQCNYLRNSLDLGLITDPNLEGVKQVLNLGYNSLPHCLKGCMLYLSLYEEDCIIWKDDLMKQWIAEGFICAGEGDTSREETAGSYFDELVNRGMIQPEDINCNDEVLSCTVHRMVHQFIRDKSIEKNFSIAIDDSQTSIRHAEKVRRLGLNFSNAEDATLTATLRLSRVRSLAFSGLLKCMPSIVKFRFLQVLILKLLFEPVDMSDNLTEPDGVSFNLTGILALFRLKYLSIGVSQSHVTVELPTQMQQLKELVALEIQAKLTAALPSDTFDLPAGLLYLRLPSETPLPDSIRWMRSLRTLGYLDLSMNSRCNLMNICNLTNLQELHLTCSTVQSGNLEDKMRLLGSALVELRNLKCLTLAPAAGSSRVDSPNAAVASSIRISFDVFTFLSPPALIERLDLSRRCCIFSSLPDWTNKLAKLCILKIAVGKLLTHDIDVLGGFLSLTALSLYIEAAPAEMIFFGKAGFSVLRYFKFRCRGRVPFVKFEAGAMPKLQKLKLGFNAPAVDQHSAAPINIEHLSSLVEISAKIRGAGTDAESALTTAVNNHLSNPSIDVDLVDCVIYGEEGIIMGKKGEEHMAPDQQDAIVEVENQDECNTQVENKGGDKNTRYELSFKKEEFVFSSSSFEIINDYGEEGIIMGKKGEEHMAPDQQDAIVEVENQDECNTQVENKGGDKNTRLGLDMLLDRKIRMADTLTTVLELGSKIKEVVDKVRHNKHDCRRTGSLVERLCAILAPLEEEVIRGAEMSAALDALEEHLGRALELISSCKERRTVARQPFRLRKISRQLQEVNRDIIDQMVVITLASENNVVVPIRHFQDGARMSPPEAVKEKLGSFSSHSDPELMTEERVVDDIESVGVSETTEPKQAANSFASFSRYGSGGTKVLPKRRHQFRWPSWWAQKETTSLVDRLIGHEGIAGFTIFSFSQLAASTNDFSHGNKIGRGGYGSVYKGQLPSGLDVAIKINDKYTSHRPDFENEVRITSKLQHANIIKLLGCCMEGDKKILVYEYMPNGSLDCLIEEGKGLQINWPIWFGIVKGVAQGVVYLHQHSRLRVIHGDLKPSNVFLDCHMTPRIADFGISEVLSSGLDEKETSHVSGTLGYLDPEYISSGIISTMSDLYAFGVTLLRIISLRQPYTNFLERRQSLVVHNVVLPAA*
>Bdistachyon_Bradi4g09648.1.p pacid=31139749 transcript=Bradi4g09648.1 locus=Bradi4g09648 ID=Bradi4g09648.1.v2.1 annot-version=v2.1
MLKDIGLQIVAKCGGLPLAVKVMGGLLCQKNRERSEWEMVVNDSIWSVSEMPEELNYAIYISYEDLPPSIKQCFLYYSLLPKNAVFLKSCIIGMWISEGFLHEISDDLEELGSKYYKELILRNLIQPKIEYIDQNFCTMHDVVRAFAQFVAREEALPAHSGQTGIISKLSARKFVRLSLESELSESHELDWSSFKAQKTLRTLISVGNINTKPRDSSVDFPCLRTLHTDSTNVALLVKSLDELKHLRYLSIERSDISSLPDNIGNMKFLQYISVEGCKQFVKVPRSIVKLGKLRCLIFRETSISWIPRGFCALTNLRALHGFPALVNGDWSSLEELGSLSLLRALGLKVLENVSAAATSSATKVRLAEKVHLTYLSLSCSSRLGDDGLIKAGEAVSEEDQRQIEEVFDELCSPPTLDRLEIVGYFGQRLPRWMMSASASCLKSLRILMMKDLACCTEMPDGLSQLPCLQFIQILRAPSIKRVGPEFWRPCCHLSPRASQAAVVFPRLHRMELLGMVEWEEWEWEEQVQAFPVLEELLLDNCKLRRLPPGLAFQGKALKQLHMQHVHQLNFLENLVSVVDLQVHQSPDLERITNLPKLQKLVIVECPKLKVLKGVCALQRLVLEDYGMETLPEYMRGINLSHFQLDSSLALLISIATGQPGPEWDKFSHVQNVKAYANGGPNNPRKWHVLYTKDPYNLETNINLSFMCTGTLSLFKDAQRFESVLKMTRRTFSYICSLVKVQSLEDMNSYTFTDGRVLCLEDRVAIALIMLNSGEPLEAVALSVGVNESTISLVTERFIDATWEQADHHLNWPGSSEIEKVKSMFDKIHGLPNCCGIICTTHIIFGSQNCNNETNDDIIVQVVVDPDMRFNNIWLGGSDAMNQMSLLHDSQFFKECDAGALVNGSKLELSSNGSEEVEEYVIGAAGYPLRPWLLTPYKQQNMDELLDSQVEFNRRHSAALTFVLKVLARLKDTWKCLHGGMWHPEDPKELSRVIYVCITLHNIVIDMEEAPMVRPLVVNYSKRVRRLADEDAVSVRDLLSQHFIGRSSQSQGTLYLFEDSQMFESVLKMTRRTFSYICSLVKVPSLKDMNNYTFIDGRVLCLEDRVAVALIMLNAGQTLDDVGSSVGVNKSTVSLVTERFVDAMRERARHHMKWPGSGEMENVKSKFDKILGLPNCCGVVHTSHIPFGSENCDHERNFCVLMQAVVDPDMRFRNIWQGWSDRTNQLGLLHNSELFKECENGAWLNGSKLEVSSEGSEVGEYVIGDAGYPLLPWLLTPYQQKDTDDQLDSQVEFNRRHSVAVSFALKALARLTDTWKCLHRGSPKIPCEMWKAIQACCMLHNIVIDMEEAPMARDYKVNYSEQVRGISEEDAARARDLLSENFIRRSSESQGLSANPSGSGIEISGDQQDS*
>Bdistachyon_Bradi4g13987.1.p pacid=31138104 transcript=Bradi4g13987.1 locus=Bradi4g13987 ID=Bradi4g13987.1.v2.1 annot-version=v2.1
MAEARISASQGAMRSLPGKLESLLSELRDNEKSKIRALQGDLQELINNYLMEPSEIDDFADELAHAVQKLSRPRFRFREKLKRRRWIAEEISGFRVRVKEAIQRHKDYNLGDCKWRPSRRSAAGLDDDRGRLPSPGVRLLVGMGDSTDQICGWLANSGQADRMVASIVGTGGVGKTTLAREVYRKLAGQFRCRAFVQTSRRPDTKRLLTSILEQVGRRRLLDACDVRKLASQINAHLRDKTYLIVIDDLWTLSTWDIVSHALPKGNCCNRILTTTEVVVVAQTCCADNSRHIFKKEPLSEDESRELFSGTVFAHQSEYPLHLKEVSNEIIKRSGHLPLVINTLASILARQPASIGIWNYIKNSLSSDLITNGNLEGIKQILNLGYDNLPHSMKACMLYLTMYDEECVIWKDDLVKQWIAEGFVCTMEGDDEEEAARSYFDVLINMGMIQPVDINCNDEILSCRVHRMVLHFIRYKSVEENFSVAIDHSETTIRLADKVRWLALHFGSVEDATLPAPASMRLSQVRTLAFCGLVKCMPSILEFRFLQSLILKLWADPDKSSENLTGSDDPSDNLTAPVSCNLTEISELFRLRYLHVDARHMSVELPSQIQWLKSLMVLEIDAEVTAVPSDIVDLRGLLYLNLPSVAHLSTGIGRMTCLRTLGVFDLSKNSTENVTSLGELTNLQDLRLTCSTSRSDNLERNLECLGSIIRKLSNLKRVTLVPVVSSYVNAQDDARDSGMSISWHGISVVPLPLVLLQRLELSRCCCVFSSLPEWTKELTQLGILKISVRKLSNEDVVILKGLHALTALSLYIWTAPARRIVFDCEGFLVLKYFKFVCTTPCVVFLSGAMANVRKLKLGFNADRVDQYSLVAAGLEGLTNLNEISTKIGGAGVDESGRRFAESALTDALSKHRSISIIVNVQWVDWNFCGDKEAQKEKYKEAQSAGNALFLYLQNEDGFREKCETDSGGSGDIHENLRENMSHHILSPLDIVSRLLEEIRHSVSEGSKIGGGNGQAFKNTVQLVGYYYATRHLYVRDNGDFVSCKISSEGVYYLEFLYCRSLDKHLNEEYCHHDWRTRYSIITRICEGYMAWRPVCNKDDVLYLGVIIILIMAGPLGYYSCADVLSQDLIKLIHKSWMKRIEFTPMYASPQEDCRQVKRCIELVLRCMDADKNKRPTVKDIVRELKQTETASPWVQAKFAKIGQWGGIGGGPRDIEMAPHRLKSLTIGSGKVIYSLEFSYDDHHEKNHITGPWGGHGPEGHGNKFRIVLQPTEFLTVVSGTIGPYDSAPAGVIKSLTFITTAGRYGPFGEEKGTPFQIPVQSNGSIVGFFARAGWYLDAFGIYVKPMQETEEAGLAKIGPWGGNGGQVRDLKMPPQRLESVTICSGTVLNSLTFIYHGHDGKKHTAGPWGASTGNPDQTDTILLCSSEFLTGVRGTTGPFDPASSDVIVTSLTLITNTHSYGPFGQGRGTSFQIPLWGKGSIVGFFGCSESYINAIGVYVNPYLEAMQKELVSSREPRLTKIGPWGGNGDKGNVRYINAKMEPQHLESVTVSFGSVINSLSFSYIDFKGVKHNVGPWGTPSGNSYKIVLESSEVLQGVSGTVGSSDGTSSNLVTSLTFATDQARAYGPFGAGGGTPFSAAAAAGNDGPVVAFFGRAGLCLEALGVYVHRY*
>Bdistachyon_Bradi1g51961.3.p pacid=31135609 transcript=Bradi1g51961.3 locus=Bradi1g51961 ID=Bradi1g51961.3.v2.1 annot-version=v2.1
MGRSPAAPRYDGDSFKKGPWTPEEDKLLIDYIGAHGSCRWNSIARLAGLNRTGKSCRLRWLNCLQPDIKRVHFTDDEEKLLINLHSSLGNKWSEIGTHMPGRTDNEIKNYWNTHLSKKLPAGIVKASCGAGSSSYIQAHPGPSQLFDFSTSFDVGHGSGSSIQAGPARFLDFSTSSDFGAGSSSFIQGFQADPDLSIFDFSSAGKHTDLLSDVNPHAILEDPPDLDKFYFSPFSGSSSLSIKADPAQPPSSSFSTASGIVLDESACVSSSDISALFDDSVSSSSGAMRPLVGKLSMLLEGSVSISKRVKDGMHLLKDDVEDITSYLDELSRLEDPPPMAKCWMNEVRDLSYDMEDYIDTLLFERPDHLNKNKMKNKKNKLTSHVKIPKRLKCCNCKQTKLKHDFRKYLQDAIERHDRYKLHCCSTLRHRFLSSGRMLPTPYEEAAQIVMDDRTETFINSLVSNDAADQQQLKVASVLGSGCLGKTTLANVLYNRIGMQFDCRAFIRVPKNPDMKRLFHDLFSQLHHKKQPLPANCNELGISDNINNYLQDKRYLIVIDGLWDASVWDIIKYAFPKGNRGSRVITTTRIEDVALTCCCDNSEHVFEMKPLDDEHSRKLFFNRLFGSESSCPKEFKQVSDEIVDMCGGLPLAIINIASHLANQQKAVSMDLLIYIRDSLRSDLRSNSTSERTRQVLNISYNNLPDCLKTCLLYLGMYSEGSILSKDDLVKQWVAEGFTAREWKEQDQDMMERAAGNYFSELIDRRFIQPTYTDYSNKVVSCMVHDMVRDLIAQKSAEQNFIVVVDYNRKNIALSHKVRRLSLHFGEARYAKTPANIRKSQVRSLGFFGLLECMPCIGEFKVLRVLNLQLSGCPGDHDHIDLTGISELLQLRYLKIESDVCIKLPNNMRRLQCLETLDIMGATRLAAVPWDIINLPHLLHLSLPVDTKLLNWIGSMSVTVISQWSLGKLEYLQDLHVTISSANLSCDPESCEGIGMIALRSLLEGHVNLKTVVLAHGSSAKNDSNVFTPWDDMVFPPLVQRFECSPDCSRFSRIPLGVRNLRNLCILRISVRGLDISCLGILRSLPALTALSLCLQMAPTDEIIFDKAGFSVLKYFKLRFMIGIASLKFDADAMPDLWKLKLVFDDIPEIDHQRDTPTISIEHMPGLKEISAKFGGAASDLEYASRNIISNHPRNPTINMQLVAYSSVVDGSTKQKQEPDDIMEEPYDIREQPDEYIQQEI*
>Bdistachyon_Bradi1g51961.4.p pacid=31135610 transcript=Bradi1g51961.4 locus=Bradi1g51961 ID=Bradi1g51961.4.v2.1 annot-version=v2.1
MGRSPAAPRYDGDSFKKGPWTPEEDKLLIDYIGAHGSCRWNSIARLAGLNRTGKSCRLRWLNCLQPDIKRVHFTDDEEKLLINLHSSLGNKWSEIGTHMPGRTDNEIKNYWNTHLSKKLPAGIVKASCGAGSSSYIQAHPGPSQLFDFSTSFDVGHGSGSSIQAGPARFLDFSTSSDFGAGSSSFIQGFQADPDLSIFDFSSAGKHTDLLSDVNPHAILEDPPDLDKFYFSPFSGSSSLSIKADPAQPPSSSFSTASGIVLDESACVSSSDISALFDDSVSSSSGAMRPLVGKLSMLLEGSVSISKRVKDGMHLLKDDVEDITSYLDELSRLEDPPPMAKCWMNEVRDLSYDMEDYIDTLLFERPDHLNKNKMKNKKNKLTSHVKIPKRLKCCNCKQTKLKHDFRKYLQDAIERHDRYKLHCCSTLRHRFLSSGRMLPTPYEEAAQIVMDDRTETFINSLVSNDAADQQQLKVASVLGSGCLGKTTLANVLYNRIGMQFDCRAFIRVPKNPDMKRLFHDLFSQLHHKKQPLPANCNELGISDNINNYLQDKRYLIVIDGLWDASVWDIIKYAFPKGNRGSRVITTTRIEDVALTCCCDNSEHVFEMKPLDDEHSRKLFFNRLFGSESSCPKEFKQVSDEIVDMCGGLPLAIINIASHLANQQKAVSMDLLIYIRDSLRSDLRSNSTSERTRQVLNISYNNLPDCLKTCLLYLGMYSEGSILSKDDLVKQWVAEGFTAREWKEQDQDMMERAAGNYFSELIDRRFIQPTYTDYSNKVVSCMVHDMVRDLIAQKSAEQNFIVVVDYNRKNIALSHKVRRLSLHFGEARYAKTPANIRKSQVRSLGFFGLLECMPCIGEFKVLRVLNLQLSGCPGDHDHIDLTGISELLQLRYLKIESDVCIKLPNNMRRLQCLETLDIMGATRLAAVPWDIINLPHLLHLSLPVDTKLLNWIGSMSVTVISQWSLGKLEYLQDLHVTISSANLSCDPESCEGIGMIALRSLLEGHVNLKTVVLAHGSSAKNDSNVFTPWDDMVFPPLVQRFECSPDCSRFSRIPLGVRNLRNLCILRISVRGLDISCLGILRSLPALTALSLCLQMAPTDEIIFDKAGFSVLKYFKLRFMIGIASLKFDADAMPDLWKLKLVFDDIPEIDHQRDTPTISIEHMPGLKEISAKFGGAASDLEYASRNIISNHPRNPTINMQLVAYSSVVDGSTKQKQEPDDIMEEPYDIREQPDEYIQQEI*
>Bdistachyon_Bradi2g09434.1.p pacid=31120915 transcript=Bradi2g09434.1 locus=Bradi2g09434 ID=Bradi2g09434.1.v2.1 annot-version=v2.1
MGSSSGEDSPAARFKAPAKEKQVAVAGRQEVPSYHGVRKRPSGRYAAEIRNPYKKTPLIPLRLGTYDTPEEAARAYDRASWEFRGKSARLNFPDEVTAAAAPATEDLSGKLPNERRGKSSRLNFPDEVTSAAALATERRSGKLKLPNKIATQWSSSDGGSGSESESDTEALDFADEPRLPSQGKGSAEENFIDLLDGFVFLAPACEVSLSEESSLVSTQTLGNPEGTAEIEKDSSSFWAYPPIQNPERTVLRPRWPTRRRRRRTRSAVTLSSEQSAQGSYYFQETTAAEMLLGLSTVGSPRLNFPEEITTTLAPSSEGTLSPNWLPDWLAPLNIPVPGEECLDFCTELALSSCEGGGSRSDALQVQAAGTMDVPPQGAASIIQNNATEDCPQLPLQPGGEEEEHHQQQLYPWLVSPPPTSSHYCAALGAMGSLLRNLHTELHGSGSLPKMVKERMQLLKDDLEEIGAYLEDLSEVEDPPLTAKCWMKEVRELTYDVEDYMNKSVLRQPVVVRATASAKIKSGGKPVAKARHVKITRLPRRVNRPHRIADMLSEFRVFVREAIERHERYDLGCRSLRRRFVSVGPVLPMTYDEAADIVIDGRMSKFITSLANDGDQQLKVASLVGSECLGKTTLARVFYEKFGAQCDCRAFVRVSRKADMKRVFRDILWQVQRQQPPEDCKQHELTDSIKKHLQDKRYLLVIDDLWDASVWDIISDACPKGNNQRSRIITTTRNEDVALSCCCDLSEYVFEMKPLDDYHSRKLFFGRVFGSESDCPQQFKEVSDEIVGICGGLPLAIISIASLLASQTVILMDLLMHIRDSLTTCLWANSTSEGMRQVLNLSYNNLPQYLKTCLLYFSMYPLGRTICKDDLVKQWVAEGFINAAEGKDMEKVAASYFDELVQRKFLQPLCMNHNNEVLSCTVHDMLHDLIAHKSAEENFIMVTDYHQKNMALSDNVHRLSLHFGDAKYAKIPENIRTSQVRSVTFSGLSKCMPSVAELRLVRVLNIELSGHHGDDRIDLTGISELFQLTYLKVASACDVCIELPNHMKGLQCLETLDMNAKVSAVPLDIIHLPRLLHLHLPVETSVQFDWIGSTGSVSPGSPGKLINLRDIRLTCSVPPSDHLERNMEALCSLLGGHDNLKTLAMVPIATCRNDFLRADSASEVTTISWDGLTPPLHLQRFEWLPCSCILSRVPKWIGELGSLCILKIAIETLSMDDVANLQGLSALTVVSLYVRERVAERIVFGKAGFSALKYFKFRCSVPWLKFEADAMPNLQILKLGFNAPTVDRQDTAHISIERLSGLNEITVKIGGAGADSESTLMDTVSNHQSNPKIKVQLVDWVFYGEYGSDKGTDECHG*
>Bnapus.annotation_GSBRNA2T00135215001 assembled CDS
MATMRRRKLGCGFLSADEEDRDVTAVGGGAIAAGDSFLVAGTDVVGTKLKLAFETGIHRTIGIDLVAMSVNDIVTSGAKPLFFLDYFATSRLHVDLAEKTAEMPDFYAEGEYDLSGFAVGTVKKDSVINGKNIVDILVGILVEENSSQVVSITGMGGLGKTTLARQVL*
>Bnapus.annotation_GSBRNA2T00145431001 assembled CDS
MLQPRAWKLRFVNSPPPMIFTFSRIKAEDGSPIAIELLDAATNARVTSDLRLEIVVLNADIPEESFTTEEFNRNILRPREGKPPLLAGDLTVTLEDGIGVVSGDVTFTENSRFRLGAKVTQQGGVVEAISRAFVCRDRPRGESYSDSKVHDMTKHGVKESSSPGGGNQQQKQRRQLQIRGHRPSPLSIHKDSHMIKKPPTLTQREPVVVSPKVVHTTLSDFRSVVHRLTGVNNSVSQLQFSASSASTDYEVIVIYRRGDITNDAFVKVVQRLTGIPNSVSVPLNSYVEIEKGSSKNLQDTELSTSAIREYDVVIRYVRGCISNGDFITHLRAALCRRGVSVREDIDEVDTVPECRVLIIFLSSTYVPSNLVNIVEQQRKKPRVVYPIFYGISPSDLISNSNYGRPSHQDEAKRWQAALEEITQMHGYILTDKSESDFIDEIVNDALEVLRSNYKKNIIGMDTQIKEILSLLCIESQNVRRIGIWGAVGIGKTAIAEEIFHRISVQYETCVFLKDLNKEVELKGYDAVREELLSKLLEVEPDSGLSPELYKTLSLELVKFSNGNPQVLQFLSRSSREWKSLSKEIQKSSAIYIPGIFERSCCGLDENEKCIFLDIACFFRKMDKDDVAMLLDGCGFSAHIGFKNLVDKSLLTISHNTVDMLWFLQATGREIVRQESIDRPGDCSRLWNSEDIRDVFLDNTGTSDIEGLFLDMSQLKFDASPNVFDKMCNLRLLKFYFSELIENHGMSLPQGLEYLPTKLRLLHWEHYPISSLPQCFDPKNLIELNMPSSCVKKLWKGKKSLENLKKMRLSYSYQLTKLPRLTSAQNLELLDLEGCKSLVSISHSICYLKKLVSLNLKDCSNLESVPSTSDLESLEVLNLSGCSKLENFPEISPNVKELYLGGTMIREIPSSIKNLILLEKLDLENSRRLVILPMSICKLKHLETLNLSGCSSLEYFPDFSRKMKCLKSLDLSRTAIRELPSSISYLTALEEVRFVGCKSLVRLPDNAWSLRFKVEFRQIDTEKFSKLWNRLGWLKKVHIS*
>Bnapus.annotation_GSBRNA2T00013601001 assembled CDS
MPISDVASLLGGAALGAPFSVIFNLLMEEVMKVKDFKPISRDLLSIMQRLVPIINKIESMSQGSGPSEGELNFLFETMKRAEDMVSKFFDHVLPLIQYKNLSSLSTKIDILTDTLKGSAELFVVPQPETVTIFWLLRPLRELKKMLLEDHVVTVVVSAPSACGKTMLVSKLCHDADVRGKFKQIFFITVSKAPNVSLIVQRFLQHTGREANDFADNLDARLCIQQLLPQLGESGPILLVLDDVWPEDESLLDTFLIQLPDYKILVTSRSEFLRFGPTYSLEPLIDEDVKNLFMDCTPHPNCLTCAKRNDILLKIGGGCNYLLPAANPPCSSICNGCDSEIEHERPVNVLGVLWHRECFCCDACHIPIAIHEVKNHVSNSRGKFHKSCYNRYCYVCEEKVKVKKLQQHHFWEGKYCPAHESDGTPKCCSCERLEPMGMNYVMLGDGRWLCLECMESAVMDTYEVQPLHFEIREFFEGLNMKIEKEFHLLLVEKEALKKAEEKEKIDSQHGVVIRGICLSENQIVTSVSERPPMGQNKQPIGLVTESQMVVSECEVTAILVLYGLPRLLTGYILAHEMMHAYLRLDGYTNLNKVLEEGICQVLGHMWLESQTYASTDASKKRECAGFERKLVEFLKNKIETDGSPVYGAGFRKVNHAVGSSSLQETLKEIRRWG*
>Bnapus.annotation_GSBRNA2T00107670001 assembled CDS
MSAPGKSDYSSGGPDRPLYRSNLASQMARSSSFRETMEQPVSSSHASMLRTTSPLAQTDVTNFFQCLRFDPKVVAADHKSVRQGDFKRHVNIGLGIQGDESPSTTPRGKLTPSPIPEEIKRLKAGLRENIVKARERVIIFNEASSVFNKVFPTVPTKKRSRPEGFSVAREGSPHLVYPFLKIVPKSAPPEYATLATTSSSPAAATSGVITKRSRKDDGKGRRLRIPALCAARLFQLTGELGHKSDGETIEWLLQQAAPSLVAATGTGTIPANYSSLNVSLRSSGSTLSAPPSSKSVPLYGAPAASGDHTPPLSGFQRPSSLISEVTKEPGPEKSSKNKLVLELDISGDKSMQKKVMKKLAALSGINYISLDPETGTLTIKGDIELNTVLEKVERYCSCKRVKVSGEPAMMAEPKKMYKRGVSQGRVSMGKALTSEQSLRSTAGSGDSCSGINIPGKSIITPPNVRNLDADWYSFCDFLDQRMRPLTLSGCTAKDAIDFLRMRQTSGNAEALVGRLSAACEAYGITPKENPFRSLAVISYVKETREITREADYVLVFSCNDNLDEDETHLIEAISKELHEREVAPLTYNLSQRENLDGDMLYRSSVGLMVVSSSLAYSSQSLDHLAAIMEFCKAKHLVIIPVYLKVTPSDICGWEDRFEQVLPSYLNSIQPDRIQKWKAALTDVASIDGHQWSEGSQFMLAKKVVRNACFRLHLKSSKNLVRILALLNHPQPLEAEIEGIWGMAGIGKTSIAREIFELLAPQYDLCYFLQDFHRMCKSKGLRQIRDDFLSKVFREEELCLGACDTKPSFMRDWFQNREILVVLDDVSNARDAEYVFGGFSWFSRGHRIILTSRSKQVLVQCKVKEPYEIQKLSDFESLRLCKQYLKEESAIMSELMSCSSGIPLALKSFVSSVSKQHMNDMKKHLQSLRINPPTKIQEAFRRSFDGLDENGKNIFLDLACFFRGENKEHVVQLLDACGFFTYLGICDLIDESLISLLDNKIEIPIPFQDIGRFIVREEDMDPCERSRLWDSNDIIDVLTNNSGTEAIEGIFLDASDLTCELSPTVFSNMYRLRLLKFYCSNTSGNQCKLSLPQGLDTLPDELRLLHWEHYPLGYLPQKFSPENLVEINMPYSNIEKLWEGKKNLEKLKKIKLSHSRKLTDVLTLSEAMNLEHIDFEGCTSMIDVSTSITHLGKLVSLNMKDCCHLRSLPSMVDLTSLKLLNLSGCSELEDIQDFSPNLEGLYLAGTAIRELPFSVENLTELSTLDLENCVRLQKLPSGVRNSRSIVNLKLSGCTILELGKRKRLLALQASYASILVARALYKETLFYVGFLLDMSFVVPQERIGLGFNLTGTLLPNEFNGSESPSFPNRIMASASSSSKRQFDVFVSFRGADTRTNFTSYLRQSLHRKGIDTFFDEKLRRGQDLSVLFDRIEQSKMSIVVFSENYANSTWCLEELWKIMQCREKRGHGVIPIFYKVKKFDVENQKGSFEAPFKNPKECLKGDGQKVGAWKEALRAASNILGFVLPEERPESEFVEKIAKETFRMLNDLSPCEISGFPGIESRSKKLEELLMFDNANCVRAIGVLGMTGIGKTKVADSVYKRNHRQFDGYYFLEDVDKELEWHTLSYLREKLLCKLLDEEDLDVRALGRLEDFLRNKKVFIVLDNVTKENQIKDLIGPLEQYRKGSRIVITTRDKKLLQNNTDATYLVPRLNDWEAMELFSIGAFPENLYPPEEFLDLSNKFVYYAKGHPSALKLLGSGLCKKEKTYWMEKWERLRVMPDKEIQKELKRSYEELDDEQRSIFLDIACFFRSEKADFMHDLMHAMGKEIGSESSIRRAGKRSRLWNHKDIRHVLEQRTGTECVRGIFFNMSNVEKIKLSPDVFIRMSNLKFLKFHNSHCSQWCDNDHKFQFCEGLDHFPDELVYLHWQGYPYNCLPSEFNPEELVDLNLRYSHIKQPWETEKNTENLRWVDLSHSKGLLNLSGLSKAKNLERLDLEGCTSLAALGSSIEQMNKLIYLNLRECTSLECLPEGINLKSLKTLILSGCSNLQKFQIISENIESLYLEGSAIKQVVEHIESLCNLILLNLKNCRRLKSLPNDLYKLKSLQELILSGCSALESLPPINEEMECLEILLMDGTSIRQTPEMICLSNLKLFSFCGSSIKGSTWLVLLPFSGNSCLWDLYLTNCNIYKLPDNFSSLRSLRCLCLSRNDIETLPESIEKLYSLLLLDLKHCRNLNSLPVLPPNLQYVDAHGCVSLEKVAKPVTLPLVTERMHTTFIFTDCFKLNRAEQESIVDQAQLKSQLLARTSLQHNHKGPVTDPLVAVCFPGSDIPSWLCNQRMGSSIETDLVSHWCNSKFIGVSLCVVVSFEGHESCYANGLSVRCKCEFKNQNGQSISFSFCLGGWNESCGSSCHEPRKLGSDHVFISYNKFKVPVYRWSEESNEGNRCRPTSASFEFYLTDDTERKLESCKVTRCGMSLLYDPDENDRGFQGTRVTDIVERTSSEAFVPVKGLSLSQVGARRNGIIRDEIPMNLKTLQFRPFGFVKGRVLSKYLAEV*
>Bnapus.annotation_GSBRNA2T00001594001 assembled CDS
MDEDDKEYWEELLEFNRQPRPSGSTADDAGEGINAASFKGMDEDDKENPFSSPLVLNEHLKKTQIGDEKKLNIPAGQQQQQQQHNLCEKCLTTSDDLHRLVVTANKDACKYFPLATVFRSTDNFLQLEDEEGKPWMFEFSYLKVSQIYEFTEAWSSYVKEKQLGIGDFVFIQRHRTVSSRLSIGFRRRNNSLLYENPAPLTMSIGDGGSALQSDNFQYNFQCHDPAPSTISFMDGDAPLQLTPPFQSDNFPCHDPAPSTMSFEDGGAALQLDPCQDPFPCHDLAPPTISFGDGGAAPRDCIYLLADSVTSSETLEQPRVSGYSITGVDPILVISCGYNQSSEERYFISYIFNELRLRGFAPLGYDLSRNPVNGNQDLLDKSQLGIIIFSMNYVSSSECMDGFVALMDHSKANELMLFPVFFEVEFCNVKDQAGSFEKAFAQFENSVQASQVLKWKAAVEELTSTDRYHQYKKGDEVMLAKNIVRDVQVNSKTGSNLTASLQLSHILSLLNSWQSSAPHIVGLWGMAGIGKTTFSREIFRTQGERYDVCYFLPDFHQLCQTKGLNPLREEFLSKIFGEEKVFIDPCGTKLSFTRDRFRDKKVLIVLDGVSNARDAEVLVGGFGWFSGGHTIILTSRNRQVLVKCNAKEIYEIKKLSESDSIQLCRQFATEKNWKVRMSLIEELVNYASGNPLALRALCSSIQKQCISDEEEHLSILHHHPPIEIRDAFGGIFSELDDNEKNTFLDLACFFKGENKDHVVNILDGCGFLTDLGISGLIDESLISLVDNRIEMPNVFQDMGRFVVRQEHEEAGKRSRLSDSSDIVDVLTNNSGTEIIEGIFLDASGLKLKLSSNVFEEMDRLRLLKLHYPTSENDCKVSLPEGLLSLPDELRLLHWERYPLESLPGNFNPENLVELNMPYSNLTKLWEGTENLEMLRRIILSHSRQLTDFSWLSMATNLEHIDLEGCTSLVEVNSSSILHHRKLTFLSLKGCSHLRIIPSTAHLESLEVLNLSGCSELEHLEDFSPNLTKIYLAGTAIKEIPSSIVTLTRLVTLDVGNCNRLQHLPPEINLKAVVGFTPSQPGQPVCTSYFHTGICSKGPACSSDHPTLSTHKNTSSIASETQVHVELIRALTHENPSSNNLEEVSTKKPRIHRTTSFVTSGTLDLNQQEIDFSFFNQPESSPPLGASLSEFSRGGRSNKVFQIFGVSVNYM*
>Bnapus.annotation_GSBRNA2T00075640001 assembled CDS
MALSALSRQCKHHVFPSFHGPDVRRGFLSYLLKEFKEKGIDVFIDNDIERSKLIGPELTEAIRGSLIALVLITRNYASSAWCLNELVQIMKCWEEDKQTVQVIFYEVDPSDVKNQKGDFGAVFHKTCAEKSTDEVERWRQALQIVAQIAGYHTSNYDDDVVMIETIVTDISNKFNDSTTSNDSNSLVGIGTHIKEIESLLSFESDEVRMVGIWGPAGIGKTTIARALFREFSSKFTHAAFIESIKGKFEQNYRDKHAFMLHLQEQLLSETLNQKDLKIGHLGVAKARLKDKKVLVVLDDVDDLKQLEAMTDKTCWFGPQSRIIITTKDKKLLVAHEINHIYQVGFPSTSEALEILCLSAFRQNSPSIGFEDMAIEVTRLAGHLPLGLRVFGAYLRGVSRDQWIHALPSLRMSLDGEIEKVLRFSYDALSEEVQELFLHIACFFKGGHINDVVECLADGLLNVNHGLQMLVDKCFISLQERRWLVVHNLLEKLAKEIVRKQSVSDPGKRQFLVDAQDICDVLEENAGTKSVRGIDFDLSEVREDLIIDEQAFKGMSRLQFLRFRRGSVYENTKLLLPQGLKFRASKLRFLEWDQFPLTCFPREFQPRCLVKLVMRHSKLEKLWEGPIPLPCLKLMDLTHSFYLKELPDLSNVTNLEALNACFCSTMSKISFIGKSTSLEELHLAGCSKLIVIPSSIGNAINFMTLNDCRALVQLPSSIWSLKKLKKLGIAGCAKLNHFGSQLRSFPDVSGNITEFDISDTAMEEFPSSIMAFSCLRKLSTEIAGNLKVFPDVPDTIEVLQLHHTGIEEIPPSIQNLSRLTELSMPLCKKLKVLPTNVNLQSLSRLDLSSCTQLRTFPEISTSIRYLDLSNTAIEEVPSSVWSWSHLLELNLEDCRSFRNLVSLPNIPYFVSLLDASNCESLVRIDGFFTNPERRLSFANCFKLSEAARELIEESDYKFALLPGGELPADFDHRAREGLLTVNLDQSPLPLFFRFRACLLLPGHYIENKHPFGYTFGHDKDDKWMGSKRLSCDIWCVQNGVDIGHGSCKYRLTASFISLRSKEHLYFLKSSISLNLPETDVNFSELHFEFKISGKNVKDFAVQLLEDPGVHDEVRMHGDVELVPSHVPDSAGGRVRHVYSFKRQRLEETSRLVFIKSAFACKLRRRQMDRPPSFPPYQNPNPNFFHRAHPPPPPPQNSNTYSIPPSPPPIRELSGTLSSPQSLLSECQRTLDSLSQNLSLDHSSLLHKDGFVRCPFDPNHLMPPEALFLHSLCCPKPLDLTHLLGSFSSYRNTLDLPCEPELNGDLCCTTSSTTIALALLTSPSSMVKRDVLHFLVFFMLNAASLKVLPCVGEIVRALTV*
>Bnapus.annotation_GSBRNA2T00131435001 assembled CDS
MDRLRALRRQGLRDFEPSLPPRFMDRILDRMKKSSSRRGISRRRLERCSSSLAEDLSVSTSSFTTRSLELPDRTSFRLLAGGGDGELDRIYKSLGVSGPDDLAISFDAWEACKTRSSSGIVNRFQPQADVLSSGVDSLDRDDTGGVGRFFKEHASEKASEKEHGEMNLKEVETPFQPKLSEHCVTGSDPILVIYCGDNQVSEEIYLISYIFNELCARGFAPLRYDMKKSTVTENQKLLHISRVGIIIFSMNFAHSRECLDGFVAVMDHLKANELVLIPVFFKVSVSDVRGQSGSFGKAFTRLGDSVMASQVLKWRAAMIKLASIIGYAYKKGDEVILAKNIVRDVCLPLSSETNMKLRGTRLSLKSILSLLNRSQPSSSQIVGLWGMAGIGKTTITRDFFRSQAEQYDVCYFLPDFHLLCQTKGLSYLRDDFFSKIFGAEKVFVDACDTKPSVTRDRFLGKKVLIVLDGVSSAKDAEVLVGGFGWFSGGHTIILTSRNRQVLVQCNAKVIYEIEKLPKLESLHLCCKFASKENCKGRMSLTSELVDYASGNPLALRVLGLSIQNQSMKDQKQHLRRLRQHPPVKILNAFKISFNGRDDDEKSIFLDLACFFRGEDRDRVVKILDGCGFSTDLGIYGLIDESLISLVDNKIEMPNIFQDAGRFVVCQEHEEPGNRSRLWDSSDIAGVLKNNTGTEATEGIFLDASGLTFDLSSTAFERMYRLRLLKIHCPTSVNHCKVCLPEGLHSLPDELRLLHWEKYPLGSLPRNFNPKNLVELNMPYSNLTKVWKGTKNLEKLKRIILSHSQQLTKFPRLSKARNLEHIDLEGCTSLVKVNSSILHHHKLTFLSLRNCSRLRVMPTTVHLKSLEVLNLSGCSELENLQDFSLNLKEIYLAGAAIREIPSSIGDLTRLVTLDLENCESLQHLPPGISNLKAMMTLKLSGCSNLKSLPVLDALFLQDSQRSNTRITMEESVSINLHSAIQESRLDGSKTLLKLDNLQLRSDIHGSFFSREAFLPAFEYLSNNGIPQESWTRVTVIPFPSPILHSLASRLYALVSLFLCNAYLVDIPEDICWLASVMRLDLGGNSFSQIPKSIKEFRKLHSLNLRHCKNLKSLPELPRSLVTLNAHGCVSLKSFPTSFEQFPRHFTFSNCFNLSPKVVREYIGKALDSVKGMAKGILQASLEQEHINDPAFNICIPASAGQQSSVNFQAGSSVRIQLAPGMLKTLSGFVLSVVVEFWDNYSNTAGFGIKCICRKSRIDLSPRLERIFHCWAPKEPITVQRDHMFVFGSVKMHHAEAVNHDFLSDSVTFEFHPVNSENQLVDDSCTVKRCGVYLITDATSNTALSAKRPSSSMDPGGLSSMEHVAPPYKKCRLKGVIEIVILSLRKRKRELSVPTVKNVSTVRRLCRSYVRTGSCAVGPSCSFDHPNWVLTHKTASSIPSESPPMDMLGLSSYGKPSDKRVETSTEKPKRLSVSESRQATSGIDTIDAEQEEEGKLILREVHLGPVSARFEHDHNYRNLEQNEEKELGCHKVLRTETESNSYLKDSQTSIRKPTLSQLLGFNRFPRLDLLRR*
>Bnapus.annotation_GSBRNA2T00117071001 assembled CDS
MHNWVRASSSDFTGTPPQPRSGHTAVNVGKSMVVVFGGLVDKKFLNDIIVYDIENKLWFEPECTGSVSEGKVGPTPRAFHFAITIDCHMFIFGGRSGGKRLGDFWVLDTDIWQWSELTSFGDLPTPRDFSAAAAIGNQKIVLCGGWDGKKWLSDVYVMDTMSLEWMELSVSGSLPPPRCGHTATMVEKRLLVFGGRVTAQWKRLPVSNDEPPPRVSLRCRGGLSPSLFCRVSSGGFRFLGDESWVEVCSRRWCLSLVPISKGSVGCLEGVFYGFIHGISTSLITGDLPCLVLVLILLVNGDGPLHQMLVLVLHVRILYQTKCGGVCKPAFWILIGDGGECTVRVLGVVTQQEKKDLPPKQVADLLRERRIVMAEGVVSFGVEKLWDLLSRESERLQGVQVQVDDLKCQMSTLQSLLEDADGKRYESKVVRSFLEDVKDIVFDAEDIIESFLLKELSGNQKGIMRRVKRLSCFLVDRRGLSMDIEGITKRMAKVVAQMHSFGIQQIIYRSPSLQERQREIRQTYPKRSQKDLVGVEQSVKELVGQLVENDNIQVVSISGMGGIGKTTLARQVFHHDIVRSHFDGFAWICVSQDFKQKDIWQKLLQDLRPHDKGIEHMNENTLQAELFLLLETSRYLIVMDDVWKNEDWDIIKHVFPQERRAWKMILTSRNEGVGLHADPTCFPFRPKIFTPEESWKLCESIAFPRREITEYDVDEELEAMGKKMVMYCGGLPLAVKVLGGLLANKYMVEDWKRINENIQTQILVRRNMVMAVKQDLSCTWEYCQMHDMMREVCLYKAKEENFLKFIKVPNSSTSTINAHTPTRFRRLVVHGGNALDLLGRKSNQKARSVLGFGLDSNLWKQSAQGLRNLQLLRVLDLTLSLKLHGRSNSRGGRIPSSIGKLIHLRYLSLYMELRFLFLPSSFEAKTKLELGRYTSEILELYIRHKNKEWKTKLVPGGESYHKVQHIPSVQLHYDSDE*
>Bnapus.annotation_GSBRNA2T00151522001 assembled CDS
MDHTQADPNSFGAKDDYENISVNSVLEARFSGGNPSDQQDQRRLQMYVPRKKRPKYGKAQRKYIKTTASSFMNLVQQFTGDPSAVSESKSSNTGVVAESSSYSTYYDVVIRYRRGDIGNNDFISHLRAALCRRGLSVDEDFDEVDTVPECRVLIIFLTSTYFSSTLLNIIEDQRGEYQAVYPIFYGLSPSDLISNSKVCDIFFHQDEAKRWQAAMKEITQMPGYTLTDNSECDLIDEIVRDALAVVYSSYKVTMVGRDMQIKEILSLLCIESPDVRSIGIWGTVGIGKTAIVEEIFRILSAQYETCVFLKDLHQEVEVKGHNAVGEDFLCKLLEVEPDVLRTSNIKTSFLKSRLERKRVLVILDDVNDLRDVQNFMDNLNYFGSGSRIIITSRNRHVFVLGKINHVYEVKPLDISTSLQLLDRGTLPNVLSPEVYRKLSLELIKFSNGNPQVLQFLSNRKWNPLSEQVQETSPIYIPGIFEASCCGLDDNERSIFLDIACFFKRMDKADIAMLLDSCGFSTHIGFKSLVEKSLLTISHKMVDMHRFLQATGQEIVRQESVDMPGDRSRLCNSKDIMDVFVDNTGTSAIEGIFLDMSQLKFDASPSIFEKMCNLRLLKFYCSKVIENRGVSLPQGLEYLPSKLRLLYWEYYPLSSLPQCFDPKNLVELNMPYSCVKKLWKGKKVTFKISLSLEKLKKMRLSYSYQLKKLPRLSTAPNLELLDLEGCNSLVSISQSICYLTKLVSLNLKDCSKLEGIPSTVDLESLEVLNISGCSKLMNFPEISPNVKQLYMGGTIVQEIPPSMRY*
>Bnapus.annotation_GSBRNA2T00013528001 assembled CDS
MRRLLVVFVALRPELVMKSIVPVVMAGVLGIYGLIIAVIISTEINPKAKSYYLFDGYAHLSSGLACGLAGLSAGMAIGIVRDSGVRANAQQPKLFVGMILILIFAEATCNPLLQCHLFKEFDKKFIIAFKDNEIERSLSLDPELKQAIKDSRIAVVIFSQHYASSSWCLNELLEIVECRKECGQMVIPVLYRLDPSHVRKQTGGDIIFLIVRGNEAAMIELDAEEVRMVGLWGSSGIGKTTIARVLFQRISQHFRGSIFIDRAFVSQTMEIFNAANRDDYNMKLHLQRNFLSEILGKGDIKINHLNAVGERLKNQKVLIFIDDFDDQVVLDALVGQTQWFGSGSRIIVVTNDKHFLRAHGIEHVYEVCLPSEDVAVEMLCQSAFRKNAAPEGFKELVVKVARLAGRLPLGLNVLGSS*
>Bnapus.annotation_GSBRNA2T00107676001 assembled CDS
MDRLRALRRQGLRDFEPSLPPRFMDRILDRMKKSLNRSGISRRRLERCSSSFAEDLSVSTSSFATLPDRTSFRLLAAGGDGELDRIYKSLGVSGPDDLAISFDAWEASKMRSSSGIVNRFQPQADVLSSGVDSLDRDNTGGVGRFFKEHASEKASEKEHGEMNLNPNYHDDVREDLFEICLTTIDVSNVDRLAVKANKDAGEYFLLATVVAGTDSLLRFEDEEGKTWLFGFSYLNVSQCCEFTQGWSSYVEEKQLKAGDFVSFQRDRKDSSKLFIGCRKSDESFPNPTSPGASIKTVEMRERLKGVETPFQPKLSEHSVTGSDPVLVIYCGDNQVSEEIYLISYIFNELCRRGFSPLRYDMKKGTVTENQKLLHISRVGIIIFSMNFAHFRECLDGFVAVMDHLKANELVLVPVFFKVRVSDVRGQSGSFGRAFIRLRNSVKASEVLKWRAAMIELTSISGYAYKKGDEVILAKNIVRDVCLPLSSETNMKLRGTRLSLESILSLLNRSQPSSPQIVGLWGMAGIGKTTITREFFRTQAERYDVCYFLPDFHLMCQTKGLSYLRDDFFSKIFGAEKVFVDACDTKLRFTRDRFLGKKVLIVLDGVSSAKDAEILVGGFGWFSGGHTIILTSRNRQVLVQCNAKVIYEIEKLSKLESLHLCCKFASKENCKGRMSLTSELVDYASGNPLALRVLGLSIQNQSMKDQKQHLRRLRQHPPVKILDAFKISFNGRDGDEKSIFLDLACFFRGEDRDRVVKILDDCGFSTDLGIYGLIDESLISLLGNKIEMPNIFQDAGRFVVCQEHEEPGNRSRLWDSSDIAGVLKNNTGTEAVEGIFLDASGLTFDLSSTAFARMYRLRLLKIHCPTSVNHCKVCLPEGLHSLPDELRLLHWEKYPLGSLPRNFNPKNLVELNMPYSNLTKVWKGTKNLEKLKRIILSHSQHLTKFPRLSKARNLEHIDLEGCTSLVKVNSSILHHHKLTFLSLRNCSRLRVMPTTVHLKSLEVLNLSGCSELENLQDFSLNLKELYLAGAAIRELPSSIGDLTRLVTLDLENCESLQHLPPGISNLKAMMTLKLSGCSNLKSLPVLDALFLQDSQRSNTRITMEESVSINLHSAIQESSREALEEFLPAFECLSNNGIPQESWTWVTVIPFPSPILHSLASRLYALVSLFLCNAYLVDIPEDICWLASVMRLDLGGNSFSQIPKSIKEFRNLHSLNLRHCKNLKSLPELPRSLVTLNAHGCVSLKSFPTSFEQFPRHFTFSNCFNLSPKVVRKYIGKALDSVKGMAKRILQASLEQEHINAPAFSICIPASAGHQSSFNFQAGSFVRRQLTPGMLKTLSGFALSVVVEFWDNYSNNAGFGIKCICRKTRTDLSPRLERIFRCWAPKEPITVQRDHMFVFGSVKMHHAEAVNHDFLSDSVTFEFHPVNSENQLLGDSCTVKRCGVYLITDATGNTTLSAKRPSSSMDSGGLSSMEHVAPPYKRCRLKGVIEIVILSLRKRKREMSVPTVKSFSKVKSLCRSYVRTGNCAVGPSCSFDHPTWVFTEKPKRLSASKSNQATSGKDAIDTEQEEEYMPNVIPHVVQNVQLLAWIQWSMWNDHIRDAD*
>Bnapus.annotation_GSBRNA2T00145434001 assembled CDS
MCTTKDGCLFSTNRYNKNGKLNRNRTKIRIVHLSSDSVLRTLPEMLQQPWFKLRFINSPSPTIFTASRIEAEDGSPIAIELVDAVSNTRITSGPLSSSRVEIVALDADLTEESWTTEVFNRNLLWSREGKRSLLVGDLIVILKDGTGVISGEISFTDDSSWLKDGKFRLGARATEGGVVEAVTNAFACLAHRQGFYPGSGIWSLPKPRSDLWIYDHHRRSFGDYEPPNTSQEKRIKKAVSLSNIVYPPRGISDIDLFSYKNLDPLSLTGFTSDYLDNLEFPDATRSRIASQPQLLSGSSAPKDYDVVIRYRRGDVNNEDFISHLLAALSRRRISVYGDFDEVDSVQECKVLIILLTSTYVPPNLLSIVEQQRKEPQVVYPIFYGISPSDLISNSKYYEGLLLQDEPERCHAALREITQMPGYILTDKSESELIAEIVRDALKVLCSYDDKKMIGMGTQIKDILSLLCIESPDVRSVGIWGTVGIGKTAIAEEIFRRISVQFVTCVFLKDLHQEVELKGPDAVREKLLSEVLEVEPRVIRISGRKTSFLRNRLQCKKVLVVLDDVNDFRDVETFLGKLSYFGPGSRIIITSRNRRVFVLCKINHVYKVKPLESYKALRLLNLGARPSFFSLKPTRTYSPQLVKFSNGNPMVLQFLSRSSRECLSKEIRKSSAIYIPGIFERSCCGLDDNEKSIFLDVACFFRRMDKDDVAMLLDGCGFSAHIGFKNLVNKSLLTISHNMVDMLWFLQATGREIVRQESIDRPGDRSRLWNAEDIRDVFIDNTGTAAIEGIFLDMSQLKCDANANVFDKMCNLRLLKFYFSKVVENHGVSLPQGLEYLPSKLRLLHWECYPISSLPQCFDPKNLIELNMPNSCVKKLWKGKKVMFMIYSLEKLKKMRLSYSHQLTKIPRLSRAQNLELLDLEGCKSLVSISQSICYLKELVILNLKDCSNLESIPSTVDLESLEVLNLSGCSKLENFPEISPNVKELYLGGTMLQEIPSSLKNLVLLEKLDLENSGHLVNLPPSICKLKHLETLNLSGCSSLERFPDLSRKMKCLKSLDLSRTAIKELPSSISYLTALEELRCVACRSLVRLPDNMWSLRFKVQFRQIDTQKFSRLWNRLGWLKKVHT*
>Bnapus.annotation_GSBRNA2T00143125001 assembled CDS
MLRGIFKSVLGESRTDCNSLHPLIAASSPSSSSSSSSTRQYSYDVFPSFCGQDVRRSFLSHFLEGLKTNGVNTFVDDGIMMSGSINSELVRAIRESRIAVVILSKNYASSSWCLHELQLIMDCRASLGQTVMTIFYDVEPSDVRKQTGDFGKAFEETCNGSTEEEKKTWRQALTQVALIAGEHVTSWASEAQMISKIVKDVSNELPSTDFDRLVGVEAHVAKLKSMIRLDSDEVKMVGIWGPAGIGKTTIAKALYNQVSSNFQLKFYKEIFKGKYEVHSLERYDSQNRLKKELLSGILDHRDMNIPDLGEAEERLKHQRVLLILDDVFLHDLKGLRDVIHGLRYGSKVIVTSEDIDTLRECGIHQNQTYRVAFPSSEEALQIISYSAFGQRFPPRSYLEHADEVAKLVSPFPLGLRVIGSSLRGKSKDEWITALAKLKTCHGDKDVETAIRFAYEGLSDKQKTLLYLLTDSISSGENVNNAIFSLSQSDWDAEKGIQTLADIAFISISGEGRILMHYLKAKVLIFLLLLFVESMAGTDTTAGSSRHEKRKEARLQKNQKKHESWLQRQKLQKEKRVSASSSVQTKTDDVIKSETYKEAQHVKSVSPGGNKVDKKSFTQKKSEHRVKPKEKKMQRGHKTKDLNKPRKKTKFEEYLEMETQSASLSREQDAELERKLAKKLKVKNGKLRGVDDGMNDLFEGLPSVLDSMESELGDSRKKKGKRKRSEEKQDYEEDFELGESDFSDEDSDEEPKRKRDRKHRKKKKSLDEEVETHPMEITDDGESETVEYDEKVESPLQKPNPESSVKYVAPHLRSQARSESEEQAKLRTRVKGLLNKMAESNVESITAELSTLYRSVARSVSSQIFCEEVLATYARGNEQYGVFAAFIAGMACQVGMDFSAQLIASLAKSFEDEYQKEDSLSLNGITLLLSYLCLLGVCSSDLIYDFLMTLANRLTEVDACTILIVLDSCGMKIRSDDPVAMKTFIVSIQNKTNEIKTSPDCKTDINKFTMEKMLETIAAIKNNKLRAKEDSVQNTRVKKWLQKLRVEEVLLRGLTWSKLLDTEKKGQWWLSGDLVVKTNHAEDVAQTMDAEVVEAQKMLKLADAQRMNTDSRKAIFCVIMSSEDYIDAFEKLLRLDLPGKQDREIMRVLVECCLQEKVFNKYYTVLALKLCEHDKNHKFTLQYCIWDHFKELETMSLQRSMHLAKFVAEMIVSFNLSLAVLKCVDLANPVQLTPKRIMHFRMLFEAIFEHTEKLVWNLFTRIAVNPDYEALRDGIKFFMKEYVVKANKTIYGKFRKAKEALNNSDGSLLM*
>Bnapus.annotation_GSBRNA2T00057147001 assembled CDS
MLKLGFEPDSVTLGSLVKGFCRKNMANEAVYFVEKMGLCNSGRWSDAVRLLSEIIKKNISPNVITYSALVDAFVKNGKVLEAKEMIRMCIDPDVVTYSSLINGLCMQGRIDEASEMFDLMVSKGCFPDVVSYNTLINGFCKSKRAEDGMRLFREMSQRGLVSNTITYNTLIQGFFQAGDVDMAHEFFGQIDSFGVSPDIWTYNILLVGLCDNGELEKALVIFEDMQKREMDLDIVTYTIIIRGMCETGKVEDAWGLFCSLSVKGVKPDVVAYITIMSCLCRKGLHREIDELYTKIKGDGLMLNDGTLCLRDGDITVSAELIKEMLSHGYAPSGGGKKAVSLLRVCALLSSSEPALSLALVSFLHKFEMQNLPMQTTVEELKAKRDDLSRRVESEENKGLQMLAEVQSLKLSYSYGKRVFKMLKEVENIKANGVFQLIADKVQASAVVERPIQQVIVGRETLLETAWNRLMEDGVSSMGLYGMGGVGKTTLLTQINNKLFKKKNTFDIVVWIVVSKDFQIQKIQEDIAKKLSLTGQDWNQKDEDQKSCDIHNVLKRKTFVMLLDDIWAKVDLMKIGVPYPSRENGCKVVFTTRSLEVCGCMGADVEMVVQCLPPHDALELFKKNVGEITLGSHPKIPELASIVAKKCQGLPLALDVIGETMACKRTIQEWQHAIDVLTSYAAEFSGMEDEILPILKFSYDNLKGEHVKLCFLYWALFPEDHRIWKRVLIDYWICDGFIDESKGMERAENKGYEIIGSLVRSSLLMENGANDVYMHDVVREMALWIASDFGLNEIPKIQNSNIVNRISLMSNKIESISGGLDCLELTALFLQENEKLGSISGPFFLNMPRLVVLDLSGNTNFYELPDEVSQLVSLKYLNISRLGIQCLPVGFRELKNLIHLSPTLYQFVKPQRI*
>Bnapus.annotation_GSBRNA2T00118034001 assembled CDS
MESIKGGCTTHYLDNYAYMLQLQEQLLSNTFSHKELKIGHLGVAQGRFKNKKVLIVLDDVDRLVQLNSMAGNTEWHGIDHIYKVDYPVDEEALQIFCTYAFRQNSPEDGFEELALEVTKLSGKLPLGLSIMGSYFRGMSKHEWINALPRLRSRLPDDIKIILRFSYDALCHEDKELFLYIACFFNRKSIQTLEDHLERTFLDLSHGLHILAERSLISREYGFIKMHNLLVQLGRDIVCKKEPGKRQFLVDAREICQVLTNETGSESLVGMDLDLSEINRELISNKTFKKMCNLQFLRFYGRSDDNGDGKLHSPQNLKYLSPKLRLLHWDYYPSTCLPSGFITVFLGELNMRNSKLNKLWEGVQPIQNLKWVDLSHSSDLKELPDLSTATNLLSLDLSYCTSLVELPSSVGNATNLLILNIEYCNNLVEIPSSVESIPNLKIFLAGCSSLVNLPSCIWNISSLNTFNLDNFSSLVQSPLMWNAKNFQGLDLSGCSSLSKLPPILSGYSHSAELPSFIANIKNHYVKSLENIVRGDRRYIRLFNSLVLNSVRQSYWKEYVLISRLRRFDKLTAKAEKVLEICIGTVSLLTYSPRRAIGASRDHVRADNLKGHIPSGSSSTSLCSCGRKHFLEAASSTYPILPIHSPNAARSKDVSGTFQFMQGVSRVLNISNCTLIQLPIVGEAIPLDDNSVDAVISTLVLCSVPDVKQTLQEIKRVLKLGGIFLFIEHVAAEDGTFFRHVQNVLDPLQQVVADGCHLTRNTGLYIAGAGFSGGAEINTAAMYSFPWIIRPHVYGVAYK*
>Bnapus.annotation_GSBRNA2T00140662001 assembled CDS
MSCEKNSHSINIICSETVRYSFVSHLSGALRRQGISVFVFAGTDELESYSFPDDQNQEARVSVVVFSESYASSGRWFAKQLELHKKNGYVIVPVFYGVDPSVVNRDLEFLGTMKRDGNLTRHPSSDSELVEETVRNVFAKLSPTERIGIYSRLLEIENLLCEQPWDIRSLGIWGMPGIGKTTLAKALFEQIHCDYDASCFIENFDEALYKAGPQRLLEEQIFKVVMEKFGVSSSYITRLSLLKDKLCDTRILLVLDDVRNPLVAESFLARLDWFGPGSLIIVTSRYKQVFAHCQVNDIYRVQGLNEQEALQLFSQTVFEKDVPEQNDRELSLKVIDYANGNPLALSIYGQELKGKKSEMEATFLELKQCPPQKIQDGLRSVYSALSDNEKHIFLYIACFFKGENVDYVAQLLKGCGYFPRAGIDILVEKCLVNISENTLQMNDLIQDIFREIIVVDRIQMKKCATMWQPSSIRYLLEDDELKGDDQLKETPKCVMVAEDIKGICLDASNMIFDVKPDAFKTMVSLRFLKIYNSQSENIHGHKFPKGLSSLPSNLRLLHWEEYPFKSLPQAFDPRELVELSMSYSQIKKLRARTKNLKMLKRIRLCHSQQLVEFDILLDAINIELIDLQGCTRLQSFPDTSELQHLKVVNLSGCTEIKSFQGAPPNIEELHLQGTSIREMPISMHMDLESVTELVKVSSYNQGFGKLVHLNMKDCCHLQSLPDMVSLESLQLLLVSGCSELEEIKGFPRNMKKLYLGGTALREVPQLPQSLEFLNAHNCLYLKSIRLDFEKFPRHYIFSNCFNFPPQAITEFLEKDLTIVSNIAGAKKQEHIKASEVTICIPLDACQTSHFLLQAGPIVTIDLAPWTGKPISGFTMTVVVSFQDDYHNTVGLGIRCICTWKAKSGYSKITERIFQCWTPTEAPNVDLDHIFIFYDTEMHPSGEKHPNLWDEEVKFEFHTVSWEKKLLGANCKVAFCGGRIITAPIPTEITTESDDDSWVLVEGPPASSTIVLEAKSPTPLSSNEPPATTSPSPLFSLEHDVGWGHKFRLRDLEMATNGFSNENFIGEGDYGVVYRGEFLDSTPIAVKKIIKKLDQRGEEEFICKVNAVGRMCHKNIVRLLGYCIEGTDRILVYEYVSNGNLENWLHGEKKQHGCLTWEARMKILIGTSRALAFIHEANEFHRDIKPSNILINDEFEAKVSYLGLDTSEKRAMGTYAIRTYAMRTYAYAAPGFLRTGIFYEKDDVYSFGVVLLEAITGRHPIDHSRPAREVNLVEWSKMMVRKRRSKKVLDPKIEVRPPARALKRVLLLGLRCVDPDIVKRPKMSEVLFYMLESEEYPTPIRGETTGCWNSFCINR*
>Bnapus.annotation_GSBRNA2T00099529001 assembled CDS
MNTILQNVSCFKRKVSSGRPFDSRSLSSSSTPQKYDVFLSFRGADTRKNFVSFLYKQLETKGIRAFKDDNALVCGRSIAPVIVQGIKGSTIAVVVISPTYPASFWCLEELVMILKLEREKLLTVVPIFYEVEPNDLKRQTGKLVKQFKKHEKRHSTERVHSWRDALNRLATLSGDCSKISEDDATLVDRVTERISKILSSNVISFDEHMKRLYPLLDLNSNEGVQVSGIWGRGSKGRSAFAKHVYKNISPDFEAHCFLEDVRNISLHLQEEELLSKMQGEVLMSTKSSHMCLDAIKARLGNKKVLLVANDVDKIEKLDALADEFSWFGPGSRIIIVTQDKHLLSSWGVKSVYEVELLRCCEVRKLWRSEAIIRRDDHVGSELSFPTLICNDKSEGNCSVQLIDGDGTYNVSGIDHFIKEVKLGECGLSYAVVSIMGPQSSGKSTLLNNLFGTNFMEMDAFKGRSQTTKGIWLARCAGIEPCTLVMDLEGTDGRERGEDDTAFEKQSALFALAISDIVLINMWCHDIGREQAANKPLLKTVFQVMMRLFSPRKTTMLFVIRDKTRTPLENLEPVLREDIQKIWDSVPKPEAHKETPMSDFFNVEVVALSSYEEKEEQFKEQVASLRQRFMHSIAPGGLAGDRRGVIPASGFAFSADQIWRVIKENKDLDLPAHKVMVATVRCEEISNEKFAHFITNEDWRKLDEEVQAGPVSSFGKRLTSILGSCLSEYDGEATFFDEGVRSSKRHQLEEKLLQLVNPAFQDVLGHIRWGMLEKFKASFDKALEIGEGFSSASTTWLKACMDQFDEECAGAIIEQANWDTTKVREKLVRDIEAHVSSVRTSKLSELTSQYETKLHTALSEPVEALLEGASDQTWTTVKKLHGRETETAVSGFSSALAAFDIEEETREKMVKSLQEYSRGVIESKAKEEAGRVLMRMKDRFATIFSNDADSMPRVWTGNEDLRAITKAARSASLKLLSVMAVMRLGDETDNIEKTLSVALLDSTTSKKSITASDPLASSTWDDIPSSRTLITPVHCKSIWRQFKTETEYTVTQAISAQAWLLYSQEANKRGSNWLPPPWAIFALIILGFNEFMTLLRNPLYLGVLFVGFLLLKALWTQLDIPGEFRNGALPGIISISAKFVPTVMNLVKNLAAQGETPPTANPENRRPSNNTSSNASSSDNPTEHKSASKTD*
>Bnapus.annotation_GSBRNA2T00003733001 assembled CDS
MGHTADPNSFGAKDDSEKISVNSVLEAHFSGGNPSDQQEEKRLKICVPRKKRHKYDKGQQKVIQTTASSFMNLVQQFTGDPSSVSESKSSNTGVVAASSSSSTYYDVVIRYRRGDIGNNDFISHLRAALCRRRISVDEDFDEVDTVPDYEAKRWQAALKEITQMPGYTLTDKSECDLIDEIVRDALSVVYSSYKVTMVGRDMQIKEILSLLCVESPDVRSIGIWGTVGIGKTAIVEDIFRIISVQYETCVFLKDLHKEVEVKGQNAVREDFLCKLLEVEPDVLRSRIIITSRNRHVFVLGKINHVYEVKPLDISTSLQLLDRGTLQNVLSPEVYSKLSLELIKFSNGNPQVLQFLSNRKWNPISEQVQETSPIYIPGIFEGSCCGLDDNERSIFLDIACFFKRIDKADIAVLLDSCGFSTHIGFKSLVEKSLLTISHKMVDMLRFLQATGREIVRQESVDRPGDRSRLCNSKDFMDGTSAIEGIFLDMSQLKFDASPSIFQKMCNLRLLKFYCSKVIENCGVSLPQGLEYLPSKLRLLHWEYYPLSSLPQCFDPKNLVELNLPYSCVKKLWKGKKSLEKLKKMRVSYSYQLTKLPRLSTAPNLELLDLEGCNNLVSISQSICYLTKLVSLNLKDCSNLESIPSTVDLESLEVLNIYGCSKLMNFPEISPNVKQLYMGGTMVQEIPPSIKNLVLLEILDLENSKHLVNIPTSICKLKHLETLNLSGCSSLERFPGLSKKMKCLKSLDLSRTAIKELPSSVSYLTSLEELRLIECRNLASLPDDVWSLRFKVEFRQIDTAKFSRLWNRLGWLKKDQIS*
>Bnapus.annotation_GSBRNA2T00096083001 assembled CDS
MSLHSWELYTFCLLQHIAAKRNNDLESFVLLLDDIWEKVNLKAVGVPHPSRQNRCKVAFTTRSRDCRWSRLGRGRAFHGFFLASLAPFLRASLETHISLHLRLTQSWLRNSLCRLKTSTECFSLELWYLSTNRNALPSLTLDVLVQTIFNDIDPEFFKECLTKFRYNESKESEVDAKRQATWKRLEEIGMQKEKSAS*
>Bnapus.annotation_GSBRNA2T00068522001 assembled CDS
MASSSSAVNIFHVFTSFHGPDVRRGFLSHLQYYFETKGIKMFKDQKIDRGYSIKPELFKAIGESRVCLVLLSKNYASSGWCLDELAEIMRCRETSGKIVMTIFYEGDFGSTFMKTCQGKDEEVKERWSKALTDVANIEGEHSDNWPTEAEMIQQIAIDVSNKLNLTPSRDFDGMVGLEAHLTSLKSLLCLECDDVKMIGIWGPAGIGKTTIARALYEQPSSSFSFKCFMEDLKGIYKSNGNYDSKLGLQRLLLSRILNDSDIKVHHLGAIKHWLHNQRVLIILDDVDDLEILDVLAKELSWFGPGSRIIVTTEDRQILRAHGIDDIYSVDFPSEEEAREILCLSAFKGASVRDGFEELVDKVAGFCSNLPLGLAVVGSSLRGESKTDWERQLSKIETGLDRKIEDVLRVGYDRLSKKDQALFLHIACFFFFHEDVDRLTTMLAHSNLNVGNGLKTLEEKSMVHRSFYREIVMHSLLQNLGRQIVVEQSEEPGKRQFLIEPKDISNVLANNTGTESLIGIKFDMSNMEKFSISEGAFEGMSSLQFLQIYSQLGQQNENVSCLRIQEDLKYLPRLRLLNWDFYPGKRLPPTFQPERLVELGLQFSNLEKLWDGIQPLANLKKMDLNFSYRLKEIPNLSKATNLETLLLSSCSSLVELPSSIKNLHKLKKLKMKSCKKLRLIPTNINLISLKGVDMDYCSQLETFPDISRNIKTLSARDTKIKDVPASVVGRWSRCRKLEISLERLTHVPQGVTKLDLINSAIKRIPECITGLSHLVDLIVENCTNLGSIPALPPSLKSLNANSCMQEEESYNNRFRSIYAYQYRCFSLYRKTRVTEPLNGLKKLVVDRISLVSKSLGSVCVIHLKVNRALYLWKIFGDGLSEFWRVPVFDLDSLQFDGDVFGFIEFVDKFLKSYENLALNRFKLIYHYEDIGDDDRFLESWIDALVRRRVRHLDFQVNSDENELVWMPLSLYSCNTFGQLKPLPRSLELLGTRVNCFPALSQGYAFRQSKLTVIRDSFELLEIICVRSKSLKSFALVAEDSEVGLLEDHIVEIDAPKLERMSLCDHLSGSIVIYSIAPSAVEWPIKFSYVPSCFVSSLKYVELSTPVTTRTSGQMKLAIYFMRNCAALKKLTLSESFGDDIIKKIKKIPRRSRRCSIVTG*
>Bnapus.annotation_GSBRNA2T00069463001 assembled CDS
MLKPQWYVRCSTMGKEALDAAGDGKLEIIPKQYSADWRRWLENVHDWCISRQILWGHRIPAWYATLEEDQLKKFGTYIDHWVVASNEEEAREEAEVKFAGKKLLDLSQDPDVLDTWFSSGLFPLSAFGWPDQTEELKAFYPGSVLETGLDILFFWVARMVMLAMKLSDGEVPFSKVYLHPMVRDAHGRKMSKSLGNGIDPLEDFPNGIPECGADALRFALVSYTAQSYNINMDVQRVVCYRQWCNKLWNAVRFAMMKLGDDYKPPVKTMCPETMPFSCRWILSVLNKAVIKTVDSLNGFELADAANTVYSWWQYQFCDVFIEAIKPCFSGENSDRRHAQDTLWVCLETGLRMLHPFMPFVTEELWQRLPSPKGCEREASIMICEYPSPIEKWTDEKVEAEMEMVMATVKTIRALRAAESMERQRNEKLHAFALCGNITTLEIVQSHELEIRTLASLSSFEVVLKGEDRSSQAGSAVVETVNENLKVYLKVDGAAIDPEAEREKMRKKIEEIQNQKEKLEKSMGVSWYEEKVPAHIKEENARKLEKLLQDGIGKTTLAKRFYNKIIENFEEQRVFISNVREKSPGQDGLVNLQKTFITKLFRSAPEIEDVNEKIREKVHEKKILAVLVDV*
>Bnapus.annotation_GSBRNA2T00048544001 assembled CDS
MGEDGTPLKIELVDASTNTRIHSFFPLDIVLLNADIREEGWSKEEFYRNILRPRKGKRALLVGDLTVTLEHGLGMISGNVAFTGNSRSRKFRLGAKLTQGGNVQGAITKTFSCIDKRGKSSHKQYSASKVSKLARGSVVDMQQDGLHNSVYNGVNLLQEDELSIIGFNEFQSGPVSDASDTSATFPASKDYDVVIRHGGNNDFISHLRAALSRRGISVHEDVEETTDAAVPECRVLIIFLTTTYVPSNLLNILQHQRQESLMVYPIFYGISPSDLITNSNYYENFFPQDESERCQAALKEITQMPRYILIDKYESELIDEIVRDALKVIYSTEHEKMIGMDMQIKEIVSLLCIESPDVRSVGIWGAVGIGKTALAEEIFCRISVQFVTCVFLKDLHKEVQVKGQDALREDFLSKVLEVEPHVIRVSGMETSFLRSRVQRKKVLVVLDDVNDFRDVEIFLEELSYLGPGSRIIITSRDKRVFVLCKTDHVYEVKPLDFSKSLQILDRRIYSPELVKFSNGNPQVLQFLSRSNREWKRLSQEIQSSSPIYIQGIFERSCCGLDDIERSIFLDIACFFKRMNKNDVALLLDGRDFSPHVGFRSLVDKSLLTISHNMVDMPVFLQATGREIVRQESVDRPGDRSRLWNAEDIRDVFIDNTGTSAIEGIFLDMSQLKFDARPIVFMKMCNLRLLKLCFSKVKENNGVCLPQGLEYLPRKLRLLHWEYYPLSSLPQTFDPKNLVELNLPNSCAKKLWKGKKVMFKINSLEKLKKLRLSHSYHLTKIPRLSSAPNLELLDLEGCNSLVSISQSICHLKKLVFLNLKDCSNLESVPSTVDLESLEVLNLSGCSKLENFPEISPNVKELYLGGTMIQEMPSSIKNLVLLEKLDLENSKYLKVLPTSICKLKHLETLNLSDCSRLERFPDLNRKMKCFKCLDLSRTTIKELPSSISYLTALEELRLVECKSLVRLPDNAALDVGEVPKFWETNMPWMGTPIYMSPESIRDGVADMSLDLWSVGCLVLEMYTVVIPWEGVNLDLLATLLRCGAAPEIPESLPSDAKEFIQTFITLEICHLIYKFNQLHSNLHNLIGYTISNKYKVTLKYKNNLYSETKNTFKPSYYIKVTNFKVSKLCHISTNIHIQSDLHVSYFRVTQQM*
>Bnapus.annotation_GSBRNA2T00083892001 assembled CDS
MFRLGAKVTQQGGVAEAISRAFVCRDRPGGECEYDMTKHGVKESSSPGGGNQQQKQRRQLQIRGHRPSPLSVNKDSHVIKKPPTLTPREPVVVSPKVVHTTMSDFRSVVHRLTGANNSVSELQFSASSPSTDYEVIVIYRRGDITNDAFVKVVQRLTGIPNSASLPLNSYVEIEKGSSKYLQDTELSTSAIGEYDVVIRYMRGCISKGDFISHLRAALCRRGVSVRQDIDEVYTVPECRVLIIFLTSTYVPSNLVNIVEQQSKKPRVVYPIFYGISPSDLITNSEYYESFSLQDEPKRWQAALEKITQMHGYILTTDKSESDFIDEIVNDALEVLRSNYKKNIIGMDTQIKEILSLLCIESQDVRRIGIWGAVGIGKTAVSEEIFHRISVQYETCVFLKDLHKEVELKGYDAVREELLSKLLEVEPDV
>Bnapus.annotation_GSBRNA2T00002994001 assembled CDS
MEESTAESTAATADALRMELKKTIAEILDDGGVSEDRAIDEAVRMLNLLREVESKLPDSDTSSSSPTSLPEVPKEFKCMLSHAIMSEPVVIASGQTYERRYIQQWLMCKVTCPKTREVLSHRLWSPNYLVAELIAQWCQANKYDRPEPSDKPIGLFNDDIDLLLQRISSPSSVEDQTKAANELRRQTKRFDNVPASFVAEIPESITRLLTPLSALGEDIDSNPGFQKDIITALLYISGLEENKTAVAQHPLVIPLLTKSLKQGTAKTRRNSAEALWLLSKLDSNKTIIGNSDTLKALVHVIKEDHFTAAISASYAVFHLCCLPENREKVVSEGLIPALINRIKERSYVYVYFALLALMTAQNGVIEEIEDLGFVDGMFSILRNTSCSVTGENGTLIFRRMCGLNTGDRDRERTRLKLIKEEEDKYSTFSKLAKQGSQRAMMEAEAILQWIKRSGTEATAGMTWQRRKQQAEIDVFSPAIQAPLLLTHLPIWSRYSIRRRPRRPPAPEMVRSATVRLPPLSSRSPELPPFPPPVTILLLPPNLIRDSSLLMVAKRALEFGSEFGNEPELFVQIIWTAKCYEKMANGQLAELHVYNGQLEKMWGRTHGNLLVFYNIKSCLLSKSFVILFKISWCLLVMASSSCSSLYDVFLSFRGEDVRKGFLSHVVKEFKSKGIEAFIDNEMERGKSVGPTLEKAIRQSRVAIVLLSRNYASSSWCLDELVEIMKCREEDKQRVITVFYEVDPSDVRKQIGDFGKAFDDTCVGRTEEVTHVWRQALKEVADIAGYASSNCGSEADLINELASNVMDVKVIGIWGPAGIGKTTAARVLYDQVSPEFQFSTFLENIKGCFKRSFGNDHQLKLRFQEKLLSQIFNQKDIVVRHLGGAPQKLSDQKVLVVLDEVDSWWQLEEVANRAWFGRGSMVIITTEDRKLLKALGLEANQIYKMKFPTTDEALQILCLYAFGQKFPNYDFETLAWEVTELAGNLPLGLRVMGSYLRGMSKKEWIDALPSLRSSLDSEIESTLKLSYNVLSNKEKSLFLHIACFFAGFKVDRVKSILEKSDLNVNHGLQTLAYRSLIYRENGYVEMHSLLQQMGKEIGTGTVLGIKLLKLEGEEIKISKSAFQGIRNLQFLDIDGGTLNTPEGLNCLPNKLRYIHWKQSPLRFWPSKFSEKLLVELIMPNSNFEKLWEGIKPFPCLKRMDLSSSEYLKEIPDLSKATSLEILDLHYCRSLLELPSSIGRLINLEKLDLHYCRSLEKLSGCSNLEKISGCSSLKELDLSDSGIGALELPSSVSTWSCFYRLNMSGLSDLKKFPKVPYSIVELVLSGTGIEEVPPWIENLFRLQQLIMFGCRNLEIVSPNISKLENLQTIALCKHDDVPEMSYGDEVFTAVIVGGPDSHGIWRFRSDLNVHYILPICLPKKALTSPISLHLFSGGLKTIPDCIRRLSGLSELSITGCIILTELPQLPGSCLSLDAHFCRSLRRINSSFQNPNICLNFAGCYNLNQKARKLIQTSVCKYALLPGNIVPAHFTRRAFSSSLTIDLTPRPLPSSFRFKACILLSKVSFHYLREQNVFCRVRGKQNGLTVLYGSNQIHHMPCLGTSQNHLYIFEDSFSLNQHFPEAEVTTFSELSFLFTVDDYKALVVYGCGVRILEVLDGKETE*
>Bnapus.annotation_GSBRNA2T00125783001 assembled CDS
MVSIRPGGVYTKAQLQKELETLATCGMFEKVDLEGKTKPDGTLGVTISFAESTWQSADRFRCINVGLMVQSKPIEMDADMTDKEKLEYYRSLEKDYKRRMDRARPCLLPAPVYGEVMQMLRDQGKVSARLLQKIRDRVQKWYQDEGYACAQVVNFGNLNTKEVVCEVVEGDITQLVIQFQDKLGNVVEGNTQVPIVRRELPKQLRQGYVFNIEAGRQALRNINSLGLFSNIEVNPRQDEKNEGGIIVEIKLKELEQKSAEVSTEWSIVPGPGGAPTLASFQPGGSVTFEHRNIQGLNRSLMGSVTTSNFLNPQDDLSFKLDYVHPYLDGVYNPRNRTFKTSCFNSRKLSPVFTGGPGVDEVPPIWVDRAGVKANITENFTRQSKFTYGLVMEEITTRDESSHIAANGQRLLPSGGISADGPPTTLSGTGIDRMAFLQANITRDNTKFVNGAVVGERNVFQVDQGLGIGSKFPFFNRHQFSLTRFIQLQQVEEGAGKPPPPVLVLHGHYGGCVGDLPGYEAFVLGGPYSVRGYNMGELGAARNTLELGAEIRVPVKNTHVYAFAEHGNDLGSSKDVKGNPTAVYRRMGQGSSYGVGVKLGLVRAEYAVDHNNGTGALFFRFGERLTTKETNNILFGDLSIRFEMVDAITGFIVGKMGDYLIKEASMLMTVKDDLEELKTELTCIHCYLKDVEAREREDEVSKEWTKMVLDIAYDVEDVLDTYFLKFKERSQRRGDDSRSLKRRILDITRKSETYGVGRFKEPGGDMTTSSRRYIISIFGMGGLGKTALARKLYNLGDLYHLGDVKRRFEYHRAWTYVSQDYNTRDMLLRIIRSLGVASGEELERIKMFTEEEELEAYLHDLLDGRSRTRGRALPCNHGGSRVIITTRIKAVAEGVDGRVHVHKLRFLTNGSKMRWFTSCYKEWHEVCASVWRFLKDDSIHISTIFDLSFNELHHELRLCFLYLSVFPEDYEIDVEKLIQLLVAERFIQEDGEMMMEDVARHYMEELIDRSLHHSSTTCRREVVHHLMDNNYLCDRRVNKRMRSFLFIGEQKRMLGSYVKTTNLKLKLLRVLNLRGLLFDCEGYIPFMSLRDVICELIHLRYLGVADTGLRHLPSLISNLQFLQTLDASGNRFEGMTDLRKLTWSKLQHKSLKNLRDLEIYDSGYVELRRVQY*
>Bnapus.annotation_GSBRNA2T00103388001 assembled CDS
MSSSITPSTSLRKYDVFLSFRGLDTRRSFISFLYKELVRRNIRTFKDDKDLESGRKISPELERAIEESKFAVVVISANYAASTWCLEELVKIMDVENKDSLTVIPVFHGVDPCHVRRQIGQVAVQLEKHEKREDREKVLSWRQALTNLASISGVCTLKWEDDSMMVDEIAKRISTLIDTTRKPTRTGSNLVGIDAHMKALSRLLDLNSKKNVRVVGIWARGGNGRSALAKFVYRNICQHFESHCFLENVKRISQDRHMSHLRQEVLKRVQVESNSNQKVLLVANEVNELEHFDALAEDFSCFGPGSIVIITTQDKQLLVSAGIKLVYEVELLRFRKVRELFRQLAFRDRAFSAAFESVLYRGTNLAMEWLGCLGVRSDSSDGCCSVQLIDGDGIYNVSGIDHFIKEVKLGECGLSYAVVSIMGPQSSGKKSTLLNSLFGTNFMEMDAFKGRSQTTKGIWLARCAGARRGYSLSHYHFGLVCDIDSDDTAFEKQIFSLHSKRSASANKPLLKTVFQVFILFSPRKTTMLFVIRNKTRTPLENLEPVVTEDIRKIWDSVPKPEAYRVTPRFWGPDI*
>Bnapus.annotation_GSBRNA2T00112650001 assembled CDS
MEILFEKYLTTADLSWLNIFLFGANEEVVEYFGLATVFARGAEMILRVQDEEGKPWEFGFLDVNIQFYQLTNGWSNYVKEKQLGVGDIVFLQRIFTDSSRLFIGFSRREAALDGTSSDKLKEVNSPLPLRSHVHSVTEFDPVLVFSCAANQESGERYFISYISTELCLRGFTPLIYDLTRGTLTGCLELPHRSRVGIIIFSNNYASSRQCQDNFVAIMDHSKANSLVLLPVFFKVKVTDIRGQSGSFGRAFSQLENSIQASQVPTFTFIDKHQYMKGGEVILAKNIVSNVCLLLSSENNMKLRGRLQMNSVLSLLYCSQSSAPHIVGLWGMAGIGKTTIAREIFRTQADRYDVCYFLPDFHIACQMRGLSHLRDEFFSKIYGEEKVTVDACDTKLSFLRDRFLSKKVLVVLDGVSSARDAEFLVGGFGWFSGGHTLILTSRNRQVLIQCTAKEIYEIQKLSEHESLHVCSQFAAVQNWKERTSLVSELVNYASGIPLALRALGSSLQNNCIVGEKQHLKTLRQHPLVEIQDAFKRSFDVLDGNEKHIFLDLACFFRGENKDYVVSILDACGFFTDLGIYGLIDESLISLVGNRIEMPNIFQDTGRFVVCQENNETGKRSRLLDPTDIVDVLTNNSGTEAIEGIFLDASGLTFELSTTAFEKMYRLRLLKLYCPTSENHCKVSLPQGLYSLPDELRLLHWERYPLGSLPRNFNPKNIVELNMPYSNMTRLWKGTKNLERLKRIILSHSRQLTKFPRLSKAKNLELIDLEGCTSLVKVNSSILHHQKLTFLSLKDCSRLRSMPATVHLEALKVLNLSGCSELEDLQDFSPNLSELYLAGTAITEIPSSIGGLTRLVTLDLENCNRLQHLPPEISNLKAVVSLSAKRPASSKESRDLASFVDVAPPYRRYRLKRCIEAVILSLRKRKREKIFSIATNLSEQIHVNGILTITLNEISFILQVMRASVSTWGFFGLPERPGEPECAYYMKTGGCKFGSDCKFHHPRHRETHIPGLSSFSHPLRPGNPVCASYYYTGNCSSGATCMFDHPSSIPTHRDTSFVASLTPNLNPRGFSSSIGDSSSELVEAATKKRRIHHNTSPMVSETPLLNLRGFVSSIGDASSKLVEAPTSKVRIAARKKQRIHKNTTSMASETPHLNPPELSSSPGALSSEHVKQNKD*
>Bnapus.annotation_GSBRNA2T00083962001 assembled CDS
MVESLIPGLMDDVAELCLSRIPRSSFQIISQVCSRWRRFLRSERYAAVRKLTGSVEELMCVLQDDQYCEVFDCSGNKLGRMPPVPGLLKSGSGLATLDGGNIVFIGGKYHEGEYDNAASADVYEFNPATNRWRKLADMNIPRYNFGYAVVDGLLYVIRGFTSYGDKLLSLEVYNPKTNKWSLMDCPYRPTSSCAFAFSFKSKLFVADSGSSFIDIYDPKMETWDQLDSGQELWVYSCAVIRNKVYLLKIFNSGMGVFDPEKNSWSSVSVPPFNGHELMFILGQMNNKVILAAQGFRTQGPFEMDFEEHSKRFGEEEIQRWREAMKIVGNISGFLKMILQSEMETDVMSKPHRLKFDAFLSFRGEETRHNITKRIYDALNVKEKFRVFRDNDGLEGGGDETSPNIVEAMKDSAASVVVSYALHVRNVSETPENSVDEDMIELVVKSVLAQVSNTPEKVGEYTTTLAKAFYNKIIAEFEHRVFISNVRENSSDQDGLVNLQKSFIKALLRSVPEIEDANGGREKIRTSVHEKKILVVLDDIDNVDQVDALVGEKSWYGEGTVIVITTRDEEILRRLSVNQKYEVNCLTEMQALKLFSYHSLGKEEPTENLMELSKKIVKITGLLPLAIEVFVFLDIACLFLKMEIKKEEVIDVLKGCGFKAEAALNVLRQKSLGSSSIQGIVLDFKKKLARDPSAQDIALRTLHDKPGIRSVFSYLKNKFVKFPAEEKPKSSEITIPVEHFVPMKKLRLLQINHVELEGDLKLLPSELKWIQWRGCPLKDVPPVFLARQLAVLDLADSGIRRVQSLHRKEMDGNLKVVNLRGCHSLEAIPDLSNHKSLEKLILERCMLLVKVPRSVGNLSKLLQLDFSYCSNLTEFLVDVSGLKSLEKLFLSGCSNLSVLPENIGDMPCLKELLLGTGCSQLGDISLPSSLEGLLNLRELSLYDCRELKCLPPVPCNLEQLNLANCFSLESISDLSKLKILHELNLTNCEKVDDIPGLEHLKALERLYMSGCNSKCSSEVKKRLSKASLKMMVNLSLPGNRIPVWLSQGPLRYTTQPNRELRGVILAVVVALEQECKDDYQLPDVVEVQAKILKLDLALYTHTLHLSGVPRTSDDQLHICRYPAMHPMVTMFKDGYTIQVTKREPPVRQGVELKMHGIHLVYEGDDDFKGEESGFTETQNLPNFFSTVEEK*
>Bnapus.annotation_GSBRNA2T00027249001 assembled CDS
MDSSFFLLSTCAVIIGFFTIFVKVYKKFRSKPQIASSPSPNWKPQVSASSTPSNDFQGISNESQLHAVYIFCADTLQYSFASHLSVDFRRKNFATFVNCNRTLDVIEGASASVIVFSKDCLSSASYLDKLVTILQCQRKNNMLVVPVFYGISPADVAVPEEHESADRISALKELRDLPVHQSREECNECQVVEEIVSDVYEKLFSKEQIGIKSRLLEIEQYLCKQPKGNIRRIGIWGMPGIGKTTLAKAVFDQISGGYEASCFIKHFDKAFHEKGLYGLLEDHFGKLLKELSRVGAKLRKKRTLVVLDDVHNSGFAESFLRGFRWFGPGSIVIVISRDKQVFRLCQINHVYEVQSLNENEALELFSQRAFGEGIRDQNLPKPSMEMIDYANGNPFALSCYGNELKGMKLSEMETTFLELKRRTTYKIHDLFKSSYDTLNDKEKNIFLDIACFFNGENVDYVMQLLEGCGFLPHVGIDVLVEKSLVTISDKRVKMHRIIQDFGREIINGEAVEMEQRRRLWEPSTIKFLLEGEKLKAKEDVNATYTHPLGTEDIEAIFLDASNLSFDVNSAAFEDMLSLRFLKIYCSSYEKDSRVRLPKGLEALSNELRLLHWENYPLKSLPQDFDPCHLVELNLSYSQLQKLWGGTKNLKMLKVVRLCHSQQLTDISDLCKAQDLEVLDLRGCTQLQNCPAMGHFPEVSPNIEELYLQGTDILNPEQLTSLIKPVSANQHLGKLVRLNMKDCVHLKSLPDMADLESLQVLDLSGCSKLSVIQGFPRNLKELYLGGTAIEELPQIPLGLEILNAHGQHFWEYLTFDIPSGSSVIIQLGQNTLGISVLVQVTFSKDYCEASGGFNVTCVCRWKDKNYVSHKREKDFHCWPPEEEGVSKDHTFVFCDLDIHPGACEENDTGILADLVVFEFFTVNKQKKLLDESCTVTKCGVYVITAADRDTSPNMTPSFDYLQELSDNDARNVYDGLDEDERTLFLYIACLFNDEEADLLAPLSNGLEISSGIKILTDKSLIHISPYGVLVREGLLQKIGMEMINRRRQAQALTNLADIAGVDSRKWDNNANMIENLPHSFKMHSSMCLALKKLVDRVMKIFPEIEAARPGSSTAIQPLNEALEKAKLLLQYCSESSKLYMAVTGDDILTRGSRSKKLLEQSLADIRTMVPTALAIQILEVLQDLKSTELSLESSEEEAGKDIRELMRQSTSSSVSSDEIRDFHFAALKLQLSTPEAVAVERRSLKSLYGKLGEDHKDNSLTLHQSSNDSVCAGVADAGCSEEYNATLPEHFKCPLSLTVMYDPVIISSGHTFERMSIQKWFECNDSCPVSKRILDDFTLQSNVAMKDQISKWCSKKGLDVQDPAMKHVNASHNLDFSIPSFSSPLYNISDLSCFRSSDISSSFSTESETEIRDSTHSEWEIEPLCELSKLPWNAQVKVVQDVRSLFEQDSKAARSMSPSKFIEPLVTFLKNAHERNGTDVVKDGLELLLTFLSGNRRAIDSLGEEVFEMLCVFLGSELVAEETLNVLEVLSNHPHSLSKITSTGSLSCLLKIAESGAENLQEQAMITLKKLCSSNEICLEMVSLGFVQKLTSFLQQNVFSKHSIIMLKNLCNTEKGRVCVTETPGCLASISDLLDSNVSEEVENAISILLQLCVEKIEYCYLVVREGLNIYSSLLLISNNGTEEAKVGASELLRALEEVEEVEEEEESSTPQGEATTSLVVTHQEPITKPSPKNSASESELLEANVPKELENAIAMCREDRVLLSCEAAVKAVRELVLWSTSYSVSSDEIRDFHCAALKLRL*
>Bnapus.annotation_GSBRNA2T00099533001 assembled CDS
MASSSTRVRNYDVFLSFRGEDTRRTIVSYLYEALCREGIITFRDDRRLEAGDNISDQLIEAIKTSWFAVVVISKNYATSKWCLEELRLIMELHSANHIQVVPIFYGVEPTDVRNQTGSFAAAFQNFEDLDTVPERVSQWRRALNQVSHLSGFHSTTWLDEAAMVAKTVQSVSSGLLTMRPTIGVDLVGMEAHMVKMHFLLNMGSKNEVLMIGIWGMGGVGKTTIAKCVYERFSSQFPAHYFIEDIKKIYKDKSPSYLQESFLYKITGQHIDFQRVVAGSQVIKARLQHQKVLVVLDGVDKAEQMHALAQDTSWFGRGSRIIITTQDRGLLTSCGVNHIHEVNCLEDKDALQVFKKSVFGGRRPPSDKFEKLFIRASRLAHGLPSALVAYASHLSENTTIERWEDELRLLETSPHKNVEEILRNSYDGLDNKDKIAFLHVACLLNGYPFNHVTSLIDDGCPRMNHLSKKSLISISTDGCINMHFLVVQTGKEIVRQECKNRPFRQRFLWDADDIYNVLDNKIGTDETEGLILEMCKMCDTLTMSDTVFEVMHSIKFLKFFLHLSDIKPNLQLKSDGFYFPPNLRLLHWDAYPLKTLPSKFRLHHLVEVDLRYSKLESLWDDTSILRNLHRLDVTGSKNLIQIFPESLKGLLKLKKLNASHCDSLKSILSNVESITSEYTWQVLLSFPYEKSSMVYLKDLSIDGQIHVKLLGLNGFADHISFRSKQPIPDELLMMEESTSHQLMSDSKGLHSLNIMNFRYRESSVPFACISFRCFRSVKELKLVNLNIEEIPDGIFSCQNLEKLDLSGNDFVSLPNAIGDDLRNLKYLSLHNCRRIKSLPRLSQVKTLILSECVNLRSFMKIHPRETYCLLELWLDNCKHVRSLSESLSVFTTLTYLDLSRHDFVRLPQSIREFSSLATLYLNYCKKLKSVEELPQSLKYLYAHGCDSLEKVSLSPNHSIKHIDLIHCPRLNQEEHKHLMDLFIHDGQSQEGSRRCACIPETGVSNDSGNETNQTSKKLSRTRKLFRYYSCDDSLLGVMHQMNKKDSTLPYLNTSISWGGVDARPEHMQTTKQISFQDLDSPSSQSTCQSYTEVASSGDDNPSIQISFSTKSGSKETQQKGFATHPNSSSLTGVHSIHFAPTQANFSFQYADPHTGGLLAATYLAQAPTCHPQMVGMVPGRVPLPVEITEAEPVFVNAKQYHAIMRRREQRAKLEAQNKLIKSRKPYLHESRHVHALKRPRGSGGRFLNTKQLLQESEQAAAKKQEHDKSVQQESKKTNMSRFEAHHMQQHNKDRGSTTSGSDITSVSDGADIFRHTEFQFSGFSTTQTNRAMLVHGQSNDMHGGGDLHHFTVHI*
>Bnapus.annotation_GSBRNA2T00021663001 assembled CDS
MTDCEKAERFVYMSCVDEVRYSFVSHLFDALRRNGISSVFVDSGDLLSDEAQEKVERARVSVVVLPANRQVCLEKLEKVLNCQRNKEQVVIPVLYGDSILHGEWLSAMNLRGLSPVFQSRNDCSDSKLVEKIVRNVNEKLLYMGRIGMSWKLREIENMVNKQPLGIRGVGIWGMPGIGKTELAKAVFDQVSGGFDACCFIEDYDKAFHENRLFRILVEQLMKDQPANSGSITKKRLRRDKLMNKRVLVVLDDVRNPLLAESFLEDFEWFGPESLIIITSRDKQVFRLCRINQIYEVQGLTEKEALQLFLLCASLNDMGEQSLHEVAMEVIKYAHGNPLALSIYGGALKGKETPKDMETAFLELKDRPPCKLVDAIKRTYDTLNDSEKNIFLDIACFFQGENVDYVMQLLEGCGFSPHVGIDSLIEKCLVAITENRVRMCNFTQDVGRYMITKGATVQIEKRSRLWEPQSIKDLLEDTEDTENGEPNVTVKFAQDTQELEAIFLDTSNLSFDIKPAAFENMLNLRLLKIYCSNPETHPVISFTRGFLHSLPGELRLFHWENYPLQSFPQKFDPRNLVEINMPYSQLKKLWGGTKNLETLKTIRLCHSRQLVDIDDILKAPSLERIDLQGCTNLQIFPPSGQLLHLRVVNLSGCAEIKNFPDVPPNIEKLHLQGTSIRSLPPSLVKPNRGELVNLLAELSGLSDALKLERLSSLEKSSSSSTDVGKLSCLELKNCSSLQSLPNMFHLEFLKVLDLSGCSELEIIQGFPQNLKELYLTGTAVREVPQLPQSLELLNAYGCASLESIRLDSTQLPMHYSFSNCFKLSPQVVNQFLVKALANAKHIPREHPQHAHPSHMISNLISLLEQEFDKDLAFSFCAPTHPDQDSTIDLQPGSSVMIWLTPSWRSALVGFVMQVEVAFSKDYYPATGFGIKCICRWKNKEGGSHRIEKNLHCWAPGKAVLQDHMLVFCDVKMRPRTDEGNDPYILADLVVFEFYPVDNQSIRLDYSFTVERCGVYVITAATGNTSLESISPVLSLDPNISSALTFDSMDISCNPSEELIKASYDDLQEIDRALFRCVAYLFNDEDIHLVKVEPLVACIDLNVSSRLKVLAKKHLLRVSSNGVIRMLPMGKEILHRVSIGCSEEDSEKISVASSGCWKYDVFLSFSSQDVRKSFLSHLLKAFISKGITMFIDNEIFRRQAISPEVLQAIRESSILIVVFSRDYASSSWLLGELAEIAKSRKELSQIVIPVFYYVDPWHVKTQAGDFGRQFGQTCKKETEDEKQRWCQALTNIADILGISFKNWDNEADMAETIANDVSSKLNITESEGFGEFVRIENHVSKLNILLSLESEEVRMVGIWGPSGIGKTDIARALYSRLAHRFQRTIFVDMSFVYRRPDYYGAKVDFQTQFLSEVLGREYFKVGMDHLCMVRDMLKEQRVLIILDDVDDQVRLLDVLVEQTEWFGSGSRIVVITQDIGLLKSYGIDKIYYVDLPSQKEALQMFCQSAFRQNYPPDGFMEIAVEVAEAVGNLPLGLIVLGSYLRGREITEWVDILTQIKDSLDGKMEMILRVAYDSLSDHDDKIIYLHIACLFNYDTVEYVTCLLSDSHLSVVCRLKSLAEKSFIHITENGYITMHHLQQNFGREIVRNESIYSPGKRQFLVDSEDILDVFQDNTGTESVLGISLDISELDRELYISERGFSGMTNLRFLKFYTNLGNKEVNVHLPHGLDYLCPKLRLLHWEAFPMRCMPSHFFPENLVVLAMEASKLEKLWNEAQPLRSLKCMKISRSISDLYLDGTAIEEVPWWIENISRLSHLSMNDSWQNHPEEISTSVTTVNMSGNSFQRLPDTWTSIQPEDLIFHSCRNLVSLPTLPTSLFRLTANNCESLESLHGVLTIYLPRSSLSKRFPSFKACIMIESRSGSFHFGLLNYSDVQFEFDCLDDKKEMIQIKECGIQLLEVSPSADESGKIFKPESGYDSEESDVEDIGSCKRIRVDYLFPDQMNNNRLGFRFSPTQEELINFYLKNKNLGKEWIVEEAISEININSYEPKLLPSLSKIKSNDLVWYFFSPYEYTNKTRKRTTSNGVWKLTGPERKIKDKGGIGGEIGIVKTLVYHERKPSSGGWTPWVMHEYHITCLPPDQRTYVLCKILYKGEARDFPSGNNEVGIIPSDFPSAGNYSSDLCYSFVGDSNSVGATSLTKMKKRQQKLPSVQTPVVDSNTVRAANFSKMYRLLQNLPSVEIQGKFNSDTAP*
>Brapa_Bra018448 
MAEAVVSFGVEKLWELLSRESERLTGTDEQVAGLKRQLGRLQSLLKDAYAKKHESERVSNFLENVKDIVYDAEDIIESFLLKEFGGKEKAIKKRVKRLACFLVDRRKFALDIEAITKRISEEIEGMQSFGLQQIINGGPSLPLQDREREIRQTFSKSSENDLVGVEQSVEELVSHLVGNDSIQVVSISGMGGIGKTTLARQVFHHDTVRRGFDGFAWVCVSQQFTRKYVWLRILQDLRPHDEDIMKMDEHTLQGEVFGLLETGRYLVVLDDVWKEEDWDRIKPVFPQKRGWRMLLTSRNEGIGLHADPTSFAFKPRTLIPQESWKLFERILFPWRVQNGSMIDEEKEVMGKEMITFCGGLPLAIKVLGGLLAKKHTVAEWKRVHDNIGAQIVGKSGLNYNNPSSVFRVLSLSYEDLPMKLKHCFLYLAHFPEDYKIEVKTMFNYWAAEGIITSLYDGSSTIQDSGEGYLEELARRNMVIVEESYLSSRMERCQMHDMMREVCLSKAKEESFLQLVKVPTSTFTINAESPCRSRRLVVHSGDALDMLGHKNNLKARSVLFFGAEDNCWKLPCFGNLPLLRVLDLSYVQFKGGKLPPSIGEIVHLRFLSLYEANVSHLPSSLRNLKLLLCLNLSVADMLHLVHVPNVLKETQELRYLLLPRSMHDKTKLELGGLVNLESLTNFSTKHSSVTDLLRMTKLRALSVRFTGGCTFQTLSSSLHKLRNLETLSVHDRQKTRAADNHGGGDIVLDFIHLKDLTLSMHMPRFLDQYRFPPHLAHIWLIGCRMEEDPTPILEKLLHLKSADTYNQTGCYNLRCGGFVQTSKKILVGGAITQTSISGGTQVELTIRIWKDQKLGSWWLGIIMGHGSLEPVGYWPALLFTLQTDFAEKVEWGGEIVNGHSLGRNTSTQMGSGCLSCGIGKAAYMSNLQIALSEKNFEPVEDLALAATSPDYRAKKLNNTFFYYGGPEQILC
>Brapa_Bra036791 
MVEVYISFDRCEDKVRYSFISHLSAAFHRRGISSYIGGSDPKSDGLSKGDMEKSKACVVVFSEKYSSSKPCLEELVKVSERRGYEGGHAVVPVFYRATKSSVKKLIWKSSDLTSERRSALLEVVDLPGHESYVTQSESDLVEEIVADVREKLNTTENIGVYPKLLRIENLLQPCGVCRIGLWGMAGIGKTTLAEAIFDQMSGGYEASCFIKDFNKKFHEKGLHCLLEEHFGKTLREEFGVNSLITRPVLLRNVLGQKRVLVVLDDVRKALDAELFLGGFNWFCPGSLIIITSRDKQVFSLCQVKQIYEVPGLNEDEAQQLFSRFAFGKDIKHENLQKLLPKVIEYADGNPLALKYYGRKTRDNPKEVENAFLTLEQSPPHEIYDAVKSTYDLLSSNEKNIFLDIVCLFRGESIDYVMHLLEGCGFFPRVGINVLVEKCLVSISQGKVVMHNLIQDIGRKLINRRKRRSRLWKPSSIKHFLEDKNVLGSEDIEAISLDPSDLNFDLNPMAFEKMYNLRYLKICSSKPGSYSTIHLPKGLKSLPDELRLLHWENFPLLSLPQGFDLMNLVILNMCSSKLQRLWEGTKELEMLKRIKLCHSRKLVDIQELENARNIEVIDLQGCTRLEKFIDTGHFHHLRVINLSGCINIKVFPKVPPKIEELYLKQTAIRSIPTVALSSQDNIITYHHGGHKFFDLEDSIMVYLEHLKVLDLSRCIELEDIQVIPKNLKKLYLGGTSIQELPSLVHLSELVVLDLENCKQLQKIPLRLSTLTSLAVLNLSGCSELEDIEDLNLPRNLEELYLAGTAIQEVPSSIRHLSGLVILDLQNCKRLRRLPMEISNLKSLVTLKLPRLFTVETGMSNLISAFNENVCQRQDYLPQPRLLPSSRLLHGLVPRLYALVSLSLCNASLMHIPEEICSLPTVMVLDLSRNGFRKIPESIKQLCKLHSLRLRHCRNLRSLPELPQSLKILNVHGCVSLESVSWASEQFPSHYTFNNCFNKSREVARKRVAKGLAKVASIGKEHEQELIKALAFSICAPADANQTSSYNLRTGSFAVLEITSSLRNTLLGFAIFVVVTFMDDSHNNDGLGVRCISTWKNREETMTSTEGGIRSLLSLLLLLLLSITTLISAADYTPTDKILLNCGGSSDLTDTDNRTWIQDVKSKFLSSSGDSKTSPAATQDPSVPTVPYMSARIFRSPFTYSFPVASGRKFVRLYFYPNSYDGLNATNSLFSLSSGPYTLLKNFSAAQTSQALNYAYIIKEFVVNVEGGTLNMTFTPESTPSNAYAFVNGIEVTSMPDIYSSTDGTLTVVGTSSGVTIDNTTALENVYRLNVGGNDISPSADTGLFRSWYDDQDYIFAASLGIPETADPNMTIQYPTGTPSYIAPADVYSTARSMGPTPQVNLNYNLTWVFSVDSGFSYLVRLHFCEVSSNINKINQRVFTIYLNNQTAEPAADVAGWTGGNGIALHKDYVVIPPEGKGQQDLWLALHPNPIDKPQYYDSILNGVEIFKMNSSDGNLAGPNPLPGPKVTADPSKVLQQRTSHTKSHTAVVAGAASGAVVLGLLVGFFAMAAYRRRKSGEYQPASDATSGWLPLSLYGNSHSAGSGKTNTTGSYASSLPSNLCRHFSFAEIKAATKNFDESRVLGVGGFGKVYRGEIDGGTTKVAIKRGNPMSEQGVHEFQTEIEMLSKLRHRHLVSLIGYCEENCEMILVYDYMAHGTMREHLYKTQNAPLSWKQRLEICIGAARGLHYLHTGAKHTIIHRDVKTTNILLDEKWVAKVSDFGLSKTGPTLDHTHVSTVVKGSFGYLDPEYFRRQQLTDKSDVYSFGVVLFEALCARPALNPTLAKEQVSLAEWAPYCYKKGMLDQIVDPHLKGKITPECFKKFAETAMKCVLDQGIERPSMGDVLWNLEFALQLQESAEESGKGICSEMDMDEIKYDDDNCKGKNNDKGSDVYEGNVTDSRSSGIDMSIGGRSLASDDSDGLTPSAVFSQIMNPKGR
>Brapa_Bra012540 
MEILFEKCLTTSDLSNLDTNVVTANEDVGKYFRLVTVVVRGTEQILRIEDEEGKPWQFGFTDLNVSQRYVLTKGWSNYVKEKQLGVGDFVFLQRLFTDSSRLFIGFRRREAVLGQCQDLTSLATASEKLKEVETPLQLRSPRHSVTGFDGILLVSGGDNQDSEERYFISYISKELCLRGFTPLIYDLTKSTLAGVEMLHRSRVGIIIFSNNYASSRQCLDKFVAILDYSKANNFVLLPVFFKVKVSDIRGQSGSFRRAFSRLEHSVLSSQVPTLTAINKYQYMKGEDVILAKSIVSDVCLLLNSETNMKLRGRLQIQSILSLLNCSHFSAPHIVGLWGMAGIGKTAITREIFRRQAERYDVCYFLPDFHIVCQTRGLSHLRDEFFSRISGEEKVTIDACDTKLGFIRDRFLSKKVLVVLDGVSSARDAEFLVGGFGWFSGGHTLILTSRNRQVLVQCNAKEIYEIQKLSERESLQLCSQFATEQNWKGSTSLVSELVNYASGIPLALCALGSSLQNQCIKDEKQHLKRLRQNPLVEIQDAFKRSFNVLDGNEKNTFLDLACFFRGENKDYVVNILDGCGFLTELGIYGLIDESLISIVDNKIEMLNIFQDTGRFVVCQESSETGKRSRLWDPSDIVDVLTNNSGTEAIEGIFLDSTGLTVELSPTVFEKIYRLRFLKLYSPTSKNHCNVSLPQGLYSLPDELRLLHWERCPLESLPRKFNPKNIVELNMPYSNMTKLWKGTKNLENLKRIILSHSRRLIKFPRLSKARNLEHIDLEGCTSLVKVNSSILHHHKLIFLSLKDCSHLQTMPTTVHLEALEVLNLSGCLELEDFPDFSPNLKELYLAGTAIREMPSSIGGLSKLVTLDLENCDRLQHLPPEIRNLKVVVTLSAKRPAASMNLSSVEDKAPPYTRCRLKRVIESVILSLRKKKRENTVPRADMRVNEKTMEEKEVREKSVDGDNDDDFDPFATLCDDRKKSILKIQEKLEDPDLSEEALVELLQKLEYVDITLKDLQGSNIGRLVNLVQRRRTGNAKRLAQQLIKKWKETVEKTLTDKQPSDLKPPNLIGKRKECNSESQNKHRSHPFHHPKDTETSVPEGSLNLEGLPLRPGKPVCASYFHTGSCISGPTCIFDHPSLIPVHKTTSLYSNQLGLSSSIGDSSSDLVGPATKQRRIHKNTSSMASETLHSSPLGFASSIGDSSSELVEASTKKPPVHKNTSSLVPQMPHFNPLGFSYSIGDSSSELVEASTVSEITHTNVGRNPSDSWDDEEDSQFWLHL
>Brapa_Bra029432 
MLQPRAWKLRFVNSPPPMIFTFSRIESEDGSPIAIELLDAATNARVTSDLRLEIVALNADIPEESFTTEEFNRNILRPREGKPPLLAGDLTVTLKDGVGVVSGNVTFTDNSSWTRCRLGAKVTQQGGVVEAISRAFVCRDPPGGESYSDSKVHDMTKHGVKESSSPGGGNQQQKQRRQLQIRGHRPSPLSIHKDSHMIKKPPTLTQRQPVVVSPKVVHTTLSDFRSVVHRLTGVNNSVSQLQFSASSASTDYEVIVIYRRGDITNDAFVKVVQRLTGIPNSVSDLNNSVSVPLNSYVVKGSSKDLQDTELSTSAIREYDAVIRYMRGCISKGDFISHLHAALSRRGVSVREDIDEVDTVPECRVLIIFLTSTYVPSNLLNIVEQQSKKPRVVYPIFYGISPSDLITNSEYYESFFLQDEPKRWQAALEKISQMHGYILTDKSESDFIDEIVNDALEVLLSNYKKNIIGMDTQIKEILSLLCTESQDVRRIGIWGAVGIGKTAIAEEIFHRISVQYETCVFLKDLHKEVELKGYDAVREELLSKLLEVEPDVIRTSNIKVSFLRSRLQRKSALVVLDDVNDFRDVETVVGMLIYFGPRSRIIITSRNRHVFILCKTDHVYEVKPLEFPNSLHLLNPGIFQSGLSPELYKTLSLELVKFSNGNPQVLQFLSRSSREWKSLSQEIQKYSAIYIPGIFERSCCGLDENEKSIFLDIACFFRKMDKDDVAMLLDGCGFSAHIGFKNLVDKSLLTISHNTVDMLWFLQATGREIVRQESIDRPGDRSRLWNAEDIRDVFLDNTGTSGIEGLFLDMSQLKFDASPNVFDKMCNLRLLKFYFSELIENHGVSLPQGLEYLPTKLRLLHWEHYPISSLPQCFDPKNLIELNMPNSSLKKLWKGKKSLENLKKMRLSYSCQLTKLPRLTSAQNLELLDLEGCKSLVSISHSICYLKKLVSLNLKDCSNLESVPSTSDLESLEVLNLSGCSKLENFPEISPNVKELYLGGTVIQEIPSPIKNLVLLEKLDLENSRRLVILPTSICKLKHLETLNLSGCSSLEHFPDFSRKMKCLKSLDLSRTAIKELPSSISYLTALEEVRFVGCKSLVRLPDNAWSLRFKVEFRQIDTEKFSKLWNRLGWLKKVHIS
>Brapa_Bra016026 
MSSSITPTTSLRKYDVFLSFRGPDTRRNFISFLYKELVQRNIRTFKDDKELESGQRISPELDRAIEESKFAVVVVSANYAASTWCLEELVKIMDVENKGSLTVIPVFHGVDPCHVRRQIGQVAVQLEKHEMREDREKVLSWRQALTNLASISGVCTLKWEDDSMMVDEIAKRISTVIDTTRKPTRTGSNLVGIDAHMKALSRLVDLNSSKKNVRVVGIWARGGNGRSALAKFVYQNICQHFESHCFLENVKRTSQDRHMSHLRQEVLKRVQVESNQKVLLVANEVNKLEHFDALAEDFSCFGPGSIVIITTQDKQLLVSAGIKLVYEVELLRFRKVRELFRQLGFRVRERAIESVLYKSEGCCSVQLIDGDGIYNVSGIDHFIKEVKLGECGLSYAVVSIMGPQSSGKSTLLNSLFGTNFMEMDAFKGRSQTTKGIWLARCAGIEPCTLVMDLEGTDGRERGEDDTAFEKQSALFALAISDIVLINMWCHDIGREQAANKPLLKTVFQVMMRLFSPRKTTMLFVIRDKTRTPLENLEPVLREDIQKIWDSVPKPEAHKETPMSDFFNVEVVALSSYEEKEEQFKEQVASLRQRFMHSIAPGGLAGDRRGVIPASGFAFSADQIWRVIKENKDLDLPAHKVMVATVRCEEIANEKFSHFISNEDWRKLDEEVQAGPVSNFGKRLTSILGSCLSEYDGEATFFDEGVRSSKRHQLQEKLLQLVNPAFQDVLGHIRFGMLEKFKASFDKALEIGEGFSSASSAWFKSCMAQFDEECAGAIVEQADWDTAKVRDKLVRDIEVHISSIRTSKLSELTSQYESKLHGALSEPVEALLEGANDETWRTVKKLHRRETESAVSGFSSALACFDIEEEIRDKMVKSLQEYSRGVIESKAKEEAGRVLMRMKERFGTIFSHDSDSMPRVWTGKEDIRAITKAARSASLKLLSVMVVIRLGDETDNIEKTLSVALLDPTTSKKSITASDPLASSTWDEIPSSRTLITPVQCKSIWRQFKTETEYTEANKRGSNWLPPPWAILALILLGFNEFMTLLRNPLYLGLLFVGFLLLKALWTQLDIPGEFRNGVVPGLISISAKFVPTVMNLLKNLAAEGEAPPTANPENRRPSNNTSSHASSSENPTEHKSGSKTD
>Brapa_Bra005270 
MVVVFGGLVDKKFLNDIIVYDIENKLWFEPECTGSVSEGKGGPTPRAFHVAITIDCHMFIFGGRSGGKRLGDFWILDTDIWQWAAVTSFGDLPTPRDFSAAAAIGNQKIVLCGGWDGKKWLSDVYVMDTMSLEWMELSVSGSLPPPRCGHTATMVEKRLLVFGGRVTAQWKRLPISNDEPPPPRAYHTMTSIGARHLLIGGFDGKSTFGDLWWLVPEEFDVDEELEAMGKEMVAYCGGLPLAVKVLGGLLSNKTMVEEWKRVDDNIQSQIVRIDDKSQDSVYRVLSMSYEDLPMQLKHCFLYLAHFPEDYKIQVGKLCNLWEAEGTITSSCDGATTRQIGEEYIDELVRRNMVIGVKEDLSCRWEYCQMHDMMREVCLYKAKEENFLQFIKVHTSSTSNINAHTPTRSRRLVVHGGGSALDMLLCKSNQKARSVLGFGLDSNLWKQSGQGLRNLLLLRVLDLSLEDKSDSRGGRIPSSIGKLIHLRYLSLDMGSATDVPSSLRNLKLLIYLSIYSNERVHLPSIFKEMVELRFLALPPLIDAKTKLELGNLVNLECLTGFRSENVNLEYFRWFRSENGSITDLLRMKKLRILHIKLKGRYTSEILASSLCELRNLEELCLIDENNESDGAYDVDFVWNFIHLRRLAVGIHVTRLPDHSRFPPHLAYISLTFCELEEDPLQILEKLLHLKSVVFKYRSFVGRKMVCSKGGFPQLCKLDIVSLYDLEEWVIEEGSMPCLRTLEIWYCEKLKELPEGLKYITSLKELDIAHKNKEWKTKLVPGGESYHKVQHIPSVQLHYHSDDSDIDE
>Brapa_Bra010551 
MDSSLYLICSWVAAISFLTILATLLFMVYKKNRSVTASFSPPNWKHQSYCEPSLHLVEMEPSLDSDEGNMDNCEPEQRLEAFISRFNSELRKQRQEHIITNEDLKASSQGSSSGGLPAVYIYCANTLQYSFASHLSMGFHRKGIYASANSNETLDVMEGASASVVVFSKNYLSSPSCLDKLVRVLQCRRKSGQLVVPVFYDVSPSNVEVQEQESVDRISALQELREFTGYQFREGCSECELVEEIVKDVYEKLLPAEQIGISLRLLEIEHLLCKQPWGIRRLGIWGMPGIGKTTLAKAVFDQISGGYEAFFFIKHFDKAFNEKGLHCLLEEHFGNILMDLPRVCSSITRPSFPGDILSKKRTLVVLDDVQNPLVAESFLGGFHWFGPGSLIIITSRDKQVFRHCQINHVYEVQSLNENEALQLFSHHAIGENIREKKFMKLSMEVIDYASGNPLALSYYGKELKGKKLSEMRTTFLKHKLRTPYKIQDLFKRSYEALNDSEKNIFLDIACFFKGENVDYVMQLLEGCGFLPHIGIDVLVEKCLVTISENRVKMHRIIQDFGREIINGEVVQIERRRRLWEPWTIKFLLEDDKLKANVKSTYTRPLGTVDIEGIFLDASNLSFDVKSGAFKHMLSLRFLKIYCSSYEKDSRVLLPKGLDSLPYELRLLHWENYPLKSLPQKFDPCHLVELNLSYSQLQKLWGGTKNLKMLKVVRLCHSQQLTDINDLCKAQDLELLDLQGCTQLQSFPAMGQLRLLRVVNLSGCTEIRSFPEVSPNIKELHLQGTGIRELPVSTVTLSSQVKLNRELSNLLTEFPGVSDVINHERLTSLIKPVSANQHLGKLVRLNMKDCVHLTSLPDMADLELLQVLDLSGCSNLNDIQGFPRNLEELYLAGTAIKEFPQLPLSLEILNAHGCVSLISIPIGFEQLPRYYTFSNCFGLSEKVVNIFVKNALTNVERLAREYHQQQKLNKSLAFSFIGPSPAGENLTFDMQPGSSVIIQLGSSWRDTLGVAVLVQVTFSKDYCEASGGFNVTCVCRWKDKDYVSHKREKDFHCWPPEEEGVSKDHTFVFCDLDIHPGACEENDTGILADLVVFEFFTVNKQKKLLDESCTVTKCGVYVITAADRDTSPNMTPSFDYLQELSDNDARNVYDGLDEDERTLFLYIACLFNDEEAYLLAPLSNGLEISSGIKILTDKSLIHISPYGVLVREGLLQKIGMEMINRRRQAQALTNLADIAGVDSRKWDNNANMIENLPHSFKMHSSMCLALKKLVDRVMKIFPEIEAARPGSSTAIQPLNEALEKAKLLLQYCSESSKLYMAVTGDDILTRGSRSKKLLEQSLADIRTMVPTALAIQILEVLQDLKSTELSLESSEEEAGKDIRELMRQSTSSSVSSDEIRDFHFAALKLQLSTPEAVAVERRSLKSLYGKLGECEGNKRQILKYLLCLLKKHEKIIWRDHKDNSLTLHQSSNDSVCAGVADAGCSEEYNATLPEHFKCPLSLTVMYDPVIISSGHTFERMSIQKWFECNDSCPVSKRILDDFTLQSNVAMKDQISKWCSKKGLDVQDPAMKHVNASHNLDFSIPSFSSPLYNISDLSCFRSSDISSSFSTESETEIRDSTHSEWEIEPLCELSKLPWNAQVKVVQDVRSLFEQDSKAARSMSPSKFIEPLVTFLKNAHERNGTDVVKDGLELLLTFLSGNRRAIDSLGEEVFEMLCVFLGSELVAEETPNVLEVLSNPPHSLSKITSTGSLSCLLKIAESGAENLQEQAMITLKKLCSSNEICLEMVSLGFVQKLTSFLQQNVFSKHSIIMLKNLCNTEKGRVCVTETPGCLASISDLLDSNVSEEVENAISILLQLCVEKIEYCYLVVREGLNIYSSLLLISNNGTEEAKVGASELLRALEEVEEVEEEEESSTPQEEATTSQKWCRRDKRLDWKLLATLSKNMRAMESLEVCSTLAHWETVLRVVCSALDREMNKKVPGRYVVSSWEQL
>Brapa_Bra018196 
MAAFSVNGQLIPAAATSSTTPNSIYPRRKFLAPSSSRLPRISSPSPRVPSIKCSSSSSRDTEPSPSPKDSLLKSLSKPLAVASVSSAASFFLFRISNLPSILSSGGGGGGGGDGNFGGFGGGGGGGDGNDGGFWGKLFSPAPAVADEEQSPDWDSHGLPGNIVVQLNKLSGFKKYKVSDIVFFDRRRQTSIGTEDSFFEMVSIRPGGVYTKAQLQKELETLATCGMFEKVDLEGKTKPDGTLGVTISFAESTWQSADRFRCINVGLMVQSKPIEMDTDMTDKEKLEYYRSLEKDYKRRIDRARPCLLPAPVYGEVMQMLRDQGKVSARLLQKIRDRVQKWYHDEGYACAQVVNFGNLNTKEVVCEVVEGDITQLVIQYQDKLGNVVEGNTQVPVVRRELPKQLRQGYVFNIEAGKQALRNINSLGLFSNIEVNPRPDEKNEGGIIVEIKLKELEQKSAEVSTEWSIVPGRGGAPTLASFQPGGSVTFEHRNIQGLNRSLMGSVTTSNFLNPQDDLSFKMEYVHPYLDGVYNPRNRTFKTSCFNSRKLSPVFTGGPGVDEVPPIWVDRAGVKANITENFTRQSKFTYGLVMEEITTRDESSHIAANGQRLLPSGGISADGPPTTLSGTGIDRMAFLQANITRDNTKFVNGAVVGERNVFQVDQGLGIGSKFPFFNRHQLTLTRFIQLQQVEEGAGKPPPPVLVLHGHYGGCVGDLPSYDAFVLGGPYSVRGYNMGELGAARNILELGAEIRVPVKNTHVYAFAEHGNDLGSSDRFRCITTAVYRRMGQGSSYGVGVKLGLVRAEYAVDHNNGTAREKEDEVSKEWTKLVLDIAYDVEDVLDCYNLKVVQRSQRRGLMRLIKIFGETMDSYRITDDMGSLKRRISDLTRKRETYGIGNFNEPPQGGGNISSLKMSMRGLGKTAIARKLYNSGDVKRRFEYRTWTYVSQEYKTRDMLVRIIRSLGIAIELELKMFSEEELEDYLDDILDGQRYLVVVVAESVEEKVYAHKLRIHDLLRDVAIKKSKEINFVHVYNGQHSSTTCRREVVHYLINNNDLCDRHVNKRMRSFLFFGEKKGMLGVFVQTITLNLKLLRVLNLGGLLFLCKGYVPLSLPDAIGDLIHLRYLGVADAGRRNIPTFISNLQFLQTLDASGFNYFKGTTDLKIAETGRSGSERMRRVGSADEYQRTRFSSAEEALIDYSKIG
>Brapa_Bra003867 
MLEAGDNISEQLIEAIKTSWFAVVVISKNYATSKWCLEELRLIMELHSANHIQVVPIFYGVEPTDVRNQTGSFAAAFQNFEDLDTVPERVSQWRRALNQVSHLSGFHSTTWLDEAAMVAKTVQSVSRGLLTMRPTIGVDLVGMEAHMVKMHFLLNMGSKNEVLMIGIWGMGGVGKTTIAKCVYERFSSQFPAHYFIEDIKKIYKDKSPSYLQESFLYKITGQHIDFQRVVAGSQVIKARLQHQKVLVVLDGVDKAEQMHALAQDTSWFGRGSRIIITTQDRGLLTSCGVNHIHEVNCLEDKDALQVFKKSVFGGRRPPSDKFEKLFIRASRLAHGLPSALVAYASHLSENTTIERWEDELRLLETSPHKNVEEILRNSYDGLDNKDKIAFLHVACLLNGYPFNHVTSLLDDGCPRMNHLCKKSLISISTDGCINMHFLVVQTGKEIVRQECKNRPFRQRFLWDADDIYNVLDNKIGTDETEGLILEMCKMCDTLTMSDTVFEVMHSIKFLKFFLHLSDIKPNLQLKSDGFYFPPNLRLLHWDAYPLKTLPSKFRLHHLVEVDLRYSKLESLWDDTSILRNLHRLDVTGSKNLIQLPNLSTAKNFEELIVEGCKSLQQVPESLKGLLKLKKLNASHCDSLKSILSNVESITSEYTWQVLLSFPYEKSSMVYLKDLSIDGQIHVKLLGLNGCAEHISFRSKQPIPDELLMMEESTSHQLMSDSKGLHSLNIMNFRYRESSVPFACISFRCFRSVKELKLVNLNIEEIPDGIFSCQNLEKLDLSGNDFVSLPNAIGDDLRNLKYLSLHNCRRIKSLPRLSQVKTLILSECVNLRSFMKIHPRETYCLLELWLDNCKHVRSLSESLSVFTTLTYLDLSRHDFVRLPQSIREFSSLATLYLNYCKKLKSVEELPQSLKYLYAHGCDSLEKVSLSPNHSIKHLDLIHCPRLNQEEHKHLMDLFIHDGQSQEGSRRCACIPETGVSNDSANETNQTSKKLGRTRKLFRYYSCDDSLLGVMHQMNKKDSTLPYLNTSISWGGVDARPEHMQTTKQISFQDLDSPSSQSTCQSYTEVASSGDDNPSIQISFSTKSGSEETQQKGFATHPNSGSVTGVHSIHFAPMQANFSFQYADPHTGGLLAATYLAHAPTCHPQMVGMVPRRVPLPVEITEAEPVFVNAKQYQAIMRRRKQRAKLEAQNKLIKSRKPYLHESRHVHALKRPRGSGGRFLNTKQLLQESEQAAAKKQEHDKSVQQESKKANMSRFEAHHTLQHNKDRGSTTSGSDITSVSDGADIFGHTEFQFSGFPTTQTNRAMLVHGQSNDMHGGGDLHHFTVHI
>Brapa_Bra005271 
MHNWVRASSSDFTGTPPQPRSGHTAVNVGKSMVVVFGGLVDKKFLNDIIVYDIENKLWFEPECTGSVSEGKVGPTPRAFHFAITIDCHMFIFGGRSGGKRLGDFWVLDTDIWQWSELTSFGDLPTPRDFSAAAAIGNQKIVLCGGWDGKKMLGERETPGWTQLKLPGQAPSSRCGHTVTSGGHYVRILYQTKCGGVCKPAFWILIGDGGECTVRVLGVVTQEKKDLPPKQVADLLRERRIVMAEGVVSFGVEKLWDLLSRESERLQGVQVQVDDLKCQMSTLQSLLEDADGKRYESKVVRSFLEDVKDIVFDAEDIIESFLLKELSGNQKGIMRRVKRLSCFLVDRRGLSMDIEGITKRMAKVVAQMHSFGIQQIIYRSPSLQERQREIRQTYPKRSQKDLVGVEQSVKELVGQLVENDNIQVVSISGMGGIGKTTLARQVFHHDIVRSHFDGFAWICVSQDFKQKDIWQKLLQDLRPHDKGIEHMNENTLQAELFLLLETSRYLIVMDDVWKNEDWDIIKHVFPQERRAWKMILTSRNEGVGLHADPTCFPFRPKIFTPEESWKLCESIAFPRREITEYDVDEELEAMGKKMVMYCGGLPLAVKVLGGLLANKYMVEDWKRINENIQTQIVRLDDNNQDSVYRVLSMSYEDLPMQLKHCFLYLAHFPEDYKIQVGKLCNLWEAEGTITSSCDGATTRKIGEEYIDELVRRNMVMAVKQDLSCTWEYCQMHDMMREVCLYKAKEENFLKFIKVPNSSTSTINAHTPTRFRRLVVHGGNALDLLGRKSNQKARSVLGFGLDSNLWKQSAQGLRNLQLLRVLDLTLSLKLHGRSNSRGGRIPSSIGKLIHLRYLSLYMGCATHVPSSFRNLKLLIYLKICSGATVYLPSIFKEMVELRFLFLPSSFEAKTKLELGNLVNLEYLTCFRAEYGSITDFLRMTRLRTLYVFLKGRYTSEILVSSLCELRNLETLILIDVNEPDEAYYDVDFVWNFIHLRHLELAIHMPRLPNHSRFPPHLAHISLRYCNMEDDPLQILEKLLHLKSVKLTDFSFVGRKMVCSKGGFPQLCKLEIWDLNELEEWIVEEGSMPCLRTLSIRYCKKLKELPEGLKHITSLKELYIRHKNKEWKTKLVPGGESYHKVQHIPSVQLHYDSDE
>Brapa_Bra013400 
MDRLRALRRQGLRDFEPSLPPRFMDRILDRMKKSSSRRGISRRRLERCSSSFAEDLSASTSSFATCSMELPDRTSFRLLAGGGDGELDRIYKSLGVSGPDDLAISFDAWEACKTRSSSGIVNRFQPQADVLSSGVDSLDRDDTGGVGRFFKEHASEKASEKEHGEMNLKEVETPFQPKLSEHCVTGSDPILVIYCGDNQVSEEIYLISYIFNELCARGFAPLRYDMKKSTVTENQKLLHISRVGIIIFSMNFAHSRECLDGFVAVMDHLKANELVLIPVFFKVSVSDVRGQSGSFGKAFTRLGDSVMASQVLKWRAAMIKLASIIGYAYKKGDEVILAKNIVRDVCLPLSSETNMKLRGTRLSLKSILSLLNRSQPSSSQIVGLWGMAGIGKTTITRDFFRSQAEQYDVCYFLPDFHLLCQTKGLSYLRDDFFSKIFGAEKVFVDACDTKPSVTRDRFLGKKVLIVLDGVSSAKDAEVLVGGFGWFSGGHTIILTSRNRQVLVQCNAKVIYEIEKLPKLESLHLCCKFASKENCKGRMSLTSELVDYASGNPLALRVLGLSIQNQSMKDQKQHLRRLRQHPPVKILNAFKISFNGRDDDEKSIFLDLACFFRGEDRDRVVKILDGCGFSTDLGIYGLIDESLISLVDNKIEMPNIFQDAGRFVVCQEHEEPGNRSRLWDSSDIAGVLKNNTGTEATEGIFLDASGLTFDLSSTAFERMYRLRLLKIHCPTSVNHCKVCLPEGLHSLPDELRLLHWEKYPLGSLPRNFNPKNLVELNMPYSNLTKVWKGTKNLEKLKRIILSHSQQLTKFPRLSKARNLEHIDLEGCTSLVKVNSSILHHHKLTFLSLRNCSRLRVMPTTVHLKSLEVLNLSGCSELENLQDFSLNLKEIYLAGAAIREIPSSIGDLTRLVTLDLENCESLQHLPPGISNLKAMMTLKLSGCSNLKSLPVLDALFLQDSQRSNTRITMEESVSINLHSAIQESRLDGSKTLLKLDNLQLRSDIHGSFFSREAFLPAFEYLSNNGIPQESWTRVTVIPFPSPILHSLASRLYALVSLFLCNAYLVDIPEDICWLASVMRLDLGGNSFSQIPKSIKEFRKLHSLNLRHCKNLKSLPELPRSLVTLNAHGCVSLKSFPTSFEQFPRHFTFSNCFNLSPKVVREYIGKALDSVKGMAKGILQASLEQEHINDPAFNICIPASAGQQSSVNFQAGSSVRIQLAPGMLKTLSGFVLSVVVEFWDNYSNTAGFGIKCICRKSRIDLSPRLERIFHCWAPKEPITVHRDHMFVFGSVKMHHAEAVNHDFLSDSVTFEFHPVNSENQLVDDSCTVKRCGVYLITDATSNTALSAKRPSSSMDPGGLSSMEHVAPPYKKCRLKGVIEIVILSLRKRKRELSVPTVKNVSTVRRLCRSYVRTGSCAVGPSCSFDHPNWVLTHKTASSIPSESPPMDMLGLSSYGKPSDKRVETSTEKPKRLSVSESRQATSGIDTIDAEQEEEGKLILREVHLGPVSARFEHDHNYRNLEQNEEKELGCHKVLRTETESNSYLKDSQTSIRKPTLSQLLGFNRFPRLDLLRR
>Brapa_Bra000758 
METSENPAGGKSAADQIKKDLRVQNASLSSSSLSDTPELKKPRTLTESPSWEDFQSPRLSRRRRRLEFKLRFINSPRPVVFTYSNIKAKDGSSLAVELVKVATDRRVTSGPLSSSQIEIVALDAGFTAGSWTLEEFNRKIVMPREDKRLLLTGDLILTLKDGVGVIEDVSFTDASSGLVSQKYRLGAKPIKGGFLEARSEAFVCRYHPRENIDTVAVYGFEKHYPPYPQSEVWRLEGIPKNGVEASLLAEDDIHTVKDIRRRIAIDPDALHQILEECLSKETLDTIVSHAMHCVLDGDKFYAYEVKDQGVFLLFNSFYELVQVSFDGVTSLNCHQLTSNQKELINHMKPEAYKNVELFVPVYRSDSLDHNTLWQSNCLAPEFSAFGSDDSDIYQIRPTDPPCVSLDKYDVVIRYDESEMSNGFISHLHAALCQKEISVARASLSKPVDVVPKCRVMITFLNYKCDSYGLLEFSERLLKKEVQASQIFYRLTLRHSIDERKKLERFSFQYQKRMWWNVLQKVAQEPDEIVIAMSESELMRKIVRDVSKLLCDNDKEKMIGMDTQVDEVLSLLRIESLDVRGIGIWGTAGIGKTAITEKIFRRISVQYKTCVFLKNLHEQVEEKGQVTMREEFLSKILEVEASLLRIFDINKSFLRSKLRCKKVLVVLDDVNDCKDIETFLGDLKYLGGGSRIIITSRNRRVFVQTEMDHIYEVKPLDISSSLRFLDDGTSMTSANYRKQSLELVIYANGNPEVLHYMKSRFQKEFDQLSQEVLQTSPICIPRILRSCYGLDENEMNILLDIACFFRKMDRDGVAMLLDGCGFFAHVGFRNLFDKSLLTISHNLLNMHRFIQATGREIVRQESGNEPGKRSRLWNAEEIMDVFLNDTGTSAIEGIFLDIPRRKFDANPNIFEKMRNLRLLKFYYSEVINSVGVSLPHGLEYLPGKLRLLHWEYYPLSSLPQSFDPKNLLELNLPNSCAKKLWKGKKASFKITILTIQLNMRNPEMLMMSLLQSLEKLKKMRLSYSCQLTKIPRFSSAPNLELLDLEGCNSLVSISQSICYLTKLVSLNLKDCSKLESIPSTVVLESLEVLNISGCSKLMNFPEISPNVKQLYMGGTIIQEIPPSIKNLVLLEILDLENSKHLVNLPTSICKLKHLETLNLSGCSSLERFPGLSRKMKCLKSLDLSRTAIKELHSSVSYLTALEELRLTECRNLASLPDDVWSLRFKVEFRQIDTEKFSRLWNRLGWLKKVQIS
>Brapa_Bra023646 
MLRGIFKSVLGESRTDCNSLHPLIAASSPSSSSSSSSTRQYSYDVFPSFCGQDVRRSFLSHFLEGLKTNGVNTFVDDGIMMSGSINSELVRAIRESRIAVVILSKNYASSSWCLHELQLIMDCRASLGQTVMTIFYDVEPSDVRKQTGDFGKAFEETCNGSTEEEKKTWRQALTQVALIAGEHVTSWASEAQMISKIVKDVSNELPSTDFDRLVGVEAHVAKLKSMIRLDSDEVKMVGIWGPAGIGKTTIAKALYNQVSSNFQLKFYKEIFKGKYEVHSLERYDSQNRLKKELLSGILDHRDMNIPDLGEAEERLKHQRVLLILDDVFLHDLKGLRDVIHGLRYGSKVIVTSEDIDTLRECGIHQNQTYRVAFPSSEEALQIISYSAFGQRFPPRSYLEHADEVAKLVSPFPLGLRVIGSSLRGKSKDEWITALAKLKTCHGDKDVETAIRFAYEGLSDKQKTLLYLLTDSISSGENVNNAIFSLSQSDWDAEKGIQTLADIAFISISGEGRILMHYLKAKVLIFLLLLFVESMAGPDTTAGSSRHEKRKEARLQKSQKKHESWLQRQKLQKEKRVSASSSVQTKTDDVIKSETYKETEKHVKSISPGGNKDGKKSFTQKKSEHRVKPKEKKMQRGHKTKDLNKPRKKTKFEEYLEMETQSASLSREQDAELERKLAKKLKVKNGKLRGVDDGMNDLFEGLPSVLDSMESELGDSRKKKGKRKRPEEKQDYEEDFELGESDFSDEDSEEEEPKRKRDRKHRKKKKTLDEEVETHPMEITDDGESETVNYDEKVESPLQKPNPGSSVKYVAPHLRSQARSESEEQAKLRTRVKGLLNKMAESNVETITAELSTLYRSVARSVSSQIFCEEVLATYARGNEQYAVFAAFIAGMACQVGMDFSAQLIASLAKSFEDEYQKEDSLSLNGITLLLSYLCLLGVCSSDLIYDFLMTLANRLTEVDACTILIVLDSCGMKIRSDDPVAMKTFIVSIQNKTNEIKTSPDCKTDINKFTMEKMLETIAAIKNNKLRAKEDSVQNTRVKKWLQKLRVEEVLLRGLTWSKLLDTEKKGQWWLSGDLVVKTNHAEDVAQTMDAEVVEAQKMLKLADAQRMNTDSRKAIFCVIMSSEDYIDAFEKLLRLDLPGKQDREIMRVLVECCLQEKVFNKYYTVLALKLCEHDKNHKFTLQYCIWDHFKELETMSLQRSMHLAKFVAEMIVSFNLSLAVLKCVDLANPVQLTPKRIMHFRMLFEAIFEHTEKLVWNLFTRIAVNPDYEALRDGIKFFMKEYVVKANKTIYGKFRKAKEALNNSDGSLLM
>Brapa_Bra012420 
MAEAEKKTATEMERKLKKEEKAKEKEMKRQKASEKAKLAQVKSAKPKPVTDKKINKDEETPSDTPPGEKKRLSSQMAKQYNPSAVETSWYEWWERSEFFKADTKSTKPKFVILLPPPNVTGVLHIGHALTCAVQDTLIRYKRMSGYNALWLPGFDHAGIATQDVVDKDLMRKTGKTSRDIGREEFLKKAWKWTHKYSGTIKTQLRRLGSSLDWSRECFTMDEERSKAVVEAFVRLHKEGVIYRGDHLVNWDCFSRTARSEEEIDHVEIKGRTLRNVPGYEKPVEFGLMTSFAYPLEDGSGEVVVATTRMETMLGDTAIAVHPDDARYKHLHTKFFVHPFNKRKLPIVCDADLVDPELGTGCVKITPAHEQKDYELGKLHHLEAVNIFTNDGKINKNGGSEFEGMQRYVAREAVVEALRRKGLLRGVEDKDMRIGIFSRSNDVVEPMLKPQWYVRCSTMGKEALDAAGDGKLEIIPKQYSADWRRWLENVHDWCISRQILWGHRIPAWYATLEQDQLKKFGTYIDHWVVARNEEEAREEAEVKFAGKKLLDLSQDPDVLDTWFSSGLFPLSAFGWPDQTEELKAFYPGSVLETGLDILFFWVARMVMLSMKLSDGVVPFSKVYLHPMVRDAHGRKMSKSLGNGIDPLEVINGESLAALQTRLEKGNLDSKELVVAKEGQVKDFPNGIPECGADALRFALVSYTAQSYNINMDVQRVVCYRQWCNKLWNAVRFAMMKLGDDYKPPVKTMCPETMPFSCRWILSVLNKAVIKTVDSLNGFELADAANTVYSWWQYQFCDVFIEAIKPCFSGENSDRTHAQDTLWVCLETGLRMLHPFMPFVTEELWQRLPSPKGCEREASIMICEYPSPIEKWTDEKVEAEMEMVMATVKTIRALRAAESMERQRNEKLHAFALCGNITTLEIVQSHELEIRTLASLSSFEVVLKGEDRSSQAGSAVVETVNENLKVYLKVDGAAIDPEAEREKMRKKTEEIQNQKEKLEKSMGVSWYEEKVPAHIKEENARKLEKLLQDGIGKTTLAKRFYNKIIENFEEQRLFISNIREKSSGQDGLVNLQKTFITELFRPAPEIEDVNEKIREKVHEKKILAVLVDV
>Brapa_Bra027791 
MASSSSSSSRPRTWRYRVFTSFHGPDVRKTFLSHLRKEFNNNGISMFDDQGIERGQTIAPELRRAIRESRISIVVLSEYYASSSWCLDELVEILKCKKDKNQIVMTIFYGGVDPSDVRKQTGDFGKVFKKTCARKTEEERRKWSQALNRAGKIAGEHFLNWHNESEMIEKIARDVSNKLSATTVSNDFEDMVGIEAHLRKVQILLHLDDEDGAMFVGICGPAGIGKTTIARALHSRLSSTFQLSCFMENLRGSCNSGLDEYGLKLRLQELLLSKTLNQNDMRICNLGAIPKRLYDQKVLIILDDVDNLQQLEALANDTNWFGHGSRIIVTTEDQEILEQHGIHKTYHVDFPTKIEAREIFCRYAFTRWSSAPDGFEKLAERATELCGDLPLGLSVMGSMLRGKKEDDWESILHRLENSSIPKIDALLRVRYDSLHENEQFLLLLIAFFFNYYDYGHVKEMLADNNLDVRLGLKTLAYKSLIQISAERTIVMHKLLHQVCRQAIQSQEPWKRQILVDTDKILHVFKKDSGNRSVMGISFDISTIKDSMDISPKALKRMCNLQFLRIYNTIRDTNVIHVPENMDFPPRLKLLHWEEYPGTCLPHTLRPEHLVELNLEDSKLKHLWEGTQKAFYTEETPFQVLHGHTGDVLDLAWSDSNLLLSASKDKTVRLWRVGCDECLHIFHNNNYNIERIPDCIKDLHRLERLFIIGCPKLATLPELPRSLITLGVWNCESLETLVPFPYDSQIQNLGFPDCLKLSPEARTVITQLRSWQICLPGRYIPREFNHRAEGNILAICSNAAWFKICVVVSPKQKIGDEDVDGLLMCRIRINGCPTENFIFRFFFKIQSEHLFIFHSTLRRGDRQLDQYSEILFEFSASSPDIKIIECGVQIQTDRSGYRSCESLT
>Brapa_Bra004192 
MASCSSSSSRSWSYDVFPSFSGEDVRKTFLSHFLRELERNSIVAFKDNEMERSQSIAPELVQAIRDSRIAVVVFSKNYASSSWCLNELLEILQCNEEFGQLVIPIFYGLDPSHLRKQTGDFGEAFKKTCLNQTHEVEDQWKQALTNVANILGYHSKNCDSEAAMIEEISNDILGKLDVTPSSNEFEDFVGIKDHIAEVILLMNLESKEVKMVGIWGTSGIGKTTIARALFCNISNQFQRSVFIDRAFISKSVEVYGRANPVDYNMKLRLRMNFLSEILERKNMKIGAMEERLKHQKVLIVIDDLDDQYVLDALAGQTKWFGSGSRIIVVTTDKQLLKAHGIDSIYEVGLPSDEQALEMFCRSAFRQDSPPDGLMEFASEVVECAGSLPLGLDVLGSSLRGLNKEDCLNMLPRLRRSLDGKIEETLRVGYDGLLGEDKAIFRHIACLFNHVDVKDIKLFLADSELDVDIGLNNLVNKSLIQVRWGKVEMHHLLQEMGRNVVWLQSIKKPQKREFLVDSKDICDVLSESIGTSKLLGISLNVDEIDELQVHETAFKGMRNLHFLEIYSNKVRVVNGDKLKLPKSFDWLPPKLKLLCWSGYPMRCMPSTLCTDRLVKLKMRNSKLERLWKGVMSLTCLIEMDLCGSHDLKEIPDLTTATNLETLNLQSCRSLVELPSSIRNLNKLIKLDMQFCKKLKTLPTGINLKSLDHINLSFCSQLRTFPKISTNISYLFLEETSVVEFPTNLHLKNLVKLHMSKVTTNKQWKMFQPLTPFMPMLSPTLTELYLFNIPSLVELPSSFRNLNKLRDLKISRCTNLETLPTGINLKSLESLDFTKCSRLMTFPNISTNISVLNLSYTAIEEVPWWVEIFSKLKNLNMECCSKLEYVHPNISKLPRLAVDFSHCEALNIADLSSRTSSSELITDASNSDTVSEESSSDKFIPKVGFINYFKFNQDVLLQQLSVGFKSMTFLGEAVPSYFTHHTTESSLTIPLLDTSLTQTFFRFKVCAVVVFDTMSKTGPSGLSIRVKCRFKGICGNIFDSSSEAHSFHTLEKDSRLFIFDCCVPLNKENALVSHHVDMGIQISGWQEDSTFRLTGWGIRLCSSPENGLADPESLPHVCKADEDEMVSDGCHKTELGEEFGSSDVEIEHSEKCGGSDTEMKGSNKTVQVCIKDETECGDNIVERTESRKGMGMKPRRNRSMAEGGGRRIGSVKAAINMYGQRATRTVSPQLDLPEAKSVAEDLHKSGRELGMYRESRKASDSAKAKAEAELNKAKKTAQELTLLIEQSNLRSKSVKKLKTDGNGTYAQIIRELEDVKQELSKLKLDAAYVLKEKVAAEKEVMELRVKTEENLNLVESLKLEVDAANEEHVLVELAKMEALKECKEVEEERERERKEAFEELEKRKKRTKEMKKEIKRSKEYENVLSETLADIETLETQLSLVKDMERKAPKNQRGKKDVLTVLREVTEETEAKKEELASVKAEVLYLGGIMDALGKELVEVKQEAARFDKIIEKDDAMIERLNTKLLMAKGRLEAVSADEERISSLADNLICSLEKLKNDKEAAKKEEVELKEEARIIKKTENGFGGKEKELLSKLEELEMAKQSEGLALKKLESMVERTMETREMDSQSSSTITISRFEYEYLSGQARHAEETAEKKVEAAMAWVEALKASTKEIVMKTETLERESGKTMVEEERASFRMLRSLSIKRLVQNEIEKFKEESAEDKSSSLVVSSPKPVRRSVRLSGKFTPVQGGKTRRYSSGNRGTPSYFVIKKKKKKVPNLVKFFSRKRDKSSLEE
>Brapa_Bra002153 
MASSSCLTWKHNVFPSFCGGDVRKGFLSHLLKELESKGISPFIDNNIERGQSIAPELVQAIKESRVALVLLSPNYASSRWCLDELVEIMKCREREQQTVITIFYGVDPSDVRNQTGDFGKVFNKTCDGRTEGVKEAWKKALVDVGNIAGYDSSRWDNEAKMIEEIAEELMKVLRITPSKDFDDFVGMEARITEIKCLLSQQSDAKVKFIGIVGPAGIGKTSTARALFDRLSRDFEFSTFIEDIRGSKEMPSLGGSHHKYQLDCQKELLSRLFNQKDSKVGHLGVAEQRLRGKKVLIVLDEMDCLFKLEAMAKKADWFGHGSVIIITTEDRKLLEAQRIKWIYNMELPDEVEAMQILCQYAFGQKSIDYGPARIIARALHNQFYPGIRRFEIFCQYAFDQKSQNYVPETRTVKALSNQCILDIRGSSEMSSLLGSDYKYQLDYLYDFYELAQEVTELAGGLPLALRVLGSSLRGMSRDEWRNALPRLKSSLDKGIESILMFGYNGLRDDKDRTLFLYIACFFVGFEVDRIKHCLEDCKLQVVHGLQNLEQKSLIYTENGYVGMHALLQQMGRDIVKKKTEEIGERQFLMDTKDISDLLEDEDTGTGKKVIGIKLQALGEEEIQISKSAFQGMKNLQFLLIDYRNVRIREGLSCLPDKLRLLEWPRCPLTCLPSKFSCKFLVELIMTNSKLEKLWDGIKPLQRLKRMVLRESRYLKKIPDLTTATSLEELDLHGCISLLELTSTIAFATKLTRCKLGDCFRLKELPSSMGRLINLEVLYMTGCRNLNEFPNVPDSIEELVLSKTRIKKIPPLIVNLSRLRRLIMCGCKKLKKISRNVSKLENLQYLDLSNSDNLNNGFKAVIRALIDVIKEGDLSATKEAYYALYQLYFLLENREKAVSEGSLYSRLNSPAEMADSTTTAADAVTLKREFNKILTEILSYGGGSKDHGETGVLMKAIDEANRIINSLREVEPETDILSPSPVKMDVPKEFKCTLSKKIMIEPVIIASGQTYEKRFIQEWLKRERTCPISNQVLSHLSFTPNLLVDELIKQWCLVNKFKRPKSSEEIVNELFTDGIDSLLQRISSPSSVADQAQAAEELRRQTKRFANVRAFLVSELPGSITRLLTPLSAVDSNLDLQENLVTTLFNLSIVEKNKTVIAETPLVIPLLTHSLKQGTAETRRNSAATLLSLSAIDSNRLIIGNSETLKALIGLIEEGGLFITEAASAVFNICTVSENREKAISSGLIPVLTNKIKEGSSVAELLSLLALVSTHNRGVKEMNDLGLINDLLSILRKPSCPVTHENAVVIVFNMCDRNRDRSGRLSVLSEEENQHGTFTKLAKQGSDRAVRKAEAILKWLKRHGTGKAPQRG
>Brapa_Bra036019 
MEKLRKVVKEIAYTRDHTNSPALHRSLVPFLTFASSLYGVALHIRRSLYRSSFFHQHRLPVPVISVGNLSWGGNGKTPMVEYITQLLLSSGISPLILTRGYAGGDEAKMLERHLQGGPTKIGVGPNRAATAASCFEKYGCANPSSIRTFFDRTLLHETAKVETFSQEIGAVVLDDGMQHWSLCRDLEIVMLNGLNPWGNGNLVPLGPLREPLPALDRADIAVVHHVDLIPEQSLRDIEKTIHGFKNSIPIFYSKMVPKYLFDVKNDRSHVALEALHDATVLCVSAIGSADAFVENIEMVGARFVDRLDFSDHYLFEAQDVETMRRRAKGLENRSDSKPIIVVTEKDYNRDPEILKSLDSYTVLVLCSNWCLDELVEILKCKEASEQNVMTIFYDIDPSSVRKQKGDFGSAFKKTCVGKTEEVKQRWARALTHVANIKGEHSLNWASEAEMIQKIATDVSRKLNVTPSRDFDGMVGMDAHLRKMSILTRLECDEVIMTGIWGPAGIGKTTIARALFNRLSVSFQFKCFMGNLKGSYRSIMGVDDYDSKLALQSKLLSDILNQKSMRAQHLGAIKEWLQNKRVLIVLDDVDDQEQLEVLAKSSSWFGPGSRIIVTTKDKKILKAHRINDIYHVDFPSEEEALEILYLSAFKKSPPPDGLEELSKRVVKFCGNLPLGLRVVGSSLYGESVDEWRLQIHGLETSLNRKVEDVLRVGYDKLLEKHQSLFLHIACIFNDCYVDNVARMLADSNLDVENGLKTLASKSLVHISTDGWITMHCLLQKLGRQIVLKQSSEPGKRQFLVEVQDIRDVLENETGTGSVIGISFDMYKLSELSISGRAFEGMRNLKYLRFNEANVSLLDDMEYLPRLRLLDWDSYPGRRLPPRFRPEYLIELRMQNSELEELWEGIQHLPNLKNIDLSDSYKLKEIPNLSKATGLETLRLTCCESLVEIPSSILNLHKLKSLEALGCINLQVVPTDMDLASLENVDMSGCSRLRTLPNISKNVKTLQVLCSKIVDFPASVTGYWSTLECLDIGSSSLKRLTHVPLGLTSLNVSTSDIKTIPDCVRALPHLDFLIVANCSKLVSISGLSPSLRYLVADDCVSLTRVCLSIKGLTLYNCFNLDGETRKGVIQHDVDWYACLPGKEVPEVFTHKATGNTVTIPLTAPGGVQRASKGDTEIDSIRRWQWRPNWPPQNLSEHLFILCDDLLDEQDGCLGEMDVTMEEMMFEFSCCDDLFDEHDGCLGEVDVTMEEMLFEFSCRGNGDKILGCGVQILGEERERSSECNIRDGGGDNEQGALEVSQVENIKNTKRVGHLMGSSKKRLLLRRPKLSKKKPKQRSL
>Brapa_Bra037448 
MAEIVVSVLAEGVVAFGVEKLWDLLSRESERLQGVHEHVADLERQMRKLQSLLKDADAKKHKNEAVRNFLEDVKDIVYDAEDIIESFVLKESSGGEKGIKRRLKRLSCFLVNRRNVSIGIEGITKRLSEVVAEMQNGNAELWNKRNHGLVGVEESVEELVGHLVKKDNIQVVSISGMGGIGKTTLARQVFHHDIVRRHFDGFAWVCVSKEFQRKDIWQKILKYLITIDEDVKQMDENELQAKLFLLLGTRTPRHLIVLDDVWKKEDWDRVKDAFPQERGELFNLYIHYLSWKMILTSRNGGVGLHADPTCFAFTPTILTPEESWELCEQIALSRRDKTEFIVDKELEAMGKKMVKYCGGLPLAVKVLGGLLANKKYTVEDWKRVYDNIHLRFLSLNVTSGSHLPSSLRNLKLLLYLRLSSSGYVYVPNIFKEMVELRFLFLPFYMKNKTKLELGKLVNLELLGCFRSKSGSIIDLCGMTRLRTLEVVLEGKYTCEILASSLRELRNLEKLSLISLSESDVAPDVDFIWNFIHLRDLVMSMHMPRLPEHSRFPPNLAHISLGECRMEEDPLPILEKLLHLKSVILCFDAFAGRKMVCSKGGFPQLHKLDLVVLKELEEWEIEEGSMSCLRTLSIGFCGKLKEIPEGLKYIISLKELKISDFGPAKLVDDGDFARSSKTIAGSYGYIAPEYGYSLKIGEKSNVYSYGVVVLEVLTGKQPIDPTIQDGLHIVDWVKKMRDIQVIDKGLLARPECDVQEMMQTLGVALLCVNTMPEDRPTMRDVAAMLSEIRQEREESTKGVENNGCSGSCNNNGGERIDDSSPSSVVQQTAKYLRNSSKSFSASSLMYSSFYYY
>Brapa_Bra001175 
MALSLASSPSSSRTWLYDVFPSFSGVDVRVTFLSHLLKEFDKKLITAFKDNEIERSRSLDPELKQAIKDSRIAVVIFSQNYASSSWCLNELLEIVKCGQMVIPVFYRLDPSHVRKQTGDFGKIFEETCKNQTEEVIIIQWRRALTDVANTLGYHSVNWGNEAAMIEEIANDVLDKLLLTSSKDSENFVGIEDHVAKLSVLLQLDAEEVRMVGLWGSSGIGKTTIARVLFQRLSQHFRGSIFIDRAFVSKTMEIFKEANPDDYNMKLHLQRNFLSEILGKGDIKINHLSAVGERLKNQKVLIFIDDFDDQVVLEALVGQTQWFGSGSRIVVVTNDKQYLRAHGINHIYEVYLPTEELAVEMLCRSAFRKKAAPEGFEELVAKVTGLAGSLPLGLNVLGSSLRGRDKEYWMDLLPRLQNGLDGKIEKTLRVSYDGLTSEEDKALFRHIACLFQWEKVTYLKLLLADSGLSVTVGLENLADKSLIHVREDYVKMHRLLEEMGRGIVRLEEPEKREFLVDAQDICDVLSQDTGTHKILGIKLNIDEIDELNVHENAFKGMRNLRFLEIHSKKRYEIGNEEVTIHLPENFDYLPPKLKILDWFGYPMRCLPSKFRPEKLVKLKMVNSKLEKLWEGIVSLTCLKEMDMWGSTNLIEMPDLSKATNLETLKLRKCYSLVKLPSSIPHPNKLKKLDLRNCRNVETIPTGISLKSLKDLNTKGCSRMRTFPQISSTIEDVDIDATFIEEIRSNLSLCFENLHTFTMHSPKKLWERVQVWKKSSAEYDFVYLSPSLWHLDLSDNPGLVELPSSFKNLHNLSRLKIRNCVNLETLPTGINLGSLSRVDLSGCSRLRTFPQISTNIQELDLSETGIGEVPCWIEKFSRLNSLQMKGCNNLEYVNLNISDCKSLTGASWNNHPRESALSYYHSFDIGIDFTKCLNLVQEALFQKKTYFGCQLKLSGEEVPSYFTHRTTGTSSSLTIPLLHSSLTQPFLRFRACIVFDSDKESYRSCAFRFKGSFRNCSDSYNQAQDFCAVTEDYKIFSFEEDSCLFVLDYQMTQIPLEMNFDGLDLKIHIVDCNHAKIKGWGIRILEEDCSSADNRLSYPNILPHVFEADECNMRLVNVEANDAVTERSGASFSIRISPAQLRGGLNIVFQLMVTIGILIANLVNYFTATVHPNGWRIALGGAAIPAVILVFGSLIFVDRTGRRFLLLQSSVHMFISQLIIGIILAKDLGITRTLGKAQAMVVVVFVCAYVMGFAWSWGPLGWLSPSETFPLETRSAGFPVAVSCNMLFTFVIAQAFLSMLCGMRSGIFFFFSAWIIVMGLFALFFIPETKGVAIDDVRERVWKPHWFWKRYMLAEDDHQDVEKRTE
>Brapa_Bra003863 
MNTILQNVSCFKRKVSSGRPFDSRSLSSSSTPQKYDVFLSFRGADTRKNFVSFLYKQLETKGIRAFKDDNALVCGRSIAPVIVQGIKGSTIAVVVISPTYPASFWCLEELVMILKLEREKLLTVVPIFYEVEPNDLKRQTGKLVKQFKKHEKRHSTERVHSWRDALNRLATLSGDCSKISEDDATLVDRVTERISKILSSNVISFDEHMKRLYPLLDLNSNEGVQVSGIWGRGSKGRSAFAKHVYKNISPDFEAHCFLEDVRNISLHLQEEELLSKMQGEVLMSTKSSHMCLDAIKARLGNKKVLLVANDVDKIEKLDALADEFSWFGPGSRIIIVTQDKHLLSSWGVKSVYEVELLRCCEVRKLWRSEAIIRRDDHVGSELSFPTLICNDKSEGNCSVQLIDGDGTYNVSGIDHFIKEVKLGECGLSYAVVSIMGPQSSGMHSFREDALLYYSESFKNSFCDITGKSTLLNNLFGTNFMEMDAFKGRSQTTKGIWLARCAGIEPCTLVMDLEGTDGRERGEDDTAFEKQSALFALAISDIVLINMWCHDIGREQAANKPLLKTVFQVMMRLFSPRKTTMLFVIRDKTRTPLENLEPVLREDIQKIWDSVPKPEAHKETPMSDFFNVEVVALSSYEEKEEQFKEQVASLRQRFMHSIAPGGLAGDRRGVIPASGFAFSADQIWRVIKENKDLDLPAHKVMVATVRCEEISNEKFAHFITNEDWRKLDEEVQAGPVSGFGKRLTSIIGSCLSEYDGEATFFDEGVRSSKRHQLEEKLLQLVNPAFQDVLGHIRWGMLEKFKASFDKALEIGEGFSSASTTWLKACMDQFDEECAGAIIEQANWDTTKVREKLVRDIEAHVSSVRTSKLSELTSQYETKLHTALSEPVEALLEGANDQTWMTVKKLHGRETETAVSGFSSALAAFDIEEETRDKMVKSLQEYSRGVIESKAKEEAGRVLMRMKDRFATIFSNDADSMPRVWTGNEDLRAITKAARSASLKLLSVMAVMRLGDETDNIEKTLSVALLDSTTSKKSITASDPLASSTWDDIPSSRTLITPVHCKSIWRQFKTETEYTEANKRGSNWLPPPWAIFALIILGFNEFMTLLRNPLYLGVLFVGFLLLKALWTQLDIPGEFRNGALPGIISISAKFVPTVMNLVKNLAAQGEAPPTANPENRRPSNNTSSNASSSDNPTEHKSASKTD
>Brapa_Bra023648 
MDSSSSSSSSTRHYNYDVFPSFSGQDVRRTFLSHFLEALKSKGIKTFIDNGIIRSESINSELIRAIRESRIAVVILSKNYASSSWCLNELQLIMECTVSLGQTVMTVFYDVEPSDVRKQTGDFGKAFKETCYRKTEEEKKKWSEALSQVAVIAGEHSVSWAGEAEMISKIVMDVSNELPSTDFDQLVGVEAHLEKMRSVICLDSDEVKIVGIWGPDGIGKSTIVRALYNNISSNFQLKFYRERGPTNSMGLLSEVLSGMLDHRDMKILDLQDAQYRLTRQRVLLVLDDVASQHLQVLQNLFRSLLFGSKVIVVNKDIETFTHNGIEQIYKVPYPSSEEALQIFSYSAFGQSSPPRGYFKHAVEVSKLIAPFPLGLKVLGSALRGKSEEEWTTAPAKLRAYLGDKDIEKTIRFAVDGLSEKHKNLYFSLTSASNRGKNLKDSIYLLAKGDDWDVEKEIQTLADMALIYISSEGEIMMHDLHENIFDGSNIITDEIGSGHAILNPIFSTLDPGKSAWGSIYDNCTWICYKTVDIKYGQYSCKDEDCSYILHSKCATHVMVWDGKELEWEPEEVVTEDIAPFKNVGDGLIEHFGHEHHLKLEKYDSIRDAKKQCQACVLPIVLHDFYNCIQCDYFLHSVCAGLPRKLDHALHNHSIFLDPFPPPNDSDFNHLQCSACSRTSSGFKYKCYEKDCKIHWFKIDVTCCLVPEYSTQKFHEHPIFIAPYNYDHEIYPCNGCKRRLTKTRLQCTLCEISICYECATIPEELHYKHDEHPLTLCYGEETDGKYWCEECEKEVNPSEWFYTCNKCCITIHRTCLFGFYVYLKPGHTLKYNRATTVEVLGNSISTRPICSRCEERCRGFTYFKVDLKTLCSWCVFAPPKR
>Brapa_Bra026094 
MGNCVSLDISCDQTLNHTCGCLFGDGNYIHTMEANLKALEKAMQELEERRDDLRRRVVIEEDKGLQRLSQVQGWFSRKCITSCNYGKKVLNMLKEVEGLLAKGVFEVVAEKIPVPKVEKKHIQTTVGLDSMVEKAWDRLMKDDKRTLGLYGMGGVGKTTLLACINNRFFQVVNGFDVVMWVVVSKDLQNEGVQEQILRRLCLDKEWKQETENERASRIKTILNRKKFVLLLDDLWSEIDLNKVGVPPPTGENGSKLVFTTRSKEVCKDMEVDDMVEVVCLSKNEAWELFQQKVGDNPIKSHHDVLPLARKIAEKCCGLPLALCVIGKAMACKETVQEWHHAINVLSSSSHEFPGMEEKILAILKFSYDSLKDEKVKMCFLYCSLFPEDYEIGKEKLIGYWIHEGFLDENINEDGAKNQGYDIIGSLVHSHLLMHGVLTLTVKMHDVIREMALWIASKSKETFCARPGAHLRHIPKDIKWELVRKMSLMSNQITEISCCAKCPKLSTLLLQNNKLVEISGEFFRFMPALVILDLSRNFSLSGLPEEISNLGSLQYLNLSYTGLKSLPDGLKKLRRLIELNLEFTRELKSVSGIATSVPNLQVLKLFCSRVCVDDILMKEIQILEHLRILTATVEDVIILRSIQEVDRLARSIRSLCLSNMSAPVVVLNTKALGRLERFTIWNSKISEIKIDCESNGSLQCPNSPGFKQLSAVHVARLEGPSSIEEILNREKGMSIINAHPNSVVVPFEKLELLRASDLDELKSICWSALDVPNLRQFYSQGCPKLPEANTESFRHRQEMETTLFNDGGEDPWLGRDKFYHVIFCFTISLLFSTLASLSRYSFLRRHSIWIGSAFSLAAGAAKEAADQLGIFPSAGASARDAVADAVGVVIAALLLFLWKSRRSRPDPVATLLYFTVELIPNFFLLAHLLINLSSDSSLLSSSLHRRLRIFWTFLSLPYHARVDLVKMGVSSDEESEISESEIDDYSETPYLLLQNGKYKVKVNGTLRCPFCSNKKKQDYKYKELMAHASGVSKGSASRSAKQKANHLALARYLQNELAGDAEPLPRPPPVPPQLNESEAKPGEVYVWPWMGIIVSPLKETDDKEALLDSACWLKELSRFKPVEVHAFWVEQGLIVGVVAKFNSDWSGFASATELEKEFESIGCSKKEWVEKRGGGSVSKAYGWCARAEDYHSEGPIGEYLSKEGKLRTVSDISQEKAQDRNSVLEQLSDIIAMTNEDLNKVQYSYNKTAMSLKRVLDEKKTLHEAYANETKKMQQMSILSIQKILNDKERLSNELEKKMQKLSEWSKALDKKEALTELERQKLDEEKKKNDAMNISLQLASHEQKKADESVLRLVEEHKRQKEEALSKILQLETQLDTKQTLEMEIQELKGKLQVMKHLGDDDDEAVKQKMKEMNDELEDKKSELEGLEQMNSALMTKERQSNDEIQAARKKLIAGLTGLLGAETDIGVKRMGELDEKPFLNVCKKRFSEDEATVEAATLCSTWQENLKDSSWQPFRREGTGDKAKASVMVLDCLWLQEVVDEDDEQLKKLKGEWGEEVHNAVKTALEEMNEYNASGRYTTSELWNFKVGRKATLKEVINFISNDIKTVKRKRT
>Brapa_Bra006452 
MEESTAESTAATADALRMELKKTIAEILDDGGVSEDRGETDGSSRVLKAIDEAVRMLNLLREVESKLPDSDTSSSSPTSLPEVPKEFKCMLSHAIMSEPVVIASGQTYERRYIQQWLMCKVTCPKTREVLSHRLWSPNYLVAELIAQWCQANKYDRPEPSDKPIGLFNDDIDLLLQRISSPSSVEDQTKAANELRRQTKRFDNVPASFVAEIPESITRLLTPLSALGEDIDSNPGFQKDIITALLYISGLEENKTAVAQHPLVIPLLTKSLKQGTAKTRRNSAEALWLLSKLDSNKTIIGNSDTLKALVHVIKEDHFTAAISASYAVFHLCCLPENREKVVSEGLIPALINRIKERSYVYVYFALLALMTAQNGVIEEIEDLGFVDGMFSILRNTSCSVTGENGTLIFRRMCGLNTGDRDRERTRLKLIKEEEDKYSTFSKLAKQGSQRAMMEAEAILQWIKRSGTEATAGMTWQRRKQQAEIDVFSPAIQAPLLLTHLPIWSRYSIRRRPRRPPAPEMVRSATVRLPPLSSRSPELPPFPPPVTILLLPPNLIRDSSLLMVAKRALEFGSEFGNEPELFVQIIWTAKCYEKMANGQLAELHVYNGQLEKMWGGPMLHGNRSGSKSFVILFKISWCLLVMASSSCSSLYDVFLSFRGEDVRKGFLSHVVKEFKSKGIEAFIDNEMERGKSVGPTLEKAIRQSRVAIVLLSRNYASSSWCLDELVEIMKCREEDKQRVITVFYEVDPSDVRKQIGDFGKAFDDTCVGRTEEVTHVWRQALKEVADIAGYASSNCGSEADLINELASNVMDVKVIGIWGPAGIGKTTAARVLYDQVSPEFQFSTFLENIKGCFKRSFGNDHQLKLRFQEKLLSQIFNQKDIVVRHLGGAPQKLSDQKVLVVLDEVDSWWQLEEVANRAWFGRGSMVIITTEDRKLLKALGLEANQIYKMKFPTTDEALQILCLYAFGQKFPNYDFETLAWEVTELAGNLPLGLRVMGSYLRGMSKKEWIDALPSLRSSLDSEIESTLKLSYNVLSNKEKSLFLHIACFFAGFKVDRVKSILEKSDLNVNHGLQTLAYRSLIYRENGYVEMHSLLQQMGKEIGTGTVLGIKLLKLEGEEIKISKSAFQGIRNLQFLDIDGGTLNTPEGLNCLPNKLRYIHWKQSPLRFWPSKFSEKLLVELIMPNSNFEKLWEGIKPFPCLKRMDLSSSEYLKEIPDLSKATSLEILDLHYCRSLLELPSSIGRLINLEKLDLHYCRSLEKLSGCSNLEKISGCSSLKELDLSDSGIGALELPSSVSTWSCFYRLNMSGLSDLKKFPNVPYSIVELVLSGTGIEEVPPWIENLFRLQQLIMFGCRNLEIVSPNISKLENLQTIALCKHDDVPEMSYGDEVFTAVIVGGPDSHGIWRFRSDLNVHYILPICLPKKALTSPISLHLFSGGLKTIPDCIRRLSGLSELSITGCIILTELPQLPGSCLSLDAHFCRSLRRINSSFQNPNICLNFAGCYNLNQKARKLIQTSVCKYALLPGNIVPAHFTHRAFSSSLTIDLTPRPLPSSFRFKACILLSKVSFHYLREQNVFCRVRGKQNGLTVLYGSNQIHHMHCLGTSQNHLYIFEDSFSLNQHFPEAEVTTFSELSFLFTVDDYKALVVYGCGVRILEVLDGKETE
>Brapa_Bra023631 
MASAIFPSLRLRPTFSSATSPSSSGDFKPRPAVILPGLGNNSGDYKKLEVTLGEYGVPSVVAAVSRLDWFRNAAGLVDPAYWRGTLRPRPVLDWYLKRIDDAVREANELSQGKGLSLIGHSAGGWLARVYMEEYGTADISLLLTLGTPHLPPPRGLSGVIDQTRGLLYYVEDNCAKAVYTPELRYVCIAGRYIRGAPLVDKADANVDSDVTVGIEGGEAISELALASNKTGDSSGPSFRARFVGQGYKQVCGRADVWGDGVVPEVSAHLEASAIWKTDVFVSFRGEDVRKTFVSHLFCELDRMGINAFRDDLDLERGKHISSELVDTIRGSRFAVVVVSRNYASSSWCLDELLEIMERKNTVDQKTIIPVFYEVDPSDVRRQTGSFGEGVESHSDKKKVMKWREALTQLAAISGEDSRNWRDESKLIKKIVKDISDRLVSTSLDDTDELIGMSSHMDFLQSMMSIEEQDVRTVGIWGMGGVGKTTIAKYLYNKLSSRFQAHCFMENVKEVCNRYGVERLQGEFLCRMFRERDSVSCSSMIKERFRRKRVLIVLDDVDRSEQLDGLVKETGWFGPGSRIIVTTRDRHLLVSHGIELIYKVKCLPEKEALHLFCNYAFRNETIAPEFRVLAVQAVNYAFGLPLALRVLGSFLYRRGEREWESTLARLETSPHSDIMEVLRVSYDGLDEQEKAIFLYISCFYNMKHVDYATRLLDICGYAAEIGITVLTEKSLIVISNGCIKMHDLVEQMGRELVRRQAERFLLWRPEDICDLLSETTGTSVVEGMSLNMSEVSEVLASDQGFEGLSNLKLLNFYDLSYDGETRVHLPNGLTYLPRKLRYLRWDGYPLNSLPSRFHPEFLVELFMSNSHLHYLWNGIQPLRKLKKMDLSRCKYLIEIPDLSKATNLEELNLSYCQSLTEVTPSIKNLQKLYCFYLTNCTKLKKIPSGIALKSLETVGMNGCSSLMHFPEFSWNARRLYLSSTKIEELPSSMISRLSCLVELDMSDCQSIRTLPSSVKHLVSLKSLSLNGCKHLENLPDSLLSLTCLETLEVSGCLNINEFPRLAKNIEVLRISETSINEVPARICDLSQLRSLDISGNEKLKSLPVSISELRSLEKLKLSGCCVLESLPPEICQTMSCLRWLDLERTSIKELPENIGNLIALEVLQAGRTAIRRAPLSIARLERLQVLAIGNSFYTSQGLHSLCPHLSIFNDLRALCLSNMNMIEIPNSIGNLWSLSELDLSGNNFEHIPASIRRLTRLSRLDVNNCQRLQALPDDLPRRLLYIYAHGCTSLVSISGCFKPCCLRKLVASNCYKLDQEAQILIHRNMKLDAAKPEHSYFPGRDVPSCFNHQAMGSSLRIRQPSSDILGFSACIMIGVDGELIGINILIREEGGKELSWQVRRELRSLSDTWKSSEERGMSINRFVEWQLEIIDHFTIILI
>Cgrandiflora_Cagra.1562s0042.2.p pacid=28904637 transcript=Cagra.1562s0042.2 locus=Cagra.1562s0042 ID=Cagra.1562s0042.2.v1.1 annot-version=v1.1
MADSEKSVYISCVEEVRYSFVSHLSEALRRKGIHDVFVDSDDLLSEESQSKVEGARVSVMILPSNRTVCLDKLVKVLECQKNRDQLVVPVLYGTRSLEIEWLRALDSKGLTSVHQSRKECSDSTLVKEIVRDVYEKLFCMERIGVYSKLLEIEKMVCKQPLGIRCVGIWGMPGIGKTTLARAVFDQMSGEFDAYCFIEDYTKAIQEKGLYRLLEEQFLKEKPGASGTITKLSLLRDKLNNQRVLVVLDDVRNPLVVESFLGGFDWFGPKSLIIITSRDRQVFRLCRVDQIYEVQGLNEKEAFQLFSLCASIDDMAEQNLHEVSMKVVKYADGHPLALNTYGNELKGKKIPSEMETSFLELKERPPTKFVDAIKSCYDTLNDMEKNIFLDIACFFQGENVNYVMQLLDGCGFFPHVGIDVLVEKCLVTISENRVRMHNLTQDVGREIINRETIHTKRRIRLWESWCIKFLLENLEQKNNGEHEKTFKRAQGTEEIEGMFLDTSNISFDIKPAAFDNMLNLRLLKIYSSNSEVHNVYNVLKESLYSLPNELRLLHWENYPLQNLPQNFDPMHLVEINMPYSQLKKLWGGTKPLDMLRTIRLCHSQQLVDMDDLLIAQNLEVIDLQGCTRLQSFPAIGHFLHLRIVNLSGCTEIKSFPEIPPNIESLHLQRTGITELPLSIVKPNYREILTLLGEIPGLSGVSNLEESDLKPLTSLMKVSTSNQNLGKLIFLELKDCSRLRSLPNMDNLELLRVLDLSGCSELEVIQGFPRNLKELYLAGTVVRQLPQLPQTLEVFNANGCVSLKSIRLNFEKLPVHYLFSDCFDLSPQMVNDFLARALANAEHIPRERQQELNEALAFSFCAPSHADQNSKLDLQRGSSVMIQLNPSWRNTLVGFAMLVEVAFSEDYCDTTGFGISCVCKWKNKEGHSHRIKRDLHCWGLGNTVSKVQKDHMFVFCDVNMRPGTDEENDLNIWADLVAFEFVPVNDKMTPIGDSCTVIRCGVRVITAATSSTSLENISPVLSLDPMKVSGYELFLEEVLRDNYVKLKEMDKFLFLYIACLFSDEDVDLLAPLIDGTDLDVSSGLKVLAGRSLISVSSNGEIAMHASLRKMGREFLHRKYMLPGSSKKNKRMVENSMSSITTHSKNLQKRLRGTDKEILHTESKKIERLGDKSMISSRKPERTRRTVVSTSYLVDPASQSGEDAAGFEQWGWRKYGQKPIKGSVYPRSYYRCSSSKDCSARKQVERYQTDPNMLLITYFSEHNHPCPTESNALAGSIRSSSSSKCSVITTSGSSKVSRNKDESNKLHFPSSRNPLHVAEGVKEGSMDERFDNMEVDNDVEATVLPEIFFDYDESQLF*
>Cgrandiflora_Cagra.22718s0002.1.p pacid=28906435 transcript=Cagra.22718s0002.1 locus=Cagra.22718s0002 ID=Cagra.22718s0002.1.v1.1 annot-version=v1.1
MQFFLFKSMMSKQKSQKRQLEIRGSRPSPLIVSSHKIKKPPQHPANRELVSPYVPRVTVVVSPKVVHATASEFKNVVQRLTGISSSFFLESGDGGDVSPAVRLSSMEKAAESPGILSPSPAMLPTAIFHQGGMSTSGFMSPSQSPSYAKLPSTQEALFDTELSIGFSRFEQRDAASLATKIEHMSEASDSEKVSNEETSVREKDEDEPEPKRRVTEGQVLEPADVASHRTLREPRVVVQTTSDVDILDDGYQWRKYGKKVVNVIANRRRYFKCISYGCRARKRVERAATDPKVVVTSYDGKHNHDLLVAKSSIHDTVIAENSANFVSFPQNVQDAELNIGCPRFNSLSVDEAFTDTSAFVRPVNTCVPISASTDYDVVIMYERGDICNDDFISHLRASLCRRGISVYEEFNVVDAVPECNVLIIVLTSTYVPSNLLNILDHQQTDDRVVYPIFYKLSPYDFISNKKNYERFFLQDEPSRWQAALDELTQMPGYTLTDKSESELIDEIVRDALMVLCSKDKVNMIGMDMQVEEILSLLCIESLDVRSIGIWGTVGIGKTAIAEEIFRKISVQYETCIFLKDLHEEVKVKGHDAVREDFLSRVLEVEPHVIRFSDIKTSFLRSRLQSKRVLVVLDDVNDYRDVETFLGKLTYFGPGSRIIITSRNRRVFVLCKIDHVYEVKPLNTSNSLLLLNRGTQSVLLPEVYSALSLELVRFSNGNPQVLNFLRNREWQRLSQQIQKTSPIYIPGIYERSCCGLDDYERSIFLDIACFFRRMDKDNVAMLLDGCGFSAHVGFRNLVDKSVLSMSHNLVDMHSFFQATGREIVRQESQWPEYCSRLWNQEDIVDIIIHDKGTSAIEGIFLDMSKLKFDANPNVFEKMCNLRLLKFYCSEVIENRGVSLPQGLEYLPIRLRLLHWEYYPLSSLPRSFDPRNLVELNLPSSCAKKLWKGKKCLEKLKKIRLSYSDQLTKIPRLSSAPNLELLDLEGCKSLLSLSQSISDLKKLVFLNLKDCLNLESIPSTVDLESLEVLNLSGCSMLENFPEISPNVKELYIGGTMIQEIPSSIKNLVLLEKLDLENSKHLKSLPASICKLKNLETLNLSGCTSLDRFPDLSRRMKCLRFLDLSRTAIKELPSTISYLTALEELRFVDCRNLVRLPDNAWSQRFKVEFRQIDKEKFSRLWNKFGWLKKVQIS*
>Cgrandiflora_Cagra.1562s0042.1.p pacid=28904636 transcript=Cagra.1562s0042.1 locus=Cagra.1562s0042 ID=Cagra.1562s0042.1.v1.1 annot-version=v1.1
MADSEKSVYISCVEEVRYSFVSHLSEALRRKGIHDVFVDSDDLLSEESQSKVEGARVSVMILPSNRTVCLDKLVKVLECQKNRDQLVVPVLYGTRSLEIEWLRALDSKGLTSVHQSRKECSDSTLVKEIVRDVYEKLFCMERIGVYSKLLEIEKMVCKQPLGIRCVGIWGMPGIGKTTLARAVFDQMSGEFDAYCFIEDYTKAIQEKGLYRLLEEQFLKEKPGASGTITKLSLLRDKLNNQRVLVVLDDVRNPLVVESFLGGFDWFGPKSLIIITSRDRQVFRLCRVDQIYEVQGLNEKEAFQLFSLCASIDDMAEQNLHEVSMKVVKYADGHPLALNTYGNELKGKKIPSEMETSFLELKERPPTKFVDAIKSCYDTLNDMEKNIFLDIACFFQGENVNYVMQLLDGCGFFPHVGIDVLVEKCLVTISENRVRMHNLTQDVGREIINRETIHTKRRIRLWESWCIKFLLENLEQKNNGEHEKTFKRAQGTEEIEGMFLDTSNISFDIKPAAFDNMLNLRLLKIYSSNSEVHNVYNVLKESLYSLPNELRLLHWENYPLQNLPQNFDPMHLVEINMPYSQLKKLWGGTKPLDMLRTIRLCHSQQLVDMDDLLIAQNLEVIDLQGCTRLQSFPAIGHFLHLRIVNLSGCTEIKSFPEIPPNIESLHLQRTGITELPLSIVKPNYREILTLLGEIPGLSGVSNLEESDLKPLTSLMKVSTSNQNLGKLIFLELKDCSRLRSLPNMDNLELLRVLDLSGCSELEVIQGFPRNLKELYLAGTVVRQLPQLPQTLEVFNANGCVSLKSIRLNFEKLPVHYLFSDCFDLSPQMVNDFLARALANAEHIPRERQQELNEALAFSFCAPSHADQNSKLDLQRGSSVMIQLNPSWRNTLVGFAMLVEVAFSEDYCDTTGFGISCVCKWKNKEGHSHRIKRDLHCWGLGNTVSKVQKDHMFVFCDVNMRPGTDEENDLNIWADLVAFEFVPVNDKMTPIGDSCTVIRCGVRVITAATSSTSLENISPVLSLDPMKVSGYELFLEEVLRDNYVKLKEMDKFLFLYIACLFSDEDVDLLAPLIDGTDLDVSSGLKVLAGRSLISVSSNGEIAMHASLRKMGREFLHRKYMLPGSSKKNKRMVENSMSSITTHSKNLQKRLRGTDKEILHTESKKIERLGDKSMISSRKPERTRRRTVVSTSYLVDPASQSGEDAAGFEQWGWRKYGQKPIKGSVYPRSYYRCSSSKDCSARKQVERYQTDPNMLLITYFSEHNHPCPTESNALAGSIRSSSSSKCSVITTSGSSKVSRNKDESNKLHFPSSRNPLHVAEGVKEGSMDERFDNMEVDNDVEATVLPEIFFDYDESQLF*
>Crubella_Carubv10000171m pacid=20910731 transcript=Carubv10000171m locus=Carubv10000171m.g ID=Carubv10000171m.v1.0 annot-version=v1.0
MQFFLFKSMMSKQKSQKRQLEIRGSRPSPLIVSSHKIKKPPQHPANRDLVSPYVPRVTVVVSPKVVHATASEFKNVVQRLTGISSSFFLESGDGGDVSPAVRLSSMEKAAESPGILSPSPAMLPTAIFHQGGMSTSGFMSPSQSPSYAKLTSTQEALFDTELSIGFSRFEQRDAASLATKIEHMSEASDSEKVSNEETRVRQKDEYEPEHKRRSESELIDEIVRDVLMVLCSKDEVNMIGMDMQVEEILSLLCIESLDVRSIGIWGTVGIGKTAIAEEIFRKISVQYETCIFLKDLHEEVKVKGHDAVREEFLSRVLEVEPHVIRFSDIKTSFLRSRLQRKRVLVILDDVNDYRDVETFLGKLTYFGPGSRIIITSRNRRVFVLCKIDHVYEVKPLNTSNSLLLLNRGTHSVLLPEVYSALSLELVRFSNGNPQVLNFLRNREWQRLSQQIQKTSPIYIPGIYERSCCGLDDYERSIFLDIACFFRRMDKDNVAMLLDGCGFSAHVGFGNLVDKSVLSMSHNLVDMHSFFQATGREIVRQESQWPEYCSRLWNQEDIVDIIIHDKGTSAIEAIFLDMSKLKFDANPNVFEKMCNLRLLKFYCSEVIENRGVLLPQGLEYLPSRLRLLHWEYYPLSTLPRSFDPRNLVELNLPSSCAKKLWKGKKCLEKLKKIRLSYSDQLTKIPRLSSAPNLELLDLEGCNSLVCISESISDLKKLVFLNLKDCSKLESVPCMLDLKSLEVLNLTGCSKLENFPEISPNVKEVCMGGTMIQEIPSSIKNLALLEKLDLENNRHLKTLPTSICKLKHLETLNLSGCTSLDRFPDLSRRMKCLRFLDLSRTSIRELPSSVSYLTALEELRFVDCRNLVRLPDNAWSLRFKVEFRQIDTEKFSRLWNKFGWLKKVQIS*
>Crubella_Carubv10019685m pacid=20907112 transcript=Carubv10019685m locus=Carubv10019685m.g ID=Carubv10019685m.v1.0 annot-version=v1.0
MSDTAITLHKFDAFLSFRGIDTRRNFISFLYKELTRRNIRTFKDDNELERGRRISPELIRAIEESKFAVVVVSENYAASPWCLQELVKIMDFENKGSITVMPIFYGVDPCHVRRQIGLVDEQFKKHEAREDHEKVLSWRQALTNLASISGDCSWKWEDDSKMVDAIADKISKKLMIDTTRSNGSDLEGIDAHMKALHRLLDLNSKKTVRVIGIWARGGKGRSALAKFVYQNICQHFESHCFLESVKRISQDCHMSQCHEEFILRNQGERLRNLRLKNQKVLLVADDVNKLEQLDALAEDFNCFSPGSVVIITTQDRQVLISAGIKLVYEVELLRFQKVRGLIRQLAFKERNISAAFELALYRASNVAMEWLGCLRGNSDKSEVCGSVQLIDGDGTYNVSGIDHFIKEVKLGDCGLSYAVVSIMGPQSSGKSTLLNHLFGTNFLEMDAFKGRSQTTKGIWLARCAGIEPCTLVMDLEGTDGRERGEDDTAFEKQSALFALAISDIVLINMWCHDIGREQAANKPLLKTVFQVMMRLFSPRKTTMLFVIRDKTRTPLENLEPVLREDIEKIWDSVPKPDAHKDTPLSDFFNVEVVALSSYEEKEEQFKEQIASLRQRFMHSIAPGGLAGDRRGVIPASGFAFSADQIWRVIKENKDLDLPAHKVMVATVRCEEIANEKFAHFISNDEWRQLDEEVQAGPVLNFGKRLTTILGSCLSEYDGEATFFDEGVRSSKRHQLEEKLLQLVNPAFQDVLGHIRWGMLEKFKASFDKALGIGEGFSSASQDWFKACMSQFDEECAGAIIEQANWDTSKVRDKLVRDIEAHISSVRTSKLSELTSLYESKVHEALSEPVEALLEGANNETWTAVKKLYQRETESAVSGLSSALAGFDMEDETRDIMVTSLQDYSKGVIESKAKEEAGRVLMRMKERFATIFSHDSDSMPRVWTGNEDLRAITKSARSASLKLLSVMAVIRLGDEPDNVAKTLTVALLDSTNNDTSKKSITTSDPLASSTWDEVPSSRTLITPVQCKSIWRQFKTETEYTVTQAISAQEANKRGNNWLPPPWAILALIVLGFNEFMTLLRNPLYLGVIFVAFLLAKALWTQLDIPGEFRNGALPGLISISAKFVPTVMNLVKNLAAQGEAPPAGNPENRSSSNNTSSSGNPTDHRSSSKED*
>Crubella_Carubv10025742m pacid=20912195 transcript=Carubv10025742m locus=Carubv10025742m.g ID=Carubv10025742m.v1.0 annot-version=v1.0
MTNCENDAGFVCISCVDEVRCSFVSHLSEALRRKGINYAVVDVSSDELFSKESREKVEKARVSVIVLPGNCEPSRVCLDNFAMVLECQRRMVVPVLYGDSPLREEWLSELDLKGLSPVHKSRKECSDSTLVEEIVGDVYEKLFYSGRIGIYSKLLEIEKLVGNQPFGIRCVGIWGMPGIGKTTLAKAVFDQMSGAFDASCFIEDYEKSIHEKGLYCLLEEHLLKESPGNDATIMNLSSLRDRLNSKRVLVVLDDVRNGLVAESFLEGFDWLEPGSLIIITSRDKQVFRLCQINQIYEVQGLNEREALQLFLLCASLKDMGEQNLREFSLKVINYANGNPLAINVYGRELKGKKKLSEMETVFLKVKRRPPFKIVDAFKSSYDTLSDNEKNIFLDIACFFHGENVNYVIQLLEGCGFFPHVGIDVLVEKSLVTVSENRVRLHNLTQAVGQEIINGETVQIERRKRLWEPWSIKYLLEYNEPKANEEPKTTFKRAQGSEEIEGMFLDASNLKFDVQPSAFKNMLNLRLLKIYCSNPEVHPVINFPKDFFHSLPDELRLLHWENYPLQSLPQSFDPRHLVEINMPYSQLQKLWGGTKNLEALRTVRLCHSQHLVDIDDLVKAQNLEVIDLQGCTRLQNFPAAGQLLHLRVVNLSGCIEIKSFLEIPPNIETLHLQGTGILALPLSTVKPNHRELLNFLTEIPSLSEALKLERLTSLLECRTSCQDLGKLICLELKDCSCLQSLPNLANLDLLNVLDLSGCSRLNSIQGFPRFLKELYLTGTAIREVPQLPQSLELLNAHGSIVQSLPDMANLEFLKVLDLSGCSELETVQGFPRNLKELYLAGTTLREVPQLPLSLELLNAHGSVSLKSIRPNYYKLPMHYTFSNLFDLSPQVVNDFLVKALTNVKHISRKYMQNLNKAPTFSFSAPSHANQNAPLGLQPGSSVMTRLNPYWRNMLVGFGMMVEVAFSEDYCDATGFGISCVCRWSNKEGRSYKIERNFHCWPPGKVVPKVLKNHTFVFCDINMSPSTDGGNDPGIWADLVVFEFFPINQQTKSLIDRFTVTRCGIRVIDVTTGYTSLKNISLVLSLNPMEVSGYEVVEEVLRVSYDDLQEMDKVLFLYIACLFNDEDVDVVAPLIAGIDLAVSSGLKVLADVSLISVSSNGEIVMHSLLRKMAKEILHGQAIVLSDCESTMADNLSDIPKKRRKRNIKKVVCATANEDLWSWRKYGKKEILGSLFPRSYFRCTHKFAQGCKATKQVQRSDTDPNMFTITYLSEHNHPSSTEWMALAGPSRPTRSTSSSNYSAVTTSASSRVSQNKVKSNKLHLPSSSTPPGNAGVQLKEKDMEEFQDNMELDNDVEDICTLELFPEFQHQPEENPSSSTFDNKDWSDWFSMFSIPKFQDQPEEGPFSPDWLWE*
>Crubella_Carubv10016462m pacid=20900149 transcript=Carubv10016462m locus=Carubv10016462m.g ID=Carubv10016462m.v1.0 annot-version=v1.0
MGKDFKSMVTRCIYVGKENDNVRKLKIAAEELKDLRNNVMKRVKMYEDQQKLKRLEKVQVWLRQADVAIKEAEEMLITMMSSSSSNGSSMMSCHKMDKKLCKKLKEVQEIKSRGTFDVVVENSGIGGSMMSSTVDKDDQTVGLEAVSGLVWRCMTVDNTGIIGLYGVEGVGKTTVLTQVNNRLLQHKSNGFDFVIWVFVSKNLNLEKIQDTIREKIGFLDRSWTSKTEEEKAGKIFDILSKRRFALFLDDVWEKVDLVKAGVPPPDGQNRSKIVFTTCSDEVCREMGAQTKIKMEKLPWERAWDLFKKNAGEETVKSHPDITKVAQEVAAKCDGLPLALVTIGRAMASKKTPQEWRDALYILSNSPPNFSAQSKQEALELKENTMDQRFSHLIFSYRSSTYQPRKPGEQAKRALSVEKVPARKPVVKERDINERAEAFIQKFRKQLRLQRF*
>Crubella_Carubv10025744m pacid=20912817 transcript=Carubv10025744m locus=Carubv10025744m.g ID=Carubv10025744m.v1.0 annot-version=v1.0
MADSEKSVYISCVEEVRYSFVSHLSEALRRKGIHDVFVDTNDLLSEESQFKVEGARVSVMILPSNLTVCLDKLVKVLECQKNRDQVVVPVLYGTRSLETEWLRALDSKGLTSVHQSRKEWSDSQLVKEIVRDVYEKLFCMERIGIYSKLLEIEKMVCKQPLGIRCVGIWGMPGIGKTTLARAVFDQMSGEFDAYCFIEDYTKAIQEKGLYRLLEEQFLKEKPGATGTITKLSLLRDKLNNKRVLVVLDDVRNPLVVESFLGGFDWFGPKSLIIITSRDRQVFRLCRVDQIYEVQGLNEKEALQLFSLCASIDDMAEQNLHEVSMKVVKYADGLPLALNTYGNELKGKKIPPEMETSFLELKERPPTKFVDAIKSCYDTLNDMEKNIFLDIACFFQGENVNYVMQLLDGCGFFPHVGIDVLVEKCLVTISENRVRMHILTQDVGREIINRETRHTKKRIRLWEPWCIKFLLENHEQKNNGEHEKTFKRAQGTEEIEGMFLDTSNLSFDIKPAAFDNMSKLRLLKIYSSNSEVHNVINVLKESLYSLPNELRLLHWENYPLQILPQNFDPMHLVEINMPYSQLKKLWEGTKPLDMLRTIRLCHSQQLVDIDDLLLAQNLEVIDLQGCTRLQSFPAIGHFLHLRVVNLSGCIEIKSFPEIPPNIESLHLQRTGIVELPLSIVKPNYREILTILGEIPGLSGVSNLEESDLKPLTSLMKISTSNQNLGKLFCLELKDCSRLRSLPNMDNLELLKVLDLSGCSELEIIQAFPRNLKELYLAGTAVRQVPQLPQTLEVFNANGCVSLKSIRLNFEKLPVHYLFSDCFDLSPQVVNDFLEKALANAEHIPRECQQELNEALAFSFCAPSHADQNSKLDLQLGSSVMIQLNPSWRNILVGFAMLVEVTFSEDYCDTTGFGISCVCKWKNKEGHSHRIKRDLHCWGLGNTVSKVQKDHMFVFCDVNMRPGTDEENDLNIWADLVAFEFVPVNEKITLIGDSCTVIRCGVRVITAATGSTSLENISPVLSLDPMKVSGYEIFEEEVLRVNYVNLEEMDKFLFLYIACLFNDEDVDLLAPLIDGIDLDVSSGLKVLAGRSLISVSSNGEIAMHASLRKMGRKFLHRKYMLPGSSKKNKRMVENSMSSITTHSKNLQKRLRGMDKEILHTESKKIERLGDKSMISSRKPERTRRMAVGTSYLVDPASQSGEDAAGFEQWGWRKYGQKPIKASVYPRSYYRCSSSKGCSARKQVERYQTDPNMLLITYFSEHNHPCPTESNALAGSIRSSSSSKCSVITTSGSSKVSRNKDESNKLHFPSSHNPLHVAEGVKEGDMDEGFRNMEIDNDVEATVLPENFFRDTIDPNLFNEIFD*
>Crubella_Carubv10007493m pacid=20893696 transcript=Carubv10007493m locus=Carubv10007493m.g ID=Carubv10007493m.v1.0 annot-version=v1.0
MNRLTSILGSFGRRSSSRTKTSGPSPSQELDKVSRSEFEIHLSLDLLDFKTSNKVISKVCKIPGVSSVTHDGDRQITVTGTVDPEALQNKLRNYRPMIQKVVLRKKNDSGEEGVKLRTKQDSDEESGSEKSNKGKNLVLDEEFPRGETYSDWMPSPVCNWEDSDDFDSGDDITIVADKFTSVAPNRRHLNNDWYSLCNFLSNRMPPLTPSGCSPDDVIDFLRTRQFSGSIEALVGRLITASEAHGLIPENNPFRSLAVTSYLKAASGVTHETECILIFSCNDNLDVDETYFIESISKELLKREVIPLTYNLLGRENLDMEMIYRSSVGIMILSDSYACSRQSLDHLVAIMEHWKATDLIIIPIYFKVTLSDICGLKGRFEASFQLLEKSLKEDRIQKWRAAVTKIVSIGGLEWTKGTQFMLAEEVVRNASLRLYLKNSKSLVGILALLNHSQSSDVEMVEILSTTYVVLKTSIVREIFELLTPHYDLCYFLQDFHLMCHMKGLRQLRDDFFSNVFGEEKLSISACDTKLSFMRDQFQNKTILVVLDDVSNARDAEAVVGGFGWFSHGHTIILTSRRKQVLVQCKVKDLYEIPELCESESFRLCKQYFLHGESAVISELISCSSGIPLALKVLGSSVSKQHIKNMKEHLHNLRKYPPTQIQEALRRSFDGLDENEKNIFLDLACFFRGENKDHVVQLLDACGFFTYLGICDLIDESLISLLDNKIEMPIPFQDVGRFFVHEEDEDPCERSRLWDSSEIADVLTNNSGTEAIEGIFLDVSDLTCELSPTVFDNMYKLRLLKFYCSTSGNQCKLGLSQGLCTLPAELRLLHWENYPLKILPEKFNPENLVEINMPYSNMERLWEGKKNLKKLKILKLSHSKNLTDIGVLSEAVNLEHIDLEGCTSLIDVSTSVPHCRKLVSLNMKDCSQLRRLSVMADLTSLKLLNLSGCSELEKIQDFAPNLKELYLPWTPVRELPSLVSR*
>Csativus_Cucsa.255440.1 pacid=16972397 transcript=Cucsa.255440.1 locus=Cucsa.255440 ID=Cucsa.255440.1.v1.122 annot-version=v1.0
MSRITMEKKLRTAKKAWKKLTKSLQSKFHALNISKSINTAKRRLISAVQTSLRLLIPSKFHRRLLRRKSSPSSYYHRNQNKNQFLRHYDDQHFHNPNNFAAIHIDELFPDLSDPIAKRSGGEITETSRGKEVMKEAEKDNHDEETSIYSIEDAWKIVVASSPHLRPVDERAEEFIRKFRREIILEKEKSLLEFERMLARSAA*
>CsubellipsoideaC169_47104 pacid=27390989 transcript=47104 locus=estExt_fgenesh1_pg.C_60146 ID=47104.2.0.227 annot-version=v2.0
MTNAYIKGSFDLRTPGEMLKVDELKCNPFAARIVELFSENGSGEINFQKFVNIFSVFSPRATQETKMVWAFAIWDFDGDDLIGPRDIKRGVHLLTNADMAILNIEDDDESPEQQTSRPRRKRRDSAILRGEKLTEEQITQAGLCCLQINPGMLHDALLGANHTECDTIFEVARDSSRAHTATDWGWVTDRGCIFEALPNGVGPLTACSQPDFRKHRSAWPLLRRTCDIIFVSPLKDLVIELLGREACIFNDQYIIKPPHAGEASAFPWHRDCDWLGECDVEIQPYISAWVALDDITEGDNEQHSGTLQSSKSRQPFEESLDATGLNGQQLADLSDQTLVNKGVASKLQRMQLLNRRDELLLMDEEAEKDNDPIPSASRNNSMDNVDDTFVLKERLASVGGLSAFQAEAGTSLGLALHAIEPVLSKALGMELPDRVALEAAWAEGNAATGPHGLIRQPAMRLFWRRCFGAAEEVPWDAFWTRFPKDLERVSAAELSEVFVSKANRELLQRALSRGNALMLTAVEVDFAFAPGSTVITNCHAILSAAALWRSLSRGGARAGKLTAGQGGSGSYAPAVTGLPHAPSGRVLAGLDASVEQVASLLTNGSDPPQAVAIVGPPGQGKATLALAASRHLVACAHWENAYWADMAGAVSASEAAFQLLAAFGIPSESPDASLLQAWLTRNQALPMGLIIRLPACPPANVTAHLTHLLQRLLKVGTQLQVIICAEEPLPLPKLNTAVYSLKALQLPASLQLLRQLHPQVHQQAWLSKIAAACGGSPLLLQLSGTALNNDMMPAKMVHTALTCPEDGCTALEMLVRGMACSLEEEVLHAFVLLALLPGSFSFGPAAKLLGLSAAPAQARGRLRALVRAGLLTATGPGGGIASEEARWEMHASVRDAACALADELGLGHAAARTGLVEYFARELGAAMELHAANAPVTAARLLDRAQPAVTEVLAWALEQPSQLSAHAYAAIVWHCMPLLAPRLDLSQRQAFCEAVQGLAEAAGYALGAGQAQWQVGCALSDQGLWAEAEQPLRQSLALLESQLHPDHPDLACVCNGVPCYLPSMPIFNAVMQLGPTHPEVATTMANTAGLLKAMSKFAEAETVYRTVLDMREAALGGSHPEVAACLNNLAVLLKSVALSLANLAALMQVQGKYGEAEEMLRRALSIREDALGPDHPMTGTGNTLVYVCIAPPPVVVSVKLFWLAEALPSKWLMAMIGHKYSLAGFLVAGNYVALAALLRAAGRRGEALTYARVALEAKQRAFPPNHPEIAAAMLALADTLRDHAR*
>Egrandis_Eucgr.F01690.1 pacid=23582416 transcript=Eucgr.F01690.1 locus=Eucgr.F01690 ID=Eucgr.F01690.1.v1.1 annot-version=v1.1
MNKRDDAQIRIWRDALTEAKHLSGFDLKHHVNGNESKLTEIVVKYLIEKIRPTRSLYFVKNTIGADHLAEDMISLLGICPLSRRTRKSFLVGQKEEVRMIGICGKEGIGKTTVAGVTCNNILGDFDCFVFLDKIGEANRSDLLGLQKKLLQNLMKVKGLKTYDDIHTNINEIKSIMYRKKMLLVLDDVTKKEQMDYFGAGERESFHPGSIIMVTTRDRTLLKVLKVDDEYIVKGLSPDEALQLFRRHAFKREEPKGYEELCKNLTHYAGGHPLALKRLGSYLSNKSKDHWHEILNKLVRSPHLDCIDGDNSSLSPPLQSVGPYGGQGGVSYDDGTYTGVRQISVLVKSVIESITIDYDQDGCLMRSLKHGGHLDGETYTVKLDYPNEYLTSISGHIRDDQTPIVIQSLKFHTNRKTYGPFGSEQGESFHFPQVDGAKIVGFHGKCGKHLDSIGAHFGPISHAYPFEVVGPFGGSHGMDIWDDGKYTDVRKIVVGFDSVVKSISTLYDKYGHPVGPLSHGTNEGGKTYEIKLDYPHEYLTSASGHTENASGVVILKSLTIHTNVKSYGPFGTAEGRYFSFPYTGGKIVGFHGSCDGPRLESIGAFYEPIPHTYPVKVFGPFGGAGGDSWDDGQYANIKRILVRYESSINSIDFDYFNMDGSIRSARHGSKLQGRIYEVILDYPDEFITSVAGFFTATMNSLTFRTNKRIWGPIGREDGQYFSLPSEAGKIIGFFGRSGDSLVSIGAQIELHSNMLYPFKSVGLFQSSSGSSWELYPFERLDLFRSSSVYCWDNGNEHTNVRKIIVEFETSKWPFIRSIRFQYEEENKKLWQLEAHDGVDGNTLNIGRNVKIHTIEIHDPDEYLTSISGVRLGGIRSLTFQTNKRMIGPIGKEWGKHFSSPATGGKIVGFYGTSGEQLEAIGAYFEPISCLYPIKSIGPFGGLGGCVWDDGTFSGVREIEVMYDFVIRGIMFVYDKSGEQVCSVMHGSRTGQFKSKVKLDYPREYLISISGYKREDGDNVNNAIVESLTFHSNRGRHGPFGKDTGKHFWYPSTGSKIIGFYGRCGEALNSIGVYAEPLPHLYPFKTIGPFGGTGGTPWDDGVHSDVRGFEINAHLVIHSIRILYDDNGSFVICSHHGREEHQSSRHQSSRHQVMLDYPKERLVSISGYRKGNENSPDTTICDLKIHTTKTTYGPFAWKSWLKDEGDFHIPSALGGGRIVGFFGKAGSHLNSIGARLEPY*
>Egrandis_Eucgr.I02520.1 pacid=23597308 transcript=Eucgr.I02520.1 locus=Eucgr.I02520 ID=Eucgr.I02520.1.v1.1 annot-version=v1.1
MLTSPPPPPPPPPPPSPPRRPPQWKYDVFMSFRGKDVRRNFISHLFSALRQATIQYFSDNAREDIGEEIRSKLFKAIWHARIALIVFSRNYADSKWCMNELVEILECRKRFGNHGHLVVPIFHEVKTADVSNLTSESEFAQGFERLCGGERDEVQKQRWTNALRETKHLTGFDLRNDAGENERRLVDIIVEYLVEKIRETRQLHFARNAIGVDLLVGEVISLIRMDQEEDVRVIGICGVGGIGKTMAVAVICERIRRDFECFVFLDKIGEADRVDILGLQKKLLHNLMKVEGLRTYGDIQTNINEINSNMCFKRILLVLDNVTSKEQIDYFWAGDRELLCPGSRILITTRDQNLLKDLKVDDKYIVKGLDPNEALRLFCRHAWKREEPQEGYEELSRNLAHYAGGHPESLKRLGTFLNGMPKQQWPHIMEKLVRSPYLDSLIHSFESAGPYGGQGGDAFDDGTHNGVRQIRLYGQSIIESITIDYDHDGCFVRSSQHGGHAHDDETLVILDHPREHLISVSGHIDDDGGHDVVRSLKIHSNKKTYGPFGSERGRPFDLSHSDRQIIGFHGKCSSHLHSIGAHFGPISHVYPYDVVGPFGGDSGMHIWDDGKHTDVRQIVVGFDSAIKSISILYDERGRPVGPFTHGTSGGGKTYTIKLDHPIEYLTSISGYTEEVSGLTILQSLTIHTSRRDHGPIGTANKGRHFSFPYTGGKIVGFHGSCDGPHLESIGAFYEPIPHTYPVKVFGPFGGKGEKSWNFVDINGIVVHCADFIESIAFKVDDATSSEPETIYGENGGRRTYKVKLRNGEYITSLAGYLKNAKDSGTLINSLTFRTTRRILGPIGREEGEYFSLPLEAGKVISFFGTSGDFLESIEAHVELYSNKLYPFKSVGLFGSSDASFWDDGNKHTNVRKIVVEFQVDTGPWIRSITFQYEEESKELWQSGTHGGFDINYFHIVRNVEIHTIKIDDPDEYLTSICGCFSDEGIRSLTFQTNKKTIGPIGDENGATHFSSPATGGKIVGFYGRSIVHLEAIGAYFEPISHLYPIKSIGPFGGLGGRAWDDGKFTGVREIEVMYDNILRYVMFVYDKSGEQIYSIMHGGYTREDKAKVTRVRLDYPQEYLTSISGYKQEDGHNDIENAIVQSLTFHSNTRTHGPFGEEKGKYFWYPQTRSKIIGFYGRCGETLNSIGVYAEPISHMYPFKTIGPFGGSGGSPWDDGVHTDVREINIHFAGHGACGIGIVYDNNGSLVQCSHHGRKTSSTWQIKLDYPKERLVSISGSINRNGNSPNTIIYNLRIRTTETTYRLFGRKEGSKDEKFCIPPKPGKGRIVGFFGRVGSHLNSIGARLEPY*
>Egrandis_Eucgr.I02558.1 pacid=23597335 transcript=Eucgr.I02558.1 locus=Eucgr.I02558 ID=Eucgr.I02558.1.v1.1 annot-version=v1.1
MEIEEIGGLVPSSSASVHRWKYDVFVSFRGGDIRKNFAAHLFRALKQAGIYYFGDNEKEETGILIEGKLLDAIRHSRVSLVVFTANYADSRWCLNELVEILECNRRFGDHQGHVVLPIFYDVEPRDVRKQSGQFGDGFERCLATHTDDLLVQKWRDSLKEAGNLSGWHLNNDANGDQAYFIEQIVGRLLKIIPRTSSPDAIGVDSFVDDVISLLKIGSEDDVHVVGLWGMKGIGKTTVAQAVCHRVSREFDGVSFLENVGVANQDTLLFLQKKLLRDVLKGQDLEIYDLNSNINEIKAKLWRQRILLVLDNITEKHQIEYFGAGDREWFKYGSRILITTREEWLLKDLKVDDNYMLPGLGSEESLQLMSLHAFGKDQPKEGYEELFKSLVHYAGGLPVFLKRFGSFLSSRKNQWHEILEKLVRDPHLYSIGLPLDPFSSLRQSVGPFGGHGGDSFDDQTYDGIRNIAVVFGKVINSITIDYVQNGCFVRSPRHGGSLGDHTYDVHLDYPTEYLTSVSGYTREDSCHVINSLTFHSNKRAHGPIGEEKGKFFSFPQVNGKIIGFHGRCGSFLDSIGAHFGPVSHPYPFEMVGPFGNGKNRWDDGKHADVRQIVVVSGSAIESVSFTYEEGPPFRHGRTHGGKRNTINLDWLTEVLISVSGYIVNDFGSTVIHSLTFQSNKRTYGPFGTETGRKFSFPATGGKIIGFYGSSGSHLESLGAYLEPISHLYPIKCVGPLGGQGGHSWDDGKFNGVKKIKMTLEDDVNCISFEYDDNGESIWSSAHGNENGSIHTVNLNYPHEFLTSVSGYIRHDCSVIQSLTFESNKRRLGPFGKEEGNFFRCALTCNKIIGFHGRSGIQLDALGVYFEPISDLRLLKSIGPFGGQGGSPWDDGDSTGVRKVMVKGGFLIYSITVEYDKNGSVVQGPRHGGDGGHLTLEINLNYPGEYLTSFSGHFESVAGHIVLRSLTFQSNERTYGPFGQEIGNYFYFPSIGKKIVGFHGWSGCWVDSLGAHFEP*
>Egrandis_Eucgr.I02520.3 pacid=23597310 transcript=Eucgr.I02520.3 locus=Eucgr.I02520 ID=Eucgr.I02520.3.v1.1 annot-version=v1.1
MLTSPPPPPPPPPPPSPPRRPPQWKYDVFMSFRGKDVRRNFISHLFSALRQATIQYFSDNAREDIGEEIRSKLFKAIWHARIALIVFSRNYADSKWCMNELVEILECRKRFGNHGHLVVPIFHEVKTADVSNLTSESEFAQGFERLCGGERDEVQKQRWTNALRETKHLTGFDLRNDAGENERRLVDIIVEYLVEKIRETRQLHFARNAIGVDLLVGEVISLIRMDQEEDVRVIGICGVGGIGKTMAVAVICERIRRDFECFVFLDKIGEADRVDILGLQKKLLHNLMKVEGLRTYGDIQTNINEINSNMCFKRILLVLDNVTSKEQIDYFWAGDRELLCPGSRILITTRDQNLLKDLKVDDKYIVKGLDPNEALRLFCRHAWKREEPQEGYEELSRNLAHYAGGHPESLKRLGTFLNGMPKQQWPHIMEKLVRSPYLDSLIHSFESAGPYGGQGGDAFDDGTHNGVRQIRLYGQSIIESITIDYDHDGCFVRSSQHGGHAHDDETLVILDHPREHLISVSGHIDDDGGHDVVRSLKIHSNKKTYGPFGSERGRPFDLSHSDRQIIGFHGKCSSHLHSIGAHFGPISHVYPYDVVGPFGGDSGMHIWDDGKHTDVRQIVVGFDSAIKSISILYDERGRPVGPFTHGTSGGGKTYTIKLDHPIEYLTSISGYTEEVSGLTILQSLTIHTSRRDHGPIGTANKGRHFSFPYTGGKIVGFHGSCDGPHLESIGAFYEPIPHTYPVKVFGPFGGKGEKSWNFVDINGIVVHCADFIESIAFKVDDATSSEPETIYGENGGRRTYKVKLRNGEYITSLAGYLKNAKDSGTLINSLTFRTTRRILGPIGREEGEYFSLPLEAGKVISFFGTSGDFLESIEAHVELYSNKLYPFKSVGLFGSSDASFWDDGNKHTNVRKIVVEFQVDTGPWIRSITFQYEEESKELWQSGTHGGFDINYFHIVRNVEIHTALGHSRFKLTKKRLDLLVMKMGQHTSHLPQRVAKLLDFMGGV*
>Egrandis_Eucgr.I02496.1 pacid=23597279 transcript=Eucgr.I02496.1 locus=Eucgr.I02496 ID=Eucgr.I02496.1.v1.1 annot-version=v1.1
MEIVISVAAKIAEYTVAPVLQKVKYVFSYQSNIHELKVEHKRLVEKREGVQLQVDEAERNLHKVAPAVASWLERVDMINKDVTGFFEDEVTVDLKCCKGWCPDLKTCYLLSQGAKEKSAAVTKLERDGNFDEVAYPAPPQKLGRTFAYGSKDLESRTRIMNEIVDAIREEEITIVGVYGMGGVGKTTMMKEVIKTVEKRNLFDEVVMAVVSQNPNITKIQDEMADRLCLNLDNRGEFGRAGRLRARLLERKSTLVVLDDLWGELDLEAIGIPAGIYCKILLTSRSKDVCKKMRSRGIFQISVLLDTESWDLFREMAGDAVDSLDLHDIAREVLGECGGLPLAIATIGKALGHKEKHIWEDVLEQLRKSTISSFTEMQESVFSRVELSYKYLSSEEAKSCLLLCCLFPEDFDIPITYLVSYGRSLRFYKGVDTLIKTRNRVLALVDKLISSCLLLESNRNDCVKMHDIVRATAISVASREKAFLVSCDSDMGQWPEEDTGQDWQAISLLFDQLPNHTCEWNYPKLKLLQMACINTSQTLPDNLFRGTKELKVLTLLGLSIQQAPSSLQFLLNLQTLRLEFCQLRDMSVIGTLKTLENLSLVGSELEELPEEIKLLKKLRSLDLRGCKGLRRIPPCVLSNLSLLEELYIGYSFDSWREYGSGRESNANLSELTALHSLRDLVIWIREPEILPKGLLSNKLMRFAIQLGHSPTCESSKTKGLRRKGTEQPLTVRFPSSWHAWRPKSNVLTMEIDGEDLLTKNINVLLEKCEILDLDVRGLTNISYELDKAGFVRLKSLLIAGCGLEYVINPTEWKSNAPFPLLEWLTIRDMWSLKEICPYEKAVDLPETSQLPKNIRRHPFLGNLKVLEVCRCNKLTYVFSPSVAKGLVQLEELIVVGCEMLEEIISIQGRHDVVTAIEIKFPRLNYLELRGLSGLVAFCKAPNEAEFPNSNSFETEGTSKTSHEPILDKKAVYSFEFPSLIEVIIKACPKMVRFSYGQVRTPFLWVVINDEEKPLTEDLDGTIQHVFEASKTEALPSKPIEEGVAHGTTVGKFDIDAGDAKDILAAVEYVEDIYKSYKLVESESRPHDYMDSQPDLNKTEREILVDQLILLHDTRKLMPKTLYLTINILDRFLSVETVPGKKFRLVGMAAIHIACLHEESSPLRVLDLVSLGGDDCTRDDFNVMERNILLKLIYKITVPTPYVFLNRFIKASDSDKKLEHTAFYLAELGLMDYTFSVAYLPSMSAAASVYTARYLLGECPLWTEALQFHTNYSESQLRDCFEILLSKYSNAGEDELKAVYEKYSEAERGSVALVLPKETSVCGNLSTVEPPQNSEILLPKGDDNTSAEEGKVADYGNEIRMG*
>Egrandis_Eucgr.I02547.1 pacid=23597330 transcript=Eucgr.I02547.1 locus=Eucgr.I02547 ID=Eucgr.I02547.1.v1.1 annot-version=v1.1
MEIEEIGGLVPSSSASVHRWKYDVFVSFRGGDIRKNFAAHLFRALKQADIYYFGDNEKEETGILIEGKLLDAIRHSRVSLVVFTANYADSRWCLNELVEILECNRRFGDHQGHVVLPIFYDVEPRDVRKQSGQFGDGFERCLATHTDDLLVQKWRDSLKEAGNLSGWHLNNDANGDQAYFIEQIVGRLLKIIPRTSSPDAIGVDSFVDDVISLLKIGSEDKVHVVGLWGMKGIGKTMVAQAVYHRVSREFDGVSFLENVGVANQDTLLLLEKRLLHDVLKVRDLEIYDLNSNINEIKAKLCRQRILLVLDNITKKNQIEYFGAGDREWFKYGSRILITTREEWLLKDLKVDDNYMLPGLGSEESLQLMSLHAFGKDQPKEGYEELFRSLVHYAGGLPVFLKRFGSFLSSRKNQWHEILEKLVRNPHLDSILDPFSSLRQSVGPFGGHGGDSFDDQTYDGIRNIAVVFGIVISSITIDYVQNGCFVRQDMVHLDYPTEYLTSVSGYTREDSCHVINSLTFHSNKRAHGPIGEEKGKFFSFPQVNVKIIGFHGRCGIFLDSIGAHFGPVFYPYPFEVVGPFGNGKDRWDDGKHADIRQIVVVSGSAIESVSFTYEKGPPFRHGATHGGKRNTINLDWLTEVLFSVSGYIVNDFGSTVIHSLTFQSNKRTYGPFGTETGRKFSFPATGGKIIGFYGSSGSHLESLGAYLEPISHLYPIKCVGPFGGQGGLSWDDGKFNGVKKIKMMLEDDVNCILIEYDDNGESIWSSSHGNEDGSSIHMVNLNYPHEFLTSVSGYIRHDCSVIQSLTFESNKRRLGPFGKEEGNFFRCALTCNKIIGFHGRSGIQLDALGVYFEPISDLRLLKSIGPFGGDGGDPWDDGHSTGVRKIIVKRGLVIDYIAVEYDKNGSVVQGPRHGGGGGHLTHEIKLNYPGEYLTSFSGHFESYRGQIIVRSLTFQSNERTYGPVGEEIGNYFYFPSIGKKIIGFHGRSRRWVNSLGAHFEP*
>Egrandis_Eucgr.E00958.1 pacid=23577672 transcript=Eucgr.E00958.1 locus=Eucgr.E00958 ID=Eucgr.E00958.1.v1.1 annot-version=v1.1
MAESVVSFAVETIGNLLTEAKFLWGVEDKVEDLQKELDLIQCFLRDADSRREHNQAVGEWVAQVRDIAYDAEDVIEQYILRVASKKGQNIIKSYACFVAKCTCMRVHGVGTKIEGLKSSISNLRMSMQGCGIQSVIKDEREQARASMPRHTYAHVEENIVGREDSIKELVKELKDGKHRVVSIWGMGGLGKTTLAKKVFNHDEVKSNFKGSAWACVSQQYHVKDILVEFFVMEMRDDELFETLYKIQQEERYLMVLDDIWTKQDWNGIRAAFPVENTRSKLLITTRNRVVPKYIDPHGFFYEPHCLSNQESWELLMKRVFPKTKIIPGEMKRLGDQLLKKCEGLPLAIIVLGGLLAINEWETIHKNINLHLSDRSDVSKVLALSYDDLPWYLKLCFLCLGSFLKDAEIPATEVLHMWIAEGFVSLKGYDKGREIQVEDVAEQYLMELFERGMVQVRFKKSGKMKTCHLHDLMRDLEVSLISSCSFLMMFISIYYAPLHLALGRPHTITVLALPYLLFHFFWNNHRVDTLTFSRTIIRVSKALQESFLSILNIQQDNEMENYFASMATNVKPSCKIRRLSLDGHMISSVEPIGKTLVHLQTLMLFGFVKCKQEQFQSIFNHYKFLTVLKLEKVYQMKNLPESVGHLVHLRFLSLAGSDFEGLPQSMGNLVSMEFFDLLVREGASMALSNVLWKMKRLRYLQLPLNFYVKEKFHGDQKKLHLGTLKNLRTLINFRPEHCNVKDVGQLTNLQKLIVFDEHFPIELEIFPQIVKSNLKHLRSLSFCFQFIDGPWTEAELSKIKIEKLLEHNSLPHHLRKLALLGSFLEEDPMPILEKLDHLVVLLLGWSTFMGKEMVCYAGGFPQLKHLVLHALPNLEEWRVARGAMPHLSRLGITCCPNLKAVPEEISYVYTYHNSRET
>Egrandis_Eucgr.E03806.1 pacid=23580083 transcript=Eucgr.E03806.1 locus=Eucgr.E03806 ID=Eucgr.E03806.1.v1.1 annot-version=v1.1
MAESLLFSIAQGVLGKIASSAFQEAVAIYSVEYQIHELKNTLAAITAVLLDAEEQQAKNHKLQLWLGRLRDVLYDAEDVLDELECEVLRKRVISRYGGVKKKVHHFFSLSNPLILRAKISHKIKEIRETLSKISIEKNQFDLNVRSVDNGMVHSRSREMTYSFINKLDVVGRDVDKQKIIEILMQPDNKNLSVIPIVGIGGLGKTALAKLVYNDDSVKEQFKLRLWVCVPEDFDLKKTIDGIINDVTGGNLSNLDIQQSQTFLRDTIKDKKFLLVLDDIWSNDRSRWEELKALLTGGAHGSKVIVTTRSSEVASMMGTHPTHNLEGLSHEDSMALFKKWAFDQKEKQPCPNLLDIGNDIVKKCQGVPLLVKTMGSLLYTKDEEQYWAHIRDSEIWKLVEQKKDVLPVLKLSYDHLPSHLKRCFATFSLFPRGKVFRGDVLIMLWISLGLISSSTKKLALEDVGADYIRVLWKRSLIQEVVESESSLMFKMHDLVHSLAMIVAQDDCSIVGLDTVEISERVRYISFSTDSLEGISNFDGVPPFLRKPTSKRLHAIDLQFNVDDGVITREFVGTCISKCNHLRWLDLRFGSFEELPSSICNLKQLRSLFLGDNKRLKKLPDSICELQSLLYLYLDDCSELGDLPKKMKRLISLRQLIVTTKQMSMQESGIQYLENLELLAFHKCQNLRVLFEGACRLTCLRKLEIIDCVGPISLPFVELIALESLVIINCKLKLTQDNRSNLPSNLHTLSITKSEQVMELLQCLDESAYTLEFFAVYDCPRFTVIPVWLPNHIRLRVIRLIRCPNLSSIPQEIQSLTALKELRIEYCGELSERCRPTIGKDWPNIAHIPRIQLDLEWVQWMED*
>Egrandis_Eucgr.I02520.2 pacid=23597309 transcript=Eucgr.I02520.2 locus=Eucgr.I02520 ID=Eucgr.I02520.2.v1.1 annot-version=v1.1
MLTSPPPPPPPPPPPSPPRRPPQWKYDVFMSFRGKDVRRNFISHLFSALRQATIQYFSDNAREDIGEEIRSKLFKAIWHARIALIVFSRNYADSKWCMNELVEILECRKRFGNHGHLVVPIFHEVKTADVSNLTSESEFAQGFERLCGGERDEVQKQRWTNALRETKHLTGFDLRNDAGENERRLVDIIVEYLVEKIRETRQLHFARNAIGVDLLVGEVISLIRMDQEEDVRVIGICGVGGIGKTMAVAVICERIRRDFECFVFLDKIGEADRVDILGLQKKLLHNLMKVEGLRTYGDIQTNINEINSNMCFKRILLVLDNVTSKEQIDYFWAGDRELLCPGSRILITTRDQNLLKDLKVDDKYIVKGLDPNEALRLFCRHAWKREEPQEGYEELSRNLAHYAGGHPESLKRLGTFLNGMPKQQWPHIMEKLVRSPYLDSLIHSFESAGPYGGQGGDAFDDGTHNGVRQIRLYGQSIIESITIDYDHDGCFVRSSQHGGHAHDDETLVILDHPREHLISVSGHIDDDGGHDVVRSLKIHSNKKTYGPFGSERGRPFDLSHSDRQIIGFHGKCSSHLHSIGAHFGPISHVYPYDVVGPFGGDSGMHIWDDGKHTDVRQIVVGFDSAIKSISILYDERGRPVGPFTHGTSGGGKTYTIKLDHPIEYLTSISGYTEEVSGLTILQSLTIHTSRRDHGPIGTANKGRHFSFPYTGGKIVGFHGSCDGPHLESIGAFYEPIPHTYPVKVFGPFGGKGEKSWNFVDINGIVVHCADFIESIAFKVDDATSSEPETIYGENGGRRTYKVKLRNGEYITSLAGYLKNAKDSGTLINSLTFRTTRRILGPIGREEGEYFSLPLEAGKVISFFGTSGDFLESIEAHVELYSNKLYPFKSVGLFGSSDASFWDDGNKHTNVRKIVVEFQVDTGPWIRSITFQYEEESKELWQSGTHGGFDINYFHIVRNVEIHTIKIDDPDEYLTSICGCFSDEGIRSLTFQTNKKTIGPIGDENGATHFSSPATGGKIVGFYGRSIVHLEAIGAYFEPISHLYPIKSIGPFGGLGGRAWDDGKFTGVREIEVRLDYPQEYLTSISGYKQEDGHNDIENAIVQSLTFHSNTRTHGPFGEEKGKYFWYPQTRSKIIGFYGRCGETLNSIGVYAEPISHMYPFKTIGPFGGSGGSPWDDGVHTDVREINIHFAGHGACGIGIVYDNNGSLVQCSHHGRKTSSTWQIKLDYPKERLVSISGSINRNGNSPNTIIYNLRIRTTETTYRLFGRKEGSKDEKFCIPPKPGKGRIVGFFGRVGSHLNSIGARLEPY*
>Egrandis_Eucgr.F00886.1 pacid=23581562 transcript=Eucgr.F00886.1 locus=Eucgr.F00886 ID=Eucgr.F00886.1.v1.1 annot-version=v1.1
MPRDEDIAWQYVERLEGKKWRCYYCEKEYNGQVTRVKSHLGKVKGKGIGICTSVPGDIRDLMLSLLKKETEEESRQANHQSSTERLLHDMPMPMQAQNVHQDVSLPQTSLELVGPRLPMRGGVADMANFTHQLSSNQQSQAEYPFHQSSTMPSLAQNKQVASGASQIIFQSELQELLDRPTPCETGHDEQNSRGLLSFPNDQVLGNTSSNGLQGFIGGDSPLYSLNWSDLHHSPPENLVESHDVIVNTPQEIQMNELHNLTAGSSLHNDSSLDVNSANHLQDCSQLCLAEVVSVHGNTSPVHGNTSPTDTVQHADQLHPRFDKEYGNDSRSFALQTPVDIDPSIASQHASDSHIIEATTVDSQVPEAATNATGPSSSQDMNRVSPVMDVWSIYANDEEIRNLKRKVEELDEKEAVIKEQMEIESAASSVRKKPRVLVDRWLKETEGARNNFQIIGQANAETLPPKEQVETLMREVEELIGKTLPQPLLIKERDAKGVKLLERKLTGKAIHRNIKLILDHLTKNHGCKLGIYGMGGVGKTTIMMHIHNRLLKDATFDGVVFITVSKDFSIYKLQSDIGKALKCGVMEDEDEKKRAAMLSEHLERKKNCVLILDDVWEYVDLEEVGIPARADGCKLVLTTRSFDVCRQMHCQKKIKIKPLSQIEAESLFLEELGSEVPLNSEIEAIVKSIVEECAGLPIGVIMMARSMRGVTDVFEWRDSLVKLGESSKGQTDMEKKVLMNLKFSYDRLGNPDVQQCFLSCALHPEDKLTDKFELVEFFIDQGLIGGLNTRREQYDRGLTILNKLRNVCLLEDHGSKMKMHDLIRDMALHIMSATSIVKAGKRLESIPSEEYWTDALEKVSLMECEISEIPLNMSPNCPKLSTLLLNRSLSEDVVLPDSFFKQLCGLKVLNLSGCELTELPNSISDLVNLRALFLRDCWRLCHIPYLGKLTSLRKLDARGCFELKEVPEGLEMLVNLRYLDLRLSSIVELPERVLGGLLNLQHLKVDFLDGQDMTKLRALETLECSFKDANNFNKCVRVIEQSDPRCYYYLCMVQKHIPYDEEESYTTQFENSDRKVYIVGWDHAIVSVGGECTGIFILIPRDVQKMTLTLCYGITNLSSMGPLEYLEELAIEHSENLGVLYGGQDEEVIDILAPALVPLLFSSLRVLRISCCPKLKYLFGHGFKANLPYLRDIIITSCHKMVGIIAAVTSPPPHPLPFFPSLERIMVTYCGKMERAVEFEWMPHFPTLRTIRAFNCKKMEEIIGGPPPYSPVEEISLQFLEVNGCDNMRKLFPHEWLLHLRNLQSIQVAGCKGMVEMISGAGQGQEGRVNNTPSSFQPSSISLPKLKCWSYSIYPG*
>Egrandis_Eucgr.I02558.2 pacid=23597336 transcript=Eucgr.I02558.2 locus=Eucgr.I02558 ID=Eucgr.I02558.2.v1.1 annot-version=v1.1
MEIEEIGGLVPSSSASVHRWKYDVFVSFRGGDIRKNFAAHLFRALKQAGIYYFGDNEKEETGILIEGKLLDAIRHSRVSLVVFTANYADSRWCLNELVEILECNRRFGDHQGHVVLPIFYDVEPRDVRKQSGQFGDGFERCLATHTDDLLVQKWRDSLKEAGNLSGWHLNNDANGDQAYFIEQIVGRLLKIIPRTSSPDAIGVDSFVDDVISLLKIGSEDDVHVVGLWGMKGIGKTTVAQAVCHRVSREFDGVSFLENVGVANQDTLLFLQKKLLRDVLKGQDLEIYDLNSNINEIKAKLWRQRILLVLDNITEKHQIEYFGAGDREWFKYGSRILITTREEWLLKDLKVDDNYMLPGLGSEESLQLMSLHAFGKDQPKEGYEELFKSLVHYAGGLPVFLKRFGSFLSSRKNQWHEILEKLVRDPHLYSIGLPLDPFSSLRQSVGPFGGHGGDSFDDQTYDGIRNIAVVFGKVINSITIDYVQNGCFVRSPRHGGSLGDHTYDVHLDYPTEYLTSVSGYTREDSCHVINSLTFHSNKRAHGPIGEEKGKFFSFPQVNGKIIGFHGRCGSFLDSIGAHFGPVSHPYPFEMVGPFGNGKNRWDDGKHADVRQIVVVSGSAIESVSFTYEEGPPFRHGRTHGGKRNTINLDWLTEVLISVSGYIVNDFGSTVIHSLTFQSNKRTYGPFGTETGRKFSFPATGGKIIGFYGSSGSHLESLGAYLEPISHLYPIKCVGPLGGQGGHSWDDGKFNGVKKIKMTLEDDVNCISFEYDDNGESIWSSAHG*
>Egrandis_Eucgr.E03801.1 pacid=23580076 transcript=Eucgr.E03801.1 locus=Eucgr.E03801 ID=Eucgr.E03801.1.v1.1 annot-version=v1.1
MAESFLFSVAQGVLGKIASSAFQEAVAIYSIEDQIHDLKNTLAAITAVLLDAEEQQAKNHSLQLWLGRLRDVLYDAEDVLDELECEALRKRVISQYGGVKEKVHRFCSLSNPVILRAKISHKIKEIRETLSKISIEKNQFDLNVQSVDNGMGHSRSREMTYSFINKLDVVGRDVNKQKIIEILMQSDNKNLSVIPIVGIGGLGKTALAKLVYNDDSVKAQFESRLWVCVPEDFDLKRTIDGIIKDVTGGNLSNLDIQQSQTFLRDTIKDKKFLLVLDDVWSNNRSRWEELKALLTEGAHGSKIIVTTRSLEVASMMGTHPTHNLEGLCHEDSMALFKKWAFDQKEKQPCPDLLDIGNDIVKKCQGVPLLVKTLGSLLYTKDEKWHWAHIRDSEIWKLVEQKKDVLPVLKLSYDHLPSHLKRCFATLSLFGKGSEIYSFKTAWLWMALGLVSLTGEEVALEDIVVEYINELWKRSLIQLEDEWFDFTLSSFKVHDLVHSLATIVAQNDCSSVDLDTAEIFEGVRKVSFSGTSLPGISNFDGVPPFLRKPTSKRLRAIMFSSEIYGQYVTREFARTCISKCNNLRHLDLKYGIFEKLPSSICNLKHLRTLIISSNNRLKKLPDTICDLQSLEVLEVTGCLELGDLPRNMNRLVSLRFLHITTKQKNLQDTGIQYLENLQILALLRCPNLEVLFQGTCRLTHLRRLAIMDCEKPIFLPFVELIDLHTLQISKCKLMLTKENKSNFPSNLQCPSLVAIPEWLLNHTRLKVIYLAECPNLLSMPQGISSLTALKELGITNCGELSKRCRPTT
>Egrandis_Eucgr.F01690.2 pacid=23582417 transcript=Eucgr.F01690.2 locus=Eucgr.F01690 ID=Eucgr.F01690.2.v1.1 annot-version=v1.1
MNKRDDAQIRIWRDALTEAKHLSGFDLKHHVNGNESKLTEIVVKYLIEKIRPTRSLYFVKNTIGADHLAEDMISLLGICPLSRRTRKSFLVGQKEEVRMIGICGKEGIGKTTVAGVTCNNILGDFDCFVFLDKIGEANRSDLLGLQKKLLQNLMKVKGLKTYDDIHTNINEIKSIMYRKKMLLVLDDVTKKEQMDYFGAGERESFHPGSIIMVTTRDRTLLKVLKVDDEYIVKGLSPDEALQLFRRHAFKREEPKGYEELCKNLTHYAGGHPLALKRLGSYLSNKSKDHWHEILNKLVRSPHLDCIDGDNSSLSPPLQSVGPYGGQGGVSYDDGTYTGVRQISVLVKSVIESITIDYDQDGCLMRSLKHGGHLDGETYTVKLDYPNEYLTSISGHIRDDQTPIVIQSLKFHTNRKTYGPFGSEQGESFHFPQVDGAKIVGFHGKCGKHLDSIGAHFGPISHAYPFEVVGPFGGSHGMDIWDDGKYTDVRKIVVGFDSVVKSISTLYDKYGHPVGPLSHGTNEGGKTYEIKLDYPHEYLTSASGHTENASGVVILKSLTIHTNVKSYGPFGTAEGRYFSFPYTGGKIVGFHGSCDGPRLESIGAFYEPIPHTYPVKVFGPFGGAGGDSWDDGQYANIKRILVRYESSINSIDFDYFNMDGSIRSARHGSKLQGRIYEVILDYPDEFITSVAGFFTATMNSLTFRTNKRIWGPIGREDGQYFSLPSEAGKIIGFFGRSGDSLVSIGAQIELHSNMLYPFKSVGLFQSSSGSSWELYPFERLDLFRSSSVYCWDNGNEHTNVRKIIVEFETSKWPFIRSIRFQYEEENKKLWQLEAHDGVDGNTLNIGRNVKIHTIEIHDPDEYLTSISGVRLGGIRSLTFQTNKRMIGPIGKEWGKHFSSPATGGKIVGFYGTSGEQLEAIGAYFEPISCLYPIKSIGPFGGLGGCVWDDGTFSGVREIEVMYDFVIRGIMFVYDKSGEQVCSVMHGSRTGQFKSKVKLDYPREYLISISGYKREDGDNVNNAIVESLTFHSNRGRHGPFGKDTGKHFWYPSTGSKIIGFYGRCGEALNSIGVYAEPLPHLYPFKTIGPFGGTGGTPWDDGVHSDVRGFEINAHLVIHSIRILYDDNGSFVICSHHGREEHQSSRHQSCLIIPRSA*
>Egrandis_Eucgr.H02157.1 pacid=23591489 transcript=Eucgr.H02157.1 locus=Eucgr.H02157 ID=Eucgr.H02157.1.v1.1 annot-version=v1.1
MASSSSSSSKRKRSHDVFLSFRGTDVRNNFLSHLYTALYQNGISTYIDSKEMRKGDQIRPALMKAIEESQFAIIIFSKDYASSSWCLEEVAKIMECKTQKDLIVLPVFYKVEPREVRWGRGSYGRDMAKHESDFGKDSHKVKRWKKALFDASELSGWTLNDEVEAELIKEIVSKISMQIDQRLVHVAEHLIGIHPRLIELNSMLKLGSDEDVRMIGLWGPGGIGKTTLGLALYDNISRQFEGSCFLADVCKALEGPKDLAALQSQLLSNILPGRRLVVSNVHKGISLMQNNLYRKKVLLVLDNVTDRSQLDALAGNLEWFGAGSRIIFITRDKHLLISRRIDEDYIYEVKPLENCDAFELLRRHAFPSNNSVRRDLVDKVLHYANGHPLTLKELGCSLYCRSEREWESSLRILAKILKKTSNDTFKWSYDGLDDNAKEICLDIACFFTGYTKEYIMKVLDSCDFEPTIGVKVLVEKSLVTKERETLQMCNMIRLMAMDIIRQEHPNDPGRRSRLWLFDDFRNVLSRQSVTDALQSIVLILPEPEKINIGPNALTNLRRLKKLIMKNVHNSFQDPIYLPNELKWFEWPECHPCITESSSGPEESAQLALHESNIQALNKQFEGPKKLESNNFSECPSLVYVPIFDWTPNRVPLDLHGFGKLESLVLLHLGKRGSFSAQEEEVIIALHQILGNRWSQIASHLPGRTDNEVKNFWNSLHKEEAPRSGP*
>Egrandis_Eucgr.C01912.1 pacid=23571435 transcript=Eucgr.C01912.1 locus=Eucgr.C01912 ID=Eucgr.C01912.1.v1.1 annot-version=v1.1
MSLDANLEHGKSMFRAMFNTAFVSDNVLKLEFDGMDVPWDRKDQYPKEFMAEIVFSQVDAATSLVMVDLSSEEKENRKEKSMRKIEPEKLPAEGKAVTSVSDSASSSAINNGSVEATAAVVSNLVQIPDLTLPKQEKIYQQDGSRSSTSMSSEYDYDVFLSFRGPDTRSGITNFLYTRLLGARIHTFKDDEELRVGEEFGPELLTAISQSKIAIPIFSKGYASSKWCLNQLVQMVQCSKKSRQKIMPIFYDVTPAEVGHQIGSYEEAFLLHEKNFGVIISKWKAALNHVANLNGWVNSKENRLCGKKVLLLLDDVDQMTHWDALIGKPARFSLGSRIIITSRNRDIIDVPEVCYPYELMSLDFNQSLQLFCKHAFWRDYPLDEYVAFSTEVVKSTGGLPLALEAIGKLLRHRSKDVWDVILKKLKQVPLSEVKRKLKISYDTLDDCQKHIFLEIACLFAGFDQRIVLHSWKDSNLFPKECLEVLQQISLIKISEDNKLWMHDQLRGLGTDIVRRECDKERKKKKDSVGEPSGRFGRVDGNEGNKKNSSSLSKI*
>Esalsugineum_Thhalv10028393m pacid=20197337 transcript=Thhalv10028393m locus=Thhalv10028393m.g ID=Thhalv10028393m.v1.0 annot-version=v1.0
MIEADDGSLIAIELVDAATNTRVHTLSSASFSRLEIVALDADINEKSWTTEEFNRSILREGKRPLLVGDLTVTLKDGVGVIGGDVAFTDNSSWSRSRKFRLGAKVTGGGVVEAISEAFVCKEHPGAGESYGKHFPPYSDSEVLKLDDIAKSSVTESSFVGGNLSDHQEQQFQMFGFSLSPLSVHKDSHKIKRRHKVIHTTVSDFMNVVQRLTGDVRFPARPSMLMQEDELNIGFEESQSLYVDDGPFADASDVSAAIIKDYDVVIRYRRGDISNEDFISHLRAAFCRRGISVNEEFHEVDAVPECRVLIIFLTSTYVPSNLLNILKHQRKEKYLMSFHWSESELIDELVRDALKVLYSNDNELMIGMDTQVDEILSLLCIDSPDVRSIGIWGTVGIGKTAIAEEIFRRISVQYETCVFLKNLHKEVEVKGHDAVKEEFLSKVLEIEPRVIQVSDFKTSFLRSRIQCKKVLVILDDVNDFRDVETFSGMVNYFGPGSRIIITSRNRRVFVQCKIDHVYEVKPLDISKSLLLLECGRSRSVFLPEVDKTLSLELIKFSNGNPKVLLFLRILVREWKLLSEKFQKTSPIFIPGIFQRICCDLDDYERSIFLDIACFFRRMDKDGVAMLLDGCGFSAHVGFRGLVDKSLLTISHNMVDMLRFIEATGREIVRQESPDRPGDRSRLWNSEDIRNVFMHDSGTSAIESIFLDMSKLKMDGNPYVFKKMCNLRLLKFYCSEEIENRGVSLPQGLEYLPSKQRLLHWEYYPLSSLPQSFDPMNLVELNLPNSSAKKLWKGKKAMLMISSLEQLKKMRLSYSYQLAKIPRLSSALNLEHIDLEGCNSLVSISKSVSSLRKLVFLNLKDCSNLESIPSTVELESLEVLNLSGCSKLEIFPEISPNVKQLYMGGTMIQEIPSSIKNLVLLEKLDLENSRHLVTLPTTICKLKHLETLNLSGCSSLERFPDLYRKMKCLKSLDLSRTAH*
>Esalsugineum_Thhalv10027276m pacid=20196058 transcript=Thhalv10027276m locus=Thhalv10027276m.g ID=Thhalv10027276m.v1.0 annot-version=v1.0
FWSLILLLPTLLRDVFMLLRILLSCLGVSSADWNGYERISVTVYGKMDPVVIVEELRKDWMAEIISVGPSKKVNPKKESSKEQSEKQVEMSIKTKEIKEEKRVLSGDSGSRCFIATLTATALNMRNPSDDWSSFCEFLDTHQPPLNLSECKADDVIDFLRMQQASGDVEAIVDHLSTKCIKLKENPFRSLAVTRYVEGVTRESRCILVFFCNDSHDVDDSHFMKTILKELREREVTPLTYNISRRENLDTELLDRSRVGILVLSNNYACSSESLDHLVAIMEHWKANPVYFRVTLSNIELEDPFEAVQLQCLNPIQADRVQNWKEAMAEPSPSGFGRHHRPSMQLGDNIDGFPLIDDAAARPNKFHESLDDIESHSIGNLLPDEEDILTGMMDDLVFTELPDADDYDLFGSGGGMELDTDFRDGLSMSGPPRLSISSLGGNAVPQFNIQKGARTVAGEHPSGEHPSRTLFVRNINSNVEDSELKALFEVTSTIDLIHIGTQVMLAEEVVRNACLRLDLKKCKNLAKILAYLKNSQPSGADIVGLWGMAGIGKTSIAREIYGVLAPEYDVCYFLEDFYLTREKKGLRKMRDDFFSKVFGKEKSSISACDIRPSFMSDWSHSKKILVVLDGVNYASDAEAVVGGFGWLSQGHRIIFTSRRKQVLVQCMVKEPYEIQRLCELESFRLCKLYLNDELEVISELMSCSSSIPLFLEVLGSDVAKLHRNDMKERLQLLRRDPPTPIREVFKRSFDGLDENEKNIFLDLACFFGGESKDHVVQLLDGCGFLTYLGICDLIDESLISILDNKIEIPIPFQDMGRFIVHKEDSGNPCKRSRLWDSKDIIDVFTKNSGTEEIEGIFLDASDLTCKLSSNVFGKMDSLRLLKLCCSTSENECKLTLLDGLDTLPDELRLLHWEHYPLDYLPQTFNPENLVEINMPYSDMEKLWEGKKNLEKLKIIKLSHSRKLTDILMLSEALNLEHIDLEGCTSLVDISTSIPGCGKLVSLNMKDCSDLRTLPRMVDLTSLKLLNLSGCTELEEIQDFAPNLEELYLAGTAIRELPLSVENLTELVTLDLKNCRRLQHLPIGIRSSRSIVE
>Fvesca_mrna15711.1-v1.0-hybrid pacid=27257898 transcript=mrna15711.1-v1.0-hybrid locus=gene15711-v1.0-hybrid ID=mrna15711.1-v1.0-hybrid.v1.1 annot-version=v1.1
MSKTLLSRIKPLHTPKPTRSSPSSPPHIKNLVHETIHILTTHQQWEQSLQTHFSETRTHVSDVAHFVLDKIPNAELGLKFFDWAFRRPYCCSPTGSAYNSLLKRLAWFGVVSEIENVMQSMKVEDVKPSKDALSFVILAYADSGLVDKALELYGFGVHSCGSVPSVYACNALLMVLVKNGRVDVARQVYDEMLEKDGGDGEGVCVDNYSTCIMVRGLCKEGKVEEGRRLIVERWGESCVPNVVFYNTLIDGYCKKGEVGRADGLFRELKLKGFLPTLQTYGALINGYCKDGNFVAIDRLLMEMKERGLTVNAQVHNAIVEARCKHDGSGTAVDAEARMIESGCGPDIRTYNILINSSCKKGKVEVAEQFLEQAMKRGLVPNEFSYTPLFQVYCRQGEHCRALDLLVEMTKRGHKPDLVSFGALIHGHVVSGDVDFALTVRDRMIENGILPDACIYNVLISGLCKKGRVPAAKLLLGQMLDQNILPDSFVYATLVDGLIRNGNLEEAKSIFELAVEKGLDPGVVGYNAMIKGYCRFGMMNDALSCLEKMKKKNHQPDGFTYSTIIDGYVKQHNLDAALEIFKLMVKQRCRPNVITYTSLINGFCRKGDSDGAVKTFVEMQSRGVEPNVVTYSILIGKFCKVGKLAEAASFFELMLKKKCHPNDVTIHYLLNGFTNVAISKEANESQEKEKSIFLDFYTKLISDGWSQKSAVYNSILICLCQYGMVETALQLNDKFRNKGIDLDSVSFAAMLQGVLLGGRSKDWKNIISFNLNEKELQTAVRYSHIIDFQFHGGKISESTLVLQSLVEVDKSEPQESETSSRGDSGPGIAQKKQIVENGSADIAVSLPILTNSILGKVPEYCKKHIEDNEGDLKSSDTKYMKTVANMIKGKSPEMICKTLNFKNLILREEIVGVFFSNKELVEPWSKILHLIFDPQLSRAGLEIFFSELSFELMSSKNDVNRRVEVAEQQHHFKRLGQVQNWILRVETVLKSIKLSRMSNLFEEKVGKETLSVDPDIPELAEIVAKECGGLPLALATVGRAMACKKTPQEWNLAIQILKKSHLRVLRMTSNRDKLERSVSRIPTAAALSAKDRAALVKALESLVGQHSGKVESPKMKKRIKALTEIQEAQFEVQKHLDYEYGMIKYRDELERRVSLIPSAAALSAEDRSALVKALERSFFNFFNTLEYPELPDDYTTYMHHDNFRKIEDQFEVQKDLDYEVGKTIRDKIIPHAVSLFTGEAVERGTDCEDLDDDDDLNDDYYSDDEEEEDVVDDEDNYNDADDEEKNEDEDDDDDKDDEDDKDDEDNEDEFEDDF*
>Fvesca_mrna27595.1-v1.0-hybrid pacid=27264051 transcript=mrna27595.1-v1.0-hybrid locus=gene27595-v1.0-hybrid ID=mrna27595.1-v1.0-hybrid.v1.1 annot-version=v1.1
MASPAIDLLIGKIVSFLESEVSLLEGVHDELGEVKLELLTMKAFLEDAERKGALGEVEKTWVANVRDVSIDVEDIMDEFTYQTNKRRSWGPFTKAFSKTLRLPQNIWERHRIATKLQKIMKTIKDIPERSRRYGSLRIEGSTSHHVGNRVEVCGESSLFLKDDDLVGITDAKKKIVGWLSSGHSQRTVITVVGMGGSGKTTLVASIFNSQTVQHFNCYTWITVSQSYTIEDLFRVMINELFAAAQIDVPQNLSNMSYRHLVELLVRYLQPRRYMIVLDDVWDTNLWRSIDVALPKGTHGSRIMLTTRNKDIASLAFGVESHVHQIEPLNTSDAWDLFSRRAFSSVRDKSCPPELQLIARELMMTSSSLEIVLPSGFKLLRVLDLKYAPIHELPDEIMKCFNLTSLNLKGTEVRKLPKQIGNLQNLETLDIRDSNIRQIPPAFYKHFDWKGPQQTYLRTQVKTWLVNVEKIDGKFFFLKGWKRFVHGNGLKVGEFLVFRYIGNTRFFVDIYGRNTCKKDFIKGVEKSEKESHGNEDNQGVAEGTRHGQATNSIPIKEEVIDTEYETSLHPLTRNTGKDVALERANTSKSEDGDKQENNDDDDEEEEDDEEEDQEDDDDSIKIPHDLPPCPKTKEISPLGPVPICIKRNRSSSRSSTNIGGEDVVLQKAYAFKSAKPSFVVPMYLSYVHGGFLNVPSSFATRYLTKRPSQVILQGSLKVAAKGHFPLAVNLPKLDEDCRDSQA*
>Fvesca_mrna19978.1-v1.0-hybrid pacid=27275624 transcript=mrna19978.1-v1.0-hybrid locus=gene19978-v1.0-hybrid ID=mrna19978.1-v1.0-hybrid.v1.1 annot-version=v1.1
MAEFVLDKAFEALYAGVEDLIVKNFIFKSLFADAKSRLDGLAPLIREMAQYNEKMDRPKKEMEALEGVMKKGQELVIKCSKIRGWNPFKKFKYAKQLLEWDESLKRPLETLQLQEAMHIMKMGVADLKEKLLCDDGVSMLVLTAPGGCGKTTLATMFCKDEEVKGKFKNNIVFVTVSQNGNLELVVKRLCEYVCSPVPKFQNEVHMFQRKFFNAPRCSHISAENHRCSLRLPGADVLMVILHSIVNEGEIDGGSFCRSVISQRIPTITTAIVKRCNGFPLAITVVGRSLAGQPIEVWRKGESEWSKGSSILDDSETKLFLCLQSSLDALDKGFTIVKDCSLDLGSFPEDKKIPVGDLIDMWAELYDLDDDIVFAYVHELCNRNLATLVDERYLKIEGDDYYGGRFVTQHDLLSELAIYNAKLNPLEQRKRMIVEIGGDNIPKWWKEQKYQPTKARLLSIRTDEEFSMKWPQFQLPEAEVLVLDLDGYMYALPEFVEKMHKLKACCSKGVGKMSDAFPNLEELNIDNCKEPEELLGDFCNVIYLKKISIFDCDDLLRLPKEIGNLVNLEVLRPRECTEVLKFTGSVRNKLPEDIGELRSLRKLDLRQCFRVRKLPPSVLDLDQLEESIHINRETMTYGLVAPLVKRRDERGWERERRRTLQVLMVTPKRNFEPLITGLTPRYVEAVISLLQCANRAITEPVQWVASRRLNSGLKKKEMVALPTSTYSNSSSSCPSPSSSPGCAICLVDFSDGDKIRVLPKCNHRFHVVCIDKWLQSHSSCPTCRHRLKSSSDAMLSLSEILTT*
>Fvesca_mrna03578.1-v1.0-hybrid pacid=27254974 transcript=mrna03578.1-v1.0-hybrid locus=gene03578-v1.0-hybrid ID=mrna03578.1-v1.0-hybrid.v1.1 annot-version=v1.1
MLSPVVDSPSAVGSTAAGATHSSADRIVVEPVAGVIQDTIYVTVGACVKESKSHLLWTLHNSGGNRVCIIHVHQPAQKIPTMMGSFPASQLNHQVIRDYRQIERQKMQKILEEYLHICRQMGVRAEILHIEMDSIEKGIVELISQHGIRKLVMGTGAVKTHGAREAKSDAVDAQVALLPPRPSTDTGQSPLHLRSRSSVTYGQDDLPSLSNPAQRVRLFGPVRLIKGDKYGGSTTDVPEGFITPSSRMLEAEGSADEYAIRRSASLSSIQVERTDKSENGSGNSSYLTRLKDLNHSSPPSLFSPPESLEDANFEQKLRQVQDEHETLPHHLKRLFLYCSLFPFGYEFSKDGLVQLWIAEGFIRERQRERMEDTATEHFNSLEKEGFFVFSRCDFTTDFDSMLSTTTDHPSNFLYKVNPRKHSLLENTISSGNYFKAVDGKLDGASHMTRHLSLIGEDIDGVSFGILQNFKHLRSLHMLSCRGSSLKQVPRDLCFTLTFLKTLNLSGTLISELPSSIGNVKSLRYIDASHTPIARLPESIDSLYNLQTIKLRGCSNFVQLPKGMKKLTNLRHIDLDIIRQLDSLPAHLGNLSTLQTLSAFLVGRDDGCHVGELKNLNDLKGALNISRLENVVSKKEAEEAALIDKKCLDRLELRWSNMFVEYAKLEEEILECLQPHFGLKELQIQQYSGSVLPTWIGNRAFADLVAITLYRCRNCKLLPCMGQLPALKSLSIIEMNGVKYIDHQFLRNGPCLEYAFPKLERLEVDIMLKLKVWKHIRIGDFPSLVKLIVDSCPELVRLPPLACLPSLKHLELRRCPKLLSLPSDGLPPSLESFLLVECLELKEWCLKSDHWSTLCHISSIWFDHEEVKGFELDCTPLWGSVSICGRRPVMEDAIAVVPRFINIPSTMLIGSHAYTGMSPSLNHLTSHFFGVYDGHGGPQVAEYCCERLHLALADELQIIEDDLTDGIMRETQHVKGEKAFTIEDDLTDGIMRETQQVKWEKAFTSCFRRVDDEVSRCITGSNEDASGANSDQHIAPETVGSTAVVALVCSSHIIVANCGDSRAILCRGKEPVPLSVDHKANREDECARIEASGGKIIQWNGPRVFGVLAMSRSIGDGYLKPWIIPDPEVMIVPRTRDDEFLILASDGLWDVMTNKEACKVARRRIRLWHKKNRVTLAERGIGVDPAAQEAASYLSTLAFQKGSTDNISVILVDMRAQRN*
>Fvesca_mrna24089.1-v1.0-hybrid pacid=27259778 transcript=mrna24089.1-v1.0-hybrid locus=gene24089-v1.0-hybrid ID=mrna24089.1-v1.0-hybrid.v1.1 annot-version=v1.1
MVIVGEFVGGAALGAAFGILFDVVKEALEKSAKFKPLLQTIKSSLDSLRPVIQQIEMHNSELNLPTQEIESCLKQMEEGVELVRKLSKVSKWNCKKPRYTDQLVKLDGSLKRMIDILKVQEARDVKETLVLVRSIETVVKRIEGNGLVQSQFEINGCCPVLDHEPPPTIIVGVDAPLKELKKNFLKDGVSMLVLTGPGGCGKTTLAKAFCQDQEVKESFLHKFAIKMSNHKILVTSRFAFPRFGSPYYLESLKDEDAMTLFRHSASLGDRSSNIPDHISRKIVERLKGFPPAIKMVGRSLCGQPIEIWKNRLTQWSKGSSILDSESDLLDYLQTNLDFLDKEEITIKECFIDLGSFPEDQRIPVAALIDIWTELYKLDEDSMSIQILYELASQGLANLVSTRQDNWEVDQYFSEHFVTQHYMLRELAIHQTRQEPIALRKRLIIDICGNNLPTWWTEQKFQPVRARLLSISTDGVFSTKWHNMQLPEGEVLVLNFQTKNYALPEFVEKMDKLKVLIVTNYGFLPAELSNFQLLGSLSNLTRIRLERISIPSLINDSVQLKSLQKISLYMCNIGQAFSNRSFQISYAFPNLVEINIDYCHDLLALPYNLCDLIHLKKFSITNCHKLYALPEEIGKLVNLQALRLRSCTHLLELPNSIRSLKMLYFLDISDCCSIKELPEDIGELCSLKKLHMRQCSKLQELPPSVLWLKSLKEVVCDEHAEKLWEPFLPYLRKMHVKVAKQNWHPYSNWNNLLLTRMEKTEIVDSMVKSQLNTVQAELQQAEFKAEKKVARDDWYLTQSQANVVVTRVEKIEVMDRPVKSQIETMKTELQAEFKAEIEALRDTFTKKFDVITDLLIHLIQGKNEKEWEGKDIQERKTSVFGDSESETAKSRLCMDRNSNKVIHQLQKGYRLNPLLPEEQIARRFSAWISNPNTRRWNLEIFDAPKEWFIDLMTSGTWLTDSHVDLFLYSVRKRAHLQSQSSSQCCTILDTVFWSWMNGRWEDFQKNPKYYKWDSDLRDYPLGKSPKYARRWSEVDHLYIPININNQHWVALCADITRRKLTVYNSMHSAAQDGFICDILKPMATMLPTLLVQSGFYEHRPELSPLTTPFKVVHLADNIPQQIVSGDCGVFMLKYIENLSSGLPLSFA*
>Fvesca_mrna07527.1-v1.0-hybrid pacid=27261371 transcript=mrna07527.1-v1.0-hybrid locus=gene07527-v1.0-hybrid ID=mrna07527.1-v1.0-hybrid.v1.1 annot-version=v1.1
MASSSASSSSSDIPLKEKYDVFLSFSGTDTRETFTSHLLKALKDKKIETFIDYNLEPGDEIAPALLKAIEGSMISVVVFSENYASSRWCLNELVRECREKYKQHVIPVFYKTVVSDIRHQRGSYKLEKYFKNRTVSQLLKWKDALTKATNISGIESNTTRDDSDLIQQVVQFILMKLGYESSSYELSGLVGVESWVQKIESLPRNFPRDDRVQFLVIWGMGGLGKTTLADVYHRLSSQFDACCFLGDVREVKLSRRRVLVVLDDVDKLSQLEMLAGRDVTFGSGSRIIITTRDMQRVTDIEVLRKGGDNHDVKIYEVEKLNDDEARQLFSFNTSAGVYSEVDSTKFLTRMIAYAAGSPLALKVWSSLSHKLSLDKMTQLLHEEMQSICKGKQTSDEVRGDCCSFSVDSKKESPALHELVITSGGDLGDRFEQMIALFKKLNRPNDYMPTEKPKVDNSESDKGTIKHISPVIPDNFRCPISLELMKDPVIVSTGQKWLDAGQKTCPKTQQTLLHTAITPNCVLKKLIVLWCESNGKLAKGSSEEQRAAAGKLRLLAKRNTDYRVCIGDAGAIPLLIELLSSPDRRTQEHAITTLLTLSISVSNKGAIVIAGGIPDIVELLKHGSTEARENTAASLFVLAVIDEKVLIGAAEAIPAIGNKAKAVSAGIAAPLMRLVKDVGSGMVDETLAILAILQLKLASELVAEEALQELSENGTDRAKRKARIVLELLQLMEDPASQSINL*
>Fvesca_mrna12900.1-v1.0-hybrid pacid=27248271 transcript=mrna12900.1-v1.0-hybrid locus=gene12900-v1.0-hybrid ID=mrna12900.1-v1.0-hybrid.v1.1 annot-version=v1.1
MEFASGITDIVLGRLGSYAAQEICLAWGAQLELKKLNNTLLAIKVVLHDAEKKQMQTSSIIHWLGNLKDICNDVEDVLDELEFQKLRQVLIDEQRSVKGKVHQFFSRWNPIVFNFKMGHKIKAIRERLVEIDDEKTKFSLVQIAAPSEEYRVPQRVHDNVRETDSLPEVYVVGRDEDKKQIITHLLNDIDSRNENVSVISIFGLGGLGKTTLAKMVYNESVVEESFKLRMWICVSENFDNKRLVREITSAATKSKCKETTLDLMKTRLQDILKGKQFLLVLDDVWDTIPLGVTTQKWRELKALLNVGACGSKIMVTTRDESVASLVHPVHLHSLEGLSHEDSMALFRKNAFNEGEEQQYPHLMKIGEDIMKNCAGVPLALATLGSLLYTKRERRQWLQVRDDESIPGENNIMAALKLSYNALPPHLKPCFAFCSLYPKDYDFHSQEIVALWMAQGFLKSSRENEDFDELGLDYIRQFCSKSLFQPEVDRKTEMQFKIHDLVHDLAIAVAEKECSTVNKRPSREFSKVRHMSISAKDLSREDARVPEFILQLEKLRTILYIERGFSNQYILRSCISRFKYMRALDIRGSTLEELPSSIGNLIHLRYLNLDENIKIKRLPTSICKLLFLQFLSLENCVALEELPKGIGNLINLRFLNINTMQMSFPTELFRRLTLLQTLIIGNCRNVKSLGGDIEYLTNLRHLWIGKCENLESLPPNMRNLNALHTFSIHDCKKLELMRSGEGIKGLILFTIFTSDLEALPDWLQESADTLQSMTIAKCDKLAALPEWLQNLTLLEQLMIWKCPKLSALPQGMHCLTALRELYIVRCPALRKRCKRETGEDWSKIKHVPKIHLDDSDDEGANDIDDQFRSRIACLSSKVPEIRVEIRALPWRYFLFYSLVDILVILPLPQVLIFIIVPKLNDSRSLDAVEWFNSIVIFQYVTRVIRICSLLRKVTRTSRILAETAWANLFLYLLASHVVGAFWYLLTIERKVTCWRQACKLHDVAYCSIYCDDNFGPGMFLDDSCSTDSKLFHYGIFIDALESGIVDTADFVQKISYCFWWGLQNLSIKLCSSLGQGLQTSTHVWEIYFAAFVSISGLVLLSSLIGNMQTYLQLKTARLAEMRVKEQEREYCMAFYTLPHDLKKRIKKDQWREDIGLTMEKFFLSLPKDLRRDTKQHICLGALRRSFTYLFLTKAFSTLLDVTWIKFFDALNFQVPLFDTLDEQLLESMCDILKPVIYTKGSFIIREGDSVDGMFFIMRGMVFSIERHGFFSVCLKAGDFCGEEIIATLDSSSSLHLPISTRTVQAITLVESFVLKADDFRSLISQQSNGRPLKHNFRFYTQHWRIWAACYIQDAWRRYRRKNLEESLRKEENMLQDALANAGGSSSSQSLGSAIYALRFAANALGAIRHNARPRLLQKPSEPDISIE*
>Fvesca_mrna24108.1-v1.0-hybrid pacid=27255954 transcript=mrna24108.1-v1.0-hybrid locus=gene24108-v1.0-hybrid ID=mrna24108.1-v1.0-hybrid.v1.1 annot-version=v1.1
MSPPRFRDLLSSPPPASAATTNPHPVSKENDEQLDPLFGDSSGDVTGIGEVMTSSFGGRVEAAMLALFGVVLEVKDKSVMYRPLLGSIKSTLDCLKPLIEDMERGNRALNRPVKELEYFRMHMEKGVELVRKCSKNGFWAKYEKKKYTNRLLELDACLQRQLNVLSVQVATHVRETTASIRSMQKVIKRIEDSGAMKNQIEMNGPCEVAESSSSDEQNAGIVEPSSPDEQNDGLVSVNKMEAADIRVEGSGELQEQSEIPNRFVVPEPPLFTVGLDVALTEMKMKLLDEDEFTTIGLIGSGGVGKTTLAKVLCHDQEVKDKFQNIFFTTASKWPNLNLIRLELYQALCSQVPTFQNEEGRRCLVVLDDVWAGSESILQEFDGLKIPKSKVLITSRYAFSGVGSEYHLKSLNYEDSISLFQLSLSLGDMSSYIPEDLLRKIVEYCKGLPLAITVIGRSLCGQPIETWQKRIVEYGRGSSISDSEPEMVVCLQRSWDALNREKNIIKECFVDLASFPEGQIIPAAALIDMWTELYGIEEEFQSIANLHKLAIRGLANIVSREEMEADGSYSDLFVNLPHMLRGLAIHKASEDTIEQRNRLIIDIHGDNLPSWWSEQKYQPKNARLLSISTDRAFSRKWHHMQLPNLEVLVLNFQTAKYELPDFLDKVDKLKVLIATNYGSLPAELSNFQLLGSLRNLKRIRLEGVSITSITKNHIQLGSLKKITFSKCDMGQAFSNSSFKFSVAFPNLDNLNILHCNDLEELPADLGNLSQLETLYISDCHRLSTLPDGIGNLSKLKRLRVRYGTNLVKFPGSIRKLKSLEVLDIAGCINIVGFPEDIGEMSRLRKLNISGCSRLKELPLSVLSLEKLQEVILDKETEDLWKPFLPRQEICRLRPLNLNISGCSKLQELPLSVWSLAQEAILDEETQNLWKHFPLKNKHTRVVPPVEFESLVALDKLNRELLKDGVSKRVECGITGMEQNQNQTQTEGWCPVQDPCSLTLGFDVLDVSGEMKKEETLISELALKQIEGSGSVVKNQVAVKGISGNHSRNDIVCNTSSSAGGSQWWKAEETDELQTDEESLETSVLRRFTFEEMKVATGNFRSDGIIGLGASGSVFKGWVDEKTLAPSKVGSGMPVAVKKLNPQSMLDFEDWKSELNFRRRTSHPNLVKLLGYCREEKEMLFVYDFMPNGSLEDHLFRRSPGIETLSWNNRLEIASGAAPCLACIQRSEKQIIHSDIDARNILLDASNILLDGASSQAPKDMLDESHNASIVSDYDLMPHASLEDHLFERSPGMESLSWNRRLNIANGIARALLHLHSYSQKQVVHNDLKASNILLDGNYNAKLSNFGLERLGQTGELPHQSTCPIGLYIDPEKLTTGLQTADRIPTRKWQNLVGLQTADRIPTRKWQNLVEWAKPLLENQRLFKTIMDVRIKGQYSSTAAFGVAQITRKCLATDQESRPSMKEVVEELDQIQALDERIEQAKPLDRRCQDLCHRCNRV*
>Fvesca_mrna20118.1-v1.0-hybrid pacid=27275568 transcript=mrna20118.1-v1.0-hybrid locus=gene20118-v1.0-hybrid ID=mrna20118.1-v1.0-hybrid.v1.1 annot-version=v1.1
MTTSLKKNRKKRGHVSAGHGRIGKHRKHPGGRGNAGGMHHHRILFDKYHPGYFGKVGMRYFHKLRNKFYCPIVNVDKLWSLVPQEVKDKASKNDVPLIDVTQHGYFKILGKGKLPADRPVVVKAKLISKVAEKKIKEAGGAVVLTALEHQAFRLKASMALSATDLLIGKLATILENEGTTIAGVRDEVDKIKQELLSMKAFLEDAEAKKVQTEGEKLWVASIRDLAYDVEDIIDEFMYHMYEKQSGGRLFRGLHKIIHAPNDILFRRSIAKKLQKITETIKAIPERNLRYSFRLTVGTSASTEDTYKWVQNQVESSFLITDDELVGIEKKKQILIGWLLGKEQNQTVVSVVGMGGSGKTTLVATTYTNERVKRHFNCYAWITISQTYVIADLFRSLIMQLHKSRKKDIPANLNAMSHTELQDTLVNYLESKRYLVVLDDVWDNKVWKEIRVSLLDQRLGSRIILTTRKEDIASSSFGVESHVHYIQPLQKNDAWELFRKKAFSTNHDKACPPELDFLARGLVEKEETVDLGQNPISGVDPSVSLLLLSLRRIHLLRRPPPYSGHPRRRDHHQTLSLLLLYKTQSIYQTCNQFNGDRIQGWFTVFFNFRRAPTATVTASPARLSSASLSFPASPLSLGDKNEHGGRLEVVVVVLEIGRKKCAAHPVALNTLSMYHMYEKKNGGRISRGLHKTIHAPSNLWFRRKTEKKLQKITEKIKDSADRHRRYTVDPVGGAAKSDGIQDRQIVLTTRNEEVVPDSFGVGSHVHHIQPLQENEAWELFSKKAFSTNQPKTCPTCRN*
>Fvesca_mrna19405.1-v1.0-hybrid pacid=27250026 transcript=mrna19405.1-v1.0-hybrid locus=gene19405-v1.0-hybrid ID=mrna19405.1-v1.0-hybrid.v1.1 annot-version=v1.1
MSFSDSESSSHGGGASEYKCFRQFSRDRLLHEMLGSTRTENSKSWKMNLEYFPIDNQAFVTDQDKALEELFGNVDNSKRIEKCLDIMATRIATVFASMKELPSVRYHASKAVDESEASPRDLFPTKLAGAVWNIISKYKSSIPNFPQKETCDLLILDRSVDQIAPVIHEWTYDAMCHDLLEMDGNKYIHEVPSKTGGDPERKEVLLEDNDPVWLEIRHTHIADASERLSDKFSTFQSKNKAAQLQQSARLVLLKMVQALPQYTEQMEKISLHVEIAGKINRIIQEKGLRDLGQLEQDLVFGDAGAKDVINYLRTNQDASSENKLRLLMIYASIYPEKFEGDKASKLMQLAKLSQEDMKVVNNMKMLKGSSESKKTTGSFSLKFNNAKTKQAARKDREGEEEETWQLFRFFPLMEELIENLNKGLLPKNEYSCMNGPGPTPDSVSQRRTQSTSETATPSTNPHSIRSRRTANWGRARHSDDGYSSDSILRGESTDYKKLGRRIFVFMIGGATRSELRVCYKMTTKLKREVILGTTSIQEPPQYLTPDNLPSSSRASTNLCKSRRGKKKKKTEEGRKKKKKSCEKASPEKGGRRRRRRRRQLTLIYTYQIPSPGRKPSWLSPTTHYQRCLVTSSLSITQGILTRVALLAEQKFSLLWGFKGEKLEDIVHDVDDVLDEYEYEVLRYKVVLENQVYKKNEAASIGLVSLDTTSHDIDVRVDRETDSNFQIDESNIIGSGELVLGIVETLIDSNNNQKNSPSVMAIVGLAGIGKTTLAKSVYHDGQIDTHFRTKIWICVCIPFEVKAILSGILESLKPEKAAIKGKDAICKNLQEELKGKRYLLILDDVWNDNLQKWEDLMSCLLKVNDTRGSTIIVTARSDRVANVVETLPRCDMRKLSDNECWLILKDKAVPFGSAPISEEQEITGTKIAIKCGGVPLVAKVLGSIMRSKDSNEWSAIEESTIWELPEEENRIFSVMKLSFDELKSPSLKQCFAYCSVFMKGFKIEKNDLIQLWMAQGLLHPSPNREMEDTGNAYFNILLENSFFQDVTKDEFGVITHCKMHDLVHDLAEHVSKLKSNSSEIRHVGHIHTSILQSIPKRSVQKLNSFFLNPYFQVVLSDIFSSFRCLRVLNLYMTLRMYGLKLNKFPKEMRNLISLRHVMFDTQLCFKRFPIGIGRLTNLQSFPFFIVGENGSPGIQELACLNQLKGNLAMYHLELVKDGDEAKKANLVEKTRIRKLSFEWAKYWPPRNKHDEDVLEGPKPPPQLEFLEINNFLGDNLPSWMETNALFPALRTLSIREARNLLQWMEAEVLPAFPCLEELSLLHCHQLTTAPSHFPSLRRLVIEHMDSCNPIASILSNRLTTLTYLTIMNVKGLTSLPEETLRNNTRLAYLEIRSCPELTSIGPDVLDGCCTALRSLNISKCPNLRNLPEGLHLHCLKQLIIDNCESLEFIPIEHGFTSLQELSILGCPKLCSLPKGLESCISLEMLEIGSCSKITSIPIMHGLPLFRGLDISPIPWQLVIKYYDSLELVSIVQGFTSLRHFIIEGCERLTFLLIGQEAFSKLKSLIISMCGSLRYLSDGLHSHLPSGLALASSPTSLTCLKELEIGGFKKDLESFLAFEVASQHLDVLRLWGWPKLKSLPEQIQHPTLLRKLTIQSFEQVEAFPEWFGNLASLDGGGGTREGGFFLGADQGFVWKSEMQCGCAPMEDFVAGQERLSWPVQQREEGGGGNPFLQLVVVIVALWKAADVGGETTYLRSVCSNLGSGLWVTCFLRSNGSLGYPSSLSEGLGF
>Fvesca_mrna03305.1-v1.0-hybrid pacid=27273064 transcript=mrna03305.1-v1.0-hybrid locus=gene03305-v1.0-hybrid ID=mrna03305.1-v1.0-hybrid.v1.1 annot-version=v1.1
MEALGAFLAEVLKSSTEFMWSKFATLRKFQKNVQTLKKELQSLIRRRGEITDDIDIAELEGKCPVTEVVEWLQKVEAIERAVEEEIDHKVQPFLQEDHNSASVNGQGCLFVSNMHQRYHLSKKAEKKCDEVKQLITESHKFLTMWDTLRLRDIPIQHIPAPCLVGQEAQERLKQLMEFLADNKIRRIAVFGMGGSGKTTLVKTLNNQLRSSASKLYDMVIWIPVSNDLDMKKVQSRVAERLNLAMNAEESIECRACRLHQVLKSGKRFLLILDDVWEKIDLDTVGIPQGDDQANCKIILTTRSLAVCREMMTDKELKMELLNEEEAWNLFAWNAGNVVESEHINPLAREIARECGGLPLAIETMGKSMRDITMIQLWRNALCQLKRSASHYGSFDKVHLRLALSYKSLPSKILKRCFLFCSLYPENFLITARELICGWMADGLIMEHQTLEESLNDGIAKIEYLKDSCMLEQGECIGTVKMHSVLREVALWISSNRKETRFFSSSFLGMQEKLQSSLRSVSFMQNSITSLPSRFSFSRCSNLTVLFLQCNPLYKIPDGFFRELGALRFLNLSSTQISSLPSSLLHLTELHTLLLRDCSSLEHLPQLGALYKLQVLDLCGTCIRELPKDMGTLTHLRDLNLSHTNHLESIIAGSISGLYSLEALDMSFSAYKWDVECNVEGAPFDEILSLQGLSFLHIRLDTVDCVALDSDGSWFGSLKEFSIWIGPRSCDSSYLPTLHDEKRVILRGVDLLQRGLEGLFYSASSLELVTCGGISSLSDIVSNKKLGGLPKLKFLTISNCDCITSLLIGEETFASTLPNLEHLTLNCLNNLDTMAERILPRGCLGKLKTIKVMGCGRLKTLISFTFLRRVQNVEEIKVSDCRRMKQIIVNINLYATLPKLKNIEVRDMDSLTSICSRAGKWSALERVEVSNCPKLEKLPLRAQNAANLKEIRGELRWWNGLRWKRDVDKISLQQRFQACEDSILLLSSDTELSYWDLDREIWRWLESLQVEIVGKLHISPSLRHVTVFPGKEVREFIKVKVGSRRLSYRMLFYSILFFTFILRFVFVMTAVDTIDGETRCSTIGCLGKRLGPRILGRRLESSVPEVVYQVLEEPIGKDELKGRSDIPQSLDEFMAEIKDSNIDARTFAIKLREMITLLEERTRNAKIQEYLYRHVASSSIPKQLHCLALRLANEHSTNAAARLQLPSAEFVPALVDNSFFHFVLASDNILAASVVATSLVQNSLRPHKVVLHIITDRKTYCPMQAWFSLHPLSPAIIEVKALHHFDWFSKGKVPVLEAMEKDQKVRSQFRGGSSAIVANNTDKPNVIAAKLQALSPKYNSIMNHIRIHLPEMFPSLNKVVFLDDDVVVQTDLSPLWDIDMNGKVNGAVETCRGGDKFVMSKKFKSYLNFSHPLISNNFDPNTCAWAYGMNIFDLEAWRKTNISRTYHYWLEQNLKSDLSLWQLGTLPPGLIAFHGHVHVIDPFWHMLGFGYQENTSAADAKSAGVIHFNGRAKPWLEIAFPKLRPLWAKYVDFSDKFIKGCHIRES*
>Fvesca_mrna09518.1-v1.0-hybrid pacid=27269618 transcript=mrna09518.1-v1.0-hybrid locus=gene09518-v1.0-hybrid ID=mrna09518.1-v1.0-hybrid.v1.1 annot-version=v1.1
MATSSRSGVPFPSSSEPPWKYDVFLSFRGSDTRRNFTDHLYMALEQAGVRVFRDDEELMRGESTAVALLTAIVESKISIVVFSKNYASSSWCLDELVKILECKSMYGQMVTPVFYDVKPSDVKFQRDSFAYAFDKHEKRYDMDKVLMWRDALTSVANITGWDVSNYGFESEVIRNIVVTITELLENPEVDVEDLPEMDDGQLVDPEVTVAKFHVGIQSRVEDLASHLDVGSDEVQIVGIFGVQGIGKTTVAKAMYERYRNSFDSACFLVNVRDTIKEPNGLISLQEQLHDLLETKIDVGVVSAGFQRIKRERRVLLIIDDIDDKKQLEQLAIERARFGSGSRIVIIAREEALLKQLKVDTTYSPRPMNKEEAIELFSWHAFGKCSPNEKYSEHSKTVVAFLGGLPLLLTVIGHDLYGKGMKRWQLLMKCIANEEARILKDLFVYCYSLFPTGYEFRKDELVQLWIAEGFIVDKYAEKMEDTGISYFNYFENKGYFLPSRCNFGVDFDSVSSVTCNSNNLYKINTEKADVSKKKTSRDHYSRAVDPVSISRHTVSQAEDGLKLVDEPSIAENKISMVDSYFGALEVVSVSENTLSRANDLRAREMVSGYTASELDYFRAADANLYGTSATTTRHLSLTFKDIDDMSFEKLKELKELRTLLFLSDSGSSITHVPRNFFWSLKFLRTLKLRGTLISELPSSIRNVKELRYLDVSYTPITQLPESITYLHNLQTLKLRGCVQFYQLPKELEQLTKLRHIELDIMRQLDSLPANLGKLTHLQTLSAFLVDKDDGCCIGQLKNLNDLKGALCISRLENVMKVEEAEEASLVQKKCLETLELRWSHLLSTNKEKQEEILEWLEPHYGLKELQIHHYGGSKLPTWISNPSFADLVAVTLYRCNNCVLLPSMGNLPALKVLSIMEMNEVTEINHQFFRNGLADDQAFSAFPKLETLEIDIMVNLKDWQEVQKGDLPSLLKLTVVSCPELVTLPSLSSLNLLKHLEFRSCPKLQPSDQLPDSLEALMIVDCPRIKEWFHEGDGAEWSKKHRTIWLDEEEASINETLGFILLSRSAPIPRLLTMTDKVSTQFAIALTIHEGSPATPDVIPRPPAALAPIFAIGRLLSMKKRLPEPKFSHPKDRRHLIQGGPWFFGCSNFMLLEYDGLSEVTTVPISSMPVWVEILGLPPRLFTEEAAGKVGDLLGQVLFLDKIGLRREIRAKVRLIHDISDPVREEFPLMPFKFDLGDRKATVMLSFKYERVVGFCRVCGLLEHLSQGCGGPPDALKVQQGSLESFPCFGESLLKWSSLGFEFELFQVELSLGFSSRRILVTRAGESSRGIVVRHRSKLAVQSFPVTSGLNFGSSSLASSFFHNYKNKEKVSIVCTGSFNKMKKYRKEKIREASTDSFEQRVSFSGEHPNLTYGRYKARNFRMQAMAVGNIQTMILTRTRILLGYSEYPNKCSLEIDYKQFVYVHPNIAILLAYAPESVLEVMEDVAKNADSFEYHDSYRRGCDPTHWSVSPVATSKESGSTIASQADYQDFGRVQLEVYNAASFGWVYWTLKD*
>Fvesca_mrna27072.1-v1.0-hybrid pacid=27270066 transcript=mrna27072.1-v1.0-hybrid locus=gene27072-v1.0-hybrid ID=mrna27072.1-v1.0-hybrid.v1.1 annot-version=v1.1
MGSLLRRITHSLNSLKPNTQLIHTNSTPNNVVRAICDSFKSGWSWDALTSKFACVKLDAKLVENVLLELKDPNDAKRALGFFHWVSKRKDFDHGVWSYSITIHILVRAKMAMDARALMESVLKKNVGDSLKFSVVDSLLSSYEVTASNPFVFDLLVQTYAKMRMFETGFDVCCYLRERGLPLSLISYNTLLRVVERSERNALVWKIYEHMVGRRSYPNEETVRILIDALCKEGELRKYADMLDRIHGKRCSPSVIVNTSLVFRILEEGRVEEGMVLLKRMLQKNMVLDTIAYSLIVYAKVKLEDLGSAQQVYEEMLKRGFRANSFVYTLFIEAHCKAGRIDEAQSMMNEMGNMDLKPYDESYNFLIEGCAKAGRVEESVNYMKQMMEIRFIPSLGAFNEMVGKLCEIGDADQANVMLTILLDKGFSPNEITYSLLIDGYARKGKSDEVLKLFYEMESRSLSPGMLVFTSLIKSFCQCGKSEEAKKYFRIMKDRSIAPSISTYEIFLANHFEQGNTERADCLSRNEMGKLAKYLEQLQVSQVQVAETVNFKGEFCDPIVDNEAVCSAVTVLQEADMKKVSDPCVRDWLDQLKDVSYKMNDLVDGWTLKLGNEKLRNKKERLVSQFLATAFVLPDGMSYYDLSPEIKSCLLHCATYPKDFEFNKEILIQHWMSQGYLSVGENKEEYLTQNECFTMEAMSTDGNYGIELSSAEILKRPGNKLTCLRTLNLRQNQIERLPEEIGELIHLSEDSEVFTLGDLRMMNQLHRLAIYVVRIGDDAASKAEKAELRKKERLSHLELYMSGNKDVDAILIDALQPHENLESLKLLGIKLQRGPVG*
>Fvesca_mrna13099.1-v1.0-hybrid pacid=27247576 transcript=mrna13099.1-v1.0-hybrid locus=gene13099-v1.0-hybrid ID=mrna13099.1-v1.0-hybrid.v1.1 annot-version=v1.1
MAFLREIGTAIVTKLAEYTVEPVIRQVGYVICYKNNLKELQSQVDDLVDARTSMQHSVEAEERKGKKIETGVQNWLTKAEQLTKEADEVKAKHLAQTKCLHGFCPNLKLRHRLSRKSTKLVQEVAKLCEKKKTFDNIAYVAPLEEVCAIAIQDYEAFDSRTSTAKAVINELRNFNTHTIGVYGIGGVGKTTLVKEVYNQLAVTSEKLFEEVVMVLDLKQNPSIERIQKAIAEKLGLELPETGTSGGRASLISNRIKNKKTLVILDDVWENIDLEAVGLPRMATLKILLTSRSKLVLAKDMGTQKEFPLKVLNKEETWRLFQKMAGDIVEKPDIQTIAAKVAEKCGGLLLLIVTVARSLKDSPLHDWKDTFRRLKKFDGKGLEEKTYSAIEWSYDKLNSEELKSVFLLCASEVGRANDVDILDLLKYSMGLGFIKNVDTMEEARDALNSLLMKLQYSCLLLDTDDKQLVRIHDLVKHVAQHIAARDHHVLSVPYGSELREWPDKEFCKKCTWISLIYCQTPELPQVLQCPELTMFHSSSVDVDSREIPSNFFKEMKKLKVLDLTKRSIASLPPSLKCLKDLHTLCLDQCTLGDLALVGELHNLNILSLLYSKFKELPKEIGKLTRLRLLDLTCCSQLEVISPDVISKLKRLEELRMGKNSFNKWEAGRVGETKRSNASLEELKYLPRLTALHIHIPDATILPANLFTTSKLERFQICIGSMWKWDDVDEALNALKLKLTTNNELDQGLTMLLKRTQDLYVEGMEGVNDKFFRELATGGYQQLKHLHVQNNAKVAYTINEKVGFPNLTWLAVSEHNGLRFLLSSSMARSLSQLKRLQISGCQIMEEVISIEESNQEIAHNFFPQLQDLELKGLPNLTKLCSTSYVELPNPSYERLQLEDSTATGGICEEFEEIHSKRNLDIVRQHFIFENKVEFPNLKKLSLNGLAKLTTIWNNHLSLGSSKNLETIEIVSCDNLKSVFPASVAKSLQQLRSLEVKNCGVEEIISQEEGVLIALMFVFSKLSYVRFENLPKLKSFYPGFHDCKWPSLETLAVYDCNEVHIFADGTRVLNNLYTPDKQSLFLLEKDSFPNLEYLGLDVLENWDSPPLHLLRNLKLLCSKAHTNSSLNSLEQLLGLEKVELPRLMSLSLKGLTKLTAIWHNQLSDNSFDGENLNSVEIDSCESLKYIFPATVAKRLERLSKLIVNKCGVEEIVAIEGEPQTMRKFIFPKVTCVKFTELPNLTSFYPAMHASSWPALQKLEVLGCYKLEILAETLASFQGKYESNLSAPIKQTLFTIEKSKSVVVLDKLLDEGNSSTSTRERDDAESDMLFQPAKRFLPAIQEIRILLEEIARKIEGARVEDNRFCISVHYRNVREEDYDILEEKVKAVIETYPEFHLTRGKKVLEVRPSIEWNKGHALEYLLDTLGFSNSGDVLPLYIGDDRTDEDAFKVIEARGQGFPIIVSSTPKETKAAYSLHDPSEESFPNLESLGLGIMENWDSPPLHLFRKLKSLYTYAHTNSSLNSLEQLLGLEKPKTTSDSISAFTNTIAEQPLSYSSHDPIYSVPPSIMRPSKRRRRFEEVHASQLAGRGE*
>Fvesca_mrna02777.1-v1.0-hybrid pacid=27245589 transcript=mrna02777.1-v1.0-hybrid locus=gene02777-v1.0-hybrid ID=mrna02777.1-v1.0-hybrid.v1.1 annot-version=v1.1
MEGGDENSEQGKKRHKWTSFEEESLLNAIDNVLASEQRCDTGNFKSGTLVRIEHALNELCPNSNLKANSHIESKLKKLKKDYNIIYDMINKSGFAWNDIKKSHVVDVDTIVDEIGRILNNTYLNVALYPVGMDSRIENISNSLSVGLHDVRIIGIWGMGGIGKTSIAKTIYNRFYHTFEGTSFLANVREIAKDSNDKITLQERLLSDILKPTKIEIGTVSRGINVIKEKLRSKKVLVIVDDVN*
>Fvesca_mrna26510.1-v1.0-hybrid pacid=27244216 transcript=mrna26510.1-v1.0-hybrid locus=gene26510-v1.0-hybrid ID=mrna26510.1-v1.0-hybrid.v1.1 annot-version=v1.1
MALESGPALIKQLASCNQGSRGCALRAPAQAQLIDRLSSLLHSLHLPLAVEYFSAFLLTMRCEWSGIDMLRLDKFYLLIRRFVSCWFGLMKSNSWDLEMSLSGLPPQNAMDSPPEKDDRSHRWRSSTLKLNKDSVKVKKRRARTAVYTVETSEFRSLVQSLTGPSRSPPRTLSSTGKSLPLPDQKHLATRSATSASTITLDDDMDNEQGRVIYADKEPDGLPDELKGLSMYFSLFPSDYEFRRDELVQMWMAEGFIDESQRKTTEDIGCAYFNSLEKIGFLVPSRCDFSVDFDSVCSVPSYNPGKLLFKVNPIKLSELINTTAPVDYFAAVAGSLDGDLELTQHLSLNCKDIDQMTFGILKNFKHLRTLLLLSGHESSIKHIPRDLFLNLKDLRTLNLSRTLISEVPSSIRNMKSLRYLDLSNTRVTQLPESIDSLRHLQTIKLRGCVHFLQLPKGMKKLINLRHMELDIIRQLRAMPPFLGNLTNLLTLSAFLVGREEGCRIGELQNLNNLRGVLRISRLENVSDKDEAKEAALINKQYLQRLELRWSNVFIEKIEEQQKILDCLQPHAGLKELQIQHYAGSTLPTWISHPSLSALVVLTLYRCINCQLLPSIGQLQMLKSLSIIEMNEVKEINHQFYGGGLVDQAFHAFPKLEILEVDIMFNLKEWKEVKTGDFPSLLKLTMDSCPELDSLPSLSWLKSLKHLEFRRCPKLLSLPSDGLPTSLESFIVIDCPELKEWCHKVEGEDWSKIYHVPSIWFDCEEGFLEICFKVLQHGIAREVVDGNMRENGIKSSEHDLML*
>Fvesca_mrna24443.1-v1.0-hybrid pacid=27274578 transcript=mrna24443.1-v1.0-hybrid locus=gene24443-v1.0-hybrid ID=mrna24443.1-v1.0-hybrid.v1.1 annot-version=v1.1
MWDLNEPPKEDDDNPKSGCKIFGVWLMDGFDSQPVTRQFFPENVPSEMELTPGSGGVATWPAASSSSSSSSLVQWKYDVFLSFRGRDTRRSITSYLYYRLQRRGVKTFMDDPELQVGDVISPALQKAIEESRFAIVVLSENFAHSSWCLEELAKICECMEGSNRIFPVFYNVEPSDVRHRTKSFAEALNKHESYGRHTLENVLRWNDALSKVSNFSGWHTKNYKTDRELVDAIVDFVCNKVQPIDTGFTMSTEDFEAYEATRKAMDEVMKVLKDEEVTAVGVYGTGGVGKTTRVKHVAAQSCKSGTSHHVIMAVLSQSLDLTKIQGTLAEASRCCTVNSSGSASVGIKGVRPPGLKPPPSMVRVPVMDNGCSTWEILRGFGPEEERVSLEMVQRRFCSFPSSSDEEELEEQEVEQGENVDFSSTTTEFSSISPCGWFLPNGKPMLPITYWEKGDLLGSGSFGCVYEAISDSQLSVHLGLGGFYVREEDRLLSGLGDIVMKRPALLGVKKHGGCFIAVKEVSLLDQGSLGRQRVSQLEQEIALLSQFEHESIVQYYGTQKDGSKLYIFLELVTKGSLQKLYHTYHLTDTHVSVYTRQILQGLKYLHDRNVIHRDIKCANLLVHANGSVKLADFGLAKSIKLNNIKSCQGTANWMAPEVVNRKSHGYGLPADIWSLGCTVLEMLTGKIPYDNLEPMKALWRIGKGEPPLVPDTLSREAQDFIHLCLKVKPDDRPTAAQLLEHPFVNKHFPPMSSGSVSP*
>Fvesca_mrna01295.1-v1.0-hybrid pacid=27260604 transcript=mrna01295.1-v1.0-hybrid locus=gene01295-v1.0-hybrid ID=mrna01295.1-v1.0-hybrid.v1.1 annot-version=v1.1
MASYTTIHASSFSFFSSATRRRHDVFLSFRGEDTRHNITKGLHSALVDAGVPTFKDDVNLQKGCEIMSDLLKAIQMSRIAIIVFSKNYASSGWCLDELVKIVECNKDAGQLIMPIFCDVDPCDVQQQTGTFSAALDQHERTGRTEDKLEAWRTSLTEAASQPYGFDMQDAAAWLQSKFIKEIVKHVLSRYQDAHLSVSIFPPRLDAGKEYMNSLLGVISDDILIIGICGIDKTDLAQEAYDQNFHRFESSSFIKDVNKMAEQPNGLVALQKRFLSDMLEVDNVDINDVKEGTELIKYEARRKRVLFILDNLNKLDQLNALARSRDWFGSGSRIVITTRDPQLLSVLEVDNVYGEQGIEVLETQFQQNLQMIKDMEETIRGPSFQAHDLERSLIAKIEAERRKNNAQAQIIAELQKNSKSSFPLYALDSTTDVLLDGKGPETFEGYDDHEALLSIFAENEMIIGDANVNDQLKAKMQFLNVGAKDFNKAVSSGSSSKGINSGREAGTQTLRPFFFFTICNSIYQIFNLSDSPSSNFYFCNKEMCTFSLSATSMQVPPYPPPFSFSSPSLPLTTPHSYTFTSTVPKPRLPVFSATKDIWRNPKTTPSSPPSHPPRHRRKLQGTAFLDHTIDMDDLAASIRATQNDHDLNSLLSPYKSRSLSIRFMVSLLSREPDWRRSLAILDWINDVALYTPSVFAYNVVLRNVLRAGQWDLAHGLFDEMRHRALAPDRYTYSTLITAFGKAGMFDAALSWLQKMEQDRVSGDLVLYSNLIELSRKLCDYTKAIAIFSRLKRMGIVPDLVAFNSMINVFGKAKLFREARGLLKEMRAVGVAPDTVSYSTLLTMYVENEKFLEALGVFREMSEVKCGLDITTCNVMIDVYGQLDMAKEADRLFWSMRKMVIEPNVVSYNTLLRVYGDAELFGEAIHLFRMMQRMDVEQNVVTYNTMIRIYGKSLEHEKATNLVQEMQKRGIQPNAITYSTIISIWGRAGKLDRAAMLFQKLRNSGVEIDQVLYQTMIVSYERVGLVAHAKRLLHELKRPDNIPRETAITILARAGRVEEATWVFRQAFEAGQVKDISVFGCMIELYSRNRKYANCIEVFENMRVAGYFPASHVIGLVLNAYGKLREFEKADAVYREMQEEGCVFSDEIHFQMLSLYGARKDFKTVEAMFERLVCDPNINKKELHLVVAGIYERSNRLNDSHRIMNRMNESRVLKS*
>Fvesca_mrna03060.1-v1.0-hybrid pacid=27276029 transcript=mrna03060.1-v1.0-hybrid locus=gene03060-v1.0-hybrid ID=mrna03060.1-v1.0-hybrid.v1.1 annot-version=v1.1
MAEAVVAIVAEGLKPLGDFIIQQANILSGVSSQVELARTELQFMYGFLKDADAKQEDNEVVRIWVANIRDAAYDLEDVIETFVLKVALKRRVGSKKIVLKRYACIFKEGCYLYRIGSDIEQITNKISKLRLSLQSYNIKEIRGSEAVASPTSSQDRRLTFPHVMERDVVGIQDNIETLAKNLVEDEKCHRVLSIWGMGGSGKTTLAKHVYHHNEVRRHFDCFAWVCISQRCQGRDVLEEILVKLKSATKVQREEIEKLKTDEIAEQLCTMQQESKCLVVVDDIWTLEAWNSLKAGFPMKEETHSRVLLTTRNKEVAMHASGNNFLYQPQPLSKTESWELFEKITISGRHNTDPETYAKKEELGKKMLQHCAGLPLAITVLAGVLARKVTVEEWDLVRENVDVYIRKGTVLERGNRGQEYEGTAWVLALSYDNLPYRLKLCFLYLCQFPEDYEIPVKRLTQLWIAEGLIPLSSTEMMEDEAYNCLNELVERCMVQVGKHGSTNKIKTCRLHDLIRDLCVLKAKEENFLYVIHLSQAIASMAAPIGKVRRLAIYLDKEVDQLAPTRDGQLRSLLYFVDPEYYFQNRSARLLHPILEDFKFLRVLKFEDIGGDVELPSTIGNLIHLRFLSLKNSNIKRLPSSVANLVFLQTLDLRCFDWDFLKMQNVFGKMEHLRHLYLPGRHRVSERLSLASLRNLQTLVNISSEDFDLNDLAELTSLRKLIISAPRSTPLKFLEEILESGSITFKHLLSLSVEVDSGSGVLPTNIVLRCPNLYKLRLHGRITELPQHICCYPNLTKMTLQGTGLREDQTELLAKLPNLRILYLGFYAFQSETIVFSEGGFPHLEFLSLDWWWQLKEWRVEKGSMPSLCRLHIEDCSALRELPDGLQYVSTLKEITINFMYREFCTRVGEGGEDFYKIKHVPSLIITNITFTEESEMLESTTLREMDGTAAAPSCQIRTKQETELEMESLAVSEVVDPVRVAEQPTMDNARSNSAAGGFIVRTKTGKSLAAASFNLGTTTVPIAEAIALRNSLIYTKNRGLSKIEVEGNSKLVIDVVNGVSSPPWKLLKLVQDIKALSSSFEFVNFKHVFREATFVANALANLGHKVDNINL*
>Fvesca_mrna15980.1-v1.0-hybrid pacid=27258993 transcript=mrna15980.1-v1.0-hybrid locus=gene15980-v1.0-hybrid ID=mrna15980.1-v1.0-hybrid.v1.1 annot-version=v1.1
MASEVARFLRQSFLDSLAEAESELSGSALFSYFTAIKDVLKHKDIMIQPDRYSVTTSLLHELNDALSEYRIFELECKQLNKKLLLFNPFTYYFIQKMKKQLKDIKHKLASVAAAPERIGNRFDQQKKSQSILPPNVFGFDEQAEHIEGLLFNGGLSRARFTSIGVVGIAGVGKTTLVQKVLERKTVIDGFKSIFWLSFSGMKEEQKQYSRSSIETCIVDKLGKIVEGKIVGLGELLEKLNQHLSGARYLLVLDDMWGQHINIGKRLQRGLPKGSGGAVIFTTRLNEVAEKLVEQDKVIHVKPLDGESCWSIFQETMRNNEENLYSSQVETLNKIEGEIKDQCHGLPLVAKALAKIIPEQIREIESERFLKDLYIPDELLRTDLDAEPAVYIPKFPVLVFVDMENEQLGTRLFNEFSYHLNKRQVFAVLADNYDSKQRGQEDNPEAVLRGVYATLEKLKEIKYSFASKIKKEIRVIIVGGDAVVNRILGVICDLKLPEAPSIVPIPQGAENDIPVAENDIAVTFGWKALKADRQSVKTFLIKDVTVAEKMKLDRFDVLSLFSVYLWETENKNLQLYPPYCETEKG*
>Gmax_Glyma.05G165800.2.p pacid=30524479 transcript=Glyma.05G165800.2 locus=Glyma.05G165800 ID=Glyma.05G165800.2.Wm82.a2.v1 annot-version=Wm82.a2.v1
MASSALTQSSSFSYDVFLSFHATDTRSNFTDFLFQALIRKGIVAFKDESRAPDQAIEDSRLFIVVLSKNYAFSTQCLHELSQIFHCVEFSPRRVLPIFYDVDPSDVRKQTGWYEKAFSKYEERFLVNKKGMETVQTWRKALTQVANLSGWYIRNKPQYTEIEEFVQYTISILSSKFSTLQNKAEGTLSDKDEFSYNELSGEAEGTLSDKDEFSYNELSGEAEGTLSDKDEFSYNELSGLMRIRDFISLVLTYPVKLVEEDILRSWISAFPEWKAQLLSTGDDTVMDKPWCVLTKKALGSMKGFMPMEIISKVERGRRSIFSRNDVEAIPEAILHQTVDLAVNQLIQTLFCGDYCSRYIRLLTRNLAEKRYVVDKIVAAVEDKHNMFGIDKDFLRALWINASTYETDAEFRVQEEINTMMEVDDMWPMEVDNMLGTLFIEEKMGSNGQLVIVVDADSNKKLDLQKLRFPTGIVVLITTEPSTQAEKDGDFRIACTMDLNIWTQDHLLPWKVFCSYVGSCISSSMVSSSMAIQKIAVEIVKECHGHLLAIVLLSKYLMYVQDFKQWELALDKLSSLNPSYDYQDSDRIGISRVMVNAFVNIIWEDIDDAQKLCLELSLPVHNIKNGVRDDILVSDWAKIILGYTQELGEYRRQLQYHMKELLDRFVLLKYESGDVYLPIETYDIIKSLHTSKPSILRHGALGLTEPPYIGRWHSLIRIELMDNKICELPQSPDCPKLKVLLLQGNVDLMDIPDSFFNHMPLLQHLDLSYTSIRDLPPSVSKLIQLQKFYLRGCDLFMELPHQIGQLKNLKELDLDGTLITHLPIEIRELINLQILSLCFDGTSRSTIIPPGLVSNLTQLNYLSINVDPEDEQWNENVISVLGEIFFGLWNLQRLSIYIPKADLLEFIPAEKSLNFRLVVGQHMRRLISRVPPELETKFKHCDYSIKFVNGVNIPNGVKMNLGRFKALYLDRHMTIKSLSDFDLRNLWGLEVCILAECNEMETIVSGSNSPDGPASLMLKFLSVFYMKNLRSVCEGSSPFFLFLKSIALHTCPMLTTIFTLDSLKKLSFLEEIIVEDCPKLTTLISHATPEQKPVFFLPKLRIISLLYLPELVNIFNGMHVGPFIEEMIFYYCPRLQSLSKSELSSKSLKIIKGESIWWEALKWNEAEWGDAGRPNYFERIFSPINEEADMMNQLAALQETQLNEYHNTTYQGISSSKQSIAKILAPVSSVGRGSSNSEAQKRKVVAEPKIFQEVTKKGYKRREVWTAKIRVNAEGCYDDGYIWRKYGKRQILGAKYPREYYRCAHKFVHWCPARKRVQRLDENPATIEIIYEHRHTCAREQNLIIKSGDERAQ*
>Gmax_Glyma.06G261400.1.p pacid=30553417 transcript=Glyma.06G261400.1 locus=Glyma.06G261400 ID=Glyma.06G261400.1.Wm82.a2.v1 annot-version=Wm82.a2.v1
MSDGETLVSKGGKFEFGFFSPGNSHKRNLVLTKNESLVWYTNNSHNQAQNPVAELLDSGNLVIRNDGETNPEAYLWQSFDYPSDTFLPGMKLGWNLRIGHEWKQTAWKSPDDPSPGDVYRVLELYNYPEFYVMKGTKKAYRFGPWNGLYFSGLSDFENGTMYSFCYVSNKHEISFTYSIANDSFIARSVANQTAITIYRYMWVVGEQDWKMSRSFPQEFCDTYSLCGAYGNCVSSTQRQACQCLKGFSPKSPEAWNSSDWSGGCLKVPDTTHTWWDESIGLEECRVKCLNSCSCMAYSNSDIRGEGSGCVMWFGDLIDMKQLQTEAGRPMLVLILEVQQQTQHVTSCMVTKSSLKNIIFILTNGSPLNEEKLENLAKEEWQLHISVEYFHACIPLRSLCLLKRFDQQLNFKIIYNFNKYFAIEMASTSNAIIQCTSSSSSSSFEYDVFVSFRGEDTRNSFTGFLFEALKKQGIEAFKDDKDIRKGESIAPELIRAIEGSHVFLVVFSKDYASSTWCLRELAHIWDCIQKSPRHLLPIFYDVDPSQVRKQSGDYEKAFAQHQQSSRFEDKEIKTWREVLNDVGNLSGWDIKNKQQHAVIEEIVQQIKNILGCKFSTLPYDNLVGMESHFATLSKLICLGLVNDDVRVVGITGMGGIGKSTLGQALYERISHQFNSRCYIDDVSKLYQGYGTLGVQKELLSQSLNEKNLKICNVSNGTLLVWERLSNAKALIILDNVDQDKQLDMFTGGRNDLLRKCLGKGSIVIIISRDQQILKAHGVDVIYRVEPLNDNDALGLFCKKAFKNNYMMSDFEKLTSDVLSHCQGHPLAIEVLGSSLFDKDVLHWRSALALLRENKSKSIMNVLRISFDQLEDTHKEIFLDIACFFNHYPVKYVKEVLDFRGFNPEYGLQVLVDKSLITMDSRQIQMHDLLCDLGKYIVREKSPRKPWKWSRLWDVKDILKVMSDNKAADNVEAIFLIEKSDILRTISTMRVDVLSTMSCLKLLKLDHLDFNVKINFFSGTLVKLSNELGYLGWEKYPFECLPPSFEPDKLVELILPKSNIKQLWEGTKPLPNLRRLDLSGSKNLIKMPYIGDALYLESLDLEGCIQLEEIGLSIVLSPKLTSLNLRNCKSLIKLPQFGEDLILEKLLLGGCQKLRHIDPSIGLLKKLRRLNLKNCKNLVSLPNSILGLNSLEDLNLSGCSKLYNTELLYELRDAEQLKKIDIDGAPIHFQSTSSYSREHKKSVSCLMPSSPIFPCMLKLDLSFCNLVEIPDAIGIMCCLQRLDLSGNNFATLPNLKKLSKLVCLKLQHCKQLKSLPELPSRIYNFDRLRQAGLYIFNCPELVDRERCTDMAFSWTMQSCQVLYLCPFYHVSRVVSPGSEIPRWFNNEHEGNCVSLDASPVMHDHNWIGVAFCAIFVVPHETLSAMSFSETEGNYPDYNDIPVDFYEDVDLELVLDKSDHMWLFFVGRGRFIEYFHLKHKYLGRLLLKCDNEGIRFKESYAEVKKYGYRWVYKGDIEWSARKHWGN*
>Gmax_Glyma.12G236500.6.p pacid=30548553 transcript=Glyma.12G236500.6 locus=Glyma.12G236500 ID=Glyma.12G236500.6.Wm82.a2.v1 annot-version=Wm82.a2.v1
MGRPRGDEKYWNEVTSFEENGKQKWKCKHCEKTYGGGYSRIKLHLDKEQKGQGITKCPVYCSNEEVLNIIASTSIHPQETVNTLNPLQVVEDVVAGEMIVPVGAPINHQTNNESTSLFEGWAPEHAIVGSNNSNGIFQSKISVINELVSDLSREEDDIKEQLEWLESRGKKRKGDVDDWMDELRDLKKHVADVDWLGFTNFYASDLVDKLRKHKIDKPLVLSNEFVGEQFELNVGKMWKLLVDDQVFVIGINGMGGVGKTFLATYMENEIKRKGSFRHVFWVTVSHDFTTFKLQHQIAKKIGVKLDGDDERCRATILSSELEKIENSVLILDDVWRYIDLQKVGIPLKVNGKVNGIKLIMTSRLKHVCRQMDCLPDNTIQIYPLKKEEDEEEDWELFLLKLGHHGTPATLPPQVVEIARSVVRKCDGLPLAINVMARTMKGCYDTIMWKHELNKLENLEMGEEVKEEVFTVLKRSYDNLIEKDLQKYLLYFAQIPNNSGFQSKSYLVKKLVESGLLKNVKRSLREVFDEACAMANKLVDHSLFVGYDYHTKMHGLVRNMACRILNESNNYMVKCEGNLSEIPDVKEWIVDLEVVSLGGNRIKEIPEGISPNCPRLSTLILSGNCIGHIPEGFFIHMNALTVLNISYNDFLTSLPHSLSNLRSLVSLVLQNCSNLEYIPPLGELQALSRLDISGCSIRQVPEGLKNLINLKWLDMSINEHLTLAPRCVLPGLTNLQYLDLRCDSAIIAEDVQGMSMLECFGGIFLGKDNYNSYVQEILDRGHGPKTYDIHVEDVRDLIFAFDIDDPVSLYEDHQNVRFWQCEGLLYLLPRDLKKLSMERNDQWVCLCGALSSSGPLSSLNQIDIIGGCKLKSLFCLSSSCSLCTNIQNLQVLNIYGLDSFTAICEEDAVDLTRSLSPRGVFSNLKKFQLSQCHEIETLLTPLLVPQLQNLEVLSVESCRSMREIFAVSNSGNDDNFNIILPKLIRLRLWNLPELTTVCREILVCGSADILFINHCPKLERLPRIVVYD*
>Gmax_Glyma.08G123500.1.p pacid=30540647 transcript=Glyma.08G123500.1 locus=Glyma.08G123500 ID=Glyma.08G123500.1.Wm82.a2.v1 annot-version=Wm82.a2.v1
MHRGLASIITGIREMGSRLSKARGSLKNESEGTSSGKNEVSYEELSRLMRIRDLMSLLLTYPMKMDEGGKLKSCISAFPEWKAQLLSTDHDTIVMDKPWRVLTEKALGCMKGFMPTEIISKIESGERSIFNHNDADAIPKAILHLTVDLAVNQLIQTLFSGDYYARYISLSSRNLAEKRSVVNKIEAAFEEKHNMFGIDKDFLSALWINSSTYKTDAEIRVQEEINNKMAAGFSETKGGEEKMNRHLVIVVDADSNKKLDLHKVRFPTGVVVVLITTELKDDDFRITSMMDLNIRTQDHLLPWELFCSYVGSSKVCSSLVIQRIAVQIVKECHGHLLAVVLVANYLKNVEDVKQWQVALDKLSSSLNPSYDYRDSDGIGISRVMVNAFVDIIWEDIDDTQKLCLELSLSVHNIKIGKRLAILVSDWADILSGHTQEMKLNSNEFGEYIRHIRVLLDRFVFLKIERGDVYLPVETYDIIKSLHTLNPSIIRHDALGFLEPPCIERWHNLIRIELMDDKICELPESPECPKLRVLLLQGNVDLMDIPDSFFEHMPLLQQLDLSYTSIRDLPSSVSKLTQLKKFYLRGCDLFMELPPQIGLLKNLEELDLDGTLITHLPKEIRELINLRSLTLCFDGYHHVLGHGNKGKQISNSTIIPTGLISNLTQLNYLNIKVDPEDERWNDNVNIVFVEIIGLKRLETVSIYIPKANLLKLIPVHKSLNFRLVVGNHMRRFISRVTPELEEKFKRCDYSIKFVNGVNVPNVVKMTLGNFKALYLDRHMTIKSLSDFELRNLSGLQICVLAECNQMETIVDRSYLHDGPALPNLEFLSVFYMKNLKSLCERPNPSFLRLKSIALHTCPMLTTVFTEDSLKDLSLLEEIIIEDCPKVTTLIRHDSSEIKTRFTMPKLRKISLLYLPELVNIFNGLHVEHDVEKMVFYYCPKLQSLSQWELSKASVKIIIGESVWWEALKWNAAEWGDAGRPNVFERIFSPISEEADIMTQLAAHQETQLSTDHDEFLGTKQRHDDSKLPSNPEEVEDLRRDSAANPLIAFTYDELKIITENFRQDRVLGGVGFGRVYKGFISEELIRKGLPTLDVAVKVHDGDNSHQGHREWLSQVEFWGQLSHPNLVKVIGYCCEDNHRVLIYEYMSRGGLDNYLFKYAPAIPPLSWSMRMKIAFGAAKGLAFLHEAEKTVIYRCFKTSNILLDQEYNSKLSDFGLAKFGPVGDKSHVSTRVMGTYGYAAPEYLATGHLYIKSDVYSFGVVLLELLTGRRSLDTTFDGEQKLAEWAHSLLKEKKKLLKIIDPRLDGDYPIKAVHKAAMLAYHCLNRDPKARPLMREIVHSLEPLQAHTEAPIGKKR*
>Gmax_Glyma.12G236500.4.p pacid=30548555 transcript=Glyma.12G236500.4 locus=Glyma.12G236500 ID=Glyma.12G236500.4.Wm82.a2.v1 annot-version=Wm82.a2.v1
MGRPRGDEKYWNEVTSFEENGKQKWKCKHCEKTYGGGYSRIKLHLDKEQKGQGITKCPVYCSNEEVLNIIASTSIHPQETVNTLNPLQDVVAGEMIVPVGAPINHQTNNESTSLFEGWAPEHAIVGSNNSNGIFQSKISVINELVSDLSREEDDIKEQLEWLESRGKKRKGDVDDWMDELRDLKKHVADVDWLGFTNFYASDLVDKLRKHKIDKPLVLSNEFVGEQFELNVGKMWKLLVDDQVFVIGINGMGGVGKTFLATYMENEIKRKGSFRHVFWVTVSHDFTTFKLQHQIAKKIGVKLDGDDERCRATILSSELEKIENSVLILDDVWRYIDLQKVGIPLKVNGKVNGIKLIMTSRLKHVCRQMDCLPDNTIQIYPLKKEEDEEEDWELFLLKLGHHGTPATLPPQVVEIARSVVRKCDGLPLAINVMARTMKGCYDTIMWKHELNKLENLEMGEEVKEEVFTVLKRSYDNLIEKDLQKYLLYFAQIPNNSGFQSKSYLVKKLVESGLLKNVKRSLREVFDEACAMANKLVDHSLFVGYDYHTKMHGLVRNMACRILNESNNYMVKCEGNLSEIPDVKEWIVDLEVVSLGGNRIKEIPEGISPNCPRLSTLILSGNCIGHIPEGFFIHMNALTVLNISYNDFLTSLPHSLSNLRSLVSLVLQNCSNLEYIPPLGELQALSRLDISGCSIRQVPEGLKNLINLKWLDMSINEHLTLAPRCVLPGLTNLQYLDLRCDSAIIAEDVQGMSMLECFGGIFLGKDNYNSYVQEILDRGHGPKTYDIHVEDVRDLIFAFDIDDPVSLYEDHQNVRFWQCEGLLYLLPRDLKKLSMERNDQWVCLCGALSSSGPLSSLNQIDIIGGCKLKSLFCLSSSCSLCTNIQNLQVLNIYGLDSFTAICEEDAVDLTRSLSPRGVFSNLKKFQLSQCHEIETLLTPLLVPQLQNLEVLSVESCRSMREIFAVSNSGNDDNFNIILPKLIRLRLWNLPELTTVCREILVCGSADILFINHCPKLERLPRIVVYD*
>Gmax_Glyma.18G281700.1.p pacid=30557722 transcript=Glyma.18G281700.1 locus=Glyma.18G281700 ID=Glyma.18G281700.1.Wm82.a2.v1 annot-version=Wm82.a2.v1
MDEACSSRRKRGGRPKSKYWSEAEKLEGKNMWKCNHCKHEFAGGATRIEEHITGKGNNITKCPKYGAHEEDEINLGDQIVEHDSAAFKKAYPKGDPDAVCIKKSDIELLQPEKCLNDTIIDFYINYLKNKLPSDKQDRFHFFNCFFFAKLAGLSRNDTSIACDGKAAFQRVSTWGRKVNLFKTDYIFIPINYSLHWSLIVICHPAEVMTCYRDEETKGSPKEACILHMDSRKGIHVHLQNVFQSYLCEEWKERHNNVRDDVSPKFLDLPFVPLELPQQQNAYDCGIFLLHYVEHFLEQAPINFNRSTKFSVPPPDASLKRSHIQKLLIAAEGDSKMIVGGSVNPQNNTQFSAALLGGDVEDHAVNGGSNGDDALTINNLLSDLAREEDYFDKELQWREFQAIKRKRQDDDWSDKLKDLKKRVIDVKNSLHQSGSTNELPKPSELHAKFIYLLIEKLWELRDENVKKMWDLLEDEEVFIIGIDGMGGVGKTFMATHFKNEIKRKGTFKDVFWVTVSHDFTIFKLQHHIAETMQVKLYGDEMTRATILTSELEKREKTLLILDDVWEYIDLQKVGIPLKVNGIKLIITTRLKHVWLQMDCLPNNTITIFPFDELEEEAWELFLLKLGHRGTPARLPPHVLEIARSVVMKCDGLPLGISAMARTMKGKNEIHWWRHALNKLDRLEMGEEVLSVLKRSYDNLIEKDIQKCFLQSALFPNHIFKEEWVMMLVESGLLDGKRSLEETFDEGRVIMDKLINHSLLLGCLMLRMNGLVRKMACHILNDNHTYLIKCNEKLRKMPQMREWTADLEAVSLAGNEIEEIAEGTSPNCPRLSTFILSRNSISHIPKCFFRRMNALTQLDLSFNLRLTSLPKSLSKLRSLTSLVLRQCSKLKDIPPLGDLQALSRLDISGCDSLLRVPEGLQNLKKLQCLNLSRDLYLSLLPGCALPGLSNMQYLDLRGSSGIKVEDVKGMTMLECFAVSFLDQDYYNRYVQEIQDTGYGPQIYFIYFGKFDDYTLGFPENPIYLCLEFKRRRVCFGDCDELPYLLPRDLTELLVSGNDQWECLCAPLSSNGPLSLKDINIKHCTKLKSLFCVSCSLCTNIQNLKSLKLDNLGSLSVLCKEDVAGLTQSLSRSGVFSHLKELSIEKCHQIEKLLTPGLVPQLQNLASISVEDCESIKEIFAGDSSDNIALPNLTKLQLRYLPELQTVCKGILLCNSEYIFYIKDCPNYETPRIGGRV*
>Gmax_Glyma.18G280300.1.p pacid=30557574 transcript=Glyma.18G280300.1 locus=Glyma.18G280300 ID=Glyma.18G280300.1.Wm82.a2.v1 annot-version=Wm82.a2.v1
MDQASSSKRKRGGRPKSKYWNEAEQLGKDTWKCNHCKEKFGGGATRIEEHITGKGNNIRKCPKYRGNLGGHIILASGSSTSPQEALNILNQLQEDENNLGDQILEHDPAAFESNDIEKAFFYPKGDPDAVCIRKSDIELLQPQKCLNDNIIDFYIKYLINKLPTDKQDRFHFFNCFFFPKLVDLSTDNPSIASDGKAAFQRVSKLTRKVNLFEKNYIFIPINYSLHWSLIVICHPAEVMTCYRDEETKGSPKEACILHMDSRKGIHQDLHNVFQSYLCEEWKERHNNVRDDVSSIFLDLPFVPLELPQQQNAYDCGIFLLHYVERFLEQAPINFNRSLISKFSYWFPPPDASLKRSHIHKLLIAAEGDNKMIVGGSVNPQNNTQLSALLGGDVEDHAVNGGSNGDDALTINRLLSDLAWEEDYFDKRLQWREFQGNKRERQHDDWLDELKDLKKRAIDVKNSLHQSGSTNEFPKPSELDDEYDDLLEENPWVSRDENVKEMWDLLEDEEVFIIGIDGMGGVGKTFMATHIKNEIKRKGTFKDVFWVTVSDDFTTFKLQHDIAETIQVKLYGDEMTRATILTSELEKREKTLLILDDVWDYIDLQKVGIPLNGIKLIITTRLKHVCLQMDCLPNNIITIFPFEEEEAWELFLLKLGHRGTPARLPPHVLEIARSVVMKCYGLPLGISVMARTMKGKDEIHWWRHALNKLDRLEMGEEVLSVLKRSYDNLIEKDIQKCFLQSALFPNDISQEQWVMMVFESGLLNGKGSLEEIFDEARVIVDKLINHSLLLGGWRLRMNGLVRKMACNILNENHTYMIKCHENLTKIPQMREWTADLEAVSLAGNEIEEIAEGTSPNCPRLSTFILSRNSISHIPKCFFRHMNALTLLDLSYNYELTSLPKSLSKLRSLTSLVLRECRQLEYIPPLGDLHALSRLDISGCDSLLRVPEGLQNLKKLQCLNLSRDLYLSLLLGCALPGLSNMQYLDLRGWSGIIVEDVKGMTKLECFAGSFLDQDNYNRYVQEIQDTGYGPQTYFIYFGKFDDFPLGFRTLVMDLKRPRVYFGDCDELPYLLPRDLAELLVIGNDQWECLCAALSSNGSLSLKDINIRDCTKLKSLFCVSCPLCTNIQNLKSLKLDNLDSLSVICKEDVAGLTQSLSRSEVFSHLKELSIIRCDQIEKLLTAGLVAQLQNLESISVSYCKSIKEIFAGDSSDNIALPNLTKLQLYRLPELKTVCKGILLCNSLDILGIDDCPNHEKPRIGRV*
>Gmax_Glyma.03G047400.1.p pacid=30519434 transcript=Glyma.03G047400.1 locus=Glyma.03G047400 ID=Glyma.03G047400.1.Wm82.a2.v1 annot-version=Wm82.a2.v1
MKDAFEMTDLGRMTFFLSMQVYQKQNEIFLCQEKYANEVLKKFNMAGCKPAATPMNQKEKFCKEDGAEKVDEKLYRSLIGCVMYLSASRPDILHAVSLLSRELNSSEALELLSLYAFNQNHLDMEYYKLLKRVVNYSQGIPLVVKVLGHLCEKDKEVWESQLDKLKNMPNIDIYNAMRLSYDDLDHKEQKILLDLACFFMGLNMKVDHIKVLLKDSEKDDSVAVGLERLKDKALITISEDNVISMHDIKQEKASEIVRLESIVDPGNRSRLMHPDDTYEVLKYNKGTEAIRSIRADLSVIRKLHKYNQDGFPLLPCGLQSFPVELRYLAWMHYPLKSLAENFSVENLNLVNLKEVKVSGSENLKELPDLSEATNLEVLDINFCPQLTSVTPSIFSLNRLERLSVAYCSLTKITSKNHLSSLRYLNLESCKKLREFSVASENMIELDLSSTCVNAFTSSFGYCTALKTVLFPSVAQQFNENRKEVLFWNCLKLDEDSLKAVKLNTHINLRKFAYQHLSAPDENFDDYNRTYGSDQVKYVYPGRSVPELTFYITVSDDEDESKKDSINIYMSNSIVWAASDHVCVIYDQ*
>Gmax_Glyma.16G214300.1.p pacid=30559783 transcript=Glyma.16G214300.1 locus=Glyma.16G214300 ID=Glyma.16G214300.1.Wm82.a2.v1 annot-version=Wm82.a2.v1
MAATKRSLASIYDVFLSFRGLDTRYGFTGNLHKALDDREIYTVSGASEREDTRYGFTGNLYRALCEKGIHTFFDEEKLHGGDEITPALSKAIQESRIAITVLSQNYAFSSFCLDELVTILHCKSEGLLVIPVFYNVDPSDLRHQKGSYGEAMIKHQKRFESKMEKLQKWRMALKQVADLSGHHFKDGDAYEYKFIGSIVEEVSRKINRASLHVLDYPVGLESQVTDLMKLLDVGSDDVVHIIGIHGMRGLGKTTLSLAVYNLIALHFDESCFLQNVREESNKHGLKHLQSILLLKLLGEKDINLTSWQEGASMIQHRLRRKKVLLILDDADRHEQLKAIVGRPDWFGPGSRVIITTRDKHLLKYHGIERTYEVKVLNDNAALQLLTWNAFRREKIDPSYEHVLNRVVAYASGLPLALEVIGSHLFEKTVAEWEYAVEHYSRIPIDEIVDILKVSFDATKQETQGYKFTVINNALTTPGGVRFRDKIGAEYANRTLELATQFVWRIFQQKNPSDRKNVQKVSLVVDDMEGIAYTMNNEIHVSARYVNGYSGGDVKREITGVLFHQVCYVWQWYGNGEAPGGLIGGIADFVRLKANYAASHWRKPGQGQRWDEGYDITAHFLDYCDSLKSGFVAQLNQLMRTGYSDQFFVQLLGKPVDQLWRDYKAQYGNLA*
>Gmax_Glyma.16G214200.1.p pacid=30560760 transcript=Glyma.16G214200.1 locus=Glyma.16G214200 ID=Glyma.16G214200.1.Wm82.a2.v1 annot-version=Wm82.a2.v1
MAATTRSLASIYDVFLSFRGLDTRNGFTGNLYKALGDRGIYTFIDDQELPRGDKITPALSNAINESRIAITVLSENYAFSSFCLDELVTILHCKSEGLLVIPVFYKVDPSDVRHQKGSYGETMTKHQKRFESKMEKLREWRMALQQVADLSGYHFKDGDSYEYKFIGNIVEEVSRKINHASLHVADYPVDLESQVIEVRKLLDVGSDDVVHIIGIHGMRGLGKTTLALAVYNLIALHFDESCFLQNVREESNKHGLKHLQSILLLKLLGEKDITLTSWQDGASMIQRRLRQKKVLLILDDADEQEQLKAIVGSPNCFGPGSRVIITTRDKHLLKYHGVERTYEVKVLNQNAALQLLTWNAFKSEKIDPCYEDVLNRVVAYASGLPRALEAIGSNLFGKTVAEWEYAVEHYKTIPRDEILESPKLSFDVTIRERQGYTFTVINNALTTLGGVRFRDKIGAEYANQTLDSATQFIWEIFQQNNPSDRKSVQKVSLFVDDMDGIAYTRKNEIHVSARYVNGYSGGDVKREITGVLFHQVCYVWQWKGNGKAPGGLTGGIADFVRLKANYAASHWRKPGQGQKWNEGYEITAHFLDYCDSLKSGFVGQLNQWMRTDYSDEFFFLLLAKPVNHLWRDYKAMYGNIA*
>Gmax_Glyma.09G161400.1.p pacid=30486332 transcript=Glyma.09G161400.1 locus=Glyma.09G161400 ID=Glyma.09G161400.1.Wm82.a2.v1 annot-version=Wm82.a2.v1
MALQSRSSSLSYDVFLSFRGEDTRHGFTGHLYSALHSKGIHTFIDDEGLQRGEEITPALVKAIQESKIAIIVLSINYASSSFCLHELATILECLMGKGRLVLPVFYKVDPSHVRHQNGSYEEALAKHEERFKAEKEKLQKWKMALHQVANLSGYHFKDGEGYEYKFIEKIVEQVSREINPACLHVADYPVGLEWQVRQVRKLLDIGSDDGVHMIGFHGMGGVGKSALARAVYNNLIIDEKFDGFCFLENVREKSNKDGLEHLQRILLSKILGEKDINLASKQQGSSMIQSRLKEKKVVLILDDVDKHEQLQAMVGRPDWFGPGSKIIITTRDKQLLAPHQVITTYEVKGLDEKDALQLLTWKAFKKEKADPNYVEVLQRAVTYASGLPLALEVIGSNLFEKSIKEWESALKKYKRIPKKEILEILKVSFDALEEEEKSVFLDLACCLKGCKLTEAEDILHAFYDDCMKDHIGVLVEKSLVVVKWNGIINMHDLIQDMGRRIDQQESPKEPGKRKRLWLSKDIIQVLEDNSGTSKIEIISLDFSSSEKEAIVEWDGNAFKKMKNLKILIIRNVKFSKGPNYFPDSLIALEWHRYPSNCLPSNFNSNKLVVCKLPDGCFTSIGFHGSQKKFRNIKVLKFDKCKFLSQIPDVSHLPSLEELSFERCDNLITVHDSIGFLNKLKILSAKGCSKLRTFPPLNLTSLENLQLSYCYSLENFPEILGEMENIRGLLLNHLLIKEFPVSIQNLIGLQYLHLSCRNFQLQSSIFTMFNLNIFSAKNCKGWQWVNSEEGEENMGSILSLKNGEFDVQYCDLYDDFFSTGFTQFAHVETLCLDGNNFTFLPECIKEFKLLRSLFVSNCKYLQEIRGVPPKLKSLHAINCISLSSSSSSMFLNKELYEAEKISFCFTGATIPKWFNQQSRGPSTSFWFRNEFPDRVLCLIITPLDFWNLMGRATPLVFINGKLQELMIFQPIDTEYTMLELDHTYLFDLSKVCIIDDMFEVALEKEWNHVEVTYVGLIETSLVKATGIHIFMDEERRMDDIQFDDPYRKRKLDHVLNSSESQQLVKNHRLWSWVGPERIKILLRNIADGALSTNAERRYMHNSVNTSCLSCDALEETCLHALRDCPKVAAVWRSVLPLELEVKFFNIDEVTLWLERNLSFSVDWATKFGFAVEVIWESRNEIDLLDPRASSPIYMIMMIIIRYEDFIRAHPSHKLMMRDHIQPCSSDHLFKWRPPVDPWLKLNVDGAIDPCSKTAACGGIFRDYSGRFVLGFSVKLDMEYFCSFDEAEIWGVYHGIKIARQYDFGKIVVESDSAKAIRFVQDGCPTYQQHSFPLCHELRALTLSATNYLDWSLIYREGNMAAASFANFGLSMNQRAWIFSACPTFCAPFVDV*
>Gmax_Glyma.18G234500.1.p pacid=30555542 transcript=Glyma.18G234500.1 locus=Glyma.18G234500 ID=Glyma.18G234500.1.Wm82.a2.v1 annot-version=Wm82.a2.v1
MDFIGPVLDLIIRMWDSLPASSNEIPLEATVGLESTFDELSGCFDDNHVGVIGLYGIGGVGKTTQLKKFNNEFLPTKFYDVSIWAVVSRKAPEFGDDVYEARNQGEEIIASLKLTCLLEDRERENRIKMHDMIRDMALWLACDHGSNTRFLVKDDACSRKSDCSNLSTMIVRNSELTDLSDEIFLTANTLGVLDLSGNKRVKELHAIIGELVSLQHLDLSGTGIQELPRELQNLKKLSTTREKSTIDLSQYPTELVRNFSIIAYVDHGKFTLADRLLELTGTIKKGHGQPQYLDKLQVERERGITVKAQTATMFYKHSVNGNDCNDGKEGNESPKFLLNLIDTPGHVDFSYEVSSPRLTMHKIDQPTSDPDCAKAQLKSYADGSDFEALNHAIERLTCNDASVSITKETSTALGLGFRCGFLGLLHMDVFHQRLEQEYGAHVISTVPTVPYVFEFHDGSKLEVQNPASLPSNPKHKVTACWEPTVLATIIIPSEYVGPVITLVSERRGQQLEYSFIDSQRVFMKYCLPLREIVVDFYNELKSITSGYASFDYEDSDYQQADMVKLDILLNGQPVDAMATIVHNTKAYRVGRELTEKLKGVLDRISAMRKNVLAKCYGGDVSRKRKLLEKQKEGKKRMKRVGSVDVPQEAFHELLKVS*
>Gmax_Glyma.18G281600.1.p pacid=30558095 transcript=Glyma.18G281600.1 locus=Glyma.18G281600 ID=Glyma.18G281600.1.Wm82.a2.v1 annot-version=Wm82.a2.v1
MWKCNHCKHEFAGGATRIEEHITGKGNNITKCPKYGAHEEDEINLGDQIVEHDSAAFEKAFFYPKGDPDAVCIRNSDIELLQPEKCLNDNIIDFYINYLKNKLPTDKQDRFHFFNCFFFPKLVDLSTDNPSIASDGKAAFQRVSKLTRKVNLFKTDYIFIPINYSLHWSLIVICHPAEVMTCYRDEETKGSPKEACILHMDSRKGIHQDLHNVFQSYLCEEWKERHNNVRDDDVSSIFLHLPFVPLELPQQQNAYDCGIFLLHYVERFLEQAPINFNRSMISKFSYWFPPPDAPLKRSHIQKLLIAAEGDNKMIVGGSVNPQNSTKLSAALLGGDVEDHTVNGGSNGDDALTINQLLSKLTREEDWLHWREFQGNKRKRQDDDWLDKLKDLKKRAIDVKNSLHQSGSTNELDEPSELDIEFDVLLIQKPWGLRDKNVKKMWDLLEDEEVFIIGIDGMGGVGKTFMATHIKNEIKRKGTFKDVFWVTVSDDFTTFKLQHDIAETIQVKLYGDEMTRATILTSELEKREKTLLILDDVWDYIDLQKVGIPLKVNGIKLIITTRLKHVCLQMDCLPNNIITIPLNIITEEEEEEAWELFLLKLGHRGTPARLSPHVLEIARSVVMKCDGLPLGISVMARTMKGKNEIHWWRHALNKLDRLEMGEEVLSVLKRSYDNLIEKDIQKCFLRSALFPTIIRKEEWVTMVVESGLLNGKRSLEETFDEGRVIMDKLINHSLLLDRGSLRMHGLVRKMACHILNENHTYMIKCDENLRKIPQMREWTADLEAVSLAGNEIEEIAEGTSPNCPGLSTLILSHNLISHIPKCFFRHMNALTLLDLSYNYELTSLPKSLSKLRSLTSLVLRQCSKLKDIPPLGDLQALSRLDISGCDSLLRVPEGLQNLKKLQCLNLSRDLYLSLLPGCALPGLSNMQYLDLRGWSGIKVEDVKGMTMLECFAVSFLDQDCYNRYVQEIQDTGYGPQTYFIYFGKFDDYTLGFSENPIYLCLEFKRRRVCFGDCDELPYLLPRDLAELLVSGNHQWECLCAALSSNGSLSFKDIDIGYCTKLKSLFCVSCSLCTNIQNLKSLKLNNLDRLSVICKEDVAGLTQSLSRRGVFSHLKELSIDGCHQIEKLLTPGLVPQLQNLESISVSDCESIKEIFAGDSSDNIALPKLTKLLLRWLPELKTVCKGILLINSEDILEIDYCPNHEKPRISLCIRNSCKEKTKS*
>Gmax_Glyma.18G280300.2.p pacid=30557575 transcript=Glyma.18G280300.2 locus=Glyma.18G280300 ID=Glyma.18G280300.2.Wm82.a2.v1 annot-version=Wm82.a2.v1
MDQASSSKRKRGGRPKSKYWNEAEQLGKDTWKCNHCKEKFGGGATRIEEHITGKGNNIRKCPKYRGNLGGHIILASGSSTSPQEALNILNQLQEDENNLGDQILEHDPAAFESNDIEKAFFYPKGDPDAVCIRKSDIELLQPQKCLNDNIIDFYIKYLINKLPTDKQDRFHFFNCFFFPKLVDLSTDNPSIASDGKAAFQRVSKLTRKVNLFEKNYIFIPINYSLHWSLIVICHPAEVMTCYRDEETKGSPKEACILHMDSRKGIHQDLHNVFQSYLCEEWKERHNNVRDDVSSIFLDLPFVPLELPQQQNAYDCGIFLLHYVERFLEQAPINFNRSLISKFSYWFPPPDASLKRSHIHKLLIAAEGDNKMIVGGSVNPQNNTQLSALLGGDVEDHAVNGGSNGDDALTINRLLSDLAWEEDYFDKRLQWREFQGNKRERQHDDWLDELKDLKKRAIDVKNSLHQSGSTNEFPKPSELDDEYDDLLEENPWVSRDENVKEMWDLLEDEEVFIIGIDGMGGVGKTFMATHIKNEIKRKGTFKDVFWVTVSDDFTTFKLQHDIAETIQVKLYGDEMTRATILTSELEKREKTLLILDDVWDYIDLQKVGIPLNGIKLIITTRLKHVCLQMDCLPNNIITIFPFEEEEAWELFLLKLGHRGTPARLPPHVLEIARSVVMKCYGLPLGISVMARTMKGKDEIHWWRHALNKLDRLEMGEEVLSVLKRSYDNLIEKDIQKCFLQSALFPNDISQEQWVMMVFESGLLNGKGSLEEIFDEARVIVDKLINHSLLLGGWRLRMNGLVRKMACNILNENHTYMIKCHENLTKIPQMREWTADLEAVSLAGNEIEEIAEGTSPNCPRLSTFILSRNSISHIPKCFFRHMNALTLLDLSYNYELTSLPKSLSKLRSLTSLVLRECRQLEYIPPLGDLHALSRLDISGCDSLLRVPEGLQNLKKLQCLNLSRDLYLSLLLGCALPGLSNMQYLDLRGWSGIIVEDVKGMTKLECFAGSFLDQDNYNRYVQEIQDTGYGPQTYFIYFGKFDDFPLGFRTLVMDLKRPRVYFGDCDELPYLLPRDLAELLVIGNDQWECLCAALSSNGSLSLKDINIRDCTKLKSLFCVSCPLCTNIQNLKSLKLDNLDSLSVICKEDVAGLTQSLSRSEVFSHLKELSIIRCDQIEKLLTAGLVAQLQNLESISVSYCKSIKEIFAGDSSDNIALPNLTKLQLYRLPELKTVCKGILLCNSLDILGIDDCPNHEKPRIGRV*
>Gmax_Glyma.08G123500.4.p pacid=30540649 transcript=Glyma.08G123500.4 locus=Glyma.08G123500 ID=Glyma.08G123500.4.Wm82.a2.v1 annot-version=Wm82.a2.v1
MHRGLASIITGIREMGSRLSKARGSLKNESEGTSSGKNEVSYEELSRLMRIRDLMSLLLTYPMKMDEGGKLKSCISAFPEWKAQLLSTDHDTIVMDKPWRVLTEKALGCMKGFMPTEIISKIESGERSIFNHNDADAIPKAILHLTVDLAVNQLIQTLFSGDYYARYISLSSRNLAEKRSVVNKIEAAFEEKHNMFGIDKDFLSALWINSSTYKTDAEIRVQEEINNKMAAGFSETKGGEEKMNRHLVIVVDADSNKKLDLHKVRFPTGVVVVLITTELKDDDFRITSMMDLNIRTQDHLLPWELFCSYVGSSKVCSSLVIQRIAVQIVKECHGHLLAVVLVANYLKNVEDVKQWQVALDKLSSSLNPSYDYRDSDGIGISRVMVNAFVDIIWEDIDDTQKLCLELSLSVHNIKIGKRLAILVSDWADILSGHTQEMKLNSNEFGEYIRHIRVLLDRFVFLKIERGDVYLPVETYDIIKSLHTLNPSIIRHDALGFLEPPCIERWHNLIRIELMDDKICELPESPECPKLRVLLLQGNVDLMDIPDSFFEHMPLLQQLDLSYTSIRDLPSSVSKLTQLKKFYLRGCDLFMELPPQIGLLKNLEELDLDGTLITHLPKEIRELINLRSLTLCFDGYHHVLGHGNKGKQISNSTIIPTGLISNLTQLNYLNIKVDPEDERWNDNVNIVFVEIIGLKRLETVSIYIPKANLLKLIPVHKSLNFRLVVGNHMRRFISRVTPELEEKFKRCDYSIKFVNGVNVPNVVKMTLGNFKALYLDRHMTIKSLSDFELRNLSGLQICVLAECNQMETIVDRSYLHDGPALPNLEFLSVFYMKNLKSLCERPNPSFLRLKSIALHTCPMLTTVFTEDSLKDLSLLEEIIIEDCPKVTTLIRHDSSEIKTRFTMPKLRKISLLYLPELVNIFNGLHVEHDVEKMVFYYCPKLQSLSQWELSKASVKIIIGESVWWEALKWNAAEWGDAGRPNVFERIFSPISEEADIMTQLAAHQETQLSTDHDEFLGTKQRHDDSKLPSNPEEVEDLRRDSAANPLIAFTYDELKIITENFRQDRVLGGVGFGRVYKGFISEELIRKGLPTLDVAVKVHDGDNSHQGHREWLSQVEFWGQLSHPNLVKVIGYCCEDNHRVLIYEYMSRGGLDNYLFKYAPAIPPLSWSMRMKIAFGAAKGLAFLHEAEKTVIYRCFKTSNILLDQEYNSKLSDFGLAKFGPVGDKSHVSTRVMGTYGYAAPEYLATGHLYIKSDVYSFGVVLLELLTGRRSLDTTFDGEQKLAEWAHSLLKEKKKLLKIIDPRLDGDYPIKAVHKAAMLAYHCLNRDPKARPLMREIVHSLEPLQAHTEAPIGKKR*
>Gmax_Glyma.19G085600.1.p pacid=30514751 transcript=Glyma.19G085600.1 locus=Glyma.19G085600 ID=Glyma.19G085600.1.Wm82.a2.v1 annot-version=Wm82.a2.v1
MAESFLFSIAESLITKLASHAFQEASRVVGLYDHLRDLKKTLSLVKAVLLDADQKQEHNHELQEWLRQLKSVFYDAEDVLNEFECQTLRKQVLKAHGTIKDEMAQQIKDVSKRLDKVAADRHKFGLRIIDVDTRVVHRRDTSRMTHSRVSDSDVIGREHDKEKIIELLMQQNPNDDDKSLSVIPIVGIGGLGKTTLAQFVFNDKRIYECFSLKMWVCVSDDFDINQLIMKIINSANDANAPFRQQNLNMVDLEQLQNQLRSKLAGKKFLLVLDDVWNDDRVKWVELRNLIQEGVAGSKILVTTRIDSIASMMGTVTSHKLQRLSSENSLSLFVKWAFKEGEEQKHPHLVNIGKEIVKKCRGIPLAVRTLGSSLFSKFEANEWECVRDNEIWNLPQKKDDILPALKLSYDFLPSYLRQCFALFSLYPKDYEFRSFEVVRLWGALGVLASPRKNETLEDVVKQYLDELLSRSFLQDFIDCGTFYQFRIHDLVHDLAVFVTKEECLLVNSHIQNIPENIRHLSFAEYSCLGNSFTSKSVVVRTIMFPNGAEGGNVESLLNTCVSKFKLLRVLDLSYSTCKTLPRSIGKLKHLRYFSIENNRNIKRLPNSICKLQNLQLLSVRGCKKLKALPKALRKLISLRHLKITTKQPVLPYSEITNLITLAHLYIASSHNMESILGGVKFPALKTLYVVDCHSLKSLPLDVTNFPELETLFVVDCVNLDLELWKDDHEEQNPKLKLKYVAFWGLPQLVALPQWLQETANSLQTLFIKNCDNLEMLPEWLSTLTNLKALEISDCPKLISLPDNIHHLTALERLRIVGCPELCRKCQPHVGNYDNWCRRMKALLGSQDAWEIVEKDGHVTLSDLTRVTVDLTRVSDLTDDLASSLSCPTQLSSLLQSPLRYSPFRVDKHTP*
>Gmax_Glyma.08G301200.1.p pacid=30541321 transcript=Glyma.08G301200.1 locus=Glyma.08G301200 ID=Glyma.08G301200.1.Wm82.a2.v1 annot-version=Wm82.a2.v1
MTQQSCSSSSTCEWTYDVFLSFRGDDTRSGFTGSLYKSLCDQGIHTFMDDEGLRRGEEIRHALFKAIQQSRIAIVVFSENYASSTYCLEELVMILECIMKKGRLVWPVFYGVTPSYVRHQKGSYGKALDKLGERFKNDKEKLQKWKLALQEAANLSGSHFKLKHGYEHEVIQKIVEEVSRKINRSPLHVANYPIGLESRVQEVNSLLDVGSNQGVSMVGIYGIGGIGKTAIACAVYNLIADQFEGQCFLGDIREKSKHGLVELQETILSEMVGEKSIKLGSTNRGKAVLKSKLQRKKVLLILDDVDRLEQLKALAGDPSWFGHGSRIIVTTTDKHLLRVHGVERRYEAKGLDDKEALELFSWHAFKSNEVSPSYMDISKRAVLYSNGLPLALEIIGSNLNGKTMPEWQAALDTIERNPDEDIQEKLKVGYDGLKRNEKEVFLDIACFFRGSDLKDVTSLLFQGRGFSPEYVIRVLIDKSLIKIDKYGFVRMHNLVENMGREIVKQESPSEPGKRSRLWLYEDIVDVLENDKGTDTIEVIMLHSPKNKEVQWNGSELKKMTNLKLLSIENAHFSRGPVHLPNSLRVLKWWGYPSPSLPPEFDSRRLVMLDLSNSCNIMGKQLKFMKFESLSEMVLRGCRFIKQTPDMSGAQNLKKLCLDNCKNLVEVHDSIGLLDKITWFTAVGCTNLRILPRSFKLTSLEHLSFKKCSNLQCLPNILEEMKHVKKLDLCGTAIEELPFSFRKLTGLKYLVLDKCKMLNQIPISILMLPKLEKLTAIKCGRYANLILGKSEGQVRLSSSESLRDVRLNYNDLAPASFPNVEFLVLTGSAFKVLPQCISQCRFLKNLVLDNCKELQEIRGVPPKIKYLSAINCTSLSHESQSMLLNQRLHEGGGTDFSLPGTRIPEWFDHCTTGPLLSFWFRNKFPRMALAVVGVLDKQGSFPMSRFHLLINGIQKLHCLFTAQSKLTTYHIFLSDVQLKSYNGELQSVYGEDGWNHVEISYVRPSAFPHSCRAKRGTIKLMGVHVYKQKTSMEGVRFTNPWSPKRSYSEVSKPSLKENFQSLAKRSRGSQGMEICEAPRMKQHEVNSGYHSVSQRLWLEICSIVAPADVKVLMWSICQNALPTFEYLFRRKLVNSPLCPICGTEPETVEHAFLFCPWTRPLWFGSDFQWCIDAKTVQSFQLWLWQKLVEIQRVYQENANQVSAQVGSICWAIWKGRNEFILEGKPVNPLILR*
>Gmax_Glyma.12G236500.5.p pacid=30548556 transcript=Glyma.12G236500.5 locus=Glyma.12G236500 ID=Glyma.12G236500.5.Wm82.a2.v1 annot-version=Wm82.a2.v1
MGRPRGDEKYWNEVTSFEENGKQKWKCKHCEKTYGGGYSRIKLHLDKEQKGQGITKCPVYCSNEEVLNIIASTSIHPQETVNTLNPLQDVVAGEMIVPVGAPINHQTNNESTSLFEGWAPEHAIVGSNNSNGIFQSKISVINELVSDLSREEDDIKEQLEWLESRGKKRKGDVDDWMDELRDLKKHVADVDWLGFTNFYASDLVDKLRKHKIDKPLVLSNEFVGEQFELNVGKMWKLLVDDQVFVIGINGMGGVGKTFLATYMENEIKRKGSFRHVFWVTVSHDFTTFKLQHQIAKKIGVKLDGDDERCRATILSSELEKIENSVLILDDVWRYIDLQKVGIPLKVNGKVNGIKLIMTSRLKHVCRQMDCLPDNTIQIYPLKKEEDEEEDWELFLLKLGHHGTPATLPPQVVEIARSVVRKCDGLPLAINVMARTMKGCYDTIMWKHELNKLENLEMGEEVKEEVFTVLKRSYDNLIEKDLQKYLLYFAQIPNNSGFQSKSYLVKKLVESGLLKNVKRSLREVFDEACAMANKLVDHSLFVGYDYHTKMHGLVRNMACRILNESNNYMVKCEGNLSEIPDVKEWIVDLEVVSLGGNRIKEIPEGISPNCPRLSTLILSGNCIGHIPEGFFIHMNALTVLNISYNDFLTSLPHSLSNLRSLVSLVLQNCSNLEYIPPLGELQALSRLDISGCSIRQVPEGLKNLINLKWLDMSINEHLTLAPRCVLPGLTNLQYLDLRCDSAIIAEDVQGMSMLECFGGIFLGKDNYNSYVQEILDRGHGPKTYDIHVEDVRDLIFAFDIDDPVSLYEDHQNVRFWQCEGLLYLLPRDLKKLSMERNDQWVCLCGALSSSGPLSSLNQIDIIGGCKLKSLFCLSSSCSLCTNIQNLQVLNIYGLDSFTAICEEDAVDLTRSLSPRGVFSNLKKFQLSQCHEIETLLTPLLVPQLQNLEVLSVESCRSMREIFAVSNSGNDDNFNIILPKLIRLRLWNLPELTTVCREILVCGSADILFINHCPKLERLPRIVVYD*
>Gmax_Glyma.05G165800.1.p pacid=30524478 transcript=Glyma.05G165800.1 locus=Glyma.05G165800 ID=Glyma.05G165800.1.Wm82.a2.v1 annot-version=Wm82.a2.v1
MASSALTQSSSFSYDVFLSFHATDTRSNFTDFLFQALIRKGIVAFKDESRAPDQAIEDSRLFIVVLSKNYAFSTQCLHELSQIFHCVEFSPRRVLPIFYDVDPSDVRKQTGWYEKAFSKYEERFLVNKKGMETVQTWRKALTQVANLSGWYIRNKPQYTEIEEFVQYTISILSSKFSTLQNKAEGTLSDKDEFSYNELSGEAEGTLSDKDEFSYNELSGEAEGTLSDKDEFSYNELSGLMRIRDFISLVLTYPVKLVEEDILRSWISAFPEWKAQLLSTGDDTVMDKPWCVLTKKALGSMKGFMPMEIISKVERGRRSIFSRNDVEAIPEAILHQTVDLAVNQLIQTLFCGDYCSRYIRLLTRNLAEKRYVVDKIVAAVEDKHNMFGIDKDFLRALWINASTYETDAEFRVQEEINTMMEVDDMWPMEVDNMLGTLFIEEKMGSNGQLVIVVDADSNKKLDLQKLRFPTGIVVLITTEPSTQAEKDGDFRIACTMDLNIWTQDHLLPWKVFCSYVGSCISSSMVSSSMAIQKIAVEIVKECHGHLLAIVLLSKYLMYVQDFKQWELALDKLSSLNPSYDYQDSDRIGISRVMVNAFVNIIWEDIDDAQKLCLELSLPVHNIKNGVRDDILVSDWAKIILGYTQELGEYRRQLQYHMKELLDRFVLLKYESGDVYLPIETYDIIKSLHTSKPSILRHGALGLTEPPYIGRWHSLIRIELMDNKICELPQSPDCPKLKVLLLQGNVDLMDIPDSFFNHMPLLQHLDLSYTSIRDLPPSVSKLIQLQKFYLRGCDLFMELPHQIGQLKNLKELDLDGTLITHLPIEIRELINLQILSLCFDGTSRSTIIPPGLVSNLTQLNYLSINVDPEDEQWNENVISVLGEIFFGLWNLQRLSIYIPKADLLEFIPAEKSLNFRLVVGQHMRRLISRVPPELETKFKHCDYSIKFVNGVNIPNGVKMNLGRFKALYLDRHMTIKSLSDFDLRNLWGLEVCILAECNEMETIVSGSNSPDGPASLMLKFLSVFYMKNLRSVCEGSSPFFLFLKSIALHTCPMLTTIFTLDSLKKLSFLEEIIVEDCPKLTTLISHATPEQKPVFFLPKLRIISLLYLPELVNIFNGMHVGPFIEEMIFYYCPRLQSLSKSELSSKSLKIIKGESIWWEALKWNEAEWGDAGRPNYFERIFSPINEEADMMNQLAALQETQLNEYHNTTYQGISSSKQSIAKILAPVSSVGRGSSNSEAQKRKVVAEPKIFQEVTKKGYKRREVWTAKIRVNAEGCYDDGYIWRKYGKRQILGAKYPREYYRCAHKFVHWCPARKRVQRLDENPATIEIIYEHRHTCAREQNLIIKSGDEASQSCKL*
>Gmax_Glyma.18G281500.1.p pacid=30555202 transcript=Glyma.18G281500.1 locus=Glyma.18G281500 ID=Glyma.18G281500.1.Wm82.a2.v1 annot-version=Wm82.a2.v1
MNGASSSKRKRKRGGRPKSNYWNEVEKIGDMWKCNHCEGEFHGGATRIKEHIIGGGKNIRKCPHYPASGSITRNQLQEDVEHDSAAFKSNDMEKAICYPKGDPDAIYIRKSDIELLQPEKCLNDNIIDFYIKYLINNKLPSDKQKRFHFFNCFFFPKLVDLSTDNRSIACDGKAAFQRVSNWTRKVNLFEKDYIFIPINYSLHWSLIVICHPAEVMTCYRDEETKGSPKEACILHMDSRKGIHQDLHNVFQSYLCEEWKERHNNVRDDASSKFLDLPFVPLELPQQQNAYDCGIFLLHYVERFLEKAPINFNRSLITNFSSWFPPLDASLKRSHIQKLLIVEGGNKMIDGDSVNSQNNTKLSASAGGDVEDHAVNGGSNGDDALTINKLLSDLARQEDYFDKSLQWREFQGKKRKRQDDNWLDKLKDLKKRAIDVKNSLHQSGSTNEFPKPSELGDEFFYLSIEKRWASRDKKVENMWDLLEDEEVFIIGIDGMGGVGKTFMATHIKNEIKRKGTFKDVFWVTVSHDFTNFKLQHDIAETIQVKLYGDEMTRATILTSELEKREKALLILDDVWEYIDLQKVGIPLKVNGIKLIITTRLKHVCLQMDCQPYNIITIFPFEEEEEEEEEEEEEEKEEEEEAWELFLLKLGHRGTPARLPPHVLEIARSVVMKCDGLPLGISVMARTMKGKNEIHWWRHALNKLDRLEMGEEVLSVLKRSYDNLIEKDIQKCFLQSALFPNADEGKWAMMIVESGLLNGKGSLEEIFDEARVIVDKLINHSLLLGYWSLRMNGLLRKMACNILNENHTYMIKCHENLRKIPQMREWTADLEAVSLAGNEIEEIAEGTSPNCPRLSTFILSRNSISHIPKCFFRHMNALTQLDLSYNRRLTSLPKSLSKLRSLTSLVLRQCSKLKDIPPLGDLQALSRLDISGCNSLLRVPEGLQNLKKLQWLSLSRKLNLSLVPLCVLPGLSNMQYLDLRGWSGIKVEDVKGMTMLECFAVSFLDQDYYNRSVQEIQDTGYGPQTYFIYFGKFKDYTLGFSENLIYGEFKHRRVCFGDCDGLHYLLPRDLAELLVSGNDQWECLCAPLSSNGSLSLKHITIRDCTKLKSLFCVSCPLCTNIQNLKSLTLNNLDSLSVICKEDVAGLTQSLSRRGVFSHLKELSISGCHQIEKLLTPGLVPQLQNLKSISVSNCQSIKEIFAGDSSHNIALPNLTNLQLYWLPDLKTVCKGILLINSEDILHINNCPNYEKPRISRV*
>Gmax_Glyma.08G123500.2.p pacid=30540650 transcript=Glyma.08G123500.2 locus=Glyma.08G123500 ID=Glyma.08G123500.2.Wm82.a2.v1 annot-version=Wm82.a2.v1
MHRGLASIITGIREMGSRLSKARGSLKNESEGTSSGKNEVSYEELSRLMRIRDLMSLLLTYPMKMDEGGKLKSCISAFPEWKAQLLSTDHDTIVMDKPWRVLTEKALGCMKGFMPTEIISKIESGERSIFNHNDADAIPKAILHLTVDLAVNQLIQTLFSGDYYARYISLSSRNLAEKRSVVNKIEAAFEEKHNMFGIDKDFLSALWINSSTYKTDAEIRVQEEINNKMAAGFSETKGGEEKMNRHLVIVVDADSNKKLDLHKVRFPTGVVVVLITTELKDDDFRITSMMDLNIRTQDHLLPWELFCSYVGSSKVCSSLVIQRIAVQIVKECHGHLLAVVLVANYLKNVEDVKQWQVALDKLSSSLNPSYDYRDSDGIGISRVMVNAFVDIIWEDIDDTQKLCLELSLSVHNIKIGKRLAILVSDWADILSGHTQEMKLNSNEFGEYIRHIRVLLDRFVFLKIERGDVYLPVETYDIIKSLHTLNPSIIRHDALGFLEPPCIERWHNLIRIELMDDKICELPESPECPKLRVLLLQGNVDLMDIPDSFFEHMPLLQQLDLSYTSIRDLPSSVSKLTQLKKFYLRGCDLFMELPPQIGLLKNLEELDLDGTLITHLPKEIRELINLRSLTLCFDGYHHVLGHGNKGKQISNSTIIPTGLISNLTQLNYLNIKVDPEDERWNDNVNIVFVEIIGLKRLETVSIYIPKANLLKLIPVHKSLNFRLVVGNHMRRFISRVTPELEEKFKRCDYSIKFVNGVNVPNVVKMTLGNFKALYLDRHMTIKSLSDFELRNLSGLQICVLAECNQMETIVDRSYLHDGPALPNLEFLSVFYMKNLKSLCERPNPSFLRLKSIALHTCPMLTTVFTEDSLKDLSLLEEIIIEDCPKVTTLIRHDSSEIKTRFTMPKLRKISLLYLPELVNIFNGLHVEHDVEKMVFYYCPKLQSLSQWELSKASVKIIIGESVWWEALKWNAAEWGDAGRPNVFERIFSPISEEADIMTQLAAHQETQLSTDHDEFLGTKQRHDDSKLPSNPEEVEDLRRDSAANPLIAFTYDELKIITENFRQDRVLGGVGFGRVYKGFISEELIRKGLPTLDVAVKVHDGDNSHQGHREWLSQVEFWGQLSHPNLVKVIGYCCEDNHRVLIYEYMSRGGLDNYLFKYAPAIPPLSWSMRMKIAFGAAKGLAFLHEAEKTVIYRCFKTSNILLDQEYNSKLSDFGLAKFGPVGDKSHVSTRVMGTYGYAAPEYLATGHLYIKSDVYSFGVVLLELLTGRRSLDTTFDGEQKLAEWAHSLLKEKKKLLKIIDPRLDGDYPIKAVHKAAMLAYHCLNRDPKARPLMREIVHSLEPLQAHTEAPIGKKR*
>Gmax_Glyma.05G165800.3.p pacid=30524481 transcript=Glyma.05G165800.3 locus=Glyma.05G165800 ID=Glyma.05G165800.3.Wm82.a2.v1 annot-version=Wm82.a2.v1
MASSALTQSSSFSYDVFLSFHATDTRSNFTDFLFQALIRKGIVAFKDESRAPDQAIEDSRLFIVVLSKNYAFSTQCLHELSQIFHCVEFSPRRVLPIFYDVDPSDVRKQTGWYEKAFSKYEERFLVNKKGMETVQTWRKALTQVANLSGWYIRNKPQYTEIEEFVQYTISILSSKFSTLQNKAEGTLSDKDEFSYNELSGEAEGTLSDKDEFSYNELSGEAEGTLSDKDEFSYNELSGLMRIRDFISLVLTYPVKLVEEDILRSWISAFPEWKAQLLSTGDDTVMDKPWCVLTKKALGSMKGFMPMEIISKVERGRRSIFSRNDVEAIPEAILHQTVDLAVNQLIQTLFCGDYCSRYIRLLTRNLAEKRYVVDKIVAAVEDKHNMFGIDKDFLRALWINASTYETDAEFRVQEEINTMMEVDDMWPMEVDNMLGTLFIEEKMGSNGQLVIVVDADSNKKLDLQKLRFPTGIVVLITTEPSTQAEKDGDFRIACTMDLNIWTQDHLLPWKVFCSYVGSCISSSMVSSSMAIQKIAVEIVKECHGHLLAIVLLSKYLMYVQDFKQWELALDKLSSLNPSYDYQDSDRIGISRVMVNAFVNIIWEDIDDAQKLCLELSLPVHNIKNGVRDDILVSDWAKIILGYTQELGEYRRQLQYHMKELLDRFVLLKYESGDVYLPIETYDIIKSLHTSKPSILRHGALGLTEPPYIGRWHSLIRIELMDNKICELPQSPDCPKLKVLLLQGNVDLMDIPDSFFNHMPLLQHLDLSYTSIRDLPPSVSKLIQLQKFYLRGCDLFMELPHQIGQLKNLKELDLDGTLITHLPIEIRELINLQILSLCFDGTSRSTIIPPGLVSNLTQLNYLSINVDPEDEQWNENVISVLGEIFFGLWNLQRLSIYIPKADLLEFIPAEKSLNFRLVVGQHMRRLISRVPPELETKFKHCDYSIKFVNGVNIPNGVKMNLGRFKALYLDRHMTIKSLSDFDLRNLWGLEVCILAECNEMETIVSGSNSPDGPASLMLKFLSVFYMKNLRSVCEGSSPFFLFLKSIALHTCPMLTTIFTLDSLKKLSFLEEIIVEDCPKLTTLISHATPEQKPVFFLPKLRIISLLYLPELVNIFNGMHVGPFIEEMIFYYCPRLQSLSKSELSSKSLKIIKGESIWWEALKWNEAEWGDAGRPNYFERIFSPINEEADMMNQLAALQETQLNEYHNTTYQGISSSKQSIAKILAPVSSVGRGSSNSEAQKRKVVAEPKIFQEVTKKGYKRREVWTAKIRVNAEGCYDDGYIWRKYGKRQILGAKYPRCAHKFVHWCPARKRVQRLDENPATIEIIYEHRHTCAREQNLIIKSGDERAQ*
>Gmax_Glyma.05G165800.4.p pacid=30524480 transcript=Glyma.05G165800.4 locus=Glyma.05G165800 ID=Glyma.05G165800.4.Wm82.a2.v1 annot-version=Wm82.a2.v1
MASSALTQSSSFSYDVFLSFHATDTRSNFTDFLFQALIRKGIVAFKDESRAPDQAIEDSRLFIVVLSKNYAFSTQCLHELSQIFHCVEFSPRRVLPIFYDVDPSDVRKQTGWYEKAFSKYEERFLVNKKGMETVQTWRKALTQVANLSGWYIRNKPQYTEIEEFVQYTISILSSKFSTLQNKAEGTLSDKDEFSYNELSGEAEGTLSDKDEFSYNELSGEAEGTLSDKDEFSYNELSGLMRIRDFISLVLTYPVKLVEEDILRSWISAFPEWKAQLLSTGDDTVMDKPWCVLTKKALGSMKGFMPMEIISKVERGRRSIFSRNDVEAIPEAILHQTVDLAVNQLIQTLFCGDYCSRYIRLLTRNLAEKRYVVDKIVAAVEDKHNMFGIDKDFLRALWINASTYETDAEFRVQEEINTMMEVDDMWPMEVDNMLGTLFIEEKMGSNGQLVIVVDADSNKKLDLQKLRFPTGIVVLITTEPSTQAEKDGDFRIACTMDLNIWTQDHLLPWKVFCSYVGSCISSSMVSSSMAIQKIAVEIVKECHGHLLAIVLLSKYLMYVQDFKQWELALDKLSSLNPSYDYQDSDRIGISRVMVNAFVNIIWEDIDDAQKLCLELSLPVHNIKNGVRDDILVSDWAKIILGYTQELGEYRRQLQYHMKELLDRFVLLKYESGDVYLPIETYDIIKSLHTSKPSILRHGALGLTEPPYIGRWHSLIRIELMDNKICELPQSPDCPKLKVLLLQGNVDLMDIPDSFFNHMPLLQHLDLSYTSIRDLPPSVSKLIQLQKFYLRGCDLFMELPHQIGQLKNLKELDLDGTLITHLPIEIRELINLQILSLCFDGTSRSTIIPPGLVSNLTQLNYLSINVDPEDEQWNENVISVLGEIFFGLWNLQRLSIYIPKADLLEFIPAEKSLNFRLVVGQHMRRLISRVPPELETKFKHCDYSIKFVNGVNIPNGVKMNLGRFKALYLDRHMTIKSLSDFDLRNLWGLEVCILAECNEMETIVSGSNSPDGPASLMLKFLSVFYMKNLRSVCEGSSPFFLFLKSIALHTCPMLTTIFTLDSLKKLSFLEEIIVEDCPKLTTLISHATPEQKPVFFLPKLRIISLLYLPELVNIFNGMHVGPFIEEMIFYYCPRLQSLSKSELSSKSLKIIKGESIWWEALKWNEAEWGDAGRPNYFERIFSPINEEADMMNQLAALQETQLNEYHNTTYQGISSSKQSIAKILAPVSSVGRGSSNSEAQKRKVVAEPKIFQEGYKRREVWTAKIRVNAEGCYDDGYIWRKYGKRQILGAKYPREYYRCAHKFVHWCPARKRVQRLDENPATIEIIYEHRHTCAREQNLIIKSGDEASQSCKL*
>Gmax_Glyma.08G123500.3.p pacid=30540648 transcript=Glyma.08G123500.3 locus=Glyma.08G123500 ID=Glyma.08G123500.3.Wm82.a2.v1 annot-version=Wm82.a2.v1
MHRGLASIITGIREMGSRLSKARGSLKNESEGTSSGKNEVSYEELSRLMRIRDLMSLLLTYPMKMDEGGKLKSCISAFPEWKAQLLSTDHDTIVMDKPWRVLTEKALGCMKGFMPTEIISKIESGERSIFNHNDADAIPKAILHLTVDLAVNQLIQTLFSGDYYARYISLSSRNLAEKRSVVNKIEAAFEEKHNMFGIDKDFLSALWINSSTYKTDAEIRVQEEINNKMAAGFSETKGGEEKMNRHLVIVVDADSNKKLDLHKVRFPTGVVVVLITTELKDDDFRITSMMDLNIRTQDHLLPWELFCSYVGSSKVCSSLVIQRIAVQIVKECHGHLLAVVLVANYLKNVEDVKQWQVALDKLSSSLNPSYDYRDSDGIGISRVMVNAFVDIIWEDIDDTQKLCLELSLSVHNIKIGKRLAILVSDWADILSGHTQEMKLNSNEFGEYIRHIRVLLDRFVFLKIERGDVYLPVETYDIIKSLHTLNPSIIRHDALGFLEPPCIERWHNLIRIELMDDKICELPESPECPKLRVLLLQGNVDLMDIPDSFFEHMPLLQQLDLSYTSIRDLPSSVSKLTQLKKFYLRGCDLFMELPPQIGLLKNLEELDLDGTLITHLPKEIRELINLRSLTLCFDGYHHVLGHGNKGKQISNSTIIPTGLISNLTQLNYLNIKVDPEDERWNDNVNIVFVEIIGLKRLETVSIYIPKANLLKLIPVHKSLNFRLVVGNHMRRFISRVTPELEEKFKRCDYSIKFVNGVNVPNVVKMTLGNFKALYLDRHMTIKSLSDFELRNLSGLQICVLAECNQMETIVDRSYLHDGPALPNLEFLSVFYMKNLKSLCERPNPSFLRLKSIALHTCPMLTTVFTEDSLKDLSLLEEIIIEDCPKVTTLIRHDSSEIKTRFTMPKLRKISLLYLPELVNIFNGLHVEHDVEKMVFYYCPKLQSLSQWELSKASVKIIIGESVWWEALKWNAAEWGDAGRPNVFERIFSPISEEADIMTQLAAHQETQLSTDHDEFLGTKQRHDDSKLPSNPEEVEDLRRDSAANPLIAFTYDELKIITENFRQDRVLGGVGFGRVYKGFISEELIRKGLPTLDVAVKVHDGDNSHQGHREWLSQVEFWGQLSHPNLVKVIGYCCEDNHRVLIYEYMSRGGLDNYLFKYAPAIPPLSWSMRMKIAFGAAKGLAFLHEAEKTVIYRCFKTSNILLDQEYNSKLSDFGLAKFGPVGDKSHVSTRVMGTYGYAAPEYLATGHLYIKSDVYSFGVVLLELLTGRRSLDTTFDGEQKLAEWAHSLLKEKKKLLKIIDPRLDGDYPIKAVHKAAMLAYHCLNRDPKARPLMREIVHSLEPLQAHTEAPIGKKR*
>Gmax_Glyma.12G236500.1.p pacid=30548554 transcript=Glyma.12G236500.1 locus=Glyma.12G236500 ID=Glyma.12G236500.1.Wm82.a2.v1 annot-version=Wm82.a2.v1
MGRPRGDEKYWNEVTSFEENGKQKWKCKHCEKTYGGGYSRIKLHLDKEQKGQGITKCPVYCSNEEVLNIIASTSIHPQETVNTLNPLQVVEDVVAGEMIVPVGAPINHQTNNESTSLFEGWAPEHAIVGSNNSNGIFQSKISVINELVSDLSREEDDIKEQLEWLESRGKKRKGDVDDWMDELRDLKKHVADVDWLGFTNFYASDLVDKLRKHKIDKPLVLSNEFVGEQFELNVGKMWKLLVDDQVFVIGINGMGGVGKTFLATYMENEIKRKGSFRHVFWVTVSHDFTTFKLQHQIAKKIGVKLDGDDERCRATILSSELEKIENSVLILDDVWRYIDLQKVGIPLKVNGKVNGIKLIMTSRLKHVCRQMDCLPDNTIQIYPLKKEEDEEEDWELFLLKLGHHGTPATLPPQVVEIARSVVRKCDGLPLAINVMARTMKGCYDTIMWKHELNKLENLEMGEEVKEEVFTVLKRSYDNLIEKDLQKYLLYFAQIPNNSGFQSKSYLVKKLVESGLLKNVKRSLREVFDEACAMANKLVDHSLFVGYDYHTKMHGLVRNMACRILNESNNYMVKCEGNLSEIPDVKEWIVDLEVVSLGGNRIKEIPEGISPNCPRLSTLILSGNCIGHIPEGFFIHMNALTVLNISYNDFLTSLPHSLSNLRSLVSLVLQNCSNLEYIPPLGELQALSRLDISGCSIRQVPEGLKNLINLKWLDMSINEHLTLAPRCVLPGLTNLQYLDLRCDSAIIAEDVQGMSMLECFGGIFLGKDNYNSYVQEILDRGHGPKTYDIHVEDVRDLIFAFDIDDPVSLYEDHQNVRFWQCEGLLYLLPRDLKKLSMERNDQWVCLCGALSSSGPLSSLNQIDIIGGCKLKSLFCLSSSCSLCTNIQNLQVLNIYGLDSFTAICEEDAVDLTRSLSPRGVFSNLKKFQLSQCHEIETLLTPLLVPQLQNLEVLSVESCRSMREIFAVSNSGNDDNFNIILPKLIRLRLWNLPELTTVCREILVCGSADILFINHCPKLERLPRIVVYD*
>Graimondii_Gorai.007G356800.1 pacid=26783126 transcript=Gorai.007G356800.1 locus=Gorai.007G356800 ID=Gorai.007G356800.1.v2.1 annot-version=v2.1
MEVITGTASNLVAGVVGYLFQKVKRNFSYVCRYRRMVSVFEKKFETLKDKRDGVLLDVDAAEKNGENIYPEVNSWLAKADKMTDSELKEVKGLENEAKNNKKAEEDAAAVDELLQQGGFDKVSYRDVPQPIVVVPPKDFEDFDSRKLMFNNIMEAVKDPNLNIIGVYGMPGVGKTTLVKEVVRQVKEDKLFDSVVMAVVTHIPDVQKIQDEIADMLGLKFEEQSISGRASRLHQRLKKEKKILVDMDAKKNFPIGVLEHEEAWHFFKKIMGDGVESSDLLPIATEVAKKCGGLPIAIRTLATFLKNEPPFVWEDALRQLSKPSSSNFKGVPATVYSTIEWSYDRLQSEEHKQTFLLCSVMGHNASLDLLLVFAMGLGLFRGVSTIKETRNKLLTVVSHLKASCLLLDGCTNTHFDMHDLISDVAKSIASKGNRMFDLRCKHDLNDWPDDETMKECDKIVCFGMSELPDQLKCPKLTVLCMGSQDPWMKIPTTFFKETKNLKVLYLAGMSLPSSISLLGNLRVLRLVNCVLGDIALIGELKNLEILNIVSSDIEMLPKEIGQLTKLKQLDLRYCSKLRRIPPGVLCKLSRLEELYMDNSCDEWGAEGHSSLQSNSSLAELKGLIPLTALEIRIPNAKIIPKDFSFEKLQRYIIFIGEESHWDWNWDWVREYSRTLKLNLQTSIRFLNNGVKVLLKKAENLYIDEVKDVEILLHESEVGNYFQQLRNLHIQNGAMVQYILKDVQKIEFLQLESLTLQGLPNLISFCSQNEGSTSISPQEIALFKQKILFPKLEKLKLSSISIGRIWSPQAFCSTQNLASLIIKGCANLKHVLSDSMPGYLQHLKCLEISDCKCIQEIISTDKMIQETFKSRTLIRFPRLNLLKLKGLQKLIGFCHEDHTVEFPVLTILEIENCPELKGFIHNSTKKDIPTHGVLFNNVAFPNLERITISHLRNAKRIWYNQLHTNSFSMLKELIVKECDVLLNIFPPFLLRVFQRLEKLIVTDCASLEQVFQLQVQELDIEETYVVHSQLREVNLVRLPKVKHVWTKYRKRNISFGNLRHVIICECWSLKTLFPFSIAKDLQQLERLTIDRCGLEEIVAKSVEESDEQDIFFAFNQLSFLKLWCLPYLTCFYQGMHRTTWPALKQLTISGCGRIKIFGHEESQIRHSLFLVEKVIPQLEEVSLSHGDIAMISDGQFDAGLFCNVKFLRISCYSDVSDVFPISFIRRFYNLEWLEVVSCNFKELATFKSAACEDKDMISTISKIKKLKLNMVSNIRHLWKQDSPLDHICASLECLEIMLCGNLINLGLDLSSFENLTTLDIWKCNKMSELITSFKAQSLVCLVTMKIRECEMMKEVVASDRDNTSYEIIFKTLKRLELHFLQSLTSFCSGNYTLKFPSLEQVILNHCPRMKKFSQGALSTPKLHKVQLTETDFEGRWAGDLNATIEQLNTEGCCGSQLWQKCDWEDLWNLKATPKIKLFIRDACCNAIASTENLGKRHIIENSSCPRCEEGKETIEHILFFCPPAQATWRASTFNHTPSPKDFQSLSDWWLKIKQLLQNSGANTDMSLIAWTCWGIWKAHNEWMLEGRDEDPVNTWNNALKGYHNFMENMLPPKHQPLN*
>Graimondii_Gorai.007G356800.2 pacid=26783127 transcript=Gorai.007G356800.2 locus=Gorai.007G356800 ID=Gorai.007G356800.2.v2.1 annot-version=v2.1
MEVITGTASNLVAGVVGYLFQKVKRNFSYVCRYRRMVSVFEKKFETLKDKRDGVLLDVDAAEKNGENIYPEVNSWLAKADKMTDSELKEVKGLENEAKNNKKAEEDAAAVDELLQQGGFDKVSYRDVPQPIVVVPPKDFEDFDSRKLMFNNIMEAVKDPNLNIIGVYGMPGVGKTTLVKEVVRQVKEDKLFDSVVMAVVTHIPDVQKIQDEIADMLGLKFEEQSISGRASRLHQRLKKEKKILVDMDAKKNFPIGVLEHEEAWHFFKKIMGDGVESSDLLPIATEVAKKCGGLPIAIRTLATFLKNEPPFVWEDALRQLSKPSSSNFKGVPATVYSTIEWSYDRLQSEEHKQTFLLCSVMGHNASLDLLLVFAMGLGLFRGVSTIKETRNKLLTVVSHLKASCLLLDGCTNTHFDMHDLISDVAKSIASKGNRMFDLRCKHDLNDWPDDETMKECDKIVCFGMSELPDQLKCPKLTVLCMGSQDPWMKIPTTFFKETKNLKVLYLAGMSLPSSISLLGNLRVLRLVNCVLGDIALIGELKNLEILNIVSSDIEMLPKEIGQLTKLKQLDLRYCSKLRRIPPGVLCKLSRLEELYMDNSCDEWGAEGHSSLQSNSSLAELKGLIPLTALEIRIPNAKIIPKDFSFEKLQRYIIFIGEESHWDWNWDWVREYSRTLKLNLQTSIRFLNNGVKVLLKKAENLYIDEVKDVEILLHESEVGNYFQQLRNLHIQNGAMVQYILKDVQKIEFLQLESLTLQGLPNLISFCSQNEGSTSISPQEIALFKQKILFPKLEKLKLSSISIGRIWSPQAFCSTQNLASLIIKGCANLKHVLSDSMPGYLQHLKCLEISDCKCIQEIISTDKMIQETFKSRTLIRFPRLNLLKLKGLQKLIGFCHEDHTVEFPVLTILEIENCPELKGFIHNSTKKDIPTHGVLFNNVAFPNLERITISHLRNAKRIWYNQLHTNSFSMLKELIVKECDVLLNIFPPFLLRVFQRLEKLIVTDCASLEQVFQLQVQELDIEETYVVHSQLREVNLVRLPKVKHVWTKYRKRNISFGNLRHVIICECWSLKTLFPFSIAKDLQQLERLTIDRCGLEEIVAKSVEESDEQDIFFAFNQLSFLKLWCLPYLTCFYQGMHRTTWPALKQLTISGCGRIKIFGHEESQIRHSLFLVEKVIPQLEEVSLSHGDIAMISDGQFDAGLFCNVKFLRISCYSDVSDVFPISFIRRFYNLEWLEVVSCNFKELATFKSAACEDKDMISTISKIKKLKLNMVSNIRHLWKQDSPLDHICASLECLEIMLCGNLINLGLDLSSFENLTTLDIWKCNKMSELITSFKAQSLVCLVTMKIRECEMMKEVVASDRDNTSYEIIFKTLKRLELHFLQSLTSFCSGNYTLKFPSLEQVILNHCPRMKKFSQGALSTPKLHKVQLTETDFEGRWAGDLNATIEQLNTEGCCGSQLWQKCDWEDLWNLKATPKIKLFIRDACCNAIASTENLGKRHIIENSSCPRCEEGKETIEHILFFCPPAQATWRASTFNHTPSPKDFQSLSDWWLKIKQLLQNSGANTDMSLIAWTCWGIWKAHNEWMLEGRDEDPVNTWNNALKGYHNFMENMLPPKHQPLN*
>Graimondii_Gorai.005G161200.1 pacid=26803993 transcript=Gorai.005G161200.1 locus=Gorai.005G161200 ID=Gorai.005G161200.1.v2.1 annot-version=v2.1
MDDEVVQRVFQEGGRDYFQQQPSTSTSSSSSILQSLPLHVSFDHGYYLLVKSIQELREKKEGLVTVGIGGPSGSGKTSLAEKVASVIGCTVIPMENYRGGADEGTDLDSIDFDALIRNLEDLTEGKDTKIPVFDFHQKKRVGSKAIKSAMSGVVIVDGTYALHAKLRSLLDIRVAVVGGVHFSLLSKVRYDIGDSCSLDYLIDSIFPLFRKHIEPDLHHAQIRINNSFVSSFREAIYKLKCRSESPDGQSTFFLKDEAQTDNFIEMYLRPPSANEEARINDWIKVRQSGIRYYLSLGDQRIVDKNFIIRPKAEFEVGRMTLGGLLALGYNVVVSYKRASTSVNIGSLSLSLETIDTLGETFLVLRGTDRKTVGAEALRMGITGQWLTKSYLEMILERKGVPRLNTPPLVSATSVSHNQEKDIAAPKPIRTTPNLVSQLEDLAQPWTRSPTKSKMEPVLPTWHFASSDRSHGGSVGSSAFRDTMKLAPMPDSYDLDRGLLLAVQGIQFLLENKSVPVIVGIGGPSGSGKTSLAHKMANIVGCEVVSLESYFRPEQVKDFKYDDFNSLDLPLLSKNIGDIKHGRKTKIPVFNLETGSRSCFKELEISEDCGVIIFEGVYALHPEIRKSLDLWIAVVGGVHSHLISRVQRDKSRVGCFMSQNEIMMTVFPIFQQHIEPHLVHAHLKIRNDFDPVLSPESSLFVLKSNKQVAYQDILNILDSAKFCSSVQNFIDIYLRLPGTPANGHIAESDCVRVRICEGRFALLIREPIREGNFIIQPKVDFDISISTVSGLLNLGYQAVAYIEASALIYQDGKILIEVDHLQDAPSPYLQIKGVNKEAVAAAGSALKLDGSYTTKSYLQIILERLPLVERSYSGIHTHQAARLQELVESIQSQGGSTPSESSQSREVSPMDGIIEDMQCRIRRLERWHTINTVLWTFLMSALIGYSLYQRKRQ*
>Graimondii_Gorai.005G161200.3 pacid=26803995 transcript=Gorai.005G161200.3 locus=Gorai.005G161200 ID=Gorai.005G161200.3.v2.1 annot-version=v2.1
MDDEVVQRVFQEGGRDYFQQQPSTSTSSSSSILQSLPLHVSFDHGYYLLVKSIQELREKKEGLVTVGIGGPSGSGKTSLAEKVASVIGCTVIPMENYRGGADEGTDLDSIDFDALIRNLEDLTEGKDTKIPVFDFHQKKRVGSKAIKSAMSGVVIVDGTYALHAKLRSLLDIRVAVVGGVHFSLLSKVRYDIGDSCSLDYLIDSIFPLFRKHIEPDLHHAQIRINNSFVSSFREAIYKLKCRSESPDGQSTFFLKDEAQTDNFIEMYLRPPSANEEARINDWIKVRQSGIRYYLSLGDQRIVDKNFIIRPKAEFEVGRMTLGGLLALGYNVVVSYKRASTSVNIGSLSLSLETIDTLGETFLVLRGTDRKTVGAEALRMGITGQWLTKSYLEMILERKGVPRLNTPPLVSATSVSHNQEKDIAAPKPIRTTPNLVSQLEDLAQPWTRSPTKSKMEPVLPTWHFASSDRSHGGSVATGSSAFRDTMKLAPMPDSYDLDRGLLLAVQGIQFLLENKSVPVIVGIGGPSGSGKTSLAHKMANIVGCEVVSLESYFRPEQVKDFKYDDFNSLDLPLLSKEWKHCFQNHWKQ*
>Graimondii_Gorai.008G065600.1 pacid=26813603 transcript=Gorai.008G065600.1 locus=Gorai.008G065600 ID=Gorai.008G065600.1.v2.1 annot-version=v2.1
MADAIVSVFLEKLLNTLAEEGLYVTKFREQFEKLQTELQLMQCFLKDADRLKRKNDTINKVLAVLRELIYEAEDILADCQLQSRDDALFSNGFLTCISPPVLHFKHQNGKRINEIIGEITQIKQNIQSLLGGALLFQPNAINGKDQMPRWSSQVYDHTMVVGLEADTKKIKDWLFEAASEGKQEILAIGVVGMGGLGKTTIAQKVFNIEKEIDDHFDRRMWVSVSQTFTEEQIMRSMLRNLGDASVGDDANELLKKINQYLLGKRYLIVMDDVWGEDVAWWRRISQGLPKGNGSCVIITTRNERVSRKMGVKETRIHRPKFLNKDYSWLLFQKIAFAASEGQCIYPDLEDVGKEIVDKCEGLPLAIKAVGGMMLCKASYYHEWRRIADHFRDELAENDDSVMASLQLSYDELPPYLKSCFLSFSLYPEDCVITKQQVVHWWIGEGFVRLRSGRSSTDAGEDCFSGLINRCLIEVVDKTYNGTILTCKMHDMVRELVIKIAKDDAFSVTNKTNCRHSGITNNMDRKQLTANPKLRGLVSTTKSGEVNKIESSTAKKLSEFRYLRVLDVSKSIFELPIGSLLFHIGSLHHLTYLSLSNTHPLIELPASLEKLTNLQILDLSYCQNLRTLPHNLITLNKLKVLDVSNCGSLECLPKGLGRLSNLEVLLGFRPARSSHGCRIGELRNLTRLRILGLHLTHADEVEENEVNAMANLRDLENLSISCFDSHGSDLTSKLDKLYPPQQLYELSLKFYPGKMSPAWLNPIALPLLKYLSISSGNLANVNQNFWGYNNIVWKIQGLMLESLSDLELEWPMLQEAMQSLRIVNVSWCPELVSFPIDDVGFRGGMRGGNERISIEAWNYKGLNLGLGELILACGLLGPKEREMDPDSVKSTLSNLAFGNVMAAAARDYQKELLAQEKAQSSTANEEVDLDELMDDPELEKLHADRIAALKKEAEKREALKRKGHGDYREITEGDFLGEVTGSEKVVCHFYHKEFYRCKIMDKHLKALALKHMDTKFIKLDAENAPFFVTKLAVKTLPCVIIFRKGVAVDRLVGFQDLGAKDDFAMRTLEVVLIKKGIISEKKNEDDEDDVYDESRRRTVRSSVNHDSDSD*
>Graimondii_Gorai.010G229500.1 pacid=26759227 transcript=Gorai.010G229500.1 locus=Gorai.010G229500 ID=Gorai.010G229500.1.v2.1 annot-version=v2.1
MGNCCSIQIGLENFLNRGWDSIVGHANYQLFKPFEQVQLWLSKAETMITEAEKFIEDGPQELQNLCLCGCASKKCLSSHKFGKKVAKMLQEINNHMSKGAFEKVAENQPTASVVVRPEEPPIALESSIEQVWSCIVDKDVMGIIGIYGLEGVGKTTLLTQINKKFSTTPNSFHVVIWVLVSKDYNVGKIQDSIGENIGFSNDSWKNKSVDQKATDIYSVLCNKKFVVLLDDLWERVDLSRVCGEMGARKKIKAECLDTEKAWELFQDNVGNETLNSHPNIETVNSHPNIQKLAKQVAERCGGLPLALITIGRAMACETTVGEWKYAIEMLKRCALPKMENEVFPLLKFSYDNLPNATMKCCLLYCCLYPEDYCNPRKRLVEYWFCEGLLNEFDRINEAQMQGNDIISYLRNACLLENGGVIDGKDCVKMHDVIRDMALWITREFEAIENKFFVKARAQLFEEQDVKAWESVKRMSVMKNKIEVLKGTPKCPNLRTLFLSQNWLDMIRD
>Graimondii_Gorai.005G161200.2 pacid=26803994 transcript=Gorai.005G161200.2 locus=Gorai.005G161200 ID=Gorai.005G161200.2.v2.1 annot-version=v2.1
MDDEVVQRVFQEGGRDYFQQQPSTSTSSSSSILQSLPLHVSFDHGYYLLVKSIQELREKKEGLVTVGIGGPSGSGKTSLAEKVASVIGCTVIPMENYRGGADEGTDLDSIDFDALIRNLEDLTEGKDTKIPVFDFHQKKRVGSKAIKSAMSGVVIVDGTYALHAKLRSLLDIRVAVVGGVHFSLLSKVRYDIGDSCSLDYLIDSIFPLFRKHIEPDLHHAQIRINNSFVSSFREAIYKLKCRSESPDGQSTFFLKDEAQTDNFIEMYLRPPSANEEARINDWIKVRQSGIRYYLSLGDQRIVDKNFIIRPKAEFEVGRMTLGGLLALGYNVVVSYKRASTSVNIGSLSLSLETIDTLGETFLVLRGTDRKTVGAEALRMGITGQWLTKSYLEMILERKGVPRLNTPPLVSATSVSHNQEKDIAAPKPIRTTPNLVSQLEDLAQPWTRSPTKSKMEPVLPTWHFASSDRSHGGSVATGSSAFRDTMKLAPMPDSYDLDRGLLLAVQGIQFLLENKSVPVIVGIGGPSGSGKTSLAHKMANIVGCEVVSLESYFRPEQVKDFKYDDFNSLDLPLLSKNIGDIKHGRKTKIPVFNLETGSRSCFKELEISEDCGVIIFEGVYALHPEIRKSLDLWIAVVGGVHSHLISRVQRDKSRVGCFMSQNEIMMTVFPIFQQHIEPHLVHAHVSSL*
>Hvulgare_MLOC_67608.3 
MEVPIGISASQGAMRSLPMKLESLLSGLGNRLQAEEKKKLRMLQGDLQGLIDNYLLEPSEVESPASTASSWMEGVRELSYDIDDFIYELTHVARGGARINVVLKRSRFKISRFPGNVRRRQWITDEISTFRTRVQEAIRRHTDYLGSNCKWRPSSSGQPPPPSLRSGEAATHLVGVDSSIKQLRGWLENDGQPQHKVASIVGPGGYGKTTLAKQVYRMLGGQFDCLAFVRTSPKADMKGLLTSILSQVGRHRLPADHACNVHHLVLNINAHLQDKTYLIVIQDLWALSTWDLINRSLPKGNRCSRILTTTQVEVIAQACCADNSKSIPTTKKEDDSRYIIRKTTLTEYESRELFLSTAFGKQAECPQHLKEVSNEIITASGGLPLAIIILASILARQPANSIEQWHYIRNSLGPALITSSSLERINQVLNLGYGSLPHCLKACMLYLCLYEEGCVIWKDDLVKQWIAEGFTGAVEGHEAEEVARSYFGELVNRGMIQPVDINCNDEILSCTVHYMVLHFVRDKSMEENFCIAVDHSQTTIKLADKVRRLALHFGNVEDATPPGPECMRLSKLRSMVFSGFPKCMPSIVDFRFLQVLTLKLLVEPDKMSDNLTASDDLCVNITEPDDLSDNRSECDGDLRYNLTEISELFRLRYFHLDACNMSVLLPVQIRQLKYLVAWEIYAEVTAVPSDIVDLPGLLYLSIPSEAHLPTGIDRMTSLRTLGLFNLNKNSSETIMGLSKLTNLQELRLTCDTLQPGNLEKNLDCLGVIVRKLRNLKRVTLVPAASSLVNTQNDGGSSSMSISWPGFSIQPLSPALLQTLELSRHCCIFSTLPEWTKELTNLCILKIAVKRLSRKSIDILKGLPSLAALSLFLWTAYTAPARIMFDDEGFSVLNYFKFVCATPCLEFLDGAMPNVRKLKLGFNANRLEQYSLGDTGFDRLTGLTEISTKIGGTGTANEHDIRSAALSILTTVVAKHPSNPIINVQRVDWNFCGDEEMGMDEEHAIQKKNWEKDAQKEVYIRYRAKKEVDTRTYTPPESTLHPGNTVTGIQSQIMCSRCSTCLLYRKGAPAVLCAVCKAVSYPKGMETDHDHLICGGCQTLLIYIRNATTVRCSCCDTVNLARPKP
>Hvulgare_MLOC_5217.3 
MLKDIGLQVLAKCDGLPLAVKVMGGLLRQKGKQRRDWEMVLNDSLWSVSMREELNYVVYLSYEDLPPPVKQCFLYYSLLPKGSLFFDDAIISMWISEGFIHGTSEDNLEELGREYYMELMLRNLIEPGTEYIDDQASNMHDVVRSFAQFVAGDQAATIQSGETGSASKLTAQQFLHLSIDRKNSESDVLDWSSLQAQKALRTLICVGLVNIKPGDSLVYFSGLRTLILHTHSANVALLVESLHELKLLRYLSIQNCDISCLPENIGKMKFLQYINLCICVQLVKLPHSIVKLGKLWSLDLRGTSINGIPRGFHALKNLRRLRGFPVQVDGDWCSLEELGPLSELRVLGLIGLQNGSATFSAAKARLSKKEYLTNLYLQCSSILWVDGLIKDEEGVSEQQQIKEVFDGLRPPPSLDFFYMEGYFGRQLPTWMASTLLASSLGCLRTLFMEGLPCCTQLPDGLCQLPYLEVLQIHHAPSIKRVGPEFLQPYNHHAFPRLRTMSLDGMLQWEEWVWEEQVQAFPVLEELFLQKCKLRLVPPGLASNARALKMLDISSVQQVKLLENFASVTELQLNHNPDLERITNLPNLEKLTIVNCTKLNVLEGVPALQILVLEDYAMEELPEYIRGIMPRQLQVDCKLWLLASVAAGQSGTEWDKFSHVKHVKAYADDGKNVRGLYVWYTRDPCSLETNINHPFVSAGILSSIDGQVFQSVFKMKISTFHYVCGLVYAPSLEDMSSCTFADGRVLSLQDRVALALFVLNSSEPLEIIGSYVGVNESTISLLTDSFVDAMVEKATDHLHWPYPYEIEKIKSKFHKIHGLPNCCGVLHTVCITPQDHERGYIFVLQAIIDPDLRFIHVDWEWSVGGTRSGIILHDSNLFQSCEKGEWLNGNRLKVSLDGSEVGEYLIGDAEYPLLPWLLTPYNQLENEDHPNFHYQAEFNRRHSAARTVTLKALARLKETYKWLQQGTWSPEDRNTAINACLMLHNIVIDMEEGEGVPYSEDADYSEQVRRLADEDAARARDVLARYCLTSSMSSQS
>Hvulgare_AK369963 
MRPPDGSSSSSGPHGKHELLQPEVVLYTASASASRRRGRTSADLYALRALLRGYGLTMEERDVSTSKAHRSELKSLLAARGCAFSLPQLLVGGRPVGGPDDVRKLHQTGGLRHLLDGAPRACRAFVCQACKRVGSEPCRKCSQASNKMLDQKEEEQDRVVLFYPTQGPQGCKLPKGLHDRFHLLKDNVEEISAYLEDLLEVEDPPMAVKCWMKEAQELSYDILDYIDSRVSLELLECRSVRKMGLIKIAKKLKWQKQIEYAAPHVPEHVIPKTICVDIIRAPRRLKWYQQMIEKVSEFRIYALEAIRRYERYQVLCCSTSTTCRFSAIGPIMPMPPPPCEKTYSGLVIDGRMSKFINSQLANDENEQLKVVSIHGSGCLGKTMLAKVLYNKIGRKFDCRAFIQVSKKPDIKKLLNDMLSQIHRKQPQASQKASDELRITADNIRNYLHGKRYLIIVDDLWDTSAWDVINQVFPKGSQGSRIITTTQIEDVALACSCDHPEQVFEMKSLDDGHSRKLFFGRIYGSESDCPKEFKLISSQIVEICGGLPLATISIASLLANQPSVSVDLLTHIHDSLVSCLSSNSTSERTRHVLNLSYNNLPHYLKTCLLYFSMYPVGSIIFKLDLARQWVAEGFIAASEGQDTEEVAGTYFDELIDRRFIQPVSINFNNEVVSCTVHAVVHDLIVHKSAEENFLVVVDCNRKNLTLSHKVRRLSLQLGDAKYAKIPANIRKSQVRSLGFFGLAECMPCIGEFKLVRVLKLQLSGLRHGNKDLSIDLSRVSELFHLRYLKIACDVCIKLPKRMRGLQCLETLDVMDTPRGTYVPWDIIYLPRLLHLSLPPHTNLLDWSVGDDMCLCKPNHLQDLCISTPPSSDSDHLKRSMCAVDYLMYEHDSLKTVKLVTCGSSVSDGDASRARVGWILDKHTHHIQRFEVSPHSPIVFCQMHRWNIQLGNLRILKIALDGLSVNDVDILRGLPALTALSLYVEKSPNVQIIFGTGAGFTALKYLKLRFMIGIAWLRFEADAMPNLLKLRLVFDAIPQMDQRLELYSKSDQWKQYRHGTALISVEHMTGLREVSAKFGGATADLQYVSRISVVSNHPSNPIINVQLVDSGPHGAKRISSKSPESSSRLNPPGVEEGGEQRAVVSWSNTIDVIGRELFIRCLHLLPRRDYGAISSLNREFNSVVRNGDIYRLRRKNGVAEHWLYLSCGNNPPEWDAYDPSTGRWIHVPKMPPAGSYGWESLAVGTELLVFGGPLNGSVALRYSILTNSWTGLPDADAMNTPRFWFGSASVGEKAYVAGGADSFPINALSSAEMYDSETHTWTPLPSMNRARYGCSGAFMDGKFYVIGGFSSSSDEVLTCGEEYDLNLRSWRVIDNMSQGLNQTFLAVVNNELYVADYGENNDLKQYDKLDNKWITLGKLPVQSRNKDGAHMGFRACGDRLIVIGRPNNSTDEEVVELHSWTPDGEPPVWNLLATRPLMGLEILCHVMSC
>Hvulgare_MLOC_10090.4 
MEVAVSAAWWVVTKALGPVTDGLLEAWAASAGLGPNIDALKMQLLYAQGMLNNAPGQGRDITNPALKGLLHKLRQLAYVADDALDELDYFRIQDALEGTYHAAESVDDRGCLQGLSFNARHTARAVVGKIKSMSSCSRAASPTDDQEDIGGSQGCSCVGRCSMPKVASGAVQAAVGKHFPCCYSSPHTSELAESSNMTAAGGWRLLCGACPPKAPAQRVRAADETPKLKFDRVEMSKRMIDIVEQLKHVCAMVSTILNLELLSLSRIPIKVSPAMDRPKTTPQIIEPQLYGRDTQKKEIIDGITHGVYSSKRLTVLPIVGPGGVGKTTFTQHIFEEVKSCFQVTIWICVSLNFTADRLAQEILEQIPKDNSSESKNGSSIEEKIEQRLRSKRFLLVLDDVWKYPEDEWKKLLAPFRKVGTEGNMVIVTTRIPGVANMVRTVDHSIEMERLGPQDIMSFFEACVFDDQQQPWENHPELQDVGHKIVENLKGFPLAAKTVGRLLRNQLTFDHWTSVLESKEWESEGSDNDIMPALKLSYDYLPFHLQQCLSYCALFPEDYEFHAEELVHLWIGLGILHSDGHKKRIEDVGLCYLNDLVNQGFFKKNVSTSGSPYYTIHDLLLELVVKVSSYECLSISSSNVMSIQIPPSVRHLSIIVDDADVKDTVTFEDYKRGLRALENRFEVQNLHTLMLFGEYHANFSRVFRGLFLEARALRTVFFSGASYNVEDVLPNFSKLVHLRYLRIKSAGFYDDEGLCVPSVLCRLYHLVVIDLQEWKDCFGSTRHISNLVKLRHFVVPREEPHSGIFEVGKLKFLNELKAFRVGQERKAFELSQLGKLRNIGGLLGIYNLEKVLSEEEATESKLMHKSHLQELMLEWDVERSNRVPAFEQSVLENFVPHRNMRHLCIRGHGGTNCPTWLGENHSIKNLESLSLDDLSWGNLPPLGEMWMVNDLGEEYQVCIAGQGFKILKRLRLVKIPRLRKWVADNNTVDLFSHLEELTIVGCSELIELPFSDLSYGRTQQEKSIAWFPRLRSLRIEDCPKLLLLPPIPWTCGPCSIELNRVGSSLEQLDYRERHGSDSTFSLYVVGKDGAFLKALVFSNLTFVKEIDMHQCRCTGKELTQVFSFMPVLTHIIIVGCQGIKWLGVAGQSSASCSSAELLHQEQIRQQKQEADKGGDGVLLLPPQLQRLYMEKFPELNLLSDSLEGDKEGSGLKYLCSLQSLDILDCPKLLHSYSSSSFPFPASASLQRLYLQRCGEFRGESICPLLAQGHLKTLCIFETPNVFSGSEPLLDRKLIPCSSAHQELDLRTDDVAGLLTTHICSLISSSLTTLYLGWNQDAERFTHEQEEALQLLTSLQELVFYSLEKLQCLPAGLNILANLKTLNLLSCQVIKSLPEDGLPSSLQELNIHDCPAWESLPKDGLPSSLSKLKISECRAIKSLPKGSLPSSLQELNIYNCTALMSLPKDSLPSSLQKLELHDCPALMSMPRGSLPSSLQKLEFRGCPALESLLEDGLPRFLQELKIQGNTTITSLPKGNLPRSLQVLDVRYCHNEELKRQCRKLRGTIPKIITA
>Hvulgare_AK370605 
MYDPGGSSSSSGPHPHGKHELQPEVVLYTASRRRGRTSADLYALRALLRGYGLTMDERDVSRSKAHRSELKSLLAARGCAFSLPQLLVGGRPVGGPDDVRQLHQAGGLRPLLDGAPRPCRAFICQACKRVGSEPCSKCSEARNKMIDHGVTEEEEQEKERVVLFYPTQDVSMEGKHGEVEAPFSVSLGAMGSLLNKLDIMLGPQGCKLAKGLHDRFHLLKDNVEEISAYLEDLLEVEDPPMAVKCWMKEAQELSYDILDYIDSRVSLELLECRYVRKMGLIKIAKKLKWQKQIEYAAPHVPEHVIPKTICVDVICAPRRLKWYQQMIEKVSEFRIYALEAIRRYERYQVLCCSTSTACRFSAIGPIMPMPPPPCEKTCSGLVIDGRMSKFINSQLANDENEQLKVVSIHGSGCLGKTMLAKVLYNKIGRKFDCRAFIQVSKKPDIKKLLNDMLSQIHRKQPQASQKASDELRTTADNIRNYLHGKRYLIIVDDLWDTSAWDVINQVFPKGSQGSRIITTTQIEDVALACSCDHPEQVFEMKPLDDGHSRKLFFGRIFGSESDCPEEFKLISSQLVEICAGLPLATISIASLLANQPSVSVDLLTHIHDSLVSCLSSNSTSERTRHVLNLSYNNLPHYLKTCLLYFSMYPVGSIIFKLDLARQWVAEGFIAASEGQDTEEVAGTYFDELVDRRFIQPVSINFNNEVVSCTVHAVVHHLIVHKSAEENFLVVVDCNRKNLTLSHKVRRLSLQLGDAKYAKIPANIRKSQVRSLGVFGVSECMPCIGEFKLARVLNLHLSGHHNGDLAIDLTAISELFHLIYLKIVCDVCIKLPGCMRGLQCLETLDVMDTPRGTYVPWDIIYLPRLLHLSLPPDTYMLDWTVGDDMALCKPNHLQDLCISTPPSSDYDHLFRSMCAVDYLMYEHDSLKTVKLVTCASSVSYGDASKARVGWILDKPIHHLQRFEVSPHSPFVFCKRHRWKIQLGNLCILKIAVDGLSVNDVDILSGFPALTALSLYVDKSPNVKIVFGKPAGFTALKYLKLRFMSGIAWLRFEADAMPNLWKLRLVFDAIPQMDRRLELYSKRDQWKQYRHGTALISIERMTGLREVSAKFGGAAVDLQYVSRIGVVSNHPSNPIIDVQLVDSGSHGAKRISSRSRESSSRLNPPGVEEQQAVVSWSNTIDVIGRELFIRCLHLLPRRDYGASIASLNREFNSVVRDGDIYRLRRKNGVAEHWIYLSCGNNHPPEWDAYDPSTGRWIQVPKMPPAGSYGWESLAVGTELLVFGGDYGRLALRYSILTNSWTGLPDADADAINTPRCLFGSASGGEKAYVAGGLDRSGTNALSSAEMYDSETHTWTPLPSMNRARYGCSGAFMDGKFYVIGGVSSTSSLEVLTCGEEYDLNLRSWRVIDNMSLGLSRTVNGAPLLLAVVNNELYGADYSENNDLKQYDKLDNKWTTLGELPVQSRSKYGWGMGFRACGDRLIVIGPPNDSTDEKVVELHSWTPDGQPPVWNFVATRPLMGRDILCAVMGC
>Hvulgare_MLOC_16020.1 
MLKDIGVQIVAKCDGLPLALKVMGGILCQKDKKQHEWKMVLDDSIWSNSGLPEELNHAVYLSYEDLSSCAKQCFLHYSLLPKTAVFSRNEIIGMWISEGFLHGTLDDLEELGIKYYQELILRNLIEPNTQFVDQCVCNMHDVVRSFAQFVARDETLAAHSGETNIVTELGAHEFHRLSLESKASELNGLDWSSLQAQKTLRVLISVGYINIKPGDSLIHFPCLRTLHIFSAHVVVLLESLQELKHLRYLSIVNADISSLPDSVGKLKFLQYISLRDCKQFVKLPHSILKLGQLRYLNLSGTSINGITRGFRVLTNLRKLIGFPAHVDGDWCSLEELGPLSRLKVLRLDRLKNITDSSSATKAKLDEKVHLAELSLYCASRLGDDGMIKEEGSISEEEKQQIEKVFDELCPPPRLENLDINGYFGRSLPRWMMSSSAMPFKSLRNLLIDDLACCTTLPDGLCQLPYLEFIQILRAPAVKRVGPEFMQSYQHHNARPSQMVAAFPRLHEMNLTRMVEWEEWEWEQQVQAFPVLQELTLDRCKLKCLPPGLASQARSLNKLRVSYVQGVISVENFPSLVELHLDENHDLERITNLPRLQKLTIGDCPKLKVLEGVPALQRLVLSDNNMETLPEYMGGTNPMHFELYCSLALLASIAIGQSGPGWDKFGHVQHVKAYAREGDNGRKWYVLYTAKPYNLETNVSLSFMSRGTLTAFEDAQRFESLFKMRRKTFSYICSLVMGPSMEDMNNYTFVDGRVMSLEDRVAVALRRLQSSEPTKSIASSVGVNEPNILSVTERFVDTMWEKAVHHSSWPDCNEKDKIKSKFDKIHNMHNCCGVICTTHIPFGPNCNHEKNDCIQMQLVIDPDMRFKSIWLGLPSSMNQLSLLQDSTLFKECEKGGLLNGSKLKVGLDGSEAGEYIIGDAGYPLLPWLLTPYKEDLSDFKAEFNRRHSAATTRTLKALTRLKDTWKYLLGEAWWPADLKIQTKIIYACCRLHNIVIEMVDDAAMLSTKRKNYSKEVRQIAKEDAIRARDMLSQHFMASRSSKSGEQDDEAASSGPGDENKEQEVQ
>Hvulgare_MLOC_64296.4 
MQSGAGTGDGVAVGRSSLLSWIINKRKQRLPQIAQDFSHLMARLDDARERCKSFQFAPETAIKPDHGQASTSRHTPELPLDLPVSAVSISNVHVNTAGCSLVGVEQPMKKLVNLLAFGDDNQKQLKVISISGSAGVGKTTVARTIYHRYGREFQCRAFVRVSRNPDMRRLLTSVLSQTKAPRTHSFSDAQDLIDSIIKHLQGKSYFIVVDDLWASSEWDIISRAFPYGDRCSRILTTTQVEDVALACSGYETEYIFEMRPLNDGEARKLFFNNVFGSESEDACPKEFEVVADRIIRKCSGLPLSIVSIASLLLPSKWNPAMWEKVESSLPSILRIDPTSQGMKDVLILIYNKLPIHLKTCLLYLGMYPEGCTITKDDLVKQWVAESLVSDTDYGCFDELVRRGMIQPVDTNYDGEVLSCTVNHMVMDLIRYKSIEDNFIIVVKYFESTLLLPDKVRRLSLQFGGSKSAKIPESIRMSQVRSLLFCGSSRCVPSIPDYCILQVLILHIWADQDQMSFDLTRINELFRLRYLMVECNITINLPDKIKGLQYLETLQLDGRLSSVPSDIGHLENLRHLCLPSQPNVRDLDRLTNLQDLHLTLSTAQPIENLEVTLKYLGSILHKLNNLKSIIMAAAGSFPVNTSSVSISCDGLSSVSPVLAHLEKLELLPRVCIFPSLPRWFKTLDKLCTLKIAIRELSNSEMDIVKGLPALSALLLYIQIAPAERIVFGKSGFSALKYFKLRCTEPLLKFEAGAMPNLRKLKLLFSVQEVQQHGVVPICIEHLAGLKEISAKIGGVGAAGTESALRISVSNDSKNPKINGQLVNWNFCADEDRIITTPDQAVVIMEEQGEILENTDYGYKGDDGDPQPDSGISMLPGASPSFPQRPTDRLYGQKLLSAWSRARRTLKARPQTLKAGNEGHNGLLRWHNLAQCNAGELSMAYVQANNLMEDHCRVESSPTLGTFVGVFDGHGGNEAARFTSEHLFPNLQSEATSNWQGVTDETIRKAFLDTDESYIAHVEKQWSVKPQLAAVGSCCLVGIVCQRTLFIANLGNSRAVLGKADLSGQISSVQLSTEHNASDESVRQELWAQHPDDPHIVVFKDNVWRVKGIIQVVLILMFGSVLLYVYSCSVLTRWMMQVSRTIGDAYLKHQRFNREPLHSMFKLREPFSRPILSASPSIMSHSLQPSDRFIIFASDGLWEHLSNETAVKIVHKHGRTGIAKRLVKAALQEAARKRDMRFSDLKKIDRGVRRHFHDDITVVVLFIDHGGLSLKDHSQESLALSISAPSCIGDLAWS
>Hvulgare_MLOC_4153.1 
MGDPMVSSSTGAMNSLLDKLGVVENQYPHLAEGVRESLKSLSDVLHSFARQRRRNSLINEWMLQVREVVYDMEDWIDGDPSKLGEEFHVEEQIEEFKAQIQGARDRCTRYGLLSTAPHTTCALQVQVQDDAEAETMDPKLLHGEAPCRLVGIDEQRNVLVNHLMDEEERRKVVGIDEPRNVLVNHLTDQELEERRKVVCILGTGGIGKSTLATGIYRQLQGRFSCGAFVHLGRNPSVKTTLISILKQVMPDWHCEEYLWNGYNSEDMEAWDEKKVINKLWAFLKTKSYFVVLVDMRSISTWKKFSCVLPNKDKSSDRILITTCTKDVAESCCIHPSDFLHPMERLSEEDSKTLFHSKVPVSEQHRLLEVSDDMLEMCGGGVPLAITITAALLSRKSACLPPEVQCHSTPQWMRKVLEISYDDLPLPLKSCFLYFSAFPGNRTIKKDRLIRRWEAEGLIAKRDGESLWETGESYFNELINRRLIQPAFDDDNDEPTGCTVHGVVLDFMESLSAEENFTTEGGKLKCGLFPYERVRRICLDCGEEGEGDALFCSKYYCSLEQKSPEEDSSSEESSVYDQDKAISLHLSQVRSLAFCGDVNVGRIPDLSDHFKLVRVLDLRDVKGLQNEQLGSIGRLSLLRYLALGGANVTELPRQIMELDHLSTLDLRQTEVNKLPEFKGTKLVCLLANGLTIPGPGGGMGEMEKLEELSTVCLGRDGSLADNVAGLVSKLMRLRMLGVRFRITYNNTAEEAERQGIKHLVEEVGKSNLHFLFLDEYPHRLLDLLVDARPRPRYLRKFELRLNWLLCPLKVPQQISFLVDLTHLHIGVSIVDAEGIGALGGLPKLVLLKLHSLRPQHGITGEPQSPARLSVSSKDGFQILKVFWYVCEHGAWTGLQFEQGSMPHLRRLVIDFQSSEPEDTDFVLGIQHFSCLVQVRATIYCEPTSTTVSAAETNIRDQVSQNPNNPLLEFNRKRRGRLVRRLGPLSNSNSNVKKPSAVIEIRSLDHWWTMMTQQEDNKLLVIEFTASWCGPSLSIAPFFAGLANDFPDAIFLKVDIDDPETKYIAQHLEVDGAPSFLFMNRGEVKDRLRGAREGELFEKLQLQMALIMDN
>Hvulgare_MLOC_4798.7 
MRRQASAAQNDLEHMLSHENEQPRALPLSLLENITDDFSENHRIGSGGFAVVYKGKLENGIVAVKKLSERLEISDDKFKDEVRCLMKVKHKNIVRFLGYCANIQGEMVGYNGDFVMADVRQRLLCFEYVPKGNLDEYMKDASCGLDWIKSYQIIKGICEGLHYLHQNHIVHLDLKPANILLDDNLVPKITDFGLSRCFDEKQSRAITKNMSGTWGYMPPEFHSGDVCIITYKSDIYSLGVVIMEMLTGKKWYPAYPDIDDVLESWRNKLRESQWGMQLKQIRLCTEIGIECLDVNRANRPDTSHIIDRLGETEDKCIITGMTYSTIALENMEDATNNLLFRRNNDHLMNESAKKNVIVGQGIAKNLRAGQECLNVNLHIVEVESGPSMSANDCNLQEAKEFLNGDLHIVAAEYALSISTEDRNLQEALQFIKDDPVGVIGIWGPGGVGKTHLLNNIKNALDGDMTFNYVVQVTASRGCSVEKIRTDIARQLDLKYDGNVQSQCHAIFDFLKKRSFLVLLDDLWDQIDLQAVGIPYPLGSIDQIRRKVVITTRSRKVCGQMEVRKECKVACLQEEESWQLFQDKVGHETLSYSPRIDALARELVMEMKGLPLALITIAKAMYAKFDTAEWEYAIQHMKRTCCDNDDPLDMERVVFSQVKFSFDCLRNNTLRDCFLTCALWPENQMIPKVELAKCWIGLGLVFESDIQSSYTKAYSLIGELLASCLLDGCGKLYDFVKMHDVVRDMALWISSGCSENNGKWFVRAGVGPDQKFSIPWNQVRCISLVQNRLLEFPPVDSNPHYMRILCLGNNMLHESIIAGEIKKFASLTYLDLRFNRLSSIPEELCSLANLEHLDLSDNLDVDEVPHCFGNLIKLKFLYLESTSIQRIPERVISSLKALQVIDFRTDFFSPVPKELLSRMLQELGTIPHLKAVGIIVEYNILQLREGNYLPIRYLNLRGLETHALNFSDILSHDFARRNLYELRIQMCKMKEIILSQELAQPSCCFGTLNQLLLFHLSDLREIIWMKTSPTSLFPRLACLTVLFCGKLNDLSWAMYLPCLEQLIIGGCSLMQQTFLSDRGDNKCSEQNSSKTFPCLKYLRISRCVSLVNIGDPDVTFPSLERLELDDCQELKRLPFRTNSLPRKLQVLEIDVKSWERLELEECAKSFLQHRL
>Hvulgare_MLOC_64580.5 
MVPKITNFDLSRCLGGNQRQNITKTMLGTFGYLAPEFYEMGAITSGTDLYSLGVIIIEILTGQKGYQDTEQVLESWSYKMERSQRDTLLEQIRVCYEIALECIDFNPKKRPTSARDIIERLHEMENIQTEMDSALAVTGAMDAPVSSSLADMGAMEAPVSSWLADMGSMDAAMSSSLGVTGPLLRKLDSLLPLNYRLRGLLKDRVVLLRADLEEISVALVEQSMVDSPNEMAKYWMNEVRELCYDIEDFIDDMMLTHADAKMRSVQSFKVGRVKIPWLSNTVRPCTRAAKIAELRDLVREAIERHGRYLDGCTSSSRSLFTVYGHIPFMYAEAANYLVGIDDAKTKLIKWITDKEQHPAETTNYLVGVNDAKTKLIKWLTNEKEQQLKMVAITGHAGVGKTTLAKQLSREIGQQFECRAFVRASRKPDMRRLLEGILSQVQQHRCPSNSYTVQNLIDNLTKHLQNKRYFIVIDDLWETTSWDILASSFPEGNNCSRIIATTEIEEVALECCDYQSDNILKMKPLGGEDSGKLLLNLVFGPERLCPEQLKGALDIIITRCAGLPLATICVSGLLTTQPDNPKLWQHVQDFLCSSLSTDCTLEDTLQEVLKLSYNSLPHYLKTCLMYLSVYPEGCTMWKFDLVKQWIAEGFICAVEGIDTGEVADSYFEELVIRGMIQPVDINYSGEVLSCTLHHVVLDLVTLESTEERFITTLDYSQTITGHYSKARWLSLHFSNPRYAKKPTGLTLSKARSIAFFGILKCVPTIVGFKHLRVLILEFWGDQQGITSFDLTGICRFFQLRYLKISCDASVEVELPTRMRMLRYLETLIIDAAVSAVPSDIVHLPGLLHLSLGDKTDLPDEIGRIRSLRALHCFDLSSNSEDSVLSLGDLLNLQDLNLTYCTEESDDHLKRNLAALSSSLGKLVNLKSVILAPGASGTAIYHDMLSSMSSLPLFLQRLELLPPICIFSRLPQCLGQLRKLCILTVVVSELLMEDMDILTGLPALTVFSLYVRQPTEESIIFKKRAFLGLKCFKYTCGVLPLTFQEEAFPNLQRLELSFNAHRGEHYHDFLSGIGYLLNLKEIAGTIGAATGAEESDRRVAECAFIDAIRKHPRFHSYDHTRRVDSVQEEYSLSDRRVAEFAFTDAIHKHPRFPRYDYTKKVDLVHQGYYLDLTGIGTISPRSSFLNACAARQSRKILLGKMVGLGLMDSVSDENPTTLGSREASFLRSEMRITDNLTQENSFSDESGCEESLAPHLKVGTMSFCCFCGQKLKKGEAIYIYQGDKAFCSMECRLPFLENDILLAKRKEKKEDGIEGPIFQHAAHELSDLSGPSFDMFQLIPVQHGS
>Hvulgare_MLOC_4541.1 
MAAAVTGAMATLLPKLADLITKEYNLQRGVRGEIMFLKAEMESMQTALLKISQAPIDQPPDIQVKLWAKAVRDLSYDLEDNIDKFIVCIETHGQPDKSHNFRGFIDKCLSLLTKGKIRHKIGIDIKDIKNRIKEVSERRDRHKVDSVAAAKPPGPTIEALRLSALYAKATDLVGTDKKSLAVVKMLMEGDEVSMKQLKVVSIVGLGGLGKTTLANSVYEMLKVQFNIQQQKLQLDCTPFSPKRKGCMAFVSVSLNPTMEKIFKSLLHQFDKHAYQNINEASWGEAQLIGEIRTFLGDKRYLIVIDDIWDKSVWENIKYALPGNEHGSRVIVTTRILDVAQQAGGVYLLKPLSVADSRKLFYQRIYETENKSPPNHLFEVSEKILDRCGGVPLAIITIGSLLSSKKGRTQTHEYWSKVYKSMGSGLDNSHDDVKNMRRILSVSYSDLPPHLKTCLLHLSLYPEDYVIQTEHLIWKWVGEGFVEENPNKNLYEVGEDYLDELINKSLVQPVKFDNANKVRSCRVHDMVRDLITSLSNEENFLTIVGGQQPLHQSSKIRRLSIQTSSEEVANQLPSLSCVRSLTVSSPAFSLLPALSRFPVLRVLDLTDCKQVDNSHWKDICSLFHLRYLSLKGTSITKIPKGIGNLQFLQVLDLRSTEIEEELPSSFIQLTQLLLVLMLHSIPCAVPRWMCSMSSLLSLSITLKTLGEEDLQVLGSILCLSDLFIRVEKPTPGRDKRKVVDSGCPFVRLTRFSIKSDTMELRFAQGAMQSLQTLLIFMLSDVRETLLQFGDFVLGLENLSSLEHIHVNVRSDAKEMENVRNAVQKEIDMNQNNPKMTFPVIKVYKSGTYGRFLDVTKFSNYGELRREVGRLFGLEGELEDPLRSSWKLVLMDREGDLLLVGDVPWHEFVNVVSCIRILSPYEMEQMILY
>Hvulgare_MLOC_64708.1 
MLFDSSVSASLGTMRPLVKKLDMLLAPARGYSTLCKRIKEVMHLLKHDVEEISSYLDELTEVEDPPPMAKCWMNEARDLSYDMEDYIDSLLFVPPGHFIKKKKKKKKKGKKKMVIKKRLKWCKQIVFTKQVSDHGIKTSKIIHVNVPRLPNKPKVAKIILQFRIYVQEAIERYDKYRLHHCSTLRRRLLSTGSMLSVPIPYEEAAQIVTDGRMNEFISSLAANNAADQQQLKVVSVLGSGCLGKTTLANVLYDRIGMQFECRAFIRVSKKPDMKRLFRDLLSQFHQKQPLPTSCNELGISDNIIKHLQDKRYLIVIDDLWDLSVWDIIKYAFPKGNHGSRIIITTQIEDVALTCCCDHSEHVFEMKPLNIGHSRELFFNRLFGSESDCLEEFKRVSNEIVDICGGLPLATINIASHLANQETEVSLDLLTDTRDLLRSCLWSNSTSERTKQVLNLSYSNLPDYLKTCLLYLHMYPVGSIIWKDDLVKQLVAEGFIATREGKDQDQEMIEKAAGLCFDALIDRRFIQPIYTKYNNKVLSCTVHEVVHDLIAQKSAEENFIVVADHNRKNIALSHKVRRLSLIFGDTIYAKTPANITKSQIRSFRFFGLFECMPCITEFKVLRVLNLQLSGHRGDNDPIDLTGISELFQLRYLKITSDVCIKLPNQMQKLQYLETLDIMDAPRVTAVPWDIINLPHLLHLTLPVDTYLLDWISSMTDSVISLWTLGKLNYLQHLHLTSSSTRPSYHLERSVEALGYLIGGHGKLKTIVVAHVSSAQNTVVRGAPEVTISWDRMSPPPLLQRFECPHSCFIFYRIPKWVTELGNLCILKIAVKELHMICLGTLRGLHALTDLSLYVETAPIDKIIFDKAGFSVLKYCKLRFAAGIAWLKFEADAMPSLWKLMLVFNAIPRMDQNLVFFHHSRPAMHQRGGAVIIVEHMPGLRVISAKFGGAASDLEYASRTVVSNHPSNPTINMQLVCYSSNGKRSRKRKQQPYDVVKGQPDEYAKRLERPAEKRISTPTKSSLRLHVPEITPKPMQITDNNVQRREHMFDTVLTRGDVGMLNRLVVPKKHAEKYFPLDSSSTRTSKAIVLSFEDPAGKSWFFHYSYRSSSQNYVMFKGWTGFVKEKFLEAGDTVSFSRGVGEATRGRLFIDCQNEQRYMFERVLTASDMESDGCSLMVPVNLVWPHPGLRKTIKGRHAVLQFEDGSGNGKVWPFQFEASGQYYLMKGLNYFVNDRDLAAGYTVSFYRAGTRLFVDSGRKDDKVALGTRSRERIYPKIVRSQ
>Hvulgare_AK370199 
MEHPDTHMASPPPLAEDPHLQAVMEVPVTVSLGPMGSLLRKLHSIGPEQCPPDEIRPLKVLCISLKDLSEDEEASITSRWWMKIVRELCYDMEDRLDEVVAGGGLLDFSELLARAKDADERRQRFHWSPHKNMKSADQGGSGVSRLASDIYPVPPVPFCGLSHAGVVEAPNKLVDILDFDSDHKQILKVVHITGCAGVGKTTVARTLIQDHGRKFQCRAFVIVSRNLDMRAFFINMISQLKAPLPPGFPDVPDLIDAVSKHLQGKRYFIVVDDLWTASVWDIICSAFPNGDSSSRVITTTQIDDVAQTCCGYEQDSIYKMEPLSDNESRKLFFGRVFGSEDGCPTDIKPVSYEIIRKCGGLPLAIVHIASLFASESNHVMEKWKHIQDSLSSTSEGMKDVLNLMYKSLPPRLKTCLLYLSMYQQGYVIKKDELVKHWVAEGFLSANGGQDTQEIADGYIDELISRGIIQTVDTDYNGKVLSCSVHQIVLDFLRHRSREENFIITVDYFQSTLSLPDKVRRLSVQFGGVKSAYIPENIVTSHVRSFIFWGYFKCVPCIMDYGLLRVLILHIWADQDKKSFDLTTIGKLFQLKYVKIECNITVKLPTKIRRLQHLGTLQIDARLSAVPSDIVNLKRLLHLRLPSESILPHVVGQLTSLRTLGYFNISSHSEENVLDLGRLTNLQDLQLICSTVQQPEVLERNVQLLSLNLEKFRLLESITLIPDASGSSGVNIPEDSFSMASPPPDLLLHRMELSRCCCIFFGLPKWFGMLKKLSILKIGIRRVSMNDIDMLKGLPGLTALTLYIQTVSEERIVIDECGFQVLTYFKFMCAAQRLSFVQGAMPNVQRLKVGFNSNKMKPHSLGNVGFCHLTCLREVSVKLGVRPDDHVNLKGVESALKIAVKYHPNSPIVCVQFVDVIFQGEEEKSTATQVREGKLPDVSASSGLATDDSDTTYIKKYQSFDRQREMVGMEKYELVQETGLGNIAVIKLMRNRDTRELVAVKFIARGDKIDENVFREIVNHRSLLHPNIIRFKEVVLTPTHLGIVMEYAGGGELFERVCDAGRFHEDEARYFFQQLVCGVSFCHAMQICHRDLKLENTLLDGSPAPRLKICDFRYSMSSVQYIAPKYQNIEHCTRKMYMQSSVLHSRPKSTVGTPAYIAPEVLSQREYDGKHADVWSCGVTLYMMLVGGYPFEDTRHPKNFRKTIAQIMSAQYEIPEYVQISPSCRNLLSRIFIADPSKRITMAEIKAHPWFLKNLPRELKEEAQQAYYNRGHTNDALKYSAQSVEEIMKIVEEAQNVPKPEKLVSRYRWGTGDGKASHNQEGEEEYGEDEYERTVREFHASGDFA
>Hvulgare_AK367690 
MARADHPRNPPHGQDGGVDSASRACRRSREAPVRGGESRDGGGCCEGEGSREQASVQGSRSCQGASLRRRRRGGRTRLLQAPQQVEEVTSDEPDGMRGAERVDEISRGHVHTLDISAGKLRSPVWEHFTITETTVDGKRSKAKCNYCRKDFNCETKTNGTSSMKKHLEKEHSVTCTKKPGDRPQNPSSSPGDATCKVRSVEVGGSSNGKRKRTNENPTQTTSSSTYTQWDKAEFSNRINKITGQLQLQDIQGALSKVLEPYGPSATSSSSHHRPSAISDQNPTTSSLVPVEVYGRVAEKNMIKKSITEKQSDGVNVLPIVGIAGVGKTTLAQFVYNDPDVKRQFHHRIWVCVSCKFDEVKLTKEMLDFFPRERHEGISNFAKLQEILKEYIDYQSQSSLLILDDVSDSMDYQKWNKLLYPLISSQAKGNIILITTRNLSVAQRLGTLKPIKLGPLENDDMWLLLKSCSFGFGNYKAPGNLSTIGRQIADKLKGNPLAAVTAGALLRDHLSVDHWSDILKKEKWKSLGLSGGIMPALKLSYDELPYHLQQCVSYCSIFPEKYRFLGKDLVYIWISQGFLNHTHSIKRLEEIGLEYLNNLVNLGFFQQIEEQQEDDEDEEEEYFLGSKICYSMSGLMHDFARMVSRTECATMDGLQFNNMLPTIRHLSIVTNYAYSKDQHGTIPRNIKFEEKLRNTIASVRKLRTLVLFGHYDSFFFKLFLGIFQKDQNLRLLQMSATCADFF
>Hvulgare_MLOC_11485.1 
MILEKCKGLPLAIVTIASLLANKPKDQWCRVVNSISTGLETSDGVKDMHLILWLSYCDMPPQLRTCFLYLSIFPEDHIIGRDDLIWKWVAENFFPARQDENPYELGDKFFNELINRSMIQPIHVDRSGRAQACRVHDVVLEFITSLSAEENFVTVMNGQPFPSEQDSIHRLSLRGSREHRVPQSIKKLPHVRTLVVSSNAIDLMPSLFIFPVLRVLDLEHCTSVNIVGLGRLVHLRYLRLGISQPTWEKSDLKRLFQSLCNLKNLEALYIFAQDLSLDFMLQVDWATSRLRKLTVCVRPQTEYIIRPESIWSEFSPFSTLPRWINYSLSSLSDLSIIVTVLRQEDLHILAALPILRSVDLEVIDATRKKLEVTSAIGNAIAFRCLACLRFTSRALGLVFCGGAMHKLQQLFLSFALAETNDVHADFDFGLENLISLNAVDVIVDCRCAKVWQMQAAEAALNSATKKLNPNPNKHILRLTKHFEKEMYWDGKGCIPVTEIMKEVEQVGVARTGLWGGNTGQFRDISVAPCRLKSVTICSDEVINSIEFSYIDHNGKQHNVGPWGGDGRLGWHDHNIHLGSSEYLTEVSGTMGRYKHSAGYVITSLTLVSNVHVYGPFGGGGGIPFSTPMQGNGSIVSFFACTGWFVDTIGFYVNANKETIEDDEEEVCCLEKIGPWGGHIGYLRDIKAAPPSRLECVIICSGKVINSLSFSYSDSIGQQHAVGPWSGDGTYDGACYHTISLGPSEFLMEVHGTMDQHKNAQSCVISSLTFITSVQIYGPFGEQGQIAFNTSTQSKGHIVGFFARTGCYVEAIGFYLHHEKKTMEHKEEAMIAPSLSCYFFSVEYLFC
>Hvulgare_MLOC_13441.2 
MDRHSTPTQSDLERMLLDVEAEPRALPLSLLEDITDQFSDESEIGRGGFAVVYKGMLENGVAVAVKKLFKPYIYEKEFDREVECLITAKHKNVIRFIGYCADSQRRAENYNGKFVMADVQHRLLCFEYLPHGTLDKYISDESCGLEWGERYNIISGICKGLHHLHQNRILHLDLKPSNILLDNNMLPKITDFGLARRFDEMQSRAITANMSGTFGYLAPEFCNGEITYRFDLYSLGVIIMEMLTGKRGSHEVDNVVQKWSERLEKSQSDIQLEQVRVCAEIGIECSDSDPVNRPSTEHIINRLAETESAGGYTETDVITAEQAENALSELHHDMPKDSGETSSENFSFPCSSNLFLDQMQPAQISEVLLPALTKIDSILGDEAAMVIIADLSKRATNLKKLPGQLEEIGNQLPVIAIVIRQMGTVHLTDGIAKSWIGEVRKLAHRVEDVMDKCSYHVAEIKGGGLLKKFSMKRTRYVKKFTEIMDEMVEVEMEIQRVIQMKDQLQSELSTNDHVQDILNLSYHELSGDLRICLMYCTLFPRDYPMSRESLVRLWVAEGFAPSKEENTPEVVAEGILIELIHRKMLEVVENDELGRVNTCKMHDTVRELASSVAKEEAFASADDYYTMIQMGKDVRRLSSRGWKNDTALEVKLPHLRTLLFLGAISPSPGMLSSILSESNYLAILELQDSEVTEVPTSIGSLLNLRYIGLRRTKVKSLPDSIENLSNLHTLDIKQTKIERLPRGVVKIKKLRHLLADRYADEKQAEFRYFIGVQAPKDLSNLEELQTLETVESNSDLAEQLKKLMQLRSVWIDNISASDCANLFATLSTLPLLSSLLLSARDENEALCFKDLQPSSTHLHRLIIRGQWAKGTLNCPIFLRYGENLKYLALSWCHLGEDPLGMLAPHMPNLTYLRLNNMHSPKTLVLSADSYPNLKTLVLKHMHDVSELKIVDGALPCIDGLYIVSLSKLDKVPQGIESLCSLKKLWLLRLHEDFRTQWDTKGMNQKIQHVPEVRV
>Hvulgare_AK371208 
MKVVSVLGSACLGKTTLARVVYNKIGKRYSCRAYIRVSAKPDMKRIFHDMLSQLQQQHRPQEDCKEVDLIEMIKEYLQDKRYLIIIDDVWTAVVRDIINQALPKGSRGSRIIITTEIEDIALTCCSHQPERVFVMKPVDDHHSRKLFFRRIFGSESDCPEEFRDICNDIIEICSGLPLATVSIASLLACQPVLSVGLFEYIHQSLSSCMSSAGSSSERTRQALNLSFNNLPNYLKTCLMYLSMYPEGHKFYKDDLVSQYVAEGFIDTTEGRDIHKVAESYLDELIGRRFIQPICINYNNEVLFCAVHDTVHDLIAHKSAEQNFIVATDYNQNKVPISHNVRRLSLLFGDAKHARAPANIKSLQVRSLAYSGLLECMPCIMEFKLLRVLNLQLLVHARNNNPVDLTGISELFQLRYLKIACDVCIKLPNHMARLKCLEALDIKDAIVTAVPWIHLPHLLQLSVPVERNLLDWIVSTKSVSLANLGKVNQLQDLHLTIPSTPPPDNQRRNMEALGFLIGGNGNLKTFVVAHGYSVKNVALHGASRVTISWYNVAPPPHLQRFECSPHSCIIFYKIPSWIRMLGNLCILKIAVRGMQMTCVDILRGLPALIALSLYVHTAPYEKIIFGKVGFSVLKYFKLRLTSGIAWLTFEAGAMPNLEKLKLGFTAIPKMDHGILKRHQHGSGTALINVGHMPSVREISTKFGGTTADRAYTLISNHPGNPAIKMHMVDYSSSDDKTTKQENKTAEIMEEEPIGSNKQQPVEILEKESDEYDHKLDTPTGKRISGPSIAKEKERSSLSEEKEIEISRPFISKEKERPSLSEEKVIEISRPFISKEKERPSLSEEKVIEISAPSMLKQKDIGISMSPEVYSPPDYFLAEARRAAVNQRQYMEQGRNLPVYSHSSSMLDSDNYWEVSSQYSQGMESVGNFTLNELMSATNNFSPANILGENEFGCIYKGIILGLGPVVAVRTAMYRQTDLWDLRMMRHPHLVRLLGYCYQDNHVILVYEYMPKGNLKHHLFNTPPLALPWLTRLNIAIGAAEGLAFLHDSGQWVTYNGFKASNILLDSNYKAKLWGFQSAMDDVRWQTYTSRVEREMHDFGAVLLELLSGRPCMSKKRRNPVKWQCSFLDTVPVEKLRTSPVEMLHRIIDTRREDKLPDIMDPSLEGRYSVHAAWRAATIASKCLRSVPQEQVSMHVVVKALEALLGDDRKDGTVSKEIKL
>Hvulgare_MLOC_61599.4 
MEDPPITASLGPLVRLLRRLHSFEDSEHPLPEGLSANGIRLLREGLQGLYDHLKDVPEPDPDPGATPKWWIKEVRELGYDAEDFFDEVMQAGVGGQTAGEGAIVRRSSRLSAIFRAAGSRRKQRRRQIAEDFSQLMDRVDDARERCQSFQLAPAETDDRGHAGISRHRPDLSLDLPVSAASISDVRVGTAERLVGVEVPMKKLGKLLAFGDHNQNQLKVIPIIGSAGIGKTMVARAIYHQYGGEFQCQAFVRVSRNPDMRRLLTSILSQTKAPWTHAFSDAQDLIDGIIKHLQGKSYFIVVDDLWTSSEWDIISRAFPDGDCWSRILTTTQVEDVALACSGYESEYIFKMRPLNYGESRKLFFNNVFGPEGEGACPQEFEVVADRIIRKCSGLPLSIVNIASLLLPSKRNPAMEQWEKLESSLPSTLRTDPTSQGMKDVLILIYNKLPLQLKTCLLYLSMYPEGCTIRKVDLVKQWVAESLVGDTEYGYFDELVRRGMIQPVDTNYDGEVLSCTVNHMVMDLIRYKSIEDNFIIVVKYFESTLLLPDKVRRLSLQFGGSKSAKIPESIRMSQVRSLLFCGSSRCVPSILDYGLLRILILHIWADQDQMSFDLTRIVELFRLRYLIVECNIAINLPDKIQGLRNLETLQLDGRLSAVPSDIGNLENLRHLRLPIQDNVRDLGSLTNLQDLYLTLSTAQPVENLEVTMKYMGSILHKLNNLKSIILASADSCPVNTSSVSISCDGFNNVSPALAHLERLQLLPRICIFPSLPNWFKTLDKLCTLKIAIRELSNSDIDIVKGLPALRAFSLYIQTEPAERIVFGKAGFSALKYFKLRCIKLLLKFEADAMPNLQKLKLVFNVQEVQQHGAAPICIEHLAGLKEISAKIGGAGAAGTESALRISVSNDPKNPKINGQLVEWNLCADEDRIIATPDQAVLITEERGEILEENTEYEYKGEDGDRQPDSGNSTLLEPSTSFPQRPTDRLYGQRLLSVWSRARHTFLPRTLKAGNEGRSVENITIFSFKELVRATARFHLINKVGQGGYGPVYKGKLKDGTAVAVKVLSSQSRQGVNEFLSELIMISHISHENLVKLYGCCVEGSHRILVYSYLENYSLAQTLLGSRHSSIQFNWRTRVNICIGVAQGLAYLHDGVRPHVIHRDIKASNILLDKDLTPKISDFGFAKLLPDVAHISTRVAGTLGYLAPEYAIRGQLTRKSDVYSFGVLLIEIVSGRCNTDTRLPYEDEILLVKTWAYYEKGQVHEIIDSSLGDDLDIDEACRFLKVGLLCTKHVTKRRPDMSTVTRMLRGEEDVESQEITKPDVIRDFRDLKLRSKATPSSLPTSVVAQSSPSSSSMGNTTRTSSTFTAISDRP
>Hvulgare_MLOC_63489.1 
MLRQAWYLILIDDIWDEKPWKLIKCVLAENKLGSKVIMTTRNVDVARSCCSSDKVDGIVHELQPLSNCDSEKLFYYKIFGNYGYPPELKVVSQKILEKCEGWPLGIIAIASLLANKPSQTKDQWCSVYNSISTGLEINHGVKDMRLILSLSYRDMPLQLRACLLYLSIFPEDQIIGRDDLIRRWIAEDLVRGRQDDNLYELGDKYFNELINRSMIQPTDVDAFGRAQACKVHDLVLEFITFLSAEEDFVTILNGQQPFPPQPDSIHRLSLRNSKGEHGIPQATKRLPHVRTLFVSSRVNSMPPLSIFPVLRVLELEQCTRYNIRGVEKLLHLRYLRLSQAYHYYYDVCIKLPEEIGNLQFLQTLDLKEARIKELPSTVVRLRQVRVLEISLRKWDKRCEERLIQCLCNQKQLEALYIFAPDYSLDFMLRVNWAPSHLQRFTVCARQNEENASLTAFVHWLAFSPLSTLPKWINSSLSHLSNLSIVVKILLKEDLCSLGCLPALRSLYLQVIEAPTKERLEITERTGGHAIAFCCLVNFRFMSRAMGLVFRPGAMKGLQRLSLTFDVAQTKDVYVDFNLGLENLTSLQALDVELDCRCATTSEVQAAEDATYLNANHPTFHVSRHFTEEMRCDHVEETPDLGTMRIEDAGLARIGPCGEGGGRACDIKAVPQRLESVTIYSGSLVESFAFSYRDHDGQHHIAGPWGSHPGKNNNDVIHLEPSEFLKEVSGTVGSYGALTNVITSLTLVTSACTYGPFGKGDGIPFSMAAASNSSIVGFFGRSGWYLDAIGVYTCPL
>Hvulgare_MLOC_12653.2 
MELPLFSACLGAMGSLSMKLDAIRDTKLEDGIRKLTTRLLKLSKAQDLPHIAINWMKDVRELSYEMENCVVAQADWIEKMSGFKARVKAANERYDRYLLETVPSRTYIFPVVDHWFPTDGGRKPDPVVGLHAKGGAVDTLCQWLADGDKQLKVVSIVGVGGIGKTTLAKQLWLEKKLGDFDCRAFVRTAKKPDMRRILRSILVQVRPHQPPNTSGVHDLIHDINEHLQNKRYFLIIDDLWATSVWDVVSDAFPEGNHCSRIVTTTEIEDVARACCSYPSKDIFKMEPLNVSNSKELFTNGVLGSREEDYRQFDEASDEIVRRCAGLPLAIISVASVLASQREADAVENREQTRGRWKGVHDFVYSIIEASVQSYRHINPAQLHNKSASGDRVQDFVVNSLPANTTSDEIMKQVLIFVYSCLSSCLQTCLLHLSMYPENYKVLKEDITKQWVVEGFICAPTDNGKMKVAQSYFDKLVSMGLIQDIDVDNSDGILYYAVHHLVHDFITSKSKEENFVNVIDYSQRTIRLANKVSHLSLQFGSATYATPPACTTTGLSQVRSLAYTGLSSCLPLISEFKLIRVLILHIWDDQPSIDVDLWGISELLLLRYLQVTCSDTVHLPDQMQGLKHLETLEINAGVAAVPSDLFHLQSLLHLRLGGGTELPDVTGILRNVTVPSAAILLDESSSPPNSVMAIELLPPICIIPEWFGQLNNLCILKVVVGELLRDDIHILGGLPALTVLTLFVQRQTTELISFAPGAFYALEYFEFRCGVLLLMFEEGAMPNLQRIKLGFNSHRGEQYGRLLVGIEHLSNVQEISGIIGSTVGAEEYDLKAAESAFKDASGKHPSNVSIKRSGIVVEEYGPLEIHHSFPSTSNEICGNQKQESQEDIKQNAANNFQLIDRTTNKKGHASVELLTQKTIRFKIADITSKRWNSSAFKVLSKFQGINSMSLDKKGLLKVVAHLDPEVILRALRKAKFNAQIISVGPHVQMDKPKGRQMPESLNLTTRRIIGGGGSMSDCTHRIGLQASEQARHSSLYLTLLGASLDVPDKLWAVARWLSGYPRAWVLNVPGKAWAVATWLSGYRRAPVLDEDNQIHGSPPRRIPSHLELDSAKVAAVIAALRLEIAGGAHWTPTVVQHRANTFNSDSSGDDDDEDPSDGYMCYPPISFLETGDAPLFLTGSTDSARPGDGLYRLSDVHDNPWILREGITTVAGPCELTNETTMTWVMRLKITTKLVCLIKQQLLEQNRELSEECFAKVAGQSLEKIFEVACSFSDATWSDVHISQQLTVFETLVDVLFNIQDLHFIRSGEVAGIINKMVNAFRRMIQTTSDDIYRGRESTIHPATFIFILVLEFFYRNGDKLQSILESGDYNTEPCSDMCDCLVSKLRECAEKTFQEKGGRCIFLLNNIDYVLELKYHPGLLLPSRIVSDLISLTDKYIVSYLDEYWVPLVTYLDVDSFKGPDRLSFDKFIEEFFTICDSQMTWKVRSRLKMRLRQQIIDLIAPTYVNFLKASQEKPRSWLNMSRREKPMYTAAFLEQVISGFFER
>Hvulgare_AK369350 
MINMELSPISASLGAMGSLPRKLDELLATKHRALQGILMDEIHQLTAHLCILYNFMLKLSDAPHDPPMAARYWMKDVRELSYDMEDFADQFIYTHGRPNKTPKNKTISRVKIHRLPKRCKWRPGITDKISEFRSRAYEAIQRYWRYKFDDCASNPEHSRIGHGRPTILPDPDDLVGIEGPSNELERWLINGEEQLKVVSIVGVAGIGKTTLALKLWGKLHGQFQCGAFVRTAQKPDMRGILRNILLQVRPNQPPNHGEMHHLINDLREYLEDKRYFVIIDELCATSVWDVVNRAFPQSDCCSRIITTTEIMEVALACSGFCPEHIFRMEPLGGNDSEKLLQQRILVSGNQRPQQFNDVMPQIMRSCGGLPLAIIIVARILASLPKKQEQWGSAQNSFDSIFGANITMEGGFMGQILKICFISLPHYLKTCLLYLSTYPEGYLFLKDDLVKQWVAEGFICANKGGDMEEVARSYFDELVSMGLIQLMDINNDYGLLFYSVHQLVLDLITCKSIEQNFITVVDYLQITIPLVDKVRRLSLHFGSATYATTPASTGLSQVRSLFFFGLFNCMPSFTVFKLLRVLTLHFWDDTGTKTLNLTGICELFRLVYLQVTCNVTVKLPDKIAAMEHLETMEINARVLDIPPDIVTLSSLLHLGLRGANLPSGIGCIRSLRTLMYFDIGNSSEDNLWGLGKLTNLRDLHLTYSSSLSSEHLKRNLIALASLLGKLCNLKSLTMAAVTAGTAGTVVLFDGSSGMSAPIFLERLELLPPICIFSRLPKCIGQLRKICIMKVAVRELPMSDIAILTGLPSLTVLWLSVQMAPDGRIVFNDRAFPVLKYFKFRCGVLCMSFMAGAMPNLCRLKLGFNAHIGEKYDNILAGIEHLFTLQYIAAQIGATTDSDWWAARSAINDAIDKHPRCPRSSFQWVDPIEEECRPSEKHYWSQEKVSLGFDINVLLREARSRWLKPSEVYYILLNHEQLQITHEPPNRPPSGSLFLYNSRVNRFFRKDGHAWRRKRDGRTVREAHERLKVGNVHTLSCYYAHGEQNLCFQRRCFRMLEPAYDHIVLVQYREVAEGRYNSTLSNSMLSYLSDIHGNHGST
>Hvulgare_AK364839 
MRPPDGSSSSSGPHGKHELQPEVVLYTASASASRRRGRTSADLYALRALLRGYGLTMEERDVSTSKAHRSELKSLLAARGCAFSLPQLLVGGGLVGGPDDVRELHHTGGLRPLLDAAPRPCRAFVCQACKRVGSEPCSKCSEARNKMLDHGVTEEEEERVVLFYPTQDVSVGSRGSEMDASFSVPLGAMRPLLKKLNMMLGPHGCKLTKGINDRSQLLKDDLEEIGTYLEDLLEVEDPPLAAKCWMKEAHELSYDILDCIDNFVPPESHCYKSEHKMTHVKISKRLMWQKQIEYAAPHLSGHVISKTIRIAVVRAPRKLKWYQQMVEKVSEFRIYAREAIGRYERYQVHCCSTSAACRFSGIGPMMPMLPLPCEKTCSGLVTDGRMSKFINSLANDADQQFKVVSIHGSGCLGKTTLAKVLYNKIGRQFHCRAFIRVSKKPDMKRLFRDMLTQIQRKQPQANQEASDELHIAAENITNYLHGKRYLFSHANSM
>Hvulgare_MLOC_73797.2 
MEPSPISASLGAMGSLARKLDDLLATRHRALRGSVTDEIEQLATDLRTLRGLLAKLSNAQGPPVAARHWMKDVRELSYDTADCADQFVRAVGRAKIHRAARRKIIPRLKIARLPERWKWRLWIAGRVSEFRSRAREATRRYWRYKLDDFASNPGYPGVGWELPAVLPDPGDLVGIQGPMDELHRRLIDGKEQLKVVPIVGVGGIGKTTLAQKLWSKLRGQFECRAFVRTAQKPDMRGIIRSILSQARPHQPPDRGEMHHLIRDLREYLRDKRYFIIIDDLWAISLWDVLSRAFPEGNCGSRIVTITETMEVALACCGFCPEHIFKMESLGEDDSEKLLLQRILVSGNQQFGNVLPQIKRSCGGLPLAIIVAASLLTIQPDKLEQLGCMQNSVGANHTMEGFIRQILNISFDSLPHYLKTCLLYLSTYPEGCLFLKGDLVKQWVAEGFICAKEGEDMEEVAGSYFGKLVSAGLIQAMGINYNYEVLSYSVHHMVLDLITYKSIEENFITVLDYSQTAIPVTDKVRRLSLHFGSATYATTPASIGLSEVRSLFFSGLFNCVPSFMVFKLLRVLVLHFWGDTGNTSFSLEGICELFWLRYLQVTCNVTVKLPDQIEPMKHLETLEINAEVCVVPPDIVRLSNLLHLRLGSGTNLPDGVGYMTSLRTLMYFDLGSSSEDNLWGLAELKNLRDLHLTYSLSLSSEHLKKKLIALGTSLGKLGDLKSFTLASAAAGTAILFDGSSSMYSTPVFLERLELLPPICVFSRFPKWIGQLHKLSVLKIAVRELLMNDIDSLTGLHSLTVLALCVQTAPERSIVFNDGAFPVLRYFKFRCIVLCMSFMSGAMRNLRRLKLHFNTHMGEKYGNMLAGVEHLLNLRDIAAHIGVTAEFDRKVIELAFKDAIRNHPRCPNFYVKWVDPVDEEYHPSEKQHQRQERVLSGEKHGVLEKAEATNKYADDRSSQNSDPPPSVASCSLKSVAESKASLETKVAESKASLGTKVAESKASQAIEVADSEAPQATEVAESEVSRAIKVAESEASQAIEIEESKASPANEIEESKASPTYLYKQRRITRFGDWDNSEDFPYVPRAPLRGRRPRNAHLCREPAPRLYTNPGRESIPRGPSINAAGSASPVQPDSPSKLKHRAAGMHTPERRALSEVHGSSRMNQSNQRHNEVAVPRFGDWDESNASSSESFTHIFSRVRDDKSSDNHRKEKKVQQVCKRNSEVKD
>Hvulgare_MLOC_74974.5 
MADAMFRLPEKLDALLASHGQTLPRGAEEEIPLIKQDLEKMVAILQEHDDSGAEDRAMTAKCLAKEVRELSYDMEDSVDQYEQTATTSKWIAPRLKKQKFARRRVTRLPVKLRWRLWMANKIREFSLRSQEALQRYSLFNHHGDNAIRAAAIGGTGTSTPPRHDASFGSWYPTPYEELVGIGEHVNNLEAWLGRDGEQRLKVVTVVGSGGIGKSTLVKELYRRMKGQFECRAFVRTSRKPNIRRLLINMLSQVRPHQTSHTWKLHSLIADIRTHLQDKRYLIVIDDVWATQTWDIVNRALPDGNLYSGILITTEIDDVALKCGGYDSKYVLPMKPLCHDDSRKLFFRTAFGPQYECPPELSEVANNIIRKCAGFPLAVVTIAGLLVNQMGKPEQWDFVNKSLGHGLRTNPASEGMKQVLNLSYNNLRLHLKACLMYLSIYEEDYMIQKNDLVKQWIAEGFIHATEEKDMVEISRICFDDLISSRMIQPAHINDTGDVLSCTVHHMVVDFITHKSLEENFVTAIDHCQTTARLADKVRRLSLHFGNAEVTPPTNMRLLQVRTLAFFGVIKCLPSIVEFGLLRILILHLWGDDESISFDLTGISELFRLRYLHVTCNATLEVPQTQIRGLRYLETLKIDARVSAVPSDIVHLPGLLHLSLPVEAHLPNGIGCMTLLCTLECFDISVNSVENVHSLGELTNLRDLRLICSTVHSCYLTSKMDGVCSILTKLSNLRSLTLEPSSILDVGPSSMIISCDGLSSVSSPPACLQTFEWLPRICTFSSLPKWIGHLSKLCILKIGVRKLTNNDFDILRGLPALTVLSLYIRTKPAKRILFNKIGFSVLKYFKFRCRAPSLEFEVDAMPNLLKLKLHFDAHRVDQHGAIPVGIVHLTGLKEISAKIGGVGVNDPDRRAAELALIDAIKMHPARPTFSIHCLDAMFSGEDDDIKKEDPIEHMTLQKQYDVKKEDSIERMTLQKQCGIKKEDSTEHTTLQEQYDIKKEESTEHMTLQIQNDIKKEESTEHMTLQIQNDIKKEDSNKQHGVLQKDYRDDGNKHAHGRRTLPKWSTQVRVSSLQDIEGHDDGFSWRKYGQKDILGSRYPRRYYRCKHRLTQGCKAVKQLQATDGDPLLFNAMYVGNHICIQRVNLQPQPGHEQSTISVGDKAEGSMQRLEKMPLRKSKRSIQVRMMSMQEDYPADDGYSWSKYGQMDILGSKHPRCYYRCVHKHDKGCQATKQVQRSDSDTQLFDIVYHGEHTCAENVHSQCESAHLLLHHISASMGLMPPATSESQVTNEAASSGSTAGVRFMSPATSAGSQVTYERGSRSTTTDRFMSPGTSESQVAYKEFTDDEFVYLDFMPNSPVDQRLDLNADFVDDTGYPDTD
>Hvulgare_AK369515 
MERLFNIQLRDLECMLSDETAEPMALPLPLLRHITDDFSDEHILGRDECLVFYTTEIGSNNHILWRGGSGLVYKGKLGDRTVAVKRISDDYLDEKEFQREVECLMMVKHRNLVRLLGYCAETHGIMVTHEGKLVIPDVIQRWLCFEYLPKGSLDKYITGTSHKLQWTDWFQIITGICQGLTYLHQKSIVHLNLNPTNILLDDNFVPKITGFPLSRRAVKLLDWATILNCRTCGYMPLEYHSVTKMTCRCAYNRDMYSVGLIIMEILTGKRWFDDIDMVVESWSNRVEKSQSNVQLGQVRECARIAIVCTDVNPENRPDTQHIISRLDQIKTMDGYIRTVAIASYQAEDAPNELHQDMPDAPGATISKVLNFGISAISKRDLKKRKIQAAMEGDPQDSAWLDVTPAMEEDPVTVLLGPLGPLFQQLRSVITSQDSRLKRVKAEIQILGQGVEGLCTGFKDVFEAPQNTITRCWMRQVRDLCYDTADYLDEVMHFIQYSGTGRGKTRLFGGKRLGSKIFWVSRRLTWVSLPRVKMLKRSPMISKLSTLLARVEDAHERRERFKISPPEASQHDYSQAACESTSHLMAQLPIQQHVDKIINLLAFDHDDKLIDKKLMVVTIFGSASADKTVVARTFYHQYGGKFQYRAFIRVSRDPDMRRLLTDMLSQIKAPPTYAVSDIQGLIGSITKHLQGKRYLIIIDDLWSTSVWDIIIRALPDGDYSRIIATTEVEDVALGCCSYLLKHIYKITPLNDDQSGKSEGGCTTDPSSKGIKEALNLVYNNLPPHLKACLLYMNMYPEGYTTRKDELVKQWVAEDFIGSVHGQDRENTAGCYFDALVSSGLVQSVDTDHNGEVLSCTLHHMVLDLIRQKSMEENFVTVVNYFQTILGLPDKVRRLSVQLGGAKGANTIPDNMRTSQVRSLLFSGFFKGVPSIVDYVLLQVLILHIWSDQDRTFDLTTIGELYRLRYLKIECNITVKLPGKIRRLRHLGTLQVDARLSAVPSDIFHLDKLLHLCLRSEPVLPHGVGHMTSLRTLGYFDLNNNPKINLMDLGKLTNLQNLHLICSAVQPAEHLEKNMQLLGTVLKKLSILQSVTLVPATGSSNVNTLQDDTGASSMIISCDGFNSMSPAPAHLQRLELSRRCCIFSRLPKWLGELAQLCVLKIAVKELSKEDTDILKGLPALTVLSLHVVTRSAEMIVFGKGGFSDLIYFKFTCTVPWLKFEENAMPNLQNLRLGFNSTAVNKQGIIIEHLSCIKEISAIIGCVSIGAGSPCQKAIMNDPRNPRVQWMGSIYVGEEGTGHVLTHEAQEHYRTQGKVSGGGEVMDETDGIQDENNEAASKNNQRNQTVQSLWRDLCFFFLFFFCFSPLVVCILDVL
>Lusitatissimum_Lus10004115 pacid=23157511 transcript=Lus10004115 locus=Lus10004115.g ID=Lus10004115.BGIv1.0 annot-version=v1.0
MDRSAGNDFSERSSLRKEILTDPGKIGLRLLEDLTALAAGGSTALLLISFITMIALYRFILSTYVAVFKTLVPFEQVLRDQICSLLMTSLRTDAEVFVSMKLEGEVGEPSFRRLVLRSVAHIIRLYSTALVTETEVFISMLVKVIFLDLPLWHRILVLEILRGFCMEARTLRILFQNFDMHPKNINVVESMVKALARVVSNVQLFSWVEWILDNEASNAAVLVASEAHLITLAIEGLLGVIFTIATLTDEAVDSGELESPRFDHDPAAACTGRLAVLCVAMVDSFWLTILDALALILSRSQGEAIVLEILKGYQAFTQACGILHAIEPLNSFLASLCKFTINIPNEAERRSLGYPTILNKLLGTNSFARSVKCSEPIGDLYSPAQSPGSKRSDQLVEQKDSIVLTPKNVQALRTLFNVSHRLHNVLGPSWVLVLETLAALDRAIHSPHASTQEVSAAVPKLTRESSGQYSDFSILSSLNSQLADTPNQHLRMMALDALDRSITAIIGSESFQDHVSSRSNGASDNMKSDSELRTLECSIISPIRVLYFNSQSGDVRTGSLKILLNVLENILFVTRTDVKKLHCSQRNGEKLYYSWLDILELLRRVADSPEKDLISLGFKSLRVIMNDAIPSIPVDCLNVRNTAQKQWDETLVLVLGGIARLLRSFFPFLSSLKNFWAGWESLLLFVKNSTLSGSKDVAIAAINCLQTTIISHAHKGNLPMPYLISILEVYEHVMQRPSSYGGNATSKVKQEVIHGLGELYAQAHKMFDDRMFSQVLEIIKLAIKQAMMTNENFEAEFGHIPPVMRTVLEVLPLLRPSEQISGMWLILLREIFKYLPKSDPLHDEDEAGIGENSPGIEFTRYPFLTRCMTTRRDNPDGSLWRGAVEGFNRILIDDVCKDAEPDSKVTRSARLRVWKEVADVYEIFLLGYCGRAIPSNSASAVALESDEALEMAFLKVLGDKILKLETDAPVDREDWFLQILQRLVSTMDGCASRTCSLPVETVELMPPHCSRFSLHCLQKVFALSSCDNETTSWNSTRSEVSKIAITLLLSRCHYIFNRFLIDEKHLGDRSLPRTRLEEIKYVLQELACLEIHPETATVLPLHPCLRDGLVDKEQHQKRRPHLLVIFPSLCELIMTRDEEELRKGETIAPSLVQAIMESKIYIPILSKSYASSKWCLQELAKMVECCRKGKGGIILPIFYFMDPRDVRHQAGPYEDAFEQHSKKHDPITVQEWRTALQEVGQMKGWHVTEIDGQGAVIDEVSSKVELHMRSNYCLVTEELVGIDSHVQEVMRLLNLDSRDEKIVGIQGIGGMGKTTIAKAVYDKICADFNRCCFLENTRELLLKNDGIVSLQNKFISSILRNDVQVKDASEGVNMIRERVCKYKVLVVLDDVDDKFEFDQILGKLGHFSSESRFIITTRDKRVLEVLPECKLYEPEEMSHAHSVQLFSSHAFGRHYIPEGYGALCDEFVKVAAKLPLALKVIGSLLFRRDRQFWEEKLTQLKEVPGTIDKVQQSLKISYNELTYEEKQIFLDIACFFIGEDKESPVHMWSDCKFYPESGIRTLVLRSLIKIDEINQFWMHDHLRDLGRAIVTKEDIECPSKRSRIWSSMDVMNMLTNGEATDRVEMLRVRMPWGHDIVSKHFEKLSRLRYLDVNVTVLPGDFSEMLPNVRWLRLSRCRGFPSDFNLKNVVILELPDCGVPDDWSGWKRLKVANKLKVINLRGCYEFERVPDLSQCVSLESVDLTDCEEVKGELNISNFRNLKVVRLQQTEISLTGDMGKLLKLEEIKTGKVAWRGEEVPMLPTSLKRLTISSPWVPNLLELKHLEDLCFENCWGVPEIPADVWQLTKLKTLTVGNCISRGSLLLNPDGFLPSSLTCLVVEWREGLTTIDKVQQSLKISYNELTYEEKQIFLDIACFFIGEDKESPVHMWSDCKFYPESGIRTLVLRSLIKIDEINQFWMHDHLRDLGRAIVTKEDIECPSKRSRIWSSMDVMNMLTNGEVANKLKVINLRGCYEFERVPDLSQCVSLESVDLTDCEEVKGELNISNFRNLKVVRLQQTEISLTGDMGKLLKLEEIKTGKVAWRGEEVPMLPTSLKRLTISSPWVPNLLELKHLEDLCFENCWGVPEIPADVWQLTKLKTLTVGNCISRGSLLLNPDGFLPSSLTCLVVEWREGLTRLPNLANLSNLTELRLIHIGASEIHGLGKLRALEALEISGSMCLNHLHGLGNLVHLKELILKNCGLKGRLPNLSNLIKLHKLVIVECPSISEIQGLGELKRSLLHLEVSCCAKLAHIDGLESLEALESLTLESTSLSEDEDLDPHGPFPNLSRLQNLKQLCITGWRQLPEVLGLERLKLLQSLEMKACKSLRRLPNLLGLHNLETLDVSGCIRLVDVTGLDRLESLQKLNMSNCWAIEELPDISGMKNLAVLDVSECIKLVKVTGLEKLESLKELYMVDCKSIKELPNMSVLKNLMKLNLKGCKKLKKVKGLEKLSRLWFVRMGKRLHLNYPLKTVAWASEEMVVSMFGTEFMAERDEVAAWYHKMIKDRRFLHF*
>Lusitatissimum_Lus10019708 pacid=23139224 transcript=Lus10019708 locus=Lus10019708.g ID=Lus10019708.BGIv1.0 annot-version=v1.0
MTDSVLPPSTFRLLMPSNQSQTEEVDDFTSFTDSPSSFHSASSNFTTADDDSSCPDGVASSSFSPHFDTVCPNLTICEGSSSSSSSSFATADDDSSCSDGVASSSFSPHFDTVCPNLTICKESSSSSSSSFATAAAPPSSSSSNCYEVFLSFRGTDTRHSFVSHLYSALTQKGIKTFKDDKDLERGKQIEREILGAIRQSRLSIVVFSKDYASSSWCLDELQTIVDFCARKDTDEDIEKIPHDLIPIFYGVNPDDVSNVDDNSCYAESFAKHQKFFPDRKLRKWKVALKTAAESSGWDSNNKDEKVLIDEIVALVSKKLVRHDQVSNKSSADLVGMELRIKEMESRLSIGLVDVRMVGIWGMPGIGKTTIAQAVYDHINHKFDACCFLRNIREAAEKAAGLNYLRKELVSALMGGDGLGIVDDHNLDKLMERRFCDRCLLIVLDDVSHVDQLASLVGHHEWFGSGSRIIVTTHNKQVIEQYVDDIYEAKPLSDDESRHLFRQHAFGKNVSDCQGFMLEFSQRVVGYCQGIPLALKVLGGSLFNMNRSEWESRLKTLEEVPPENIMNSLTQQCFDVLQRSEKRIFLDIACFFKGDNEDYVVSILEDRGCPARHGLEVLRRRCLISSREDNTNEVWMHDLMQQMGRQVVRQQSSAYVGSRLWLAEEICQLWAQNMGTHKVEAIILDISAAKIALPLGLEAFRLMSQLRLLKICSTTQQSGSREYLVRKEACPDTYDECISENRDRLPEGCKLRFSGKLISLSDELRVLHWYEFPLKSLPANFYPCNLVELNLSYNRLKNLWTGEKVFDNLKFMKLSYSQELTQTPDFRGTKNLEILILEGCTKLIQVHPSVGSLEKLTCLNLKDCKRLQNLPKSMGMASLEILILSGCSKLKWLPDMEQNMGNLKELLLDSTGISRIPASVANLTGLVELSVTNCKRLQFFPKAVGRCLSLKILRLTGCSELRLLHFDLDCLENLEELYADGTRLGLRFMMVNPRSDRGLWKLKKLSFKGCERSPFSLPDFFRDHMSQSEPARKTLQNFFWVGNYDRFCGAAKLSSLTSLDLRDSNLKELPFELKGLAFLTDLDLSGNPIVGLSELPGKLKILGLTNCCNLLSLPSLPSTTYSLEAPNCKSLSKVYSPQCIEPGKKRGLNFMNCAQLGDDEVPALLHSHVIQTSLHCVDRMSIIAPRCRMPSQWLLQNGHAPIEERTDRAFLLLYPSEHSYTTVRGLVVWATFKVSDSRCRAKACLRFDMSCDGKKVESDEIILNEGTGCDSDQLWLSYIPPFGAKNTKIGGGCVLDKQHHIDQSAQTLLNSTIYSQPWWRGIGNNNSTFEESRPKSNASPSSVEHLKVSDANEAMQRSDGLDNGVSFNKDIQTTVSSQLAASVFSRTDGSGGTAKEVPQSTQISAMGGHPEHNSQMKLVGHSIVSVLSFCGLIWILHLDYALASYPYSDPQFGGMMATFGPQAMHARMPLPLEMEEEPVYVNAKQFHGILRRRQARAKAELEKKVQKPRKPYLHESRHQHAMKRARGGGGRFLSSKKQEGHSMNPDAAAKTAKQSGGKLPAPNWFPTNHTGDFHSYHHSSPADGINGGGGRHGNAVSNTA*
>Lusitatissimum_Lus10000423 pacid=23142582 transcript=Lus10000423 locus=Lus10000423.g ID=Lus10000423.BGIv1.0 annot-version=v1.0
MVLRWSGHDGSQLVSLSEAVTAVRVRVECGLQPEAFMYERNLWTKVKEKNSKGGQPKDDLSGWGEWLETLVTEICCLCIKRNLVDRTIELPWDSAEEKYLSKCLLDSAVHDPSSTTGSLLAVYYFRGNSKQLLSPIEQSLHKDESYGFDDPMDLGWRMPIEDLTKLKKLTLSVLLLLREIVELGTLKSLKKLEVRGCISLERMPVQGLVSDLRERMPVIDSMDYLDVSSIKLDLRGCTKFTNLDSDLSPLATEGADLRGVELIINWPDEPGTDIPPAAFLWRDIMLSEDAEDSNSEILSIFSKQHSSQTAKSDRQDHQEPTIQSEGAVEMYFLVGAAIVALFIALFKLFLGRRRKTVNSDDSNNDTLQQSDSASTFGDSGSVPLPIGEYEVFLNFRGPDTRDNITNILYRFLVLSKIRTFRDDDELRKGEGIWPSLVKAIGQSKISVPIFSPRYAESKWCLKELAAVVEHQKREKGHVILPIFYKIDPRDVRHQTGPYKTAFQQHKRSNKFDEDTIQSWKVALNEVGSLKGWHIKTEKEAVDVADVISGVVWSHLIKNNSTLEIDELVGIDDHMKQVVDMLDLGAKGVNLIGIHGMGGIGKTTLATAVYNKVSTCFDRYSFVKDIRETQKQTKDVLVLQKKLLSDILSMESVGPKAKEIIRERVTQFKILVVLDDVDEKFNFEEVLGNSKSFAPGSCFIITSRDIKVLERLTGDKSKLYEVKKMDDSHSLQLFYKHAFREDPVSSDLDDLSKSIVSKAGGLPLALKVIGSLLWREEKVFWKAKLEQLQEMPDEDVMDRLMISYTALTEEAQQIFLDIACFYIGENKEKASYMWSDCKYHPAINVKILIQRSMLKIGDRNEFQMHDQFRDMGREIVRKEDTDHPERRSRIWVENEGKEILLDNKGTNQVRALRGGRALRIIFYPRSKSVESGCFRKMTELMKCKATNFNMKNMVIFEANTYGIDDIPTVKEAKKLKFLKLGNCRKMSKLPELPESLEMLHLSKFDNKKEDMELGNLHNLKVVSLKSCTLGRFNGGTFGMMKELRELKLTHIKCDFDSFRRVIANVGQLSSLEILEFNSPKLKDVLEGIKLPKSLKVLETSSCFDNLPELLDLEEFSIIKNDARTSMVEGQNTVLPSSLTTVVIFHLQSHTFLNLTNLSNLTQLKLWGRPYLQEIQGLGGLKSLQILSIGKMEKLAHIEGLGILMSSSYCKLTHVEIIECPLLRALQTFEQHDDEDDTNDAVQIESLIKLEIVKCPLMDCRSIPKLSEFPKLNVLTIRDIGSNVNDESTSQQDQLLEGLDNLGELVQLQVRHLAKVQRLPSLSKLSKLTKLTLYDLPCLREIVGLGNLKSLKELEVSVCISLERMLVEDLTKLKKLSLSDLPRLREIVGLGDLKSLKELEVSDCISLERMLVEDLTKLTVLIVSGLPCLQEIVGLGALKSLQGLAVRRCISLERMPVEGLSYSTMFYIDLDLTGCTKFTNAHSDLSPLTTQRAFYPRRLEVNIIWPEEHLGPFQRGSRPPSEESDDDTWEESDDNMGEESDDDL*
>Lusitatissimum_Lus10008025 pacid=23161758 transcript=Lus10008025 locus=Lus10008025.g ID=Lus10008025.BGIv1.0 annot-version=v1.0
MSSLQTASGISASQANFNRRRFLDSKRADTHAIRFRCRNPITTVSCLNVDTVKLAAKSEPPAMASSSTSSKEIMEAEAKVLVGTYARAPVVLTSGKGCKLYDLEGREYLDLTSGIAVNALGHCDSDWLKALIDQAGLLTHVSNVYYSVPQVELAKILVDSSFADRVFFCNSGTEANEAAIKFARKFQRHSSNPAATEFVSFSHSFHGRTIGALALTSKEQYRSPFEPVMPGVNFVKFGDIEASRKAIQRGKTAAVFVEPVQGEGGIYGAGKEFLQFLRAACDKAGALLVFDEVQCGIGRTGHLWAHEAYSVFPDIMTLAKPLAGGLPIGAVLLTERVASAISYGDHGSTFAGGPLICSAALSVLKKISDPSFLASVTEKGQYFKDLLKQKLGNNPHVKEIRGAGLIIGVDLDVAASPLVDACREAGLLVLTAGKGNVVRLVPPLVITEQELSLAADILEKALPALDASDSNGICYDESLQLFRQHAFKNRLDSPIHGYAALSQCVVNYAKGLPLALGVLGSSLINMGYRCLGKQTEGPRRSSRPGHSQDP*
>Lusitatissimum_Lus10035674 pacid=23147546 transcript=Lus10035674 locus=Lus10035674.g ID=Lus10035674.BGIv1.0 annot-version=v1.0
MTQSLPLLHTPNSFPVATIPSALTWTVPNASGFSCHRRRYNHRLPLEIARCANADVPLVAEPTSSSSPSTKPHAIGSKRTKLESLEEDIERIVYRCRFLAILAVFGSLVGSLLCFIKGCAYVASSFMQYFATRGKVIILLVEAIDVYLLGTVMLVFGMGLYELFISNLSPSKMSPGETMADRSNLFGMFTLKERPKWLEVKTVNELKTKLGHVIVMLLLIGFFEKSKTAAIQSPLDLLCFATSVLLCSETDISTRGREKMEQMLEHFGEGMSTLSNASIQSQTSPTEQPSVGSTLEYEVFLSFRGPDVRKSFADCLYSYLVRSQICTFRDEEELRKGETIAPSLVQAIAESKIYIPIFSTSYASSKWCLQELAKMVECWKQGEGHIILPIFYFVDPRDVRHQGGPYKEAFEGHDGKHDPRTVQEWRDSLQEVGQIKGWHVTESDGQGAVISQVFSQVELHLRSMYTLVTEELVGIDFHVQEVMRLLNLDSGDEKVVGIHGISGMGKTTIAKAVYDSICTKFNRCCFLENVGEMLSKKDGIVAIQSKVICSILRDNVKVEDASHGVRTLRQRVSKFKVLIVLDDVDERFEFCQILGKLGHFSSESRFIITTRDKRVLELLQEYKLYEPEEMSYDHSLQLFSKHVFRMHYPPEDYATLCDEFVKVAAGLPLALKVIGSLLFRREKQFWEEKLMELKEIPATSNKVQQRLKISYNELTCNEKKIFLDIACFFIGEGKELPVHLWSDSKLFPESGVRTLLLRSLIKINERNQFWMHDLLRDLGRSIVIEEHVKHPGKRSRIWSNEDAWSMLKNVEGTDQVEMLRIDMRNGSNCKLTAKAFEKLTGLKYLDMAYSTLTGDFSGILPDIHWLRLHQCRSVPTDINLNKVVILDLQNSPVEDDWKGWSQIQVARKLKVINLHGCHKLNKVPDLAKCESLESIDLTYCSGMRGELNIGSFGNLKVLRFPGTKITDLTGDMGKLQKLQEIKTCTSVWRDQEIVLLPTAMKSLTISSPKVSNLLELKDLEELCFMECATRPEIPGDIWQLTKLKTLKLYKCNYNNGSLMVDKDGALPSSLTSLIFDWCSGLNTLPNLATLNNLMELRLIDVGVTEIHGLGELRMLQVLEISYSAALEHLNGLENLVNLKDLALKDCGGLEDVPSLSDLIKLQSLVIIKCPRLSNIHGLGELRRSLLNLEVSGCGNLANIEDVESLEALESLTLETEKLPPFHVHSGLWMLAMAEDEDIPQYLRRYRSPIKQFPDLSPLQKLRELYIMGWSKLPEATGIERLISLKSLEMTACKTMRRLPDLSGLKNLESLKVRGCIRLVDVTGLGRLESLQFLSMSNCWSLEELPDVFGLNKLEELDVEECTELVKVIGLEKLVKLQRLRMTNCKSIKELPDMSGLVNLEVLDLKGCTKLKRVKGLEGLERLWLVNMDKRLLAKYILKMAVWAAREFASSLRSRRLGD*
>Lusitatissimum_Lus10020534 pacid=23172348 transcript=Lus10020534 locus=Lus10020534.g ID=Lus10020534.BGIv1.0 annot-version=v1.0
MRSDSDGSIDSFHSRWSVDPTLLPLPSGEYEVFLSFRGPDVRQTFADHLYTSLVRSKIRTFRDEEGLQKGETIGPSLIQAITESKIYIPILTQNYASSKWCLQELAKMVNCWKNGGEAKGQHIIIPVFYFMDPRDVRHPDSGPYKESFEQHNLKHDPETILEWKGAPQEVGKMKGWHISELTGQGAVVDKIFTDVELHLRANYTLATDELVGIDFSVEEVVKLLNLDSTSEKIIGIYGMGGLGKTTLAKAVYNKVSMQFERCCFLNNIREALLKNDGVVALQNKVISDILRKDFGQAKNASDGVQMIRERVSRHKIFVVLDDVNESFRFDDIFGKLTAFSADSRFLVTTRDARTLERLRGCKLFKHEGMSHDHSLKLFSKHAFGVDYPPEDYASLCEEFVQVGSGLPLALKVIGSLLFRTEKSFWEDKLIELKAIPAVEVQDRLKISYNELTDNEKQIFLDVACFFVGAKKEIPMYMWSDCGFYPTTTIRTLVQRSLVRINDNEEFWMHDHIRDLGRAIVREESQNPYKRSRIWSNNDAIDILKNREGNDCVEALRVDMRGEGFALTDEEFKQFSRLRFLEVLNGDLSGNFKNVLPSLRWLRVYHGDPRPSGLNLNKLMILELEVSDVTDSWEGWNEIKAAGKLKVVHLMCCKGLEKVPDLSTCRGLELLRFSICRRMHGELDIGNFKDLKVLDIFQTRITALKGQVESLQNLQQLDVGSSGLIEVPAGISKLSSLEYLNLTNIKHDKVETLPNGLKILLISSFSLSALPSSLFRLDVRYSTNLRRLPNLASVTNLTRLRLEEVGIHGIPGLGELKLLECLFLRDAPNLDNLDGLENLVLLKELAVERCRILEKLPSLAELTKLHKLVIGQCNILGEICGLGNLGESLSHLEISGCPCLTVVESLHSLLNLGTLELSGLRRSRTKDSNFFLILSKGMLKVPEHQVAGHQDINGLLGPLVDDSGRFYKPLQGDELGATEIAFYTSFSTNKTIPQHVRRFFQAFRALKVSRLLMDLASNAPHLRRSHVDSTWYLEASQAYIEKCLKKDVESSNPLLGFRISGLQVYGNGKESSEVVLKPERKLLLNLNADEVRLVLKRFVSSNLKSDQPDCSFAAVVSSGSNGILAQLLELKAWFEDQTIYHFNSCSVLMLYEEKTKMVNGGGESSAGAVVKLIDFGHVTEGNGIIDHNFLGGLCSLIKFISDNQIML*
>Lusitatissimum_Lus10014922 pacid=23152721 transcript=Lus10014922 locus=Lus10014922.g ID=Lus10014922.BGIv1.0 annot-version=v1.0
MADGAVNFLLDKLTSILHQKASLLGNVGEEVEEIKLELESMRSFIRDAERRMEMSESIETWVRQVREVAYEVEDIVDEYLHHHSHSNNYDGPRRNGLGLKGFVKEVLKFPKTIASRHQIASKLQAVKAKVFDVSERSKRYGFDRLEEGNKGGANDVDRWLKYGGSSFVDEDDIVGMEASTEDLVKWVMDDEPKRRIVSIVGMGGLGKTTLVSKVYNDQGIKRGFDCCSWISVSQTNGVSELLKSMIKELFASAQVMITNDLGSMSYRQLLSMLIDYLHQRKYFIVLDDVWSIDLWSIIRGAFPSNKNGSRIVLTTRNENVATSVGIGSHVHRLQPLDEKDAWTLFCKRAFSNNSIENPPNSCCPNELRPVSEAILRKCDGLPLAIVALGGLLCARKKTVMEWKKVYDSLNWQLNNNPVLEQVKGILLLSFNDLPFYLKHCFLHCCVFRDGCTIKRKSLVHLWVAEGFVRERKGMTMEETAEEYLTELVLRSMIQVTGTDDAGRMKVCRVHDVMRELALTTSAKENFCAAYDHSKNRAGKIHRLSVYTTSENMRFSSSTLQHLRSFFIFAPSFSLEPVVPKFRLLRVLCLEGVPVETVPSSVLELFNLRYLNLRNTCIKKLPQSMEKLSNLQTLDVKGTYMQKLPSGVSKLTNLRHLLVNRPENGVFTGLPAPSGLWNIKGLQTLASVEADEELISHISNLTELRRLEITKLSACQGNSLCSAIQRMTGLTDLRLISITPDEELHLGSLHLPPVFLQKLTLSGSLNNGQIPPWLSSSSTPNLTHLHLIHSSVKLDILFSLHGMASLVVLELEEAFHGELLLFKSGQFPRLVKLKLAELQWLDSVVIEEGSVPNLRELSLVRCLMLKSVPCGIRHLGFLQKLHLEDMDEELEQGLRNYIGENQENVIHVTCTSS*
>Lusitatissimum_Lus10018444 pacid=23162188 transcript=Lus10018444 locus=Lus10018444.g ID=Lus10018444.BGIv1.0 annot-version=v1.0
MASFTFSLRILLISTGVLSGALLLKASVPLVRDFSVYQAPVLWSSISSWLRPPYLYVIINCIIITIAASSRFHHGGGEQQQEEEQSSSRKRRSTGRRWRRWWWRRCRRLRRWIEVEDAAVDSVFVDKAVTVSSIGGGSSAGEVFERDDDEEFVISRSAWIPPTKKRIESSENLMKELLSPAEKPLVSARFAATERLSNSKVGVSLRNDTITLPFHFLPVGGIILTDVATADWAKTGGRKLKVSSRPKRHDTLENTWKMITEGRPMPLNRHLKKSDTWENNHSRQIEADESSLLLGASPLPPAVKKAETFKDRTNFQQLPPVTPASAKLKKEPSLSQDELNRRVEAFINKFNEEMRMQRQESINRYKEMGYIIDEVSATVWSCLMENYKLPTGKLVGMDPHVEQVKGRLKKDVRTVGIHGMIGIGKTTIASAVCDSVANQFD*
>Lusitatissimum_Lus10010223 pacid=23154187 transcript=Lus10010223 locus=Lus10010223.g ID=Lus10010223.BGIv1.0 annot-version=v1.0
MKRNPPGCLVDMHAFRQDFSRDNWKRKSRLATSYCKGNPLALKILGGALFLRYMRYWESFLSGLKQTGGKDIHNILRRSYDMLGEIEQKIFLDVACLFYDISKSQLIEYMSTMHPASLVKVEDLIDRSLLACIPNEKIEVHDLLKEMAWNIVNGEPKLEKRSRIADPDDIRKLLRARDIRKSLTTSEVKNWSTASFLGFFKAIAIVVLPKLKRRRIVDMHWKGKNPLEEHRTTEGIRLNLSKAKDMYLEADAFEGMNSLTFLKLHGNADKNKVHLPYGGLSSLPDGLRWLEWERYPPKSLPSKFCPQHLSHLIIQYSPIERCWEGHEQPKLVNLLMLNLFYCTNLIVIPDISSSSKLEELILCNCESLVEVPCHVQYLTKLITLDLSYCRNLNRLPPRLDSKLLKHVRMTSCFNVTHCPEIISKELETLDLSETSLIELPSVIYNVKQNGVLLLHGENITEFPAVTISLGTFLLISTSIRDIDLYDHQTSSDFLLPKFKELGFWSNLQLESLPKSIWNMASRLLDIRGSPLIEIFPEISEPVTSLTHIRITECGSLKSLPSSISNIRSLEKLVLSKTGIKSLPSSIQELRELVSIDLSYCTSLESIPTGIHKLSKLLKLVMRECESIQSLPKLPPNLETLKVSGCKSLKALPSELLHLKKLHFEECPQLANFLVHPILYPSPKCELVCSRNELPEWLTYKSMNLKEEDEDYCNVKVELPPPNNTDQPMIVKGFAFGVVLSSLSWVFLHCDCKVGNTIIASWVCEVGNYCHQCANTSEKLWLQYDKMAVESKEDEAWYVKYAGVTVSFVFYLIDDMGGPKDVEKPKIKGCESLHQFPQQIPFPFYYITGQSGLLQALANSDELAESSLQERKNREVVLSLYEALSGRDVDTVTKILAHDLEWWFHGPPSHQFMMRLLTGADNNKNQIQSFEFVPKSIASFGSIVIAEGYDSGREIYWVHAWTVTDGIITQVREYFNTSLTVTRLSSSKYNINGGGGIRSKSKSSTAENTRVHCPSVWESSLSKKSVPGLVLAI*
>Mdomestica_MDP0000296620 pacid=22675883 transcript=MDP0000296620 locus=MDP0000296620 ID=MDP0000296620.GDRv1.0.196 annot-version=v1.0
MASAASVLIGKIAAILENEASSIAAVCDEVDELKLELISMKSFLIDAEGKEAQTEGVKTWIKAIPERNERYGVSTIEGTSSDGVPIWVKNKAESSLYIMEDELIGIEVQKQKLMGLLMNGEQNEMVVSVVGMGGSGKTTLVANTFNNXNVKRHFDCYAWITVSQTYVIEDLFKNLIKQFHQXRKEEVTEHLNSMSYKELLEMLSXYLKSKRYLVVLDDVWDIKLWQEIRIPLLNRYHGSRIMLTTRKKDIAFYSFEVESRPXEIEPLGNNEAWELFSKKAFSTYDNKSCPPELESLAWKLVDKCEGLPLAVVTLGGLMSSKRLWIAEGFVEPIDGVTPEEVAEGYLVELIVRSMLQVEKNEAGGLRACKMHDLVRELALSISKKEKFGATCAGREIVDKAEIRRLSIQTTEREINSCTDVHXSXLPTPVVRGDKTYVKISEDLYQEQLKLFQNNLLGRLLLKXGSTPMKTGALKSXLEDAWRPTAPWNLVPIGXGYFDIHFNKEDDXRRAXGGGTCTLATGLFRLSKWTPDFKPGDVLPXTHAQVWIKXFXLSQEYWHXRHLMEIARGVGTPLQXDSATRERQYDNLNRCREVXLVAGRERVVTWXTTKXEITLAXNCTWNIVP
>Mdomestica_MDP0000457940 pacid=22630563 transcript=MDP0000457940 locus=MDP0000457940 ID=MDP0000457940.GDRv1.0.196 annot-version=v1.0
MELIGFVQVFNIIVIAIAIGTPLYLCCRSLTFSSSSSSAVDSAVADGAAVADDEDADIPLRREKYDVFISFRGEDTRLGITSHLHAALLEKKIETYIDNRLQRGEEIGPALLEAIEKSTISVIIFSQNYADSTWCLDELVHILECKERYGHMVLPVFYHINPSHVRNQHGSYADAFAQLEKRFEDGIDKVHKWRDALTTAGKLSGFHHSNKSGTEADLIKNVVDRIWTKLICESSCDLEGLVGIESRIQQIEELLGIHSQDACITVGIWGMGGIGKTTLAETVFHRLSSKFDASCFLKNVRENSEKADGLDHLEKKLLKEILKGEGLSMGSTFVRDRLKCTKVLIVLDDVSDSIQLERLVGKRLRYATGSRIIITSKDKRTLTEEGKIYEVEGLKRDDALQLFCSHAFKNKSTPITDYKELAEKAVDYAGGVPLALKLLGSLFFSCKSKEEWEEELDKLKEFPNEKLQRVLRLSYDGLERNEKEIFLDIACFHKGNEVEEVRKRLAIRGRFAAAGIRVLVDKSLISIKSIGWEIIEMHDLLEELGRTIVQEQCIEDPGKXNRLFNDEDIYRVLXINKETPNVQAIMFDWSKIKKRALKSADLKVMSNLKVMSNLKMLMVDSFVASLDLPDSFVASLDLPDSLRYLYWPRYPLESLPSNFSPENLVEFHMXYSQVKKLCKXDQILVNLEVIDLKXSWYLSELPNLSESXKIVSIDLFGCRSLVEIPWSFQXLDKLTHLDVGGCTSLEYLPEMPRNIIYLDLQNSGIKELPESVWSHENISHLDITGCKDLEKLPSNKCKLKVSGCFNLDGCTSLGEFSELPRDISKLSLVGCMRLVSLPANICKLKYLEGLNLSXCSKLQNFPEILEPMXHLKXLNLSQTAIKELHSSIEFLPALKTLELQSCKRLSSIPKSICKLKYLEELNLSGCSKLKNFPEILEPMEHLKSLDLSQTAVEKLXLSIEFLPNIMRRSADNQSYYVLGHKTANIRDLYTLGHKLXQGQFGSTYLCIEIATGCXYACKSISXRKLISKEDVDDVRMEIQIMHHLAGHKNIVTIKGAYEDSLYVHIVMELCGGGELFDHIXQRVYYSERKAAELTRIIVGVVEXCHSLGVMHRXMKPENFLLVNKDDDFSLKAIDFGLSVFFKPGQVFTDVVGSPYYVAPEVLLNHYGPEADVWTAGVTLYILLSGVVPFWAGHPWICENGVASDRDPVVLSRLKTFSAMNKLKKMALLVIAESLSXEEIAGLREMFQAMDTDNSGAITFDELKAGLXRYGSTMKXTEIXDLMXAADXDHSGTIDYGEFXAATXHLNKLECEEHLVAAFRYFDKDGSGYITVDELQQACTEHNMTDVLLEDIIKEVDQDNDGRIDYXEFVAMMQXGNVKGNMPIGRRTMRNSLNLSMRDAPGAH*
>Mdomestica_MDP0000131151 pacid=22682273 transcript=MDP0000131151 locus=MDP0000131151 ID=MDP0000131151.GDRv1.0.196 annot-version=v1.0
MALSLVGGAAIGALFGALYDVVKISIGKTAMQYKPLLRELKFTLDSLRPRIIQQIGEHNVELGISNEDIVSLQRQMEEGTELVRMLSNRGTWSCYILCSCCNCNKPSYAEQLVELDRSLRILLEILKLQEARDVKEVLVLARKINDKQDELERRLADLLKVQQESGDGGESSGSGAETTPNEQNGENGGQQVAPSGGGVGAAALGAAFGVLFDTVMQVKDKTTMLKRPLGDLKSTLDSVKPLIEEVAECSKVLNLPNEELEDVXIQMEKGAELVSNCSKIRXWTTYKMYEYTNKLLGLDESLQRLLTVLRLQLARDVRETLVSVSNIEAVINQIEGSGVVKLQNEQNEAKGXCEAPAAMGKSAVGLNALSVEGTRDVTETLDPEANIKVGWQKVEESWVAXSKTEHPSRTVGLDAMNMQVGARSMEETSISDVEPGLKRIQRKEVSKLDAPFRVLGKDVLKDEEDEELDEKVEDHHDRKKKGDESVTGASGDGMAICKADGCAADLSDAKAYNRRHRVCELHSKAPLVIVSGLKRRFCHNCSRFHDLSEFDDTKQSCRRHLPYIERDGTGTQLKDVSGDIDTVISQTERSGAVQSQNDQSEIKGSYEVVEATPPAVGLNVPSVQGTRDSRETLQTSVCREQGIHTELGLKQIQGKDVFDSEPPYAEYAEYKETEYVPPSVTIDMNVLLRGLKRFLLNEEVSAVVLTGPGGSGKTTLAKFFCEDXEVKNIFKNNVFFVHVSENPNLSLMVQTLYQQMGFQIPALQNESIALHWLHQFLMETALHPSVLVLDDVWPGSESLLDKFDEFKTPNYKIMVTSRFEFPAFGFPYYLKPLNAEDEMTLSHHSRAHNIELLDDEDLICVSPPPITFDDEDPITHFPDSSASYLGDGSSHVSTAIRPMDQFHDSSASTLGDKSSYVPKDAGTMFEPDNPVKSKQTYMQQKLELKVSASDKAMKKVMKAVHAIKGVHSTSWDAENQRLTVMGQLDPALIATRLRKIASKTEVLVHPFALRSSICPSGXGDARQPCQEESRACRETNQPNVKGLVLASSADLKSKLRESGNFDPHLQAKXLKVVDVSYGGEDGFNQAVKLSAEFLSNVKFIQEHNLLGRHLEEVNHGRR
>Mdomestica_MDP0000553601 pacid=22656048 transcript=MDP0000553601 locus=MDP0000553601 ID=MDP0000553601.GDRv1.0.196 annot-version=v1.0
MAVVRDREASSSDSSTYHVFLSFRGKDTRKTFTDHLYEAFVSAGLRTFRDDDELERGEDIKSELPIAIQHSRSSVIVFSKDYASSKWCLDELVMILERKKASKHVVIPVFYDIDPSEVRKQTGTFAKAFSRHQKNLSLSKDRVNGWRAALAEVADLAGMVLQNENDGHEAQFIKKIVKVIEAKLSRTPLSVAPYLVGINSRVEEITLWLQDGSSDVGIFVICGIGGIGKTTIAQVVYNSNFSRFEGRSFLENIREISERPNGLVQVQMQLLYDILGGREVKIHSISEGIIKIKDVISCKKVFLVLDDVDHTSQLDAILRMRDWFYPGSKIIITTRRAGLLKSQKAVKVHNVKTLNHVESLELFSWHAFGQDHPIXGYIELSERVVSNSGGLPLALQVLGSSLSGQNLDVWESALKKLEAIPNSDIVNKLRISYDSLQDDHDKNLFLHIACFFIGKDKDVIVKILDGCGFFTTVGIQNLSDRCLVTVDEYNKVKMHQMIRDMGREIVRQESKELEKRSRLWNHNDSLNVLREKNYLPALKILDLXHSHDLIETXDFSSVPNLERFSLEDCVSLVYVHESIGNLEKLVYLNMKDCRNITKLPKSISMLKSLETLIVSGCXSLIXFSMEIGKMESLKVFLGDXIPIXRLHTLPCTLVVLSXTECNLSDDAFPRDFGNLPXLQRLDLSSNPICXLPDCIRGLTGLDHLAFSXCSKLKSLVGLPRVXELVTVHSESLEKITFQTISCIPERFMHGYNFKLAEXEYWYKLEPIERVDVEMIKLLGLCNLESMKAIRMFIPDMLYRXGMIRPIEGLYEYGIFSTFLPGNEVPGRFSHTSKGSSISFTLPSLPNLKIQGLNIFSVYANSGVYHFSSMPNPVMIKISNQSKDLKWIYGPSCYGIPDDGNDMTWLSHWKLGNRLECGDEVTVSVFTRPPFLVKECGIQLVHEREVEIMSTQDYNIDPCHSFYKDLEEFVPGTYFLWGGPMVKDKDYVFSWQKEDXFRGIFGDSNXENDQEEGQQVGDKPLAIAVAAAEALAEAERASNSGGRRGCKIFVIFTAKXKWQTWQSLILLPWTLLEXITLHGYWIPRSIWKQQILEIPSRXKAVHPLKIXQRAMIFIRRHLDEALKSEYLTVEDPLXLWNALRSRYNHQTTVILPKTRYDWTHLRIQDFKSVAEYNSALFRITSQMKLCGDTITEEMLLEKTFSTFHASNMVXQQQYRARGFXEYNQXIXVLLVAEQNNELLMKNHNSRPTGSXPFPEVXVXSLERNTISSRGNNYKRGRGHKQGRWKGKSKNHGVQFHNXXPRYNPGPSFKNTNRQKGKXHVNTXRSHEGGCHRCGGNGHWARTCRTPKHLVELYQASFKEKGVEINFLDQAKPMETPDPVTNLSGQLNTTHLDXTDFINERGNEVYGSD*
>Mdomestica_MDP0000248430 pacid=22668653 transcript=MDP0000248430 locus=MDP0000248430 ID=MDP0000248430.GDRv1.0.196 annot-version=v1.0
MEGRLSASLGLPAPNQNHHSKSPNDFQNLFTHFITPNSQTTLTLTPTENHIPFFASTSSTPNWASITRPSTRPKTQVLLKNLTVFERALIGAGGGGIAGAFTYFCLHPLDTIKTKLQTKGASDIYASTFDAVLKTFQTKGISGFYSGISAVIVGSTASSAVYFGTCELGKSVLSKLPNYPPVLIPPTAGAMGNIVSSAIMVPKELITQRMQAGAKGRSWQVLLKILENDGVLGLYAGYSATLLRNLPAGVLSYSSFEYLKSAVLSKTKQTNLEPIQSVVCGALAGAISASITTPLDVVKTRLMTGARQGGVSGTVKQIITEEGWVGFTRGVGPRVLHSACFSALGYFAFETARLAILNQYIRRKELQQMQESVKTMCKLSSPLYNPTMYVQKTESGIENVSPASDLPLSIVSVPKNSIKIAQDHLAMALSRVSAPTSSDHPWKYDVFLSLRGEDTRKNFTDHLYEKLKTKAIKTFRDNLELERELIKEIVEAVWNKVYPRFTWLCQTETLIGIDMTLKQLNLLLDTEANDVRFIGIWWMGGMGKTTIARLVYERISHNCGVSSFLANVRELESNVSMHDLIQEMAWEIVRQDSYDEPGRCNWLFLRKDIFHVLMKKKNTVSMYAKKLTTDELKAYSYA
>Mdomestica_MDP0000258186 pacid=22654271 transcript=MDP0000258186 locus=MDP0000258186 ID=MDP0000258186.GDRv1.0.196 annot-version=v1.0
MTKLAATTQTFMEGSNQRFQNIEASIKSLELQFGQLAAQISDREKGRFPSQMMYNPRGTEDCCAIRTLRCGKSYDNRENGTEQNLPAVKISTESAKQGIFYILSLISTPDFYVPLVNVNHEDDESEDEFSQLVHREPDVIEQIIENVRNKVGPLSLEPAEKLVDIESKLKELDVLLELESNDVLFIGIWGMGGIGKTTLAKACYERIRHKFQAESFHDGVREDSKAHGMACVQRKLSNSLMKRNIQDWAAGEAARWRSFLLXKKVLIILDDVDDSIQLXELCEKPAWFXQGSRIIITTRDERLLISHGVEXXFKVPELXKVDALKLFNLRAFPRENPPESYKALSDSFVDYASGLPDLNAWSSQLRKLEGDFTLDEKIMKILKTGYEGLDPQGREIFLDIACFFKGEDKDRVFEILDSCGFNPGIDIDVLMEKSLTTISDNRGLKEEVIVDLVDQCXSYQKRVRLLVNETADSCXCSPLRDEELLCQGLALNDDLQRVISRHDDIVKGTTTXVRGAESSVVPLVNVNHEDDESEDEFSQLAHRSSRDNSQGQGQRSANAKAEPVXVSPLLPXXPSSQRPITLGPGVIDYLSGEAYKSEGSXATSESTSFAAPVHSSSTSRLTPLSPSXPSSQNTTPSPIFTGKPVYDEPAPRSKSIDGLPPAPWDTQSLGNPQXPGNGQSPVSLPPPPSRYNQRQQFFEKQGVPGSGSXSSYDNLXGQTQNLSLNSSTPTKQVKQEDALFKDLVDFAKAKSSSSNPNRSF
>Mdomestica_MDP0000286727 pacid=22655957 transcript=MDP0000286727 locus=MDP0000286727 ID=MDP0000286727.GDRv1.0.196 annot-version=v1.0
MRCLKDQEGKIVCPIFYDVDPSQVRKQEDSFGEAFQKHETTEDPNEVKQWREDLKASADLGGWNLKTTADGREGVFIEKIIGDIKGLLKPTDLKEAKHSVGIAFRXQEFNTKYLDIVGSPDVQIIGIWGTGGIGKTTLAKEICSKYGHSFSNQCYLEEVRSNKKNMVSLQEQLLRDLLKRHDIKVSSVAEGTKEIEKRLGSMKVLVVVDDIDDADQLDKLAIXHVSFGPGSRIIITTRDEXVLNIQKVDKRYKAQGMTXDEAFELLSWHAFGNPRPDEEYIELARDVVDYCGGLPLALEVVGRLLATKKSKSIWKSTLEKLKNIPDRKIHETLKLSYDGLRDDHVKGVFLDISCFFLGWGKLLVTAILDGCSRFSVEAEITTLCERCLLYIDVEKNLRMHDLIRDMGREILRAESSVELGKRSRLWHSEDAKTVLRNKLGTEAVEGLTLFLPKDSDDEQSFSTEAFKKMWRLKFLKLENVKLTGSYKHLSKELRLLYWDGFPLKAIPADFDQRNLVFMQLTSSKIVRVWEDSNLLPKKLKYLILGGCHNLTKLPDFSKLPLLEVLNLGGCKGLCGAYHFLAQLKMIQALNLSNCNITDGAVLEIIGSLSSLRXLYLXGNGFNRLPILSGLSQLQXLXLNHCTNLQAIPDLPNSLIELEANNCXALEIMSDFSEMSKMRKLELKECRKLKDIPNLENSLDYMVSIHMEGCTSLTGTFKENLQTKNAFGGIFLSGNDIPXRLAYVAREDEIVQFVVPQSNDYIRGLALGIVYSSKNDDSTGFLSIDVVNLAQRTRFRIWAMKATVTASHEDHLWLGNISNKKLNLKGGDMVLVGAKFXGDKRIEVNKTGVDIVKWDLSDSGTNWDTYVTKPYKSIEDGARSRVSDVGTDADTLLSYCHVFLCYKTPEAWPWRNKGPEFDPLTRFFASALKARKNDITVKTLLSVIEGHEGTEFSDGDVLIFPQMIKYRGLKESDVDSFVDDVLVNDKPWAFGVQEPLTGPRVFICAHISDNLFSARLVAGILIYNFKHETKLRGLTDQVFVTACFQIGGRKYARELRIYNPDSDGSMTCHWYPFVTFSAVSQLLDKHIGKGEIIERHWRGQMGASSDKAEEINDRELPNGEENKKIEEKPQERNQIHQEKGNQIENNENFSGCCQGANSDGFTCCEEVSLEENGGSEEKKPKETRGSCAIKDALRKLSSLIGNWKQSNVLAAAAVVGAVAIVVVAYSFYRRSR
>Mdomestica_MDP0000308010 pacid=22635179 transcript=MDP0000308010 locus=MDP0000308010 ID=MDP0000308010.GDRv1.0.196 annot-version=v1.0
LISGDPICRSIEYLCTYNSLSLSCSIVADQRKFEEAFAQHDRDSNAEMEEVQSWRSALTIATSLSGWDSRKYEQNFYRVSRTTRWGVPTFRIKVSRDSQLLSIADXIYNPKILSDXGALELFRRYAFRKNQPNRDYDDLSXRAVXYAQGLPLALKVLGAFLXNKNGTETVXSIILDLGHSYEGCLIVKAFDRMTKLRLLKIGTFSIQHLTGSLKFVSSELRFLSWSCFPLKSLPSNFQFENLVGLDMQYSHIDRLWEGTQTQEKLKFINLSYCEYLKETPDFTNVPNLERLILHGCIGLVKVHPSISNLTKLVLLDLNGCEKLKILPSKIRMQSLKTLDLINCVSLEMFPEILEVIEGLEELDLSGSKIKELSESINNLMGLSHFNLSNCKELKILPSKIRMRSLKTFNLFGCSSLLMFPEISEGMEELEELNLSESKIKELPDNQXDTTPRCGGFGGIGVVRRLATAXYFEIPXGGIFQGENRLPSSPLQSLCAQLIELSGYSCSEHTIQTKDGYFLDLRCEGLIGVMFVSATSVRLRCEGLMRLLWWGVFPVTDTRGTIMSLAALIQPDMAELVEAAARLYIICSEWGVNILDSICDGHVDCLEWLYMILFLIVGVSVLCPSIIFCIIEGPETVQDFATMELQEIQDNIRSRRNKIFLHMEEVRRLRIQQRIKRAELGAVNEDQENELPSFPSFIPFLPPLSSDNLKQYYAVCYSIIXGFILFGGLIAPSLELKLGIGGTSYKDFIVNMHLPLQLSQVDPIVASFSGGAVGVISALMVMCPTCLCTGMAMASEHDPRIDPFD
>Mdomestica_MDP0000255887 pacid=22654155 transcript=MDP0000255887 locus=MDP0000255887 ID=MDP0000255887.GDRv1.0.196 annot-version=v1.0
MSSSSKITLQSSDGESFEVEEAVALESQTIGLVIENDCADNCIPLPNVTSKILAMVIEYCKRHVDAAKLDEKIFEDDLESWDQAFVKVDQATLFDLINGFGIWGLVRDRVFELGIGVNCVVFRDRVADLRVFYDGLAAAYLNIKSLLDLTCQAVADMIKGKTPEEIRKTFNIKDEFTXEEEEEVRRENHGSSTTVNAIASFTISESKSSTSIKLVLTWFESSLKASIWNQTSLPKLPSPPIYLPRFNHPKHTPIPPLTNADHRTTSQTTKTYHPXVKLQRNKEGRPPLGSSEIAXESXDSTPQIIRTVGNWVCFCVYGSLGRLMTMTDPRASGSGSSSPPQWKYNVFLSFRGDDTRKNFTGHLYDKLLWRSIRTFKDNPELERGASISPELFRAIEESRHEENFQEDSAKVRHWRVVLTKLGNLAGWASKDSFLFLSCGYETELTNEIVETVWNKVRPTFTLSSREKFVEIDSKIEQLDMLLDVEANDVLAVGIWGIGGIGKTTIGRLLYERISHRFEVCTFLANVREVSAKHGIVNLQKQLLSPXLKEKFTQVSGFFLFLMMWINXSSWNYWLETNAGLVRGVESSLQLGIYVCWSXVEIKQFDLMGLSEDXALQLFSWHAYKNDPDGEYLELSKAFVKYSGKLPLTLKTLGIFLCARDRGNGMKIVRRKSKEPGRRSQLWLREDIFHVLKNNXELVMELISALFFHQGTKDIEGIVLHLPKREEAHCNFEAFSKMYNLKMIQFNLLFLSPGSEVLPNSLRFLEWRYYPSKSLPPSFEXDSLTVLSLPTXEIVQLWNGRKRLSNLKHMDLSFSKXIRTPXFTEIQNLESSQRLKILNFKNCLSMKSLPSEIAMESLEFLSLSQCVNLKKIPEFVGDVKYLSRLILSETAIKEIPPSVGCLIGLVELHLDGCRSLLCVPSVISNCKSLKLLNMLGCSKLSKLFESLGVMDCLEELDLSRTALKELPSSLVHLKNLKKLSVSGSPASWYTFGIFKRRIPHSLGCSVFXSSKGLCXLKVLDLRDLNLCEXAVPEDIGYLSSLEELNS
>Mdomestica_MDP0000288298 pacid=22643346 transcript=MDP0000288298 locus=MDP0000288298 ID=MDP0000288298.GDRv1.0.196 annot-version=v1.0
GRESTQRSKHGWRQGGNLLVPASQAAAPDGEHAADRRPQAAVVPIQDLRQRLYRRRRSRRSWPPVFLQAHRVAHEPPHAPXRCVPHPPLHDADCLYQKKARVFQWVHKDPVFWGFGFRRLRRLGALAGGCSDHSRSGRVLRRILGLAPKSFYIWGCFPFQLGLNSIATLTHLAPLSIFADVIDLGAMGVVMVEDVVVMLKKMPEVKAFGDLSLFFYGLGVAVYSFEGVGMVLPLESEAKDKDKFGKVLAWTMTFISLMYGSFGALGYFAFGDQTKDMITANYGAGLISTLVKLGLVVNLFFTLPIMMNPVYEIVERRFWGGRYCLWMRWVLVLAVILVALLVPNFADFMSLVGSGVCCALGFVVPTLFHLIVFKSEMGWGQWCSDVSILVLGVVLAVSGTWSALQEIFAAKKLKSTWDHMSQKHYEPKASRSDEREESSDESDVSGIAEDAVKLKMISSSGKNKWKKIWNRKLLDTVEMEFIGFCQVFITIMTLLYMWCRSLTFSSRDSSAATDHDDDDGDIPLPREKLNRGADIRPALLEAIEKSTVSVVIFSRNYASSSWCLDELVHMLKRKEKYGQMVIPIFYDINPSDVRKQQGSYADAFSQLEKRFKNRXDXVHNWRAALKEASGISGFDHSSKTGEISGQTNGLDRLQNTLLSEILREKDLPIGSTFVRERLSRTXVLVVLDDIYEIEGLKPDEALQLFHLNAFKNSTPTTDYTKLSLMVVDYXGGNPLALKTMGSSFHGKSKEEWEDELKKLKQFPTSGTRVLIDMSLISIVSTWRKIEMHDLLQEMGRAIVLEQCIEEPGKRSRLFSAEDVYHVLRNNTGTXSVQAIFFNGSEFEELELNDADFRSMSKLILLSVDFSKTGNSCKLKVSLHLPNSLRYLYWRGYPLKSLPLKFSPENLVELHMPNSHVQQLWKDDKNLMNLKVINLCYSEDLTEVPNLSRSPKLEHINLLDCESLVKIPSYFEYLDKLTYLNLGCCMRLEHLPEMPGNIEFLSLTGTGITELPSSVWSNEKISRLNIGYCRNLKKLPSCRCKLKVSGTFNLKHCFSLGEFSELPRDISVLDLTGTTIEXLXVSSLEHLFSLTTIQLKDCKMLVTLPTGICTLKSLKELDLTGCEKLICLPTSICKLKSLEGLDLTGCSAFYEFPEILELMKDLEFLCLEGTLVKELPSSIKCLIGLETLDLRLCKNFEFFPNSIYSLTKLRTLSFFSCWKLETLLPATVFSLLSLEVLDLSYSGISEIPSGLICLTSLRDLDLSGTKIKNIPASIKQASQLSRLCLIMCNRLESLPELPVICCLEADGCTSLKTVSSSRXALVQCXDKYELFPGVLKFSNCRALDRNAKSNIMADAQLRILRVATASSMFIEEDNEKYPYRRPLVTIVCPGRQIPVWFSYQNGGSSVNIELPPDWFRAGFLGFAFSVVVAYGQYPLLRLGVKFTLKNNDGESQEISRHFIFPCGYGERHDYIFNPYHMYVWYNAFKLDKEAKLSNDFYKLVTEASVHFSCPRNCPDQLLSYVKEPEVVADMRQDESEASGSDGGEAIRSDESEASGSVAVYSFEGVGMVLPLESEAKDKDKFVKVLAWTMTFISLMYGSFGALGYFAFGDQTKDMITANYGAGLISTLVKLGLVVNLFFTLPIMMNPVYEIVERRFWGGSDLGGTVGPQFRGFHVGQWCSDVSILVLGVVLAVSGTWSALQEMIAAKVYEENENVAAGILKVIGDEAWSDFTKFEVEKAEWWERGARPH
>Mdomestica_MDP0000310183 pacid=22639512 transcript=MDP0000310183 locus=MDP0000310183 ID=MDP0000310183.GDRv1.0.196 annot-version=v1.0
MEQGLKIQVEELFAEADLVKWFTTLRKAVKDVKDKNTMFREPLENLDSKLEELNPLIENIENKYSTKKKKKEKGVPKLKDXLDQPKWEVGKMVKQIENGNELVRKCSKRTPWNVFHALQLGDLKKCLNRLLSILKEEGIRNVFGKMVVSRENLGSFTTLADVTVGLDEPLRDLKNMLLRDNNVSMVVLNGFGGYGKTTLAIKFCEDKEVKGPDDPLLLVLDDVWSNSESLLREFYDLKLKKCKILVTSRIKFRGFGTPYNLKPLNHKDSMTLLRHSASLGDISPDQDLLEEVLEHCKGLPLAISVIGKSLRGKDTEFWRSRLADWFKGSIPDSESDAELLLSLQSSIDALGDNEAIIRECFMDLASFPEGQRISAAAFIDMWAELYNLDEDSLSITILHKLASRGLANLVITRNXEILDDYYIEHFVRQHDRLKDLAIYNAKLDPIEYRKRLIVVSGDNQPINASXLSISSXGLISLFRKGKYVQKSQPINARLLSISSDGKSSKQWKSVHLPQLEVLVLNFTTENNAVPEFVQKFDKLKALIVTNYGSLPTELSNFHLLKSLSNLKRIRLERISIHSITKNFVPVKSLKKISLYMCNIGQAFCNCSIKISDAWPGLKEMNIDYCHDLRELPAELCDLVHMEILSITNCHKLSALPEEIGKLENLEVLRLRSCTDLERLPVSIERLTKLYXLDMYNCFTIKELPKXIDKMSSLRXINVGQCLRLDELPVSVSVLDVQLEKVICDEEKKDLWELFIARDKIKXXKNDLXLLXNQLPWKVLECLFCHTVGNDKYSLLKLALEFFDSSVXDQTPQIKGGETRHLLDAIRASLISSHQPQSALKRFWELIPTVTELLQAGVKFKSKNSNXSNMPDITFEKGVTEIPPIDIESNAESLFRNLIAYKQCDPNSGFXTLTLTPFFSLSFLQGIPEHVYPGXPFXSVSKGLEVNTLRTMSQIILQTLKNPRQPFIALSRPSSALELMNKLPTGFKWTAVARIIDNELTPKKAVLEGIATMRHLLNSLHRPQVGLQTSLFCDEGRMHSLGLAWTSQVPISVDNNMPKANWFTPNPYLAKAGISASNWLNNRRGFPLMKDEESSGNSDSIIQLEYNSSTFKSYGTSFTGCISFAKKTFSPTSSTTNRDQKHMYFLIWLQWYFLELQTPNLEFPEGIAHALILVEASPTNHFIFSCLYFFRVYQTRADLE
>Mdomestica_MDP0000122961 pacid=22680840 transcript=MDP0000122961 locus=MDP0000122961 ID=MDP0000122961.GDRv1.0.196 annot-version=v1.0
MAAIIAQLDASSTSYRCTYDVFLSYRGEDTRKGFTDHLYRELELAGIHTFRDDDGIERGANIASELQKAIQESRASIIVFSKDYASSRWCLDELVKIMKRRKTDCRHMVLPVFYDVDPSHVRKQTGSFAQAFARHEERFKEEMDKVMEWRRALRDVADVGGMVLGDLYESQFIQNIVEEIGNKLDHXATEMIAPYVVGIDKRVQGINMWLKDXSNDVSVAVIYGMGGIGKTTIAKAAYNQNFHRFQGCSYLADVRATSEQPNGLAFLQRKLLSDIQKGKKKKVYSMGERMSKIKHAVCCKTVLIVLDDVDQSDQFNAILGRREWFHPGSKIIVTTRHESLLNDHEVYAMFKVRGLGEYESLELFSWHAFKQVRPVKDYIKLTRSVVQHCQGLPLALQVLGSSLVGRSVEVWESALQKLNVIPNEKIQKILRISFDSLQDDHDRSLFLHIVSFFVGKKIDYTITVLDNLHFYTRIGIQNLVDRCLVDIDEDNKLVMHQLLIDMGRGIIREESPEDPGKRSIVLQNDASDILRKLTGTKTIKGLMLNLPGKTMFNTSNKKRYHVDDYHEKVSRRRLGFFSWKSITFLPTNSASESNEVDFKTEAFTRMHNLELLLLNNVIPRLKFLNVSHSHGLVRTPNFSGVPNIEKLVLKDCTNLVLVDESIADLEKLIVLNLKDCKNLPKLPTRLSMMTSLQELILSGCSKLVFRPNAAAGVWKKLNISTAKLSQSMWLWRLWILXRKHLVTARSLSXANWPNGLVSLSLADCNLPEIPSGLSILSSLKHXNLSRNPILSLPENLNDLXTLQTLVIEGCTMVRTLPELPPSLRKLHASYCTSLEKITNLPNMFRSLDSSFWKCKNLVXVQSLFXIKPLRRVDIEMIRDMGLFXLESVGXTEVEMTNYLTCTTTKGPIQGXYECGIFSXFLHGNKIPDRFPYRSLGNSTXSIIVPSHLNLKVRGLNACVVYSRCPFWFSSSNXLKVSNETKGLKWTYCPVXAGLPRKNHDMLWLSHWLFGNDELEGGDEVXFSMNEEYSFWTKEFGIQLVYEQENEGKGVQSKSEDMTFQPNTTLSSPVFVAGNVSASASKYQLWTGKFFLCNHRSRIHQLHFRSQERPDYLGFXYLFKEDVPAKTMVPSTPMNFTLCEKQELLPNNIPNXTRTSYCYLFESNCAYGXSGYCEEATRVLESMKDSGLKPNLVTXNAVIDAXGKGEWGFKRVVEIFNXMLTNGVQPDRITYNSLLAVGSRGGLWEAAQNLCSEMVDRGIDQXIYTXNTLLDAICKGGQMDLAYQMMSEXPSKNILANVLGRFEDALNVCKEMESVGIAKVVVSYNALLGGLRMVNEMKEERVSPNILTYSTLIDVFSKGGLYAEAMKMLLRRHCATDRIFIFSGGTVFEIHVGDREDNRFMKMFGQLSAEKAGYAIKDRKVRQEILCILGVFQKMHELDIKPNVVTFSAILNACSIGFLNICTKIGIVSNTTVIGAYFKDCLLIQLRLFGNQVYGVVHGLLMDFLRTSYATFSGGRAQLIVHEGKRQNVWESVWSDSCLDLHLTSSGVAQAMVHVWLLNIRAIVFKGQQLPNLLSILTGWGKHSKVVADSTLRRXIEALLTSIGAPFHVAKCNLGSFISTSSVAAAWLKESGTLEVLVLHDDRTYTKXARLDQISNFRALAL
>Mdomestica_MDP0000136433 pacid=22654913 transcript=MDP0000136433 locus=MDP0000136433 ID=MDP0000136433.GDRv1.0.196 annot-version=v1.0
GHISNYVLNLQGGDKVDIFVKPVEPADASENMHDSDLLLYDFDQHPDWLLGADGYEGISRELRSNYLDVAIHPVGIDSRVQVISNFLDVEGSNDVRIIGILGMGGLGKTTVAKAVFKKHHHSFDGASFLPNVREDKKLVHSQNKLLSDILSLGNMKVLKVNEGTKEIIRRLGDKRVLVIVNDVDRDAQLDALGLPLALEVLGSYLCTKSKSEWETVLDKWKRHPPREIQGILKISYDGLTDDLVKDVFLNIGCFFIGMNKNYVTTILDGCDLYPEKGIRELQDQCLVTVDTEGNLMMHDLIRDMAREIVHAQCRYHPGERSRLWHHVDVIDVLAKQSGTEDVEGLALDMKESGERSFSTEAFRKMRRLRLLKLNYVNVTGSHSNLSKELRWLCWHGFPLKVIPEDFDQPNLVAIDLNYSKLIRVWEDTDVLLKNLKIINLSHSHYLTESPDLSKVPNLEKLILVNCVRLSKIHPSIGHLERLSLVNLEDCKTLQYFPGDFCKSKSVETLILKGCTGFIKLKDKGEMVSSTTPQASHTMTRKLPSSIAGLKNLRSVLLSLHGLNSLTLLDLGNCGLTDDAIPKDLGSLFSLEILELAGNLFYSLPSLSRLSKLKMLDLSFCMCLHEIPNLPTNLEILRANQCIALEKMPNFSEMSSMVELHLNCSPELTEILGLHKSLNTMRRIHMEGCTDLTAAFRKNIIQGWTSCGHGGIFLNGVYDNPEWFQGLTLCCVFKTYCPGFTVTNITKGKTLHIPGEYTLGFANSVLRLQSVLSNDVFPLQSGDEVSISAVTGWRAKAMKTGVNLVWDDGDGGDSYSRNDEIGAVPSNTSSDETLTSPSVHMDRCPPMASDLKKRAKEAFIYGPFELAVASVNPKYRHEFYQKPEEVVVTIFAKGIPAKDVNVDFGEQILSVSIDVAGEDTYYFQPRLFGKIMPEKCRFDVLSTKVEIRLAKAEPLHWTSLEFSEDNSVPLRVSSPVVGASSPYYPSPKRKRTKKGTEETGHAEGSQDSALDKLEGSGKQEVEGSALWRQDMLWGVEQDNDLDKL
>Mdomestica_MDP0000309192 pacid=22637568 transcript=MDP0000309192 locus=MDP0000309192 ID=MDP0000309192.GDRv1.0.196 annot-version=v1.0
MIPAXSRRFEGCRSFLTTPQGSQWFVVAXLGDLIIQESKFLHGVSXQVEAAXIELQLVQGFLKDAXVRQGDDETVHILVAKIRNAAYDLEDVIEIFVLQVASKREGGIKNVLKRFGCVLKXGVDLHKIGSEIEKITTQISNFRSSXQMHNIMEIRDSRGATSLYERQQQLRRSYSHIIDGDVVGLEADLSRTIXVCVFGEISSIRLLKPLTYIVSSEVFGRMKEIGKKMLQHCAGLPSAVIVIAGLLARKDTIEEWDTVLNNVYAYIRRGKGHEQECMSTLWVLSLSYDNLPYHLKSCFLYLGIFPEDFEIPVKRLTPLWMAEXFISMPLQQTQGLVETMEDIAYNYLNELVDRCVVQIGEQGSVRKIKSCRLHDLMRDLCLIKSEEEGFLRNVKSLHRSETMYSPPSLMIAKAIPTGKIRRLAICLDENVGYVTKCILEDGATEAFVXTHTLNYVSSRCCELNDLAGLTSLRKLAIQLASPLKNLEETLKGISNTLNGIRSLYVHNLLGTDSGTEVTQIVFSCRHVYKLKLNGRTVELPGDLQHFPNFTKLSLCRCDLNDNQMAVLAKLPNLKILCLMEETFESSISDTLVFSNEGFRRLECLSLISMYELKDLKVERGAMPSLRRLFIQACYRLTEVPNGLRYLTTLRELSFVRMSTTFRNRLQVGGEDFDKVQLVPSVVFANMVDSSEVAKFQSRQRRSHSAQDSPAELQPPEAPITAGPTIPATTTTQLINTETSLTAITAIATTTAVHAAENHGQLGPKRQRRPSVRLGEIGDQPAATGAFESHMRRARPGWRLPKDSKSVKARSIINLVNGNESNEMTPPDERNQNGDGGFEFGSRRVKAKRATGTKRIRSNWASNSKLDDGDSREEGGEWFSADPDQDSPVRGSTPVNSGDDAGEDMWDGQRRXAGNWARASVSRENDAVEADNMPEXNWSGVRSWLIELGLSRYTPVFEIXEVDDEVLPMLTLEXLKDMGINAVGSRRKMYAAIQKLRKGFS
>Mdomestica_MDP0000304327 pacid=22659598 transcript=MDP0000304327 locus=MDP0000304327 ID=MDP0000304327.GDRv1.0.196 annot-version=v1.0
MAVDVAEFQWRKFLSSLRDAESELSGSISITYFRTIKNLISSFKSIKNRAREIDIMPRSPYDYSEIIDFLYKLNDVLAECRIFAKECKELNKKLLLFNPFGFYFIQKMNNRLDGLRKELESLGDARGLDNDVGDCWAEEVEPPPCPVVDGFDEQVVYGFDELAEKVEDLLCREGSTGNGFTTIGVVGIAGVGKTTLVHKVLKRERVKGKFNPIIWLPFSGMREEEEQFSRFSFETCILDHLGKTLDGRIVDLGKILERLNQLFSGKRYLIVLDDVQRRHINIEDRLWRGLPKGSGGAVIVTSRLTEVARKVVEKRDLIYVEPLDKEICWSIFEETMENNKEVLNISLHKTLSKIENEIKDQCHGLPLAAKALAGIIPEQIREIEYSSKPLFFIDGSKRFLKQMYIPDELLKHDLVGEPSVDIPSCPVLVFVDIKDEKLGVQLYNEFCYRLNKKQVFSVLEEDSDSKGPIKVEDPESVLKEVYGALHKSKKFEFADYIQKRMRIIIVGGDDVVNRILGVICDLKLPESPSIVPISHGTENNIPLSFGWVGYRNKVRFWEERWVRTTLSPHMIPEHDLITTMSIYRHKVPKVDRQSVTSFLDQVQAAQQIKTDSWHILIKMKAIQSSTDLKEIPHFFHVFRPVRKGATETEVHKGDTETEVHKGDTETEVHKGDTETEVHKGATETEVHKGARETEVHKGDTETEVHKGDTETEVHKGDTETAVHKGATETEVHKGARETEVHKGDTETEVDEGDTETKVHKGATETEVHKGATETEVHKGATETKVHKGATETEDNLELSGGFWSYFSLGVDAPRSCGGYWSTARSLKSLVNVEVIRHGRLEPLKIPSGICKQCSSLFPNTLLVGIEQQNMKPSVINDGQLEIVGLKEVLLAQNERIYLDQVQEIRFEFKGAAESVKMRIDGSPLKQLPPGIIDIKISRHSQVNILGNGDCAAKRGFPDSSEPRASGTDDSSNAKDKSTEESSNAKDKSTEASSSAKDKSTEESSSAKDKSTEASSNAQDSYKGRKKFGSADTFKYSETEDNSNAKDKSTEESSNAQDSSKAHKKFGSAGTFKMP
>Mdomestica_MDP0000293207 pacid=22637200 transcript=MDP0000293207 locus=MDP0000293207 ID=MDP0000293207.GDRv1.0.196 annot-version=v1.0
MDDLIITDEELQMDIELQKILDMACKEDGMEEISECIPPXNTFDGSQPTIDEPDKMLSLLAKCFESREDLIGEVXKIALMQGFATVIRRXKTNTYVAIGCDRGGDYRASKTSLDERKKNSGSRLINCPFEVKGRKKKCEEFWKLEIKSLLHNHELSNDMCGHPSCRQFSQEEILRIKEXSKAGIPPXQILSXLRQGNPHLQVVSRNIYNLRAKIVKESLXGRPVIQALLEELGEGGFTYNIEYDHEGHLTHLIFAXPLSIELTKSYPYVFVMDCTYKTNKYKMPLLDIIGVXSFNTSFYSCFVFMQNEKEEDYVWALKMFSKIXGVDNHXMVIITDRELALMNXXXIVFPSTSXLLCVWHIXKNILANXKAHFEEEVDWIDFIXTWXIXXQSXNETSFNEAWSXFEVKYEXKXFVLKYIXGTWLXYKEKFVSAWSEKVTHFGNRVTSRAEGAHATLKKYLQVSTGGLREVVARKIQPTRFQKTIYKLPRISKNWSLSKSFGFCPKVPWSGVGESESANNPGVWWLNYEICGNWTLVIIRKMRKASGELQFEENDIMILTVIKLTQQIAYQVSKAKMESAASLLIGKIAFILENEASSIAAVRDEVDELKLELISMKSFLIDAEGKEPQTEGEKTWVTSVRDLTCDAENVIDEFMYHIYDKKSATPFAKLLHRTIYFPKNLWHQHRIAKKLQKITKKIKAIPERNERYGVSTIEGTTSDSVPRWVKNKAESSLYIMEDELIGIEDKKQRLMGLLMNGEENEMVVSIVGMGGSGKTTLVANTFNNENVKRHFDCYAWITVSQTFVIEDLLKNLIKQFHQGRKEEXTAQLDSMSYKELLEMLSTYLKSKRYLVVLDDVWDIKLWQEIRIPLLNRHHGSRIMLTTRKKDIAFYSFEVESRPIEIEPLGNNEAWELFSKKAFSTYDNKSCPPELESLAWKLVDKCEGLPLAVVTLGGLMSSKRLWIAEGFVEPIDGVTPEEVAEGYLVELIVRSILQVEKHEXVGLRACKMHDLVRELALSISKKENFGATCVGREIXDKAEIRRLSIQTTEXEINSCTGMSELRSFLVFGXLEKLPSGFKLLRVLDVQDAPIDRFPDELVYLFNLRYLNLKKTLIEELPESIGRLHNLQTLNICDSKIKALPKAISKLVNLRHLIMYXYIGDLAVFRHVSGTKTASDLSKLQKLQVLDSVESEGKIIKXIRNMTQLTSLGITNVKASDEMDLCDSLQKLEEDVLPHIQALPNLETLGLFNAYVGKKLCFSRGFIKLKDLVLSSFPVLNSIXIEKGAMPNLQLLSIAYCLELKALPQGIEFLANVERLTLSSVPMQLIESVRGGMDHPKVQHIPEIHLHYERENIWYHKSFSGIHSXKSIRARQKATPTWSGXIRGPWTIRRRGPGQGXRRNRQLHGQPLPXGPKRRPKRPLDHRVPQVRPLTCDEAAQMIAXLPESDXKALLPKLRVKPVPTASXIXVVAGMSKPHRWPHIATTGNICVYCPDGPDSDFEHSTQSYTGYEPTSNSGKVEFILMGGTFMTLPVDYRDYFIRNLHDALSGHTSANAEEAFAYSEHGATKYYCLGPHLRQMLSYGCARLEIGVQSTYEDVARDNNRGHTIAAVADCFCVAKDAIYKLWKTGRYRNYPPEQLVDIVARILAMVPPWTRVYRVXQDIPMPLVTSGVEKGNLRGLAFAWMEDLGLKCRERLEFRPDQVELVRRDYMANEGWETFLSYEDTRQ
>Mdomestica_MDP0000194077 pacid=22634984 transcript=MDP0000194077 locus=MDP0000194077 ID=MDP0000194077.GDRv1.0.196 annot-version=v1.0
MPTFQPISPTSPTPISSIPNATPCPTPTPLPSPIPISATPISPPSHLPAKTLPTPPVPSANPTPSSFNPPANNSPLDPLVSLHPATXITVCNTRLQQLFSSMALTLSTNRASASFLFNESAPRWKYDVFLSFRGVDTRKGFVSHLHHELSKCQGITTFMDDRELQGGXTRNSVLPVFYQTDPSDVGNQRGCFAEAFAEHEEKLISIEGKKKVLQWKADLKRVSKICGWTSKESKCESELIQKIVKSVWRKVQATLPLLDSSQKLVGVNFGLGQLSSLLAHDVNDVRFIGITGMGGIGKTTLAKLVYDRIFHHFEVHCFLGNLREVSNVDLQKRLLFPVLREKIEEIWDEERXIIFTKKCLRNKKVLLVLDDVDHINQLQRRLDTWNSVWDNLSKXPNPAIFDKLKISYDGLEEWEKRIFLDVACFHKGKYTNEVIKMLDNSXGISSSSMIDVLIERSLIYQDHEXCIRMHDLIQEMAWTVIVQESKEPGQRSRLWLYNDIDHIFTTNTGTGAIEAISLRLLKVEEVRQWNCEAFSKMDGLRFLEFDNLIFSSGPKFLPCSLRIINWSWYPSNFLPTXFRPHLLAKLEMRNSNLVRLWEGKMDLPNLKHIDISNSYKLKSISDFSGIPNLERLILXDCKNLVEIHPSIXILKRLKHLLLNGCESINSLPSEVEMDSLETFDLXGCSNVKKIPEFGEQMKNVXRIHLDGTAIEKIPSSIGHLVGLKELHVRNCKNLLNLPRAICNLKSLGYLSASGCSKIDQLPGDMDHLEALCWGPTMTEPLVSMKNLKRLVFKTNSNIAACGSDGKARDGWGLRCLFGLEKSRPDPSPCWRLVLSSLNRLCSLTELSLENCNLQEGDIPDDIGCLSLLGVLYLSRNNFVSLPESFRRLSKLFSLDLEGCISLQKLPPLPSNIGLRVNLDNCTSLQRLSGPSSFYGDYVTCRNCIALGLKVVIPGSEIPEWFSNQSVGHSINVELPPPSCTNWLGIAFCVVFQDPKQNLANPAALRHYDRFEIWYSDAHFSHRVLINRIGSAVSEHLWVFYLRRYRNQRREDCLQEQCLFETFFFDIEGQLKADLNMVKKCGARLVYEQDLKELNQKLLKRTRXYRDKAXPSGPGSITWALRRLINNLIILPNAASGYLGNSLRHGGCSVSPDLKCRAPTTLRYNSGLLYDSPPKALSLCPEETGVEIGLALINLVHSSKSRAYLDSISKMRLTMETMEPDSGSHCWNSEGVKDNENVTTKIGDAGSTENGLQIPMGTKKRDFELSISEWIYQMPNVIMWGLVKDESVYQRMTQHILXSSLGISRDAQLRALKLLNVVLETGGRENL
>Mdomestica_MDP0000322399 pacid=22642509 transcript=MDP0000322399 locus=MDP0000322399 ID=MDP0000322399.GDRv1.0.196 annot-version=v1.0
MRYPAWGMNKEEAXELFSWHTFENSCXDEEYLELSKNVXSYCGGLPLALQVLGSSLIGRPIIEWESHLEKLKRIPEGQIIERLRISFDGLDDTQKTIFLDICFFLEISQVDVEKDYVTKILDGCGXSPIIGISVLCERCLVTVERGMLMVHDLIREMCKIIISEKSPTQPERWSRLWDLEALTXVLTNKSGTQEIEGITLDLPCSKKASFSTKAFANMKNLRFLQLINVKLTGKFKHFPKELRWLRWRGFPFKSMPKHLLNEPKLVALHLPHSKLTXRWKISKRLENLKILDLSYSHKLKKSPNFSRLPNLEELNFRGCFSLSKIHPSIGQLKRLTLVNLEFCRKLRSLPRKXCKLKSVETLRLLGCSLRKLPDGLGEMVSLRELDASLSAIKQFPNDLGSLISLQDLSIGFNSCRSLPSLSGLSNLVYLWLTSCENLXAIPDLPTNLQFLKADLCPALETMXDFSQMSNMRELTLTHSXKFTHVPGLGFGESLNSMTMLRMEGCTNLTAEFRKNILQVGLSLSPLTRLSLSVTHTNTNEHVQGWTSCEKGGIFXNKIYDIPEWFKIVANGNKVSFDVPQCDDRNFKGLILCSLNSKIKGNYHLVITVVNCTKHTTLKASMDVWDMQEDYFWQGQLSNDKLSLQGGDKIVILLEGIGAKKIGLVTMSAIRVDSAKPYFATSSLVIGYALCSSLLAVINKFAITKFNYPGLLTALQYLTSALGVWGLGKSGFLHHDPFTWQTAKKFLPAALVFYLAIFTNTNLLRHANVDTFIVFRSCTPLLVALADTAFRKQPIPSKLTFVSLLIILGGAVGYVATDSGFTLTAYSWAFAYLVTITTEMVYIKHMVTNLGLNTWGFVLYNNLLSLMMAPPFWIITGEYSDVFAALGSNAANFFEPGALFAVSLSCVFGLLISFFGFAARKAISATAFTVTGVVNKFLTVAINVLIWDKHASPFGLLCLLLTIVGGXLYQQSVTGVSXAPSQRETTVSKQPLXESXGDEFSEENQGKAVSGKLASK
>Mdomestica_MDP0000578301 pacid=22644244 transcript=MDP0000578301 locus=MDP0000578301 ID=MDP0000578301.GDRv1.0.196 annot-version=v1.0
MAEIVSGLASPIVQLGEWLWIPVKRGLSYMIHYKKNIQSLKLQVGXLEAMKNGYQEIVRAVQTNGEDVKPEIQIWLQDANKAIADATQLNNEAEEAAKNCITGNLRWRYSLGKKVMKKKVALNKLQEEGKFESISVPVMRPIEIESTMSTNGFQAFAATRQAMDQVMKALKDDKVTVIGVYGMGGVGKTTMVKNVGVQACKDGLFDHVIMAVFTQNPNLMKIQGQLSDMLGLKLQEETELGRACRLRNRIQRAKRTLIILDDIWNTLLDLISIGIPNHTELQGCNSKVLLTTRRLNVCHAMESHVKIPLNVLSEGDSWNLFVKKAGRSFESXXFNNIARKVARECAGLPIALIAVARALGDKDIDEWKEAARQLEMSRPANLEDEGDVLRCIKLSYDYLKGEDAKSCFLLCSLFPEDGKIPIQDLFNYWFGNGLFREGKTLEEARARAHSVIKYLKASSLLLDGERKEYVRMHDVIRDMAISIAYSEQGHEFLVKAGWELEDWPNDVDEGCSAISLKSNCICKLPEELVCPRLRILXIDDNLKLKKISEAFFRSLNALRVLDLSSTCISSLPSSLNLLTNLQTLHLDSCWSLKDISVLRELTKLEILSLKDSRFEELPKEIGNLASLRLLDFAGNTMIQRVPSNVISRLSRLEELYMQGSFGNFGSRIEGAGEETNVGFDELTCLSYLSNLTVQIHSAECIPENVGFHPNWEKFYILIKSQTIPLHKVEYYDFSTSYGSRILALDTTINNLPSWFNSAVTERAKKIVYKECRGLINIIEEYAIERLHELMSLHVESCHQMRSLMNYTATNLVPNKLVFKNLEELCVSNMNELKELCVGDLPDGSLGNLTLLEVKKCHAFANALLQSNLLEKLEXLEVLIVDGMKSLEYVFQSDGLKPEQXVMGKCREMKLEDLPALRNIWNGPAQHATFHNLKILTVAWCMKLKNIFTADMSRCLSQLEELWLSECDCLETIIGPSEGTLNSKIILPQLNYLSLQXLPRFKSFYSGASTDVECPSMEHLYVHYCPEYLISTSDFNSRKEVQVNADQQVLFGPRKIKASYSMTRETPTLIDDGYAWKNCGQDEIPGSDHPRIYYRCIHKFNNDCQATKEVQKFRDDPPMYETTYFGIHTCRAXPNYI*
>Mdomestica_MDP0000284090 pacid=22650142 transcript=MDP0000284090 locus=MDP0000284090 ID=MDP0000284090.GDRv1.0.196 annot-version=v1.0
HEGDLCTGYDLFLGHEGDYIRNFIALITEKLGRTTCLEVPTSLVGIDSRVREISKHLDVGGSNDVRIIGILGMCGLGKTTVAKAIFNKHHHSFGGASFLQNVREKKLVDLQEQLLSDILKPAYIVVSSMDEGTKEIEQRLGNIRPYREIHRRLEISYDGLTDDDVKAIFLDISCFFTGMNKDYVITVLDGCQFYPEIGIRELQDQCLVTVDKEGNLMMHDLIQGMGREIVHAESPDNPGKRSRLWHNEDITDVLTMESGTEDVEGLALDMQESDEPSFSSESFQNMQSLRLLKLNNIKLTGSYHNLSKELRWLCWHGFPLEVLPKDFDQPNVVAIDLSYSKLIRLWEDSDLLLEKLKLLNLSHSHNLAQTPDFSKLPNLEELILNDCESLSEVHSSIGNLERLTLVNLESCKNLKDLPLNFFNSKSIETLLLNGCSRFENLAEGFGQSYHKTADGTPIRQILKLSFSSQYGVKESPSTSRLPPSLHCLNSLRKLDLGCCTLTDDEIPKDLGSLISLEDLDLRKNSFCSLPSLSGLSKLETLCLDDCTNLHAIPNLPTTLKVLRAGLCTALETMPDFSELSNMRELYLSHSCKLTEIPGLDMSLNSMTRVHMEGCINLTADFRKNILQGWTSCGYGGIFLNGNYIPDWFDFVKGDLVSFHIPLIVGRNFSGLTLCCIYSSKKQREGPLGIIVRNKTKRTALFARITCASVPTSCTLDDHYLWQGQISNYVLSLQGGDKVDIFVKPVETADASVRVKKTGINLVWDKFMKENMHDSDLHLYDFDQHPDWLLGADWYEGISRELRSNYLDVAIHPVGIDSRIQEISNYLDVEGSNDVRIIGILGVGGLGKTTVAKAIFNKHHHSFDGASFLPNVREDKKLVHSQNKLLSDILRSGNMENYPSKEYVQLSRKAVGYCGGLPLALELLGSCLHTKSTSEWKAELDKWKGLQPYFTFNGMDYSTGKSPRREPKLQGLRQPYFTFNGMDYSTGKSPRREPNLGGMDYSKVISPKREVKLQGLRQPYFTFNGMGYSTGKSPRREFKLQGPRPMALKVNKDSVKIKKPPPHPFPHPNQEQQPHHFMKLRQPAIISAVSPKHLQSNPSDFMDLVQRLTGLPPSNSSSTALLPGNNNINPLKYDNYNNPPAQDDQGMITAQDVVEETEIIDDGAYWVILENIKTSYDRLNGDLVKDVFLDIGCFFIGMNKNYVMTILDGCGLNPEIGIRELYYQCLVTVDTEGQGLSFVGFWCYHWYQPLVLVPFRACLVLLSPIVSLRWMTELLSSKIPWLHSMLPWLFFLPWLTTRWLLLLTLNYSSTSSNFVVSCNLGRAAVALLVPWLLTAPIIVQLHLIHVLRVRFMLAMIIRHDRHGSSALSSLDLLMEKIRSLVSTRQSSSSPSTTLWLLIVCLLRPSILMGRSCTGLSGEIVCALRRPGKSSLAPCAWSLDHSSLRTPRKHSLSCTIQMKMVLLKDRLRLLSCIIWHSGYQAQTTKPFEVMIADEGKELSLQYINKELHNSNLGICLYSLENNKLEANDLNYHQLQESQGLLREFEDIFLVPTKLPPSRSHDHSIALVLGAKPPNLRPYHYGPIKKTEIEKVVKDFLDAGFIRASHIPFSFPVLMNQLYLKKSKCSFGQSRVEYLGHIVTKNGVAADPSKLRAIQELPQPRNVKMLRGFFRLTWYYRKFIPSYGKYRSGSENTVANSLSQILDHHAIAHENTMALAAISYTYFGWMDELRRYNESDTWIDKIKEVTEYKLNGTTNSALAKYSIDNGFVCNKKMVVISPNSQWKTKLMEEHHCTLIASHQGVTKTYLRIKRGFYWQGMKENIRRFVAECAICQQNKFETIAPPGLLQPLPLPQRVWSDISMDFIVGLPNCKGKSVSMVIVDRLSKYSHFIALAHPYNAFIVAQLFIEHVFRLHEWYFNTAYHTSSRYTPFELVYGYPPPHNAPHEVGSTKVASVEQSMIEMDGLLSVLKHNLQLPQNRMKVQADKKRSERQLDVGDMVYLKLVPYQLQSLVNHSYQKLQPRFYGPYAVLEKIGVVAYKLQLPEGLLSITRFSGSHLLSATCAKAQPSRNRSSRAVENLEETPYRRDGEAWYFFTTLKIKGSRIGRKTGKNGSWHGETGATDVEAVHPKDQNIVVLG
>Mdomestica_MDP0000316178 pacid=22675652 transcript=MDP0000316178 locus=MDP0000316178 ID=MDP0000316178.GDRv1.0.196 annot-version=v1.0
MANPNDLLTASYWNIKYEVSVNHKDRSFIQLAGVQIGQEKKSAAAVEFTKNHSKKRSTLTVGGSWAVAHQTVVKARLDVRGDVKTVLQYSIRPKSCLSFPGEFNVKELDKIPKAQEWARFGLGCRLQAYGEDGIVGVGCCRPSCDGXGRRGWRRGVLGFNLDLSALAQFSRKLQAWCPSRVGGVLSACRSRHFGVLECRCDLASVGRADCLEHFRFAVSSQMARASAPAVFPWKYHVFLSFRGEDTRRGFTNHLYKQLXARGIKTFRDEPELERGTDINPELLRAIDQSRSAIIVFSTNFASSXWCLXEVTHIVRCMEEKERIFPIFYDVDPSDVRHQRGSFGEAFAEHEVNYPEQMEEVIEWRKSLKRVANFAGWNSKDYRYDTELIQGIVNTLWEKVHRTFSMLDSSERFVGTDSKLEEIDLLLDTDANDVRFIGIWGMGGVGKTTLARLVYERISHDFEGSSFLANVREVCSKDGIAHLQKQLLSEILGENNMQIWNTYRGITMISRCLCNKKVLLILDDVDQLDQLEKLVKQKEWFGFGSRVVVTTRDERLLVEHGIEMVYEVKPLTQDEALSLFSWKAFKDDELEEDFLELSKCFISYASGLPLALKTLGSLLYKRGRDEWKSALDKLKQAPFRTTFEALKISYDTLDEFEKRIFLDIACSHDFCGKERIIERLENSSFAGGARMVVDVLIEKSLISISDSYVHVHDLIQEMAWEIVRRESYDEPGGHSRLWLPKDILHVLAKNTGSEAIEGIVLRLSEEARRGLNLRTGFFTFRQIKAATNNFDPENEIGKGGFGPVYKGILLDGTIIAVKKLSSKSKQGNQEFLNEIGMISALHHPNLVRLYGWCIESNQLLLVYEYMENNSLARTLFGPGPLKLDWSTRQKICIGIARGLAFLHEESTLKXVHRDIKATNILLDQDXNAKISDFGLAKLNDEEXTHISTRIAGTIGYMAPEYALWGYLTNKADVYSFGVVALEIVAGKSNMKYIPNENLVCLVDWALVLQQKGNLIELVDPSLGSHFEVEEAITMVKVALLCINPASALRPTMSAVVSMLEGRTLVHELKLSALRNPFDPTAQGSTSGTQNLVGSSDATCVNSATTSSDLYKIGPSRSDPNPDEEEDEGAPIGEVVKTRSTSFLRWS
>Mdomestica_MDP0000285823 pacid=22669913 transcript=MDP0000285823 locus=MDP0000285823 ID=MDP0000285823.GDRv1.0.196 annot-version=v1.0
VLGSLMHSQEWSSILESKIWELPDREDRIMPILKLSFDNLREPSLKQCFAYCSMFEKDCEIEKDDLVQLWMAQGYLHSSPMEDKGNEYFNILLQNSLFQYARNYQYAHRREREDEYGNTKCKMHDLVHDLAEEVFKFESLTRDLDRMDDGALEIQHVARISSTTLERFLQGSVRRLLSLFPPRRFEFSNMFERFRDLRTLNLYMAVIEELPIGKLKRLRYLNISSTKLKALPKSMGKLYNLQTLRMSNTDNLKTFPREMENLINLRHVYFDKDKEVPFGMKRLTHLQMLPSFKLDRARRHRLDELGGXNELKGELVIGSLDFVRDKEEAIKSKLVEKANLRKLILKWSWVPPEEKNGNFLNEDILEGLQPHPNLESLTIKEFNGTKFASWMMRNCRVTNLRQLRIKRCEKLSSLCCGLEYCPSLEMVKIEDCGDLESFQISPSQSLQELKIVNCPKLRCTSIQCMPSLRDLVIERCTTLEGDLSLNGCTFLCELTIKYYDGFTSILSGLHSCTTLRKLSIWDCQNLRTLSGHGLQVQTPVSLEKMEIWECPNLEAIPSLDNLTSLTILNIMRCDGLISLPSGLAYCTSLTHLLVSECSNLISLADQNVSSLQFLSSLQLSFCGKLQYLPKGLHSLSRLKVLWIGAFCQELDSFPDIQVPSKLEELRLYGWPKLKSLPPQIQHSASLTKLEIRKFDGLEALPEWLGNLTSLTKLSIRKCKNLMYLPTVEAMPKLHELLIGRCPRLEERCAKDSGPEWPKISHIPDLRYTFVQGCVSSHCVHVLSTHTVLSDQFYGRYAFVEGCVSSHSVQHGFCAVSCQLTQCLEMKVSRHPERTQGSNEETGLNEEACVTISPYHSSPGVISRCSDSTNADIVTRYKYQVELVMSIHHRNLASLTGYCDDTDNLALMYEYMPNGNLKEYLSDRSSHMTWEMKLRMALDIALGLHYLHKECNPHIVHRDVKTANILLSKNLDAKIVDFGMSMVFPNNNETHVALIVGTTGHLDPEYYNYERLNEKFDVYSFGVVLLEIITGQPAIIESDDLVHIVEWVNPEFQNGDLTTILDRRIRGEFDVNSIQEYLGDVAHKPQDRSXAVRNWVKKLKDVAHDADDVLEDINYEVLRRKVEIXNHMKKKVLNFFSPSNPILFRQKMAHKIKNINASLAGLKSEAPSIGLXVXPVDHXPPPIMRNRETDSRFCQNDKIIGREEIVSDIIKILMSKTQEKNLSVMTVVGIGGLGKTTLAKSIFNDDAICTPFVEKIWVCVSDTFEVNSILNRMLESLDPTKAGLTAREALLKELAEKLKDNX
>Mdomestica_MDP0000481805 pacid=22648897 transcript=MDP0000481805 locus=MDP0000481805 ID=MDP0000481805.GDRv1.0.196 annot-version=v1.0
MQLISGADVVYKPKKLNEPEALELFSQYAFKTNQPTRDYDRLSRLAIQHAHGVPLALKVLGALLDDRSVLEWEDVLKKTKKTQLMGIQDVIRKSFDGLDDSEKDIFLDIACFFKGMEKDYVYGLGKHSCITSEDAEFVSLYTNRAEVQTKAWRSLKNHHENPEVELRVSLTNVSPWITTVGDRDFPATVKLGNGRTITGVSLYRGRMKLSTNKQYPVVYLGSNSTIHNPSSLSLEGTLDRQVVAGKIVICDRGISPRVQKGEVVKKAGGVGMILANIAANGEELVADCHLVPAVAVGENEAKGIKHYASTSPRATATLTFLGTRVGVRPSPVVAAFSSRGPNLVSLDILKPDMVAPGVNIIAAWTGGLGPSSLPADRRRVKFNILSGTSMSCPHVSGIAALLKARHPDWSPAAIKSALMTTAYVHDNTRKPLQDSSAASISTPYDHGAGHINPXRALDXGLIYDIEAXDYLEFLCTQRLTPTQLKVFTKYSNRSCKNNLASPGXLNYPALSVVFPERTNVSVLTLHRTVTNVGPAVSNYHAIVSPFKGAYVKVEPRTLKFTKANQKLSYKIIFTTKSRQAVPEFGGLVWKDGVHRVRSPIVVVWLPPL*
>Mdomestica_MDP0000170759 pacid=22644449 transcript=MDP0000170759 locus=MDP0000170759 ID=MDP0000170759.GDRv1.0.196 annot-version=v1.0
MVLSNNLIRVYYIMIDKTLLRYETKFINDIVKEISTQILNRTYLHVANYPVGIESCAKKVEELLRVGGNYRRVVGIWGTSGIGKTTIAKNVYNAIARKFEGSCFLADVSETSASREGLIQLQKTLLSKILGGAELNFVNAHEGISLIKNRLRQKKILLILDDVDKLERLKDWVDVDCFGEGSRVIITTKDRGLLESYGVQGIYEVHKLEYDKALELFSWNAFKRNRPPDDYLSLARRAILYAQGLPLALNIIGSHMRNKSIDRWQAVLNSYDSSSGEPYTDIQIIFQKTYDAWDCDLQQVFLDIACFFKGEDRDDMLQVLRSSTLNVRQHIIDVLVEKAIIAIEHNQILMHNLLEKMGKRIVYEESPTEPGKRSRLWHHDDVCDVLIDCRGTKKVRGIIVNLPEPYEIPLHPKSFLKMVNLEFFINRNAHFSGRVDYLPNSLRLIEFGGRFKFDQKHTYELNLQSNFRPRHLVKFDVAYSSIRQLKGFKNLAKLTSMDLSGCKFLEKIPDLSGSPNIIKLDLRDCTSLVEVDDSVGFLDKLERLYLSGCSKLTRFATRLGLRSLKGLYLDGCTRLERFPEIEKDKMKSLSHLFIEDSGIRELPSSIAYLTGLKWLLASGCELRNVPDLSGSPNIEELELRDCKSLVEVHDSVGFLDKLEDLDLSGCSKLTRFATRLGSRSLFSLSFEGCRRLESFPEIEGKMESLYRLNIEKSGIRELPSIAYVPRLCSLNASGCELQNIQLLPFGKKVKFDEVSSWCINLHLEGCNLSESDFLVPLDCWSALTALNLSRNNFVTLPDCISEVVNLETLFLRGCKRLREIPVLPSKLKALELDDCTSLEKIPKLPLRLKKLSLCNCKRLQEIPVLPSELEELGLDNCTSWEKFPKLPPSLRKLSLDDCTSLEKIPKLPPSLEKLSLCNCSGLSGDEVAKNLLNEVAKLQNRWLNLVVEYEDTLWFQQMHAMDPHSELDTIYPGNEVPKWFSYTSNHPTTIQPLPGYEWDEYERKEEFVGGSEYRFEIPLKLLVGETLFGLALSFVLEPPTDGFDIYRIIINRKKLVIRDESTDIKETHVRVVIAQIWWQEQQGDICPVVFRFKKECAIKSCGVHRLLRNEDELRDLKEARRAQLQQREQQQFQQPMQPVSSIKRPYDGGVCARRLMQYLYHLRLRPADNSIAYWRRFVTDYYSPRAKKRWCLSSYDNVGHHALSVLPQAAMDAWQCDICGSKSGRGFEATFEVLPRLNMIKFGRGVIDDVIFLGVPRECGFPSGEMMLEYGYVSLISYEQLRVVREGQLRIXFTQDLKILSWDFCARGQTLCLALMKHTFSQKCQSTIAESGSDGISQQDLQTNGNMVPTAGRQLAESLELQSLNDXISEVVNSMKDLVDFCGENKVGPIX
>Mdomestica_MDP0000400398 pacid=22668481 transcript=MDP0000400398 locus=MDP0000400398 ID=MDP0000400398.GDRv1.0.196 annot-version=v1.0
MDTSTSSSSSLKRWKYDVYLSFRGQDTCKNFTSHLYQALTXAGLRTFIDDHALEKGKSPGISLTRAIEESKTSIIIFSKSYAESRLCLDELAEIMECXRTLGQIVVPVFYDVDPSDVRKQTGTFATAFLKHEMQFDEVKEKLQLWRDALTEAANLSGFDVGNADWDDAKSITEIVANIIKVLRQSTAVGIHSRVXXXSNYLXVGGSDDVRIIGIWGMGGLGKTMIAKAIFNKYQDTFEGKSFLANVREEKLVDLQNTLLSDVVRSGIIKVCRVDEGTEDIKRRLSNLRVLVIVDDVDSVKQLEALAIKFYSFGXGSRIIITTRDQHLLKILKANRIYHLPAMNKEEALELLCWHANNYPSKEFLQVPRGVVDYCGGLPLALEVLGSYLSGTSISEWKXKLEKFKSHHSMEILNRLKIXFDELADDXLKAIFLDVSCFFAGMNKDYVMKILDGCDLYPEIGISVLQERCLVTTNDDFTLVMHDLLRDMGRYIVHAESLDDPGKRSRLWHHDDVIDVLRNEXGTEAIQGLTLDLQESDETSFSTEAFRNMHSLRLLKLNYVKLTGSYNNLPNELRWLCWHGFPLEVIPEDFDHPNIVVIDLSYSKLTRVWEDSDLLLEKLKFLNLSHSHNLTRSLDFSKTPNLERLILKDCKNLQAIPALPTNLEILEADECIALEKMPDFSEMSRMRELHLNHSPITDIPNKWYQSPVGSYYEMEGSGTMIKLTNSNWVTWKPRMEDILYCKDLHEPIEGDAAKPESMSDAEWKKMNRKAIGTIRQWVDDSVFHHVSNETNAREFWTKLESLFEKKTPAKKAFLIKELINVKYKDGLSVAEHLNNFQNIINQLATMKMMIEDELQALLLLGSLPDSWETFVVSISNSASNGVLTLDNVKNTILRSNMGEGDVLMAI*
>Mdomestica_MDP0000278168 pacid=22620879 transcript=MDP0000278168 locus=MDP0000278168 ID=MDP0000278168.GDRv1.0.196 annot-version=v1.0
MITNDVTTKLNNKYFDVAPYQVGIDTRVLDISNYLGIRDSDDVRVIGILGMGGIGKTTIAQAIYNRFYERFEGKSFLEKVREKKLEKLQKQLLFDILQTKTKVSSVAAGTALVRERFRRLKIYRAKVMXXEEALELLSWHAXRSSSCPSQYLXLEREVVNYCGGLPXALEVLGSTLFKRSVDEWRSILDELKXIPXGEIQAQLKISYDGLNDXYKRRIFLDIACFFIGMDKNDVVQILDGCGFYXTTGIEVLLNRCLVTINRENKIMMHDLLRDMGRDIVHAENXDXPGERSRLWHXEDXNDVLIXKSGTEKIEGLALNLPSLEETSFSTEAFRNMKRLRLLQLNYVQLSGGYQCLSKKLRWLCWHGFPLEFIPIELCQPNIVAIDMQYSSLRQVLCEYSRLLDKLKILNLSHSHDLTQSPDFSKFPNLEKLILKDCKRLAKVHKSIGDLKSLVLVNLKDCETLKALPRSFYKLKSVKTLVLDGCSRFQSLSEHLGEMASLVTLYADGTAIKKVPPSIIRLEKLECLSLSKLKCSLQLPSLQGLRSLTSLILADSNIEEVPNDIGSSLPCLVELRLDDNNFGSLPSLSGLSKLFILSLNGCRNLVEITDLPKSLGFLHMDDCSVLERMPDFSGMSTMVILFSPKLIEFPGLDSALNSGLTLCMITHNNVIDFLIKDSRLQGWTGGGTITLVGRQIPTWFNHVNEGTQVSFEVPKEIGCNAKALAVCLVSVPHDYVSSCYIYVINHTKGTSFYVEIVDIFPLEEIIWMGNLSLSETEFNLEESDLVHVIAHFPVKKIGVRLVCDKLMTFEGSLLDYHYIPYERALEEISTEVDDFDEDYEDDDFDEDDDNTMRIWMGMMRRILRRILMRMRNKTMIRANKPRPSSESSPLESLPPLEHEPRRFLLDDECECQFFPDELVLPAASKSKFSNSAIIRCPFRSIRIIQLRQAKSMKAAEFKELAKFETVLPVLGKLINSLSRLADIFLFLRNCMETTWRLELRLSMSGVRLDDWTTSDYRVLKCPRQVDVRPKTQRVHDEQVCISSNGNRRRKPPKAAASAEVRATQLQNNDSKETHLMKVLXRSCKAGQYNEALYFLELMVNXGYXPDVILXTKLIKGFFNSRNVEKAVRVMQILEKYGEPDLFSYNALISGFCKANRIDSANKVLDRMRSXGFSPDVVTYNIMIGSLCGRGKLGLXLKVLDQLVKDXCRPTVITYMILIEAMILEGGIDEAVXLLDDMLSXXLKPDMNTYNAVVXGMCREGMLDRAFXLXXSLDSKGCSPNVVSXNIXLRALLNRGKWEEGEKLIMKDXGLTPDAYSYDPLVXAFCKEGRLDLAIEFLDYMISDGCLPDIVNYNTILAALCKSGXADQALEIFENXGEVGCPPNVSSYNTMFSALWNCGDRVRALQMVSEMPTVISYNIVXLGLCKTRRIVDAIEVLAAMVXKGCRPNETTXTLLIEGIGFAGXRAEAMELANSVFSXXAIXEDSFXXLNRTFPMLDVYKXLTLSEIKN
>Mdomestica_MDP0000266073 pacid=22673371 transcript=MDP0000266073 locus=MDP0000266073 ID=MDP0000266073.GDRv1.0.196 annot-version=v1.0
MADTLVSTLLDKLASTTYQYVADEVKLVLNVKKEVEEFAWNLKAIESMLEDAERRQMKEANVQNWLDNLKEISYQMVDVLDEWNTGILRQEVEKQDREGADHLAPQRKVSFSIFARCFCRGQVGKVIVCREIALKIKDLNVRLAEIYRQRNMYSFQLTEKVIQKQQTSSFVDMSEIVGREKEKDSLIRKLVSDGSEEGKGLLIIPIVGMGGMGKTTLAQLAYNDAKVKAHFRKRIWVCVSEPFDEIKIAKEISGDASSSSTGLDHVLESMSGSIKGVKFLLVLDDVWTEDGKKWDQLKIPLMQNGAEGSRILITTRKHNVASMMRATSHMMNLAELSEQHCLSIFNHMAFSDREVGEFEVFGDISREIVKKCKGLPLVAKTLGSMMRDKRTMSEWLDVLNSRIWDWEEVEQEVFQPLFLSYYDLAPRNRCCLLYCAIFPKDYEFSRDVLINLWMAQDYLNSKENKDKRKLGHAIFDNLAARSFFQDFKKDFYTGAIISCKMHDIRXEGANQKIEILGSKVHHLTLTSIADSQALLSITSGNCKNLRTLVTIHSRVDTVYGSFISKLKSLRTIKLLLSYGSIKGLPEEIGELVHLRHIDLSESEDLEKLSDSICGLYNLYTLDLRGCTSLNKLPDNMGKLISLKHLYVGRCSSLKYLPKGIGRLTSLQTLDVCPLFSVDNDEAFQVGDLGNLNQLQGSLEIRILGKVKDGSEAQLRDKKPLFRLDLDFEEVVYEAGDSSERIMNVFRPHDDLESLGIDWYCNDVHFGSTVPNWLMSLNKLRFLDLLRSEGCQVLPPLGKLPFLEKLLIGCMLRVKKVGGEFLGVGDDDQTSSSFKSSSSILFPKLKRLQFFRLESWKDWEGVKGWSVDSGITIMPSEVTEEHSTAESEGDTGGRMSKQGEVVCVTGXSGCIGSWLLRLLLHRDYTVHATVKDLEDEGETKHLEALVEGAESRLRLFQIDLLDYNSILAXVSGCSGVFHLASPCIVDQVHDAEKELLDPAIKGTLNVLTAAKRAGVSRVVLTSSISAITPSPSWPSDKVKGEDCWTDIDYCKQKGVWNPLPKTLAEKAAWEFAKERGLDVVVVNPGTVMGPVISARFNASMLMLVRLLEGCTETYEDFLVGSVHFKDVALAHILVYENKIINRLLNFSLSTRFPGHPTELAAEGKNGAKKLMNLGLEFIPMDQIIKDAVESLKSKGFIS
>Mdomestica_MDP0000253266 pacid=22652496 transcript=MDP0000253266 locus=MDP0000253266 ID=MDP0000253266.GDRv1.0.196 annot-version=v1.0
MGVRILSQRLHTKKALIILDDVGHVKHLNALCGHMTWFGLGSKIIITSRDERLLIEHEVEERYQVKELTDDEALGLFIQKSFKGNQVGKDFLELSKNFVVYANGFPLAIEVLGSSPFRRSNEEWSSALDGLKENPERKIIDVLKVSYDGLQQIEKKVFLDIACFFKGEDKHRITRILESSYGYHPVIDIKVLMEKCLLTPVGRKLSMHDMIQEMGWEIVCRERPEEVGSRSRLWLSKEITHVLESNMETAAVQSILLNLPKEEEVNLNVNHPLLKMDRLRLLKIRNGNFSGNIKYLSNELALLDWDSCPLNTLPSNYESDEFVELRVHPSRINNMRLLLILKMVIYFFADHPSMMLVSKPLKGNNHSTWSRAMRISLSAKNKLSFVDEISDSILYMTDAHAILRERCSQSHAPRIFQLQRDIASLTQDQLSIAAYYTKLKKLLTLQFPRKRSKDLLLSHAESPRQQLWLFDKVVRGRLGPPVANLCTVLIVIMIFTQSILVTIFTDIHQGIVSTKSSAIVLKRKAVLPLRIKFQKCHFGGDEVGGDASITPKANVAAMKTGLSKSPLPLRRWIIDSGATDNITSSPDLLTDGVKNTNLSPVLSPSREQARIVSTGNVPLSSTFLLRDVLCVPTFKDLTTKTVIGLGKRRGGLYYLVALAPTKXGSPRRICNLVLSPTELWHQRLDHLSPSRLDFMSKHLLHFPFKSNNACDVCSLAKQSQVQISGLRVLYQEDIQGFVQAFIRCILRSSTNVLFDHYSEMMVKQWIDFIKQQSHNKAQHSEGRTSPRIRRHSTMSPVLKEGPPDWPATQFTCSFPGIKIPKWFGQLYRSGSHARIQLPPNLYDDSNWLGVAVCVYFAVHEHRPTNETTPDSEETCPAQTYPALVCELLTNVASERIFGAEFTNKAMWLDACCFTWFIYTARSIF
>Mdomestica_MDP0000310016 pacid=22639116 transcript=MDP0000310016 locus=MDP0000310016 ID=MDP0000310016.GDRv1.0.196 annot-version=v1.0
MVMELEELQVLLQKKLDGKRYLLVLDDVWNENRNNWLQSNDLLSGGAKGXKIVVTTRSTKDTSVMDVDSPKGXEXENLMLVPIGRRIADKCQGIPIAIRTLESLXRYKISESESTRTKEEERVWAIGKGSDLGLRRRLKGDEGQVLFHEPACKSFDFLAQSHFSXENLRXYTECFGFRRVISETSRRRRRWLDMELTDQMNALGLPVSFNTNKEKRNRKTEGRRKGMRLKQTDSSLDVVRGAMEPSKVSEGETVSPMIFNGSTSSSLCCLPXMGQSESSSSDVAAGAVEFQCPSVEGDNPENSTEITGDAVEEQDRDGILAVVCNDXQGCDPLXSGHLLNDIMRIAVSSTDLDAGRCPESCSADAAVGNDETESGEILTEHDHLECSLVASHEAELTKTCEDYIPEPXGVSESISYSMCSEVLDPDGTDCQDNGDSGDWMVYWDSYYMRNYFYNIKTHTSTWYPPPGMEYLASIDAICKPNDVISEVMEIDVSTDSKXTDLCGVSKTDSFQESITQDVSQGQPYHEISGGIELXVDTSMXETTLSTVTVSRCPVHSDEIDENNNTCNDGNASCFSSDVQDHISSGLQPILAEQIDEQSTIELNNEPIEPNFCEETLKDCEDFDAFQILNTSSLSHTYXDEVSEDXNMYSGNEVLATNQLEIQLDPAVQKRKKKVRRKKIQXKLSNENKVTSFLMTNPHIAELLFEELFKXFSADMGKYWCQRYLLFSKYDDGIKMDEEGWFSVTPELLARHHAERCGSDVIIDCFTGVGGNSIQXAQISKHVIAIDIDPTKIDYAQRNAAIYGVDDRIDFITGDFFXLAPKLKADTVFLSPPWGGPGYAKVETYDMKTMLKPHDGYFLFNIAKEVASRIVMFLPRNVDINQLAEIALSGSRPWSLEVEKNFLNGKLKGITAYFSDMASR
>Mdomestica_MDP0000309588 pacid=22622700 transcript=MDP0000309588 locus=MDP0000309588 ID=MDP0000309588.GDRv1.0.196 annot-version=v1.0
MSILKLSFDNLRESSLKQCFAYCSMFEKDCEIDKDDLVQLWMAQGYLHSSSMEDKGNEYFNILLQNSLFQDARSYKPGIPKYKMHDLVHDLAEKVFKFESLTQDSGRMDDGALEIQHVARISSTTLERFLQGSVGRLRSLFPPPHFEFSNMFERFRDLRTLNLYKAEIEELPISIGKLKRLRYLNISRTKLKELPKSIGKLYNLQTLKIVICPQLKCTSIQSMPSLRDLVIEECTTLEGDLSLNGCTSLRKLRIKDCNGFTSIPSGLHSCTSLRTLYISDCRNLRTLSGHGLETPVSLEKMEIRNCPNLEAIPSLDNLTSLTELTIYRCDGLTSLPSGLAYCTSLTHLCVGDCHNLEAIPSLDNLTSLTNLDIGGCDGLISLPSGLAYCTSLTHLCVGDCPNLEAIPSLDNLTSLTNLDIWGCDGLISLPSGLAYCTSLTHLFVGDCPNLEAIPSLDNLTSLTNLDIWRCHGLISLPSGLAYCTSFTRLHVDNCLNIEAIPSLDNLTSLTNLDIWGCDGLISLPSGLAYCTSLTRLCVRDCVNLISLADHNVSSLQSLSFLQLSFCRKLQYLPKGLHSLSRLKVLWIGAFCQELDSFPDIQVPSKLEELRLYGWPKLKSLPQQIQHSASLTRLSIKGFDGLEALPEWLGNLTSLTNLEIWECKNLMYLPTVEAMQHLTKLHELLIAHCPRLKERCAKDSGPEWPKISHIPWLIYTFVEGCVSSHSVQVPXKLEELALYXWPKLKSLPRPIQHSTSLTSLSISAFDGVEALPEWLGNLTSLTELEISWCENLMYLPTVEAMQCLTKLHKLEIQRCPRLKERCTKDGPEWPKISHIPVIRVMGTAGSLDLEYVQISLFYLIFYHVMNTNFYWPTRKAAIIESDDLVHIVEWVNPEFQNGDLTTNLDRRIQGKFDVNSVLEITENFQTEIGKGGFGIVYHGYLEDGTQVAVKILSPSSTQGAREFQTEVWQLGFKFLGIASALSRWLEIDVFLVAADRSSHATWEMRLRITLDIALGWCFVIFRTLIYLRKCNPRIVHRDVNTANILLSENLDAKIADLGLSMAFPSDSETRGGFGHEHSRVSRS
>Mdomestica_MDP0000255546 pacid=22664673 transcript=MDP0000255546 locus=MDP0000255546 ID=MDP0000255546.GDRv1.0.196 annot-version=v1.0
MARYNRAITVFSPDGHLFQVEYALEAICKGNTAVGVRGTNTIVLNVEKKYEGVFIEKIVGDVKGLLKTIDLKEAKHSVGMAYRVQEFGTKYLDVGDVRSKKKXMVSLQEQLLRDILKQPDIKVINVAEGTKEIKKRLGSMKAQAMTEKEALKLLCWHAFGNDYPDKEYIELARDIVDYCGGLPLALKVVGRLLAKKKSKAIWESTLNKLRNMPDGKIHETLKLSYDGLRDDHVKDVFLDISNFFIGCRLRHSEDVKSVLRNESGTKAVEGLRLVLPEHSDDEQSFSTEAFKKMWRLKFLMLENVKLTGSYKHVSKELRTLYWRGFPLEVIPADFDQRNLVYLDLRYSKIVRVWEDSDLLPKKLKYLVLRDCHNLTELPNFSKLPHLRYLTIRGCKGLCKGYHFLAQLKMIEGLDLSDCNITDGAVLEVIGSLSSLIILDLGGNGFNRLPILSGLSQLQFLYLDHCTNLQAIPDLPNSLRELKANYCTALEIMSDFSEMLKMRELQLKDCRKLKDIPKLKNSLDYMDSIIYIKMEGCTSLTDTFKENLRTKNAFGGIFLSGNDIPNWLAYVAGEDKTVKVEVPPSIDYIGGLALGIVYSSDNSNSTGSLCIDVVNRTQRTHFCIWTMKATVTASHEYYLWLGNLSNKKLNLKGGDMVLVKAEFYGGDNRIKVNKTGVDMLSYRHVFLCYKTPEAWPWRIKGSESDSLPKFFACALKARKNDITIKTLLTVIEGREGTEFIDGDVLIFPQMIKYSARVLIDKFKEEVELRGLTNQVFVTACYHIKGHKYAGKLRIYIPDSDGSMTCLWYPFVSPGYVPKLLDRHIGKGEIIERHWRGQMGASSNEAEEINDRELPNGEENKKIEKPQENGNQIHQEKGNQIENSENFSSCCHVFLYYKTPEAWAWRIKGFESDPLPKFFASALKARKNDITFKTLLTIIEGREGTEFSDGDVLILSQMIKYRPNFPYLKLRENRDGFHFRGHSEILYLRLYTKITSNETFSAFETTLSHPHQICQHCIFSRRVITQPCTPSHWLDEVV
>Mdomestica_MDP0000304601 pacid=22628506 transcript=MDP0000304601 locus=MDP0000304601 ID=MDP0000304601.GDRv1.0.196 annot-version=v1.0
MRMWVGWLGLDFAGLLQAAGGIGSGFCHSAAAAEASAIRYALLACIDHGFNDIIIESDASSIIKMLKKEVLVDFSIECILGDIEVLVQKLRKMAEALISVLLQNLASVTYQYGEEEVKLVLNAEKDVQEFEAKLKAIRAVLADAELRQVKEASVRNWLEGLTEVSYKMDDVLDEWNTEILKQQIEKQEENGGSTSLVTEKKMKSVCFSIPSSCFCFGQVHRIILHRDIALKIKSLNENLDEIAKQRETYNFRFTERIISEQPEREKTSSFVDESIIFGREQQKEVLVSKLLNESSQEETGLLVIPIVGMGGMGKTTLAQLAFNDENVKACFGIRIWVCVSDLFDEMKIAKAIISGAKAVSPNSDELEDFFQCMSESIKGKKFLLVLDDVWTEDQRKWEKLKLPLIQGGAHDSRILVTTRKQEVADMMGAPTRTIYLERLSEQNCLSIFNRMAFYNRDKDGVLEAIGEEIAKKCKGLPLAAKTLGSLMRYKKTRKEWQEVLNSKIWELEEVEQQVFQPLLLSYFDLAPTVKRCLLYCVIFPKDHLIDKNYLIELWMSQDYLYSKGNTEKEIIGRRCFDNLVMRSFFQDFEKDDNGNIGRCKMHDIVHDFLQYLTQHECFTMEVKGGNNTINPLGDKIRHLTLMLAPEGPLSCVSFSSYDLRTLATFDSKFNVVNSTLFSQLKHLRTLNLSGHCIEVLPEEIGEMVHLRFIDLSKNPLKRLPNGVCNLYNLQTLRLVECEELESLPQSMGKLINLKHLYVWGCRNLKYLPKGIGRLTNLRGLDRCPVSGGKDDDEAFKLGDLRNLDQLQGGLSIVIDGDVKVAAGEGEKASPLGNKQQILELSISLFGCGRSAETLNFLRPHPNLEYLEIRGHNESTAPNWIMSLNNLRFLVLSTWECEVLPHLGRLPSLEGLALLGMKGVKKVGVEFLGIEKETSSASSCITLFPKLKELGFLEMEAWEEWKGVEQWKGVEEWKEEDSHITIMPCLSSLKFENCESLKTLPDFLRKTPLQTLVINHSGNLARGCQKGRGKEWPKISHIPNIKITGRLPFFSDDEGDVIF
>Mdomestica_MDP0000196909 pacid=22670904 transcript=MDP0000196909 locus=MDP0000196909 ID=MDP0000196909.GDRv1.0.196 annot-version=v1.0
MANQLVASSSLPPSWRYDVFLSFRGEDTRTSFTDHLYKALVDKGINTFIDRQLTRGEEISLALLQAIEESRISLVIFSKTYASSRWCLDELVKILQCRESKQQIVLPVFYKIEPSHVRNQTSSFGDAFTKLEGKSKGNKEKVLMWRKALREVANLSGHPVKEEESLASDTYWTLVITSAFWIEKEKNFNYEATIISNIVKEIFVRVLDGTYLNVAKHPVGIQSCVQGVKKLLGVDGNSRRVVGIWGTSGIGKTTIAKAVYNAIAHKFEGSCFLADIRETSMQHGGLVRLQNTILSELNHGSKWKVVNTHRGNSLIENLLRRKKILLILDDVDELEQLNNLAEVNWFGEGSRVIITTKDKGLLESYGVELIYEVQKLKDEKALELLSLNAFGSNEPPDNYFELTQRAIAYAQGLPLALNLIGSHLRKKSIDRWQAILDSYDSYEGEPYRDIQRVLRKSYDAWDDVVQQVFLDIACFFKGKDKDHVLQILKSSKLNLPQDCIEVLAENAIITIEYNRILMHDLLEKMGKRIVREESPIEPGKRSRLWFHEDVYHVLTENKGTKKIRGIVVELPKPGVIPLNAKSFLQMVKFNLQSNYHPRHLVMFDMPYSGIKQLIGFKNLAKLTSMNLRSCEFLEKLPDLSGSPNIKHLDLRDCKSLVEVDDSVGFLCKLVELNLSGCSNLTRFVTRLGLRSLKRLYLDGCTRLENFPEIEEDEMGSLMDLDIGKSGIKELPSSIAYLTRLQTLSAEGCENLTGASLHHIYGLQRLNEVYFGDCPKLVTFGNEVKFDEVASCSTEYQLIPTDLDTTCDNRIKFSLPNLDYLDFDGCNLSEMDFLVPLDCWSTLTRLTVLNLSRNNFVSLPDCISKVANLEKLYLSGCKRLREIPQVLPPKLNYLCLNDCTSLEKIPKLPPMLKLLRLINCFRLSGDEVAKLENNLLNQESRRRSELKVILPGNEVPKWFSFTSDHLTTTEHRSKNEFRFEIPLYLLGDTLLGLALYVIIDATTPPDPNADILINGIQRCEKYLWYVRDMEATHVWLGLVDFDMRQQQGPFCEVIFHFPESARIKSCGVHCLSYEWLHLSSRPTSSLGKRTHPHRSSDIIDDAYEQQQQWLYLSPEKQRHKCDIEEEQERPSTSIDRQCVRSSKEWFNMLNLMNIEKLNWNNFKSWKQQIDMHLGMLEFNIAFTQTQPTALTETSTAAEKETFAKWERANQMSLLIMQNSMEKHITGGIQNYDLAKQYMAKIEKKYKRTDKTEIGVYLSDLINAKFDEEERMKNSKHETVNLVQYGKGKGKVFGTSKTAALRIGKAATKSGSPYLGSKKHASNCAGFKDWLIKKGIAVINVFVTIESNMVFITQHSWWFDTGCFMHITNSLQGFQNRKSQSKEHYNVYVGNGNKVTLESIGKVMLKLSSGYVLVLNNVLYLPSMRRNLLSATKFVKDGFSFIADDNYIRFYSKNQYDNLLGFASLNGDLWQVQCTYFYECLNVDTSTPKRLITNYGSSFFYAMA
>Mdomestica_MDP0000152681 pacid=22636909 transcript=MDP0000152681 locus=MDP0000152681 ID=MDP0000152681.GDRv1.0.196 annot-version=v1.0
MAENVVTFLLERLDDMLREEANNLIKIPKQVKLLQKELEQMRSFLKDXDSRQEGNDTVRPFFAQVRDAAYDAEDVIDTFYDKDVVSKIEDIKAHIAQLTQNLETFGIKRQVEEVSSSSENGLKTLRRTYSREDDQRNFVGLGEDADRLSSQLVRQGSSRFVSICGMGGLGKTTLAKKVYHHDKVRGHFRYFVWVYVSQKCQAREIWEEILFKINEEKKKENEEKDEEIEEKKRENEEKEKESKEKKKKSKEKKEEKREKKDHEISTELYDLLIQERCLVVLDDIWDANTLTALSSGFPAYNVKAETKMLLTSRNKDVAYRADPKGFLYEPACLSEDAAWELFQKVVFEHADHQQATRPGSSNNAFITVGNKKKLGNEMVPHCKGLPFAIVVLGGVLASKDYIDEWETVHKNIKSQLKKYIGSNEDSLGPMDLLALSYDDLPYQLKPCFLHLGQFSEDFEMPTRRLINMYLVQVEKRSSTGRIKSCRMHDLVREVCLEKARRSDFFHTTELCNSNRQMDFFSSIVSRPISANRIRRVSIYLKQFSGAIPIGTEDCPPIRSALGCRHDNSGIGQELIDSMVSRFKLLRVLDLEDIRGFAVXXKIGGLIHLRLLTVNSAYIGVLSSSIGNLQFLLSLNLDPYYSATKIPNVIWKLRKLRHLYLPADCGSDTECLKFANLNDLQTLKNFPASKADSKLDEFLAIFQLPTTFQHLESLSIKDPDDSLELTSDPMPKISACCPRIRKVKLNRQKIFLKNLRTDQW
>Mdomestica_MDP0000396307 pacid=22657451 transcript=MDP0000396307 locus=MDP0000396307 ID=MDP0000396307.GDRv1.0.196 annot-version=v1.0
MDTSSSAQGAGSAASSSSSQSSNRWKYEVFLSFRGEDTRNTFTDHLFIALRNAGINTFIDKQLRRGEDIQSELDQEIEGSRIAVIVFSKRYAESRWCLRELSKIMRCLKDQEGKIVCPIFYDVDPSQVRKQKDSFGEAFQKHEKDEDPNEVKQWREDLKASADLAGWNLKTTADGCEGVFIEKIVGDVKGLLKTTDFKEAKHLVGMAFRLQEFXTKYLDVGGSPDVRIIGICGMGGIGKTMLARAVCSNYQHSFSRQCYLEDVRSKKKAMVSLQEQLXRDILKQPDIKVSSVAEGTKEIKKRLGSMKVLVVVDDIDDADQLDELAIEHESFGXGSRIIITTRDEHVLNIQKVDKKYKAQAMTEKEAFELLSWHAFGNDYPDKEYIELAXDIVDYCGGLPLALKVVGRLLAKKKSKTIWESTLDKLRNIPDGKIHETLKLSYDGLRDDHEKEAEITTLCDRCLLYIDERKRLRMHDLIRDMGREIVRAESPVKLGKRSHLWHSEDAKSVLRNESGTEAVEGLHLFLPEHSDDEQSFSTKAFKKMWRLKFLDLANVKLTGSYKHLSKELRALDWIGFPLEAIPADFDQRNLVYLNLSNSKIVRVWEDSDLLPKKLKYLLLNDCHHLTELPDFSKLPHLNKLELSGCKGLCGGYHFLAQLKMIDVLDLSDCNITDGAVLEIIGSLSSLTFLGLGGNGFNRLPILSGLSQLLVLILDHCTNLQEIPDLPNSLLLLQANYCTALEIMSDISEMSKMRILLLKDCRKLKDIPKFKNSLDYMGSIIYIKMEGCTSLTDTFKENLRTKNAFGGIFLSGNDIPNWLAYVAGEDKTVKFEVPPSIDYIGGLALGIIYSSDNSNSTGDLCIDVVNRTQRTHFSIWTIKAAITASHEYYLWLGNLSNKKLNLKGGDIVLVKARFYGGDNIIKLNKTGVDIVKWDLSDALTIWDNYKTKXYESDEDTDDDTLLSYHHVFLCYKTLEAWPWRIEGPESDPLPKFFASALKARENDFTIXTTLTVIEGCEGTEFCDGDVLICPKMIKYRKDAAAPDKSTPQPLNPSTPQLLDSFPIPLAPMGLKESDVGSFVDDVLVNHKPWASGVQESLTGSXVFVCAHGSREEWNRDSACVLINKFKXEAELRGLTNQIFVAACFHTGGHNGNLIIYSPGSDGSITGHWYGYVTPDDVPELLDEHIGKGEIIERLWRGQMGAFSDEAEQINDRELPNGEENKKIKEKPHENSNQIHQEKGNHIENNENFSSCCQGANSDGFTCCKEVSLEENGGSEEMKXKETTESCATKDALRKLSSLIGNWEQSDVLAAAAVVGAVATVAHERDEDPDEVEQWRRILRLLQICVAGILKPQRTDCSNTCVFSTEDWLSCKVYV*
>Mdomestica_MDP0000187349 pacid=22656296 transcript=MDP0000187349 locus=MDP0000187349 ID=MDP0000187349.GDRv1.0.196 annot-version=v1.0
MDIADISSFTAEGILAKAASLSNEPLVRSWELEEKLKSLHQTLAMIQDITREAAEQPQDPREAVASWVQKLKDVANDADDVLEEINYEVLRHKHEIQNHLKRKVLNFFSLSNPVAFRLKTEHKIKSINASLVDLASQASSMALFSKNIDATSQAMKSTRETNSSIGNEIIVGRDDAVSNIVATLTNSKHQENLSVMAIVGMPGLGKTTLAKLVYNEDAISQQFDKKIWIYEAVLKSLQEQLTKKRCLLVLDDVWNEDSEEWSKLMICLSELHFARGSTILVTTRSSKVATITETLSRYDLGFLSEDECWSILKGRAFVDNTAPTDPDLETVGRDIAKKCAGLPSVAKVFGGMLRSKNGADQWSAILQSKIXDSPEAKEIIISELKLSLDNLKFPFLKQCFTYCSMFKKGSEIERDDLIQLWMAQGLLCPSSENSDLEMEDIGTEXFHILLQNSLLQDLTKDEFGVVXKCKMHALVHDFAELPSXMLPRFRGLHVLNLYNADIKELPISIGKLKQLSLRTMPYFIVSPDGTGRGIEELASLNHLKGELAIYDLEHVRDGEEAKKSNLVEKSNIRKLSLVWGEEMRPCNNSEEDVLQGLQPHPNLEVLEIRNFMGAQFPSWKPHNNLKEIRLLQCDVCEEAPMLGHLPSLMHLEFNTMCNLKRLGDEFYGYDDVDDAMKTKALFPALKTFRISAAPNLTEWIEPPVVLSLRSCRSLVSISSLQGCTSLRELTIEDCDGLKTYASIGLESCTSIRALRVHDFQQLRQYSADGLDISLIEELTIYKFPKLICISNHGLTTLRKLVLIASCGSELSIGSSTTLEELSLQDCTSLGSLYIDNCESLRHVSVDGLETLAILEELTIRNCPSLTFIPITPCLRGLVIEGCEKLSSLLSSLPSGLKHCNTLKRLKITGSRNLVSIPISDVFPPSLRQFVIEDCAQLSSLTCSHESLEELSIVNCPKLWWSSVTDKGMSLTALRKLVIASYGEPELYINSISALEEISLRDCTSLVVLEFEGCKNLISLADVDVTSLQSLSRLTIRDCEKLQYLPTGLRTLTHLESLEIGGFWEELDSFPVSQIPSSDFLKISGWPKLKSLPQVINHSTSPVTLLIINNCDGLETLPEWLGDLTSLYRLDIYKCKNLKSLPSAQAMQRLTELNHLWIGRCPILKETCARDTGTEWPKISHIPKLKSKGATADTNAAATGCSLQLLEQRSAQLQLWDPSHPALGGAINAINFEAVMGQPSASVLAMKMYEDHMKHPHSMDSEESPVLIDASRMALLKSVANPQGQLDIKSEVSLGATQKSLPMDPSSIYGQAILQSKFGLSSAGDLTVRYGSFLTSGLNQGITGNQPITTEFGCTNTEAKSSDPNQFFLASQQQQVLAQAQAQNNVGSSTNYGDMDPCRFSGLRRGSLNAKDGQSTRNDGSMSSPVLSSSPKTSLVRDPSYLSQMFDLDQIHLSWQQLQLTNLYDCGMQPIRTIVYKHIRDTAPIMSPDFYPILIYFVSVIMTMLFSTGIPTHSLGGTPQVRFQPRTGQLLAAASDKIVSIYDVETDRQTHSFQGHSDMVNYICWHANGEYLASVSQNLVKIWSLSSGECIQELSSDGNQFHSCVFHPSYSTLLIIGGISSLELWNMAENKSMTVAAHENIISALAQSPYTGMVASASHDSSVKLWKKRKQHPSCGPANSTGTGSTVGPSPSSPASTRTPGDGIKTANSRKARATLLLTESFSVQDDIERFGDVGSLEDNAESFLSNDGGDMRDLYMTLKQSPKQRHKDSSKESCSSFFTVPKLWPHCPIQGGTAQVRFQPRTGQLLAAASDKIVSIFDVETDRQTYSFQEQVIRDNWRSNAGERGVQECRWKHPHKVQFLGKESFPAEVRGSSFSSLLRLGSVGSSTCASVPVIADGKIKIGSTESVRFGETETITSSENEAVYKADVSRHFGGFMRCFFLLQPARHSSCRGNS
>Mdomestica_MDP0000288446 pacid=22643656 transcript=MDP0000288446 locus=MDP0000288446 ID=MDP0000288446.GDRv1.0.196 annot-version=v1.0
MGSGNGVYSVGDFDLDAKWLIDPKHLLLVRGLGKAHMPKCMKESRYKSQNVAVKNVHRGETPEQIAKREARFAXEVAMMSKVQHKNLVKSELDQEIEGSRIAVIVFSKRYAESRWCLRELSKIMRCLKNQEGKIVCPIFYDVDPSQVRKQKDSFGEAFQKHEKDEDPNVVKQWREDLKASAYLAGWNLKTTADGREGVFIEKITGDIKGILKPIDLKAKHSVGIALRXQEFSTEYLDXGGSPDVQIIGIWGTGGIGKTTLAKAICSKYGHSFSSQCYLEEVRSNKKNMVSLQEQLLXDILKRPDIKVSNVAEGTKEIEKRLGSMKGVFLDISNFFIGVSISVVXTILDGCSXFXVEAEITTLCDRCLLYIDKGGALRMHDLIRDMGREIVRAESPVELGKRSRLWHMEDAKSVLWNESGTEAVEGLELFLPEHSDDEQSFSTEAFXKMWRLRILWLGNVKLTGSYKHLSKELRLLYWIGFPLEAIPADFDQRNLVYMEXWSSKIVRVWEDSDLVQSQLKMIEELHLSDCNITDGALLEIIGSLSSLXILDLGGNGFNRLPILSGLSQLWSLCLNHCTNLQAIPDLPNSLCVXEANYCTALEIXSDFSEMSKMKHLQLKDCRKLKDIPNLENSLDYMDSIYMEGCTSLTDTFKENLQTKNAFGGIFLSRNDIPKRLAYVAREDETVKFXVPPXIDYIGGLALGIVYSSDNSXSSGFLTIDVVNRTQQTNFRIWPIEATVTASHEYYLWLGNLSNKKLNLKGGDMVLVQAQFYGLDNTIIXVNKTGVDIXKWDLSDDRTNWDNYETMSYESDEDTTVSYESDEDTDDDTLGLKESDVDSFVDDVLVNDRPWASXVQEXLTGPHVFALXFVYTHMSXEEWNRDSARVRIDKLKEEFELRGLTNQVFVTACFHLEGHNYAGIFTTYDPDGSMTYHWYPFVSPGYVPXLLXEHIGKGEIIERXWRGQMGASSDXAEEINDRELPNGEENKKIEDKPQENGNQIHQEKGNQIENNXNFSGYCQXANSXGFTYCKKVSLEEDGGSEDKKPKETRVVCQEGCLMEAIKLDWELGAKRRSRSCCHGWSXGNSGCGL
>Mdomestica_MDP0000263446 pacid=22667613 transcript=MDP0000263446 locus=MDP0000263446 ID=MDP0000263446.GDRv1.0.196 annot-version=v1.0
MAAEVVLTFAAEGILKNVLSLAQKEFKFAWGFKAELEKLKDSFTNIELLLNNVADKPQEPPIEAWVKKLKDVAHDAENIFDELEYEGYRRKVEIQNHMKKKVLNFFSLSNPLAFRLQMAHKIQKINVSLVDLERKASPLGLVSKNKDATAQGXRXDRQTNSLIGKDEKTFGRGKAVSNIVTNLTNSKNNQENLAVMAIVGMGGLGKTTLAKSVYNEDSIHXFFEKRIWVCVSNTFDVTLILHRMLESLTLTXASSKDNQDAILKKLQEELKDKRYLLVLDDVWNEDARNWEYLMECLSKLNSAGGSKIIVTTRSGKVASISEKLLPRHELGKLSVDECWSIMKDRAFPDSSALEFDSSAPEFEAIGKEIAKXCGGXPLMAKVLGGILHNKKSTQEWSSFKNSRIWNNHSKEEDRIMSILRLSFDXLESPSLKQYNTLEIRHVARASTSTLEKIPERSAXKLRSLFSDNGEVPTNMLPRFKALRVLNLSKANIEEFPVSVGRLKHLRYLDISGTRFKALPKSIGKLYNLQTLRATECALKEFPKELLNLINLRHIHFDVSTKFPHGIGRLTYLRTLPYFSVGNEIGRRIEELAGLNQLRGELIICDLEHVENGEEAEKAKLEEKTKVRHLRFNWTEDRSTTDNNEEEGVLEGLRPHLELESLSIENFMGNKFPPWMMSGSLLNNLKKIKLLGCHKCEGVPPLSLWASLQNLSIENCNGLSGPLSLGASLVEVILRNCNGLSGPLSVWASLVELHIEDCNNLTSIEMKGSGSLTASLQKLRIFGCRELTSIPSLPQQCPSLQELTIWGCPKLYGSLSVWASLVELRIEDCNNLTSIEMKGSGSLTVSLQILTIRDCRELTSIPALPQQCPSLQELWINNCPKLSWVGVKSSRVEKEEKCISLQSTSDLRTMTSLRQLEIRECERLERWVSSLQFPLSLETLVIQDIPNLKILPSLDNLNSLHRLEIGGFWKKLDSFPFPDFEVGSLMHLTSDLNLVDFFISISHPLSNMMKCQIPAFLQKLESSRAFFVHRTHYALAVAGYAVEDVKFYRIGKENARGELLLAVGTKLDHVISQMSREDAEKNTMPTNSDSTVHPSADYPSFHWPRLRLGGPQGMNMEWQVAPASPSSYIVKRILRLDIPVDSFPNDESQDYYKREQLRELAMLKSNLREESPQPYGSVSPFTSSGMKRAKTGL
>Mdomestica_MDP0000270559 pacid=22683496 transcript=MDP0000270559 locus=MDP0000270559 ID=MDP0000270559.GDRv1.0.196 annot-version=v1.0
MANQLVPSSSFSTTPSWEYDVFLSFRGKDTRTNFTNHLYHALVRLGIRTFLDDRELPTGKDISPTLLKAIENSRISVIVFSENYASSRWCLDELVHIFECRESKGQMTRPIFYKVDPSDVRHQKNSYGVAFAVPSRKNENDPEKVQRWSTALTKAANLKGDTLNEKEYEATFINHIVEEISTQVLNRTYLHVANYPVGVEFCAKKVEVLLEVGGNDRRVVGIWGTSGIGKTTIAKDVYNAIARKFEGSCFLADVSEKSASDEGVIQLQKTLLSKILGGAELNFVNAHEGTSLIKNRLRQKKILLILDDVDKLEHLKDWVDVDCFGEGSRVIITTKDRKLLKFYGGQWIYEVKKLEDDEALKLFSWNAFKRNRPPDDYLGLARRAIVYAQGLPLALNLIGSYLRNESIGRWQAVLDSYDSDGGESYTDIQIMLRKTYDAWDTNLKQVFLDIACFFKGEDKDYVLQLLRSSTLNVRQDIIDVLVEKAIIDIEHNRILMHNLLEKMGKHIVYEESPTEPGKRSRLWHHEDVCDVLIDCRGTETIRGIVVNLPKPDEIPLNPESFSKMVNLEFFINRNAHFSGQVDYLPNSLRLIKFGGRFNIDRKHTYVVNWPSNFRPRHLIEFDVSYSDIRQLKEFKNLAKLTWMNLSGCEFLEKIPDLSGSPNIIKLDLSDCTSLVEVDDSVRFLDKLEILILSGCSKLTRFATRLQLRSLKSLFLKRCTRLESFPEIEEGKMKSLTHLDIGKSGIRELPSSIAYLTGLLELCAKGCELQNVPDLSGCPNISRLDLRDCKSLVEVDDSIGFLDKLEVLNLSGCFKLTRFATRLRSRSLINLDLSGCRRLESFPEIKGTMGSLEYLSIEKSGIRELPSIAYFTSLLTLKASGCELQNIQLLPLGEKVKFDEVVSSYITDRYRSLELEGCNLSESDFLVPLDCWSTITSLNLSRNNFVSLPDCISKVVSLRLLSLRDCKRLREIPVFPAKLERLHLDGCTSLEKIPKLPPRLKELSLCNCSGLSGDEVAKLENNLLNEEFDPRSRLNIIYPGNEVPKWFSYTSNHPTTIQPLPDYIWDEDEREDEFVGGSEFRFEIPLKLQVRETLLGWALSFVIEPSTCYSHDYSDIIINPYIAINEECLHELEFWYDEDIDIKATHVRLALVGLDYFLKYTWYDPMATQPGDIGPVEFLFRKGCPIKSCGVHCLLRNQQQQQLRQQQQQQQLRQQQQQQQQQQQLRQQQFQQPMQPVSSIKRPYDGGVYARRLMQYLYHQRQRPADNSIAYWRNFVTEYYSPRAKKRWCLDLNGAYGSGVRGVFPQPAMDAWQCDICGSKSGTDFGKSRTGFEATFEVLPRFYEIKFGSGVIDELLFLDLSRECRLPTGVMMLEYGKEESVYEPRRVVLEGRIRIIFTQDLKILSWELCAYGGLINHTLVAPQVNQLVQVGQXCQSTIAESGSDGISQQDLQTNRLIEGLXVYHRHATANIDNSTGGGGNNTYNQRAPDLPSYLHLQGDGFFNSNPDDNMYPQISSDIVLRPTSSLGKRPHSRGSSDIVDDEYDHPNRRQIDIEEEEEQEQPSASDDPQFQIS
>Mdomestica_MDP0000272830 pacid=22672586 transcript=MDP0000272830 locus=MDP0000272830 ID=MDP0000272830.GDRv1.0.196 annot-version=v1.0
MDPAKVLETLCTFPVEGILDSVASLAAQEISLFRGFKKELAKLRQSVLAIQEFLGDVSYQPRNRGKAVEDWVKKLKDVAHDADDVLEDINYEVLRRQVEIQNHMKKKVLNFFSLSNPILFRQKMAHKIKNINASLADLKRDAAYIGLVARRVDQTPPGMGNRETVSSFERDEKIIGREKIVLDIIATLIESKNQEEYLSVKAIVGMGGLGKTTLARSIFNDDAIGRHFVEKMWVCVSDTFEVNSILNRMLESLNSNRTGVTGREALLNNLKERLTGKRYTLILDDVWNEDDNLWSDFTSCLSRLNSAPGSIAIVTTRIAKVASITETMPRCDLESLSVDDCWSILKSEAFPNGAPPLDPKQEDIGRAIAAKCVGVPLVAKVLGSVMRTNEWSSILESEIWQLPKTEDKIMSVLKLSFDNLKSPSLKQCFAYCSILKKDIKIERDDLVQLWMAQGYLLTSRTKSMEDIGNEYFNILLQNSLFQDAREDEHNIVSYKMHDLVHDLSKEVFKFESLTRDMDPMDDDAREIQHVAHISSTTLERITQGSIRGLRSLFIDCEVPSNMFERFRGLRMLNLSETKIEELPSSIGKLKRLRYLNISGTKINELPKSIGKLYNLQTLKMSGARNLKTFPPLEHLPNLRSVVIEHCTNLKSFQISQSQSLQKLTLYDCPKLRCNSIHSLPSLRELFIIGCTSLEESENLPSTTSTTLQQQEEEDDLSLKGCTSLRELRIRGCDGFTSIPSGLHSCTSLRIVLIEDCRNLRTLSGHGLQTPVSLEDLSIKSCPNLEALPSLDNLTSLATLCVTVCHNLTSLGDQDVSSLQSLSHLDLSFCHKLQCLPKGLHSLSHLKLMEIGAFWEELDSFPDFQVPSQLEELELSGWPKLKSLPQQFQHLTSLTFLCICDFNGVEALPEWLGNLTSLTQLKIWDCQNLMYLPTVEAMQRLTKLHKLVIRWCPRLEKRCAKDGPEWPKIYHIPDIIEFYWPTXKAAIXESDDLVHIVEWVNPEFXNGDLTTNLDRRIXGKFDVNSLRFKQVQEDHCCSNTWIITLNNTWIITFNNGPSSSYSALTGLEAEKNKKTSTPVASMKSQFTYDEVLEITENFQTEIGKGGLGIVYHGYLEDGTQVAVKILSPSSTQGAREFQTEVWQLGFKFLGIASALSRWLEIDVFLVAADRRSHATWEMRLRITLDIALGWCFVIFRTLIYLRKCNPRIVHRDANTANILLSENLDAKIADLGLSMAFPSDSETRGGFGHEHSRFRATNPPDPYDLDTKKAVYLPDCVAHDTPNYDPTSSIKLSWGFRHKNLSRCINYFVRNPKVLGHEGGGRGEWSHYME
>Mdomestica_MDP0000311735 pacid=22642880 transcript=MDP0000311735 locus=MDP0000311735 ID=MDP0000311735.GDRv1.0.196 annot-version=v1.0
MAMAGLYRRTLPSPPAVEFASLQGKELFLEAIQRGTMENFYRLISYFQTQSEPAYCGLASLSMVLNALAIDPGRKWKGGLVRVGQRIFAISSSQVLRSKPRGVIQIAYQVSKAKMESAASLLIGKIAAILENEASSIAAVRDEIDELKLELISMKSFLIDAEGKEPQTEGEKKWVTSVRDLTLDAENVIDEFLYHIYDQQSATPFEKWLHKTIHIPKNLWFRHRIAKKLQKITKKIKAIPERNQRYGVSTIEGTSSDSVPRWVKNKAESSLYIMEDELIGIEDKKQTLMGLLMNGEENEMVVSVVXMGGSGKXTLVANXFNNENVKRHFDCYAWITVSQTFVIEDLXKNLIKQFHQGRKEEVTAQLDSMSXKELLEMLSTYLKSKRHXXSRIMLTTXKKDIAFYSFEVESRXIEIEPLGNNEAWELFSKKAFSTYDNKSCPPELESLAWKLVDKCEGLPLAVVTLGGLMSSKRSSXEWRSVYNSLNWHLTNHPMLEPMSSILLLSFNNLHNRLKPCFLYCALFPEDYLIKRKRLIRLWIAEGFVEPIDGVTPEEVADGYLVELIVRSMLQVEKHEAGGLRACKMHDLVRELALSISKMEKFGATCIGREIVDKVEIRRLSIQTTEREINSSTEKLPSGFKLLRVLDVQDAPIDRFPDELVYLFNLRYLNLKRTFIDELPESIGRLRNLQTLNIRDSKIKALPKVISKLLNLRHLIMYCYTGDWEAFRWANGTKAASDLSKLQKLQVLQCVESEGKIVKVIRNMTQLTSLGITNVKASDEMDLCDSLQTLELLQHLFLMASDEEEFLRVNALRSPLADLQIVNLARKLEKVPIWFGSLHNLTRMQLNWSRLEEDVLPHIQALPNLERLGLINVYVGEKLCFSRGFIKLKHLMLRIYPLLNSIAIEKGVMPNLQVLDIDDCMKLKTLPQGIEFLANVERLTLQSVPMQLIESVK
>Mdomestica_MDP0000292984 pacid=22621007 transcript=MDP0000292984 locus=MDP0000292984 ID=MDP0000292984.GDRv1.0.196 annot-version=v1.0
MMRRKPSGEWQSIQESTIWNLQEGESTIRNLQGGEKTILSVLKLSFVELRSPSLKQCFAYCSMFVKDEIIKKEDLIQLWMAQGLLQPCPNKSMEDVGNEYFNILLENSFFQDVEMEENTVYSCKMHDLVHDLAEHVSKSKSKDSDENRHMAKLSTSALHVIPNGDLNGDKLGGIFSRFKGLRVLKLRGAEISELPISIKKLKCLRYLDVSNTWIKKLPKSIGKLYNLQTLKMLYVTSFPEELQNLINLRHFDFSFDAERYPIGIGRLTNLQALPSFSVGKERGRGIEELAGLKQLKGRLSIFNLEHVRDXEEAKKAKLAEKTNLRELVFRWGYEKGSSINAEDVLEGLGPAHPEWDEDRSMINNNDEDVLEGLLPAHPELEYLKIIYFMGEKWMMGSPFPSLKRLHISEPKNLIEWKESAENVVLFPCLEELSLTYCDQLRSAPSHFPSLKKLEIHSMGSGMPIANISSNLTALTSLKIRSIEGLGCLPEGMFKNNKNLAYLEINYCPDLTCITTDDVFGCWLSFQSLHISGCHNLERLPDGLQQLVSLKEFFISDCKSLNHIPDMYELTSLRALSICDCNELSSLHKGLECCTSLRELTIRNCSKLTSIQFEQDHALEQGLRSLCKLVIGNCPELLSLPSGLEYCTSLQDLTISHCEKLRYTEIHGLPPSLHSIPSLENLTHLRELEKVDYLELKKLRSGFKSLTSLKELIIGGFWKELDSFPPFEVIPQLESLHLYGWPKLRSLPEQVKHLTSLAHLEIWNFNGMEALPEWLENLAFLRSLRISNCRNLKCLPPAEAKKCLTKLEAIYIVNCPVLKEGYNKESGSEWHKISHIPNIGFSCSENARHDFFYTKWRWQPRHCNGPRVVPAKSLRVQFESHGSSWEGNAIPRTQFTXNGGDGVADYYIIQLKSVILLKFLXTGDGWESXXCIEADGCEVREQKAQKNRGRREVREPLFSGEAREGSGEDLGFSGVSRRGDLGFIEXGGHIGLGXXVSNGNSQLFEVASDQIHGAPKMPALXFFXPSGDGNQAMQLAQXYQWYEIAEXMNYKPQIPSVCIFGFFRINLQTQEHLRRLDLAEQYRPKA
>Mdomestica_MDP0000269833 pacid=22650152 transcript=MDP0000269833 locus=MDP0000269833 ID=MDP0000269833.GDRv1.0.196 annot-version=v1.0
MVQRISRSVKQFHTVIPGSYIPEWFSHQSVGNSLTVEIPPHSCYGPPVVIVTLLGDVQVAILKKELINDKADRTGTDFNNHFSMDLSKERASVSDPAPPRWKYDVFLSFRGKDTRKTFTDHLYNNLVRQAIRTFRDNSGIERGTNISSTLSTAVEESQFAIIVLSPNYASSTWCLDELVHILKCXEVRNAIIPIXXGVEPSLVREQKGTFEAAFDEHERNFSEDMRKXQEWRRALEKVSVIAGMKSDDYSYETELINQIVKIVSNRVHPTFKLLGSAKKMAGIDFRPKKLHFLLDLEANDVRFIGXFGEAGIGKTFTARQFYDEFSHYFEGLXHLQXQLLSSVLKTNTQVVDDXAGTVMTKKCFNNKKVLLVLDGVDQLGQLARVAGNKNWFGLGSRIIVTTXDERLLEEHDHELYDEFAEGLPESLNLDSRPPCVNNDGFRXCAGCNRNIERGRDSEIMDDHKCNSLFLQVQAFFEDLDMKFEQQIPVILVGRRTLNKDTKVERLGHHYLPETRAVFSAEPIVTSILRMLKGHSRITSIRMLYGLPRLLSGSILAALMMHAWLRLNGYRNLSPEVGYGIYQVLAHTWLDSETSSGSSSTMSNEGKKLGEFFKYSIETNTTIYGQGFRAEARFYXPYEKKLDPRTRTCKFIGYSEKSKGYKFYCPNSHTRIQETHNAKFIKNTKPPHSSIDVVTFEELTDNSPESTIEATNILLPTDFIHDTSDKNLHERLETTEEAHVKIPIHNEAHDPPIDTTINNDVIETVAEAPNTTTVKPQLSIDIPIPQKSILKQAPCH
>Mdomestica_MDP0000295852 pacid=22642651 transcript=MDP0000295852 locus=MDP0000295852 ID=MDP0000295852.GDRv1.0.196 annot-version=v1.0
MALGEXFLAAFLKVLLNRLTSREILNYXGNFRGVRKKLDKWRAVLTAIGXVLSDAEEKQLTEDAVKLWLDDLRDLAYDVEDMLDKFDTQMLKRMIEGRDQARTSNKVRTSLFKIKFNRDMNSEMKKITERLQDISERKEKFGLKDTGTSAKESRSLPSSDVLDEKLVVGRDGDKGEIIELLSRKYEHEGAVNFGVVAIVGMPGVGKMTLAQLVFNHKDDAMKEFEPKVWVSVSDDFNVVRVTKAILESITSRPVQMEEFSKIQHDLCEQLRGKKFLIVLDDIWNKGDYDLHDLWTRLKSPFGVGAGGSKIIVTTRDVHVARTMGATGVHNLECMADDDCLEIFERHAFGEVNSVKPVNYELIRTKIVEKCCGLPLAARTLGGLLLCKEKDEWGEILDNKLWNLADNSSLLPVLKLSYHYLPSHLKRCFAYCSILPNDYEFWEKRLVLLWMAEGLIQQKPDDNKQMEDLGRDYFRELLARSLFQESSKTNSRYVMHDLVNDLAHWAAGEICFRLEDKQGDNLQSTCFQRARHSSFIAGEFDGVTRFEDFPKAERLRTFLPLSLSDSGGWYKCLSRKVTFELLPQLQYLRVLSFNCYTITELPKSIGDLRLLQYLDLSYTDITCLPKSTSTLYHLQTLILEGCSKLKSLPTNMSNLINLRHLNNSGAYSLEGMPWQLGRLTNLHSLXLFVVSKGSDQSGIREIGPYCIFEDTVPLKIGECELPEKLDLLAELEIVKCEELVVSIANYKQLRQIKIDGCKVLVHTDAKVEFELLESLWLSNISEVTSLQTGELFRKGLSKVRDLKIHGCEKLTSLWKNEDAKVEFELLESLWLSNISEVTSLLTGELFRKGLSKVRDLKIHGCEKLTSLWKNEARLLQRLTCLGRLEIEDNSCLVEELGKEAEELMQLQILECKLEFLELNKCENLWTLPKGLNQLSSLKELRIHECSRLVSFPDVGLPPSLKDIEIISCASLIYFAKFQIPQNLRRIDIRDCKSLKSLVDEEECERLGLIAPNGFFSDNTNHCLEYILISNCQNLKSLPDGLCHLSNLQKLYIELCGSLVSIPRLSGGRRPSNLRTIWIIGCDKLEALPENMHNLNSLEDLSIDYREGLTFPPNLTSLDLLEGQELLTSLRYLYIDSEDPDTVSFPPDMVRMETLFPKSLTNLAIGGFPNLKKLSSKGFQFLTSLQSLKLFRCPKLASIPKEGLPPSLEELWIEGLWGLRSGYFGRPFNWRQRGYFSANEKGRPLSKFGEWDVNDPASAEGFTVIFNKARDEKKTGGKPESPGKVDPNIRHGGVDTGTGTGRPSSNSSKEMWQKTDLMLGPRYLKNKRTQDDSAVLSALFHGSGIGIR
>Mdomestica_MDP0000272435 pacid=22624029 transcript=MDP0000272435 locus=MDP0000272435 ID=MDP0000272435.GDRv1.0.196 annot-version=v1.0
MWHVLRKVNTHHLVLGSVMRSKYSTREWLSILQSKIWELPNEEEKIMSVLKLSFDNLKSSFLKQCFAHCSMFRKDFKIERDNLVQLWMAQGYLHSSPNMSMEDIGNAYFNILLQNSLFQDAMEDEYGVITECKMHDLVHDLAEEVFKSESLMGDSDQMDDALEIQHVARISSTTLERIPQGSVGRLRSLFVDWEVPSNIFQRFRALRXLNLXXAAIEDLPSSIGKLKHLRYLNISNTGIKKLPKSIGKLYNLQTLRMSXTFFHVTFXREMEEMENLINLRHVYFDEDQEVPFGMTRLTHLQTLPXFILDRARXHRLDELGGLNELKGQLVIGALENVRDKEEAMKSNLAGKANLRKLELIWGRRNFVDGNIVGGLQILEGLQPHPNLKSLTIRHFMGTKFASWMMSELLINLTEIELIRWMDYEALPPLGHLPSLGSVFIEDCPKLRCTSIHSLPSLRKLVIVRCTSLEGSENPQSTTSTTLQQQQQQEDLSLNGCKSLRELRIEECNGFTSILSGLHSCTSLRTLWISRCPNLRTLSGPGLQTPTSLEIMSIRKCPNLXAIPSLDNLTSLTELTISTCDGLTSIPSGLASCTSLTHLSVDGCHNLISLADHNLSGLQSLSSLYVYXCGKLQYXPKGLQSLSRLKRLWIGNFCKELDSFPDFQVPSEKLNLYGWPKVKSLPQPIQHSTCLTSLSISGFXGVEALPXWLGDLTSLTELKISYCENLMXLPTVEAMQRLTKLHKLVIFCCPRLKERCAKDGPEWPKISHIPDISESDDLVHIVEWVNPEFLQRDVTTILFRRILGDFSVDSVWKALKQQWHGQLPRSTAQHRATIDFLLCQLTQCLETEVSKHRERTPGSNEETGVSISPFQSSHRVISICPDSTNAGCNETKRDEDLNWFPRLTALCKFRSWRAPNSFTGQPAIVESDNLVHIVERNPSRNLASFIGYCDDTDNLAFIYEYLPNGNLREYLSDADRSSHVTWDMRHWIALDIALGLHYLHKGCNPRILHRDVKIANILLSENLDAKIADFSMSMVFPSDNETHVVASVMGIVGYLDPGYI
>Mdomestica_MDP0000752579 pacid=22667049 transcript=MDP0000752579 locus=MDP0000752579 ID=MDP0000752579.GDRv1.0.196 annot-version=v1.0
MLTNSTCRREAKLIREIVGKIISEWLPSANELDVAKHPVGINSRVQDIINHLLGGGLNDVVVVGISGMGGLGKTTAAKAIYNQIHQKFEFKSFLANVSEYDLVDLQETLVSDILELTAVKLTSVDQGISVIKKILQRACVLVIIDNVDKVEQLNAIAGNRDWFGPGSRIIITTRDERLLKKANMKVDKTYQLKAMNEEEALELFRWHAFGNGWPDEGYLVLLKMFVSYCGGLPLALEVLGSSMIGKTRTEWKSELEKLKKFPDWKSKLEKLKKNPDEGIMKSPRASEEALTHTEGDNKILPFLNRLFDGGINGRRIGKLVISSTEISKGSSGTIVLEGVYEGRFVAVKRLVLAHHEMAFKEIQNLIASDRHPNIVRWYGVDYDKDFVYISLERCICNLDDLIKIFPNSSQNPVAGEEDAKRARIENEVRLKSLKNIMSDVXLWEPDGXPXLQLLXLMRDVVSGLVHLHEIGIIHRDLKPQNVLLIKERNLCAKLSDMGISKRLIGDMSSLGHLATGKYSXPVVAVRVGKRLNSFATGGKHVQWICLV*
>Mdomestica_MDP0000171887 pacid=22646230 transcript=MDP0000171887 locus=MDP0000171887 ID=MDP0000171887.GDRv1.0.196 annot-version=v1.0
MSFDDPRYSFDEPRASWDGYLIGRTFPRMPTMLSVVEDAPVVHVARCDPQILIEELPMNSIEXETVPGGSXQTRDYYLDSSSRLRKSLDXSNSIRKTAEVGGWGEIKKLFDKKDGVQGLVDAAKGNGLIIKPDVQSWLKNVDVDMVKKVLQFDDEINKKRRCVCRWSLSRKAYKIKQDVLQLQNEGTFENVAHPAPPPEIWSTFKKGFKDFKSRMXSMNEVIEGLKREEVRMIGICGMGGVGKTTMAKEIITRLAKLDLFDKIVMATVSQSPDIKMIQSEIADKIGLKFGEKSESGRALNLHGRLMEIKRILIVLDDVWTEPDFEAIGLPCGDAHKGCKVLLTSRDSEVCNRMGSQQIIAVPILTTEESQELFREMVGESFNDPDLRSTAKEVVKECGGLPIAIVTVGKALEKKNKREWDDALNQLRNSTPVNIPGVNDKFILA
>Mdomestica_MDP0000177416 pacid=22671485 transcript=MDP0000177416 locus=MDP0000177416 ID=MDP0000177416.GDRv1.0.196 annot-version=v1.0
MGLAKTGFFLLPXSPSVSSGLLNFGFRWDLIKICKLSLASCFASPWSSSSKIXNLIFPTTNINHKKIPHLIFPTTNHHPQKILNLVFHAATTAMDEPSEKLQNLKSLNSLLLKETKDRQQQVESLVQGKADLEXELSRYEATFINKIIKEISVEVLQRTYLNVAKYPVGIQSCVEEVEEILDVGENGRCVVGIWGASGIGKTTIAKAVYNAIAHKFEGSCFLADVRETLTSHEGIIKLQNTLLSKVLRGTELKIDDVHHGISLIEKLLRRKKILLILDDVNELEQLNNLVEVDWFGEGSRVIITTKDRGLLESYGVELIYEVEKLEDDMALELLCLNAFGRKEPSDDYLSLAQRAIAYAQGLPLAITLIGSHLRNKSIDSWQAILDSYDSYEGEPYRGIQRILRKSYDSWDDVMQQFFLDIACFFKGEDKDYVLQILRSLKLSVPQDCIEELVENAIITIEGNRILMHDLLEKMGKHIVIKESPTEPGKRSRLWFHEDVYNVLTENRFFIKITMIGNGVVGILAESVNKWERRAPLTPSHCALLLHSARDKTGVSRIILQPSTKRIHHDAMYEDVGCEISEDLSXCGLILGIKQPKLEMILPDRAYAFFSHTHKAQKENMPLLDKILAERVSLYDYELIVGDHAKRLLAFGKYAGRAGFIDFLLGLGQRYLSLGYSTPFLSLGASYMYPSLAAAKAAVISVGEEMATLGLPSGICPLVFVFTGSGNVASGAQEIFKLLPHTFVEPSELPALFGVAKDAAQTXRKSKRIFQVYGCVVTSKHMVEHXDPTREFDKADYYAHPEHYNPVFHEKIAPYASVIVNCMYWEKRFPRLLSTKQVQDLTKKGSVLVGIADITCDIGGSIEFVNQTTSIDSPFFRYDPVTNSYHRDMDDAGVICQAVDILPTEFAKEASKHFGDILSNFVGNLASTKDITKLPAHLRRACITHEGALTSLYEYIPRMRKSDSX
>Mdomestica_MDP0000160795 pacid=22659090 transcript=MDP0000160795 locus=MDP0000160795 ID=MDP0000160795.GDRv1.0.196 annot-version=v1.0
MAMEILNAIIPTIIDYTIRPVARQVGYIISYKSNLEDLRSKLENFDSVKQRMKHDVDEVRRKVDKKLEADVEKWQSDAEKTTLKAEALLHDEGRAKTKCLIICPNLIYYHQRSRKSTKLMEKIEAHENKKKGFQSLFYDAPVEDISGIASHDYMAFESRISMVKAIITELKNPDINRIGVYGLGGVGKTTLAKEVYREAVKEKLFGNVVIIINVKEKEDKKIQREITERLGMDDESEDMGKKANLLRARIKEEQTLVIFDDVLERIDFEAMGLVGVPNCKLLLTSRDSTVLLSDMRTQKEFPLGFLTEKESWSLFEKVAGNVVKDNRILKEATQLAKKCGGLPVLVVAVASALKDSSLQEWKDALKSFKRFAEEELHEKAFLALKWSYKRLEDQELQQLFLLCGILANGGSTIYVFYLLHCAMGLGLVGSVETVEEARISLNRMVKKLKHSCLLLDSDDDRTVRMHELVRDVAFRIASDDQKAFSKADGDEVKEWPAEDFLEKCTRMSLIGCKIPRLPEVPWECPELKLLILSDNYMGNSQEIPSKFFEGMKELKVLDVSGIRIPSLPPSLLSLKYLHTLCLDHCELEDIALVGQLTNLKILSLLQSEVKELPKEIRQLTSLQLLDLTCCSKLVLIPPDAISCLTRLEDLRMGIKSFKQWEGEGLVDGRSNASVSELKHLSHLSALDVHIPDANLLPTNLFSDKLERYTILVGDCWEYPNILATSSNMLKLKLTGSNQFDRGIKLLVKRSEQLYLDGVEIVNIISYLFDSEAVNHLTHLHVQNNDEVTYVINSVSWSYSQNAFLNLESLSLKNIVSLKSVCYGQLIGNPFQKLKSLTLQNLPKLIGFSSKGKQLTNDTNADEIVLEDEAGGPPRLFNNEESVAQRTVYLSHSPSFPTPPITAPSLTDHHLFNHSCSISLDDVIEIAKVMRTDPWPKELTGTVKEILGTCVFVGCTEIVDGDVEFLLDRQGCKFNESDSPKEISGEALTFTNLTAQGIYSSIFPNLDFMDLKCEGDAIDLGEEREMDDDRLLFPYFXFYFYLILLVVDMVKLGQVCGQVSGFDAELNKLDCASMQLKHLKISKCQALQMVYDTSATTQLNCFECPNLNSVEVDSCDSLKNVFPASVAKDLKQLSKLMVKNCGLMEEIVAKEGPQTTYKEFGFPKVTLIEFHNLPQLGSFYPGLHVSNWPSLNYLKFTKCGGVEILPAEFLTYQDKLELGYPKPTKQSFFLIEKGKSFFNLEYLILDEDTEILYGPLLAELFRKLKRIDFATSHPKSDVFFENFQNIEVLHVFCAPWKELIVHDHQGSSRGEIHEVGTLPRVKVLWLNNMPELIHLEKESSQSGGPVFPNLKFLRLEKCGKLENLASTLISFRNLTTLTILDCHGLQYLIPYSVAKNLRQLQVLDVGYCERMVEIVASNGDDAENEITFSCLRDLKLCDLPSLQGFCTGNCIFKVPSLQSKNLIVKKCQLIELKISPDGLLQSDPRPERQQIAEETDDVRMPSDSKENDQTDQLMIADSNVDVTIARLSAKKESSYFGWRVKEEISAWRADWKAL
>Mdomestica_MDP0000319352 pacid=22650293 transcript=MDP0000319352 locus=MDP0000319352 ID=MDP0000319352.GDRv1.0.196 annot-version=v1.0
MSTERDGNVLYQQKESDDQFVDWRGREANPKKHGGIRAAALTCVVGVLINMVFLSNAINFVSYFRLSMHYSPATSANMVTNFMGTSFLLSIVGGFICDSLFTSFTTFIIFCAINLVGVILLAIQAQFTHLRPAVDVKPSLFQATILYIGLYAFAAGIAGLNVALPAHGAEQFDHNDARLISAFFNWFNFAICLGGLISSTVMVWVEDHIGWNWSFLITVTALSFSLVIFVTGTPFYRHKRPTAGNSLTRIITVLACAARNWKASSNERMGNQYAVSPINRNRADGQSYDKLKFLDKALIGNTISXAHVEETRTFLGLLPIFASTIMMNCCLAQVETFSVVQGSKMNRKLHNFEIPTQSLNVPPLSIMLASIPLCGRFQHKSHMLQPLWRIGLGIALASGSMAVAALVEAKRREAAHNDVTLSVFWLGWQFLLLGVCDVLTLGGMLEFFYSEAPSTMRSMCAALSWCSISLGYFLSSVLVSIANSVSGKFGTQWLGGDDLNHMRLDLFYTLLGILNTGNFLNYMYWAKRIFRIYRFAISTIKNGFNFQAVVGLVVKWSAPKLSSPAQARQETGSKSTDPHAEPSDAMNMASSSTIFPQEKHDVFLSFRGEDTRNTFTSHLYAALRRKKIETYIDYKLERGDKIAPALAEAIEKSKLSVIIFSKNYASSTWCLEELVHILRCKERYGQVESEEKDGLIHLRNKLLRKLLDDKNLDIDTPSIGSTFVHYTELVEKVVDYAGGIPLALKILGSSILCCETKEDCLDEIITMKESLRKNIQKVLKISYDGLKNEKEIFLDIACFYKVETMYIVKRMSDACGFRAAGIRVLSDKSLISISESMLIEMPVLVQEMGREIIHEECIEEPGKRSRLFSADDVCHVLKNNTGTGAVQCIFFXMSEIGQLNRADFKKMFNLRLLNVDNSSFGNYWELNVSLPNSLRYLSWVGYQLKSLPSEFSPENLVELRIPYSNVKQLWNEGQKLGNLKVMDLSYSIYLTEVPDLSQSLXIEHINLMGCTSLVEIPLCIRQLNKLTVLNLGYCSKLRNLPEMPGNIEYLDLSSTAIEELPSSVWFNANISTLDIQWCKDLKNLPSCGCKLKLRNLSFWGCSSLGKFSELPRNLTELQLTETAIKVLPSSIEHLSHLKKIELESCERLASLPTSICKLNSLERLNLTGCLKFQCFPHILEPMEHLNFLSLSETAVKELPSSVENLIGLQTLQLYRCKKLKSVPKSIYNLNSLQTLTFGGCLKLRKLPQSRVGLRSLEELNLSYSGILEIPDHLVCLTSLRELDLSATMIRSIPASINQSSHLSVLRLTKCKKLRSIPELPAGLQILEAQGCLSLNTASKSSVGSGIIGNGNGNNGGDLSKNNGGGSDGGDCCCGGGGIIGSGVLGNGKNGGDDADGGVGGDGNYNDACSVVVLIVGCGGWGG
>Mdomestica_MDP0000288100 pacid=22627056 transcript=MDP0000288100 locus=MDP0000288100 ID=MDP0000288100.GDRv1.0.196 annot-version=v1.0
MLLTKLSRQKPNPLALLLTRHLSNPSKLHDRYSFKPPPSLSPNPQDHNPNPDHIPKKKQKPQYRPLSSLDRTGQKPIHSDLPFDFRYSYTESNPAVRPIGLREPKYSPFGPGRIDREWIGVCAPAVDSKVRSVEGVEDDPKLEEKRRRRREKVQGEPLSPAERKILVEKCQRPKTKRQINLGRDGLTHNMLNDIHNHWKFDEAVRIKCIGVPTVDMKNVCNQLEDKTFGKIIHRHGGVLVLYRGRNYNPKKRPVIPLMLWKPHEPVYPKLIKTTIDGLSIAETKEMRKRGLAVPALTKLAKNGYYGSLVSMVRDAFLCCELIRIDCQGFEKSDYKKIGCKLRDLVPCILVTFEKEQIVVWRGKGYKPXEDGYFLPDRELFDSPEEPNGGSPEYPGNSIWGELVGCAICTKVTLQESNCLQFSMMMMGVAXCAYVSVSLCSSVDSILYTACLLFLILYERDTNGGYTAGCPPRIPYTGVRTQELIQPSIHCIVDRGEQSLVVYHNVILYESKLIQTIVGGIYRVRVIGFGVWEAWECDVNIKDPEMGVRILSQRLHTKKALIILDDVGHVKHLNALCGHMTWFGLGSKIIITSRDERLLIEHEVEXRYQVKELTDDEALGLFIQKSFKGNQVGKDFLELSKNFVVYANGFPLAIEVLGSSPFRRSNEEWSSALDGLKENPERKIIDVLKVSYDGLQQIEKKVFLDIACFFKGEDKHRITRILESSYGYHPVIDIKVLMEKCLLTPVGRKLSMHDMIQEMGWEIVCRERPEEVGSRSRLWLSKEITHVLESNMETAAVQSILLNLPKEEEVNLNVNHPLLKMDRLRLLKIRNGNFSGNIKYLSNELALLDWDSCPLNTLPSNYESDEFVELRVHPSRINNMRLLLILKMVIYFFADHPSMMLVSKPLKGNNHSTWSRAMRISLSAKNKLSFVDEISDSILYMTDAHAILRERCSQSHAPRIFQLQRDIASLTQDQLSIAAYYTKLKKLLTLQFPRKRSKDLLLSHAESPRQQLWLFDKVVRGRLGPPVANLCTVLIVIMIFTQSILVTIFTDIHQGIVSTKSSAIVLKRKAVLPLRIKFQKCHFGGDEVGGDASITPKANVAAMKTGLSKSPLPLRRWIIDSGATDNITSSPDLLTDGVKNTNLSPVLSPSREQARIVSTGNVPLSSTFLLRDVLCVPTFKDLTTKTVIGLGKRRGGLYYLVALAPTKXGSPRRICNLVLSPTELWHQRLDHLSPSRLDFMSKHLLHFPFKSNNACDVCSLAKQSQVQISGLRVLYQEDIQGFVQAFIRCILRSSTNVLFDHYSEMMVKQWIDFIKQQSHNKAQHSEGRTSPRIRRHSTMSPVLKEGPPVTF
>Mdomestica_MDP0000285649 pacid=22653545 transcript=MDP0000285649 locus=MDP0000285649 ID=MDP0000285649.GDRv1.0.196 annot-version=v1.0
MALGEVFLAAFLQLLLDRLTPREILDYFGNFRGVGKKLEKWRSTLSTIGAVLSDAEERQLTEGGVKLWLDDLRDLAYAVEDMLDKFAAQMLKRMIEGXDQASXSNKVRRSFYKAQLSFDMNSEMKKITERLQDISERKDKFGLKDTGASAMESRSLQSSGVLDEKLVVGRDGRCSQFWVVAIVGMPGVGKTTLAQLVFNHKDDAMKEFEPKVWVSVSDDFNVVRVTKAILESITSGPVKVEEFSKMQHDLSEQLRGKKFLIVLDDIWNKGDYDLYDLWTRLQSPFGVGAGGSKIIVTTRDVNVAKIMGAAGVHNLECMADDDCFKIFERHAFGEINDGKPVNSELIRTKIVEKCRGLPFAARTLGGLLRCKEKDEWGEILNNKLWNIADKSDILPVLKLSYHCLPSNLKRCFAYCSILPNDYEFGEKQLVLLWMAEGLIQQKPEHNKQMEDLGRDYFRELLSRSLFQKSSKNNSRYVMHDLVNDLAQWAAGEICFRLDDKQGDNLQXTCFRRARHSSFIAGQFDGVMRFEDFPKVERLXTFLPLSLSDSRGWSKYLSHKVLFELLPQLQYLRVLSLNGYAITELPESISDLRLLXYLDLSYTDIISLPKSTSTLYNLQTLILEGCSKLKSLPANMSNLINLRHLNNSVAYSLEGMPPQLGKLVNLQSLSNFVVSDDSGQSRIREIEFXLHLCGTLCISRLENVIEVEDARRTNLKCKEGIDSLVLEWSHSSDTREMESAVLDMLQPHTKLKELTIKSYDGNEFSSWVGVPLFSNMVLVRLEECNNCLSLPPLGQLPHLKELYIRGMNAVESVGAEFYGECILPFPLLETLEFVDMQHWKEWLPFQLDHISGTFPCLKTLFVKKCSKLGGKLPENLNSLXKLEIVKCEELVVSIANYKQLRQLNIDGCKVFVHTAAKVEFELLESLCLSNISELLSLQTGELFKKGLTKVRDLKINGCEELXSSLKNEGRLLQQLTSLGRLEIEDNSPLVEELGKEAEELLQLQILECKLECLELNKCENLLKLPEGLNQLSSLQELCIHRCSLLVSFPDIGLPPSLKNIKITECHSLIYFAKFQIPQNLRRIEIRDCKSLKSLVDEEVIGSWPSSFSHNCLEYLKIQECQSLTSLSLSGQLLRTLKHLEMYDCSQLELIAQDEFFCDNTNHCLEYVRIWKCQNLKSLPNGLRHLINLQTLDIYHCESLVSIPRLSKGRIASKLREVEITDCDKLKVLPEYMQNLNSLEELMIDYREGLSCSFPPNLTSLTIWKVKSCKSFWELEWGLHRLTSLRKLWIYGNDPDTVSFPPDMAQMETLLPKSLTDLRIHGFXNLKKLSSKGFQFLTSLQSLSLFKCPNWKRKKKERKKFLELKFGLAPTLDQVDPSSTIVPVYTVACILDQHPLPRRTYHPTPAASASPHRFLHCISTLCTPAQTRCCTTSATPDDMTCFMLPESPKPYLRRTSMHSCAQFCCCCTLHSNNNNNRFNMPPNIEFQRTHVECKADAPIHTDTFRYNGAYASMGVDNNLLDSFCDNFKVEVINLTEDEMEFDMISIDPALANAFRRILIAEVPTMAIEKVLIADNTSVIQDEVLAHRLGLIPIKVDPRLFEFTVKSKELIWLPNGSEFPLESQDTNPESSSKQKTYTSFTCSQDSLPEFSDNPIDPTSGDIIIARLGPGQVIELEAHAVKGIGKTHAKWSPVAPVWYRMLPEVIISQDIEDEMAEKLVATCPVXVFDIEDIGNGKKRATVARPRACTLCRECIXEGKGWENSISLQRKKDHFIFKIESTGVLPPEVLFTEAVKILEDKCDRVISDLS
>Mdomestica_MDP0000255613 pacid=22636969 transcript=MDP0000255613 locus=MDP0000255613 ID=MDP0000255613.GDRv1.0.196 annot-version=v1.0
MGGEAFLVAILQVLVDKLAHRNVFKYFGLDLAFDVEDVLDKYHTKMLERQIQHAHSSTTSKVWNSIPNGVFNFKMNLEIQKITDRLQEISEQKDQLSLRINTGTSTIRARQNISPSSSQPDGPVIGRDEDKRQIVELLSKQEHRAVNFDVVAIVGMAGVGKTTLAGQVLKDMVATQTFQLAVWVCVSDDFNLGRVTKQILESITSRQCATEDYNKVQDDLQKELAXKKFLIVLDDVWKTCSYGDWMKLQSPFRDGAQGSKIIVTTRDTDVSKMMGAAKLVHNLEPMENDVCLQVFEQHAFLNSNNDKPPNYELLKEKIVAKCRGLPLAARTLGGVLLLKETYEWEELLNNKLWSLSNEQDILPVLRLTYFYLPSHLKRCFAYCSILPNGYEFEEKQMILLWMAEGFILPLPEDNKQIEDLGADYFRELVSRSLFQKSIENISKYVMHDLIVDLARWAAGEICFRLEDKQNDDGVQLRRFPKARYSSYIRGDYDGVKRFEAFSKVKCLRTFLPIRKGYIWSYLSRQVTFDLLPKLQYLRVLSFNSYHITELPNSIGDLRYLRYLDLSYTSITSLPKSTSTLYNLQTLILEGCRKLVNLQSLPNFVVSGGSNQSRIREIEFLIHLRGTLCISRLENVTDLVDAGRATLKCKERLDSLVLEWSHSSEMEFVVLDMLQPHTKLKELTIKSYAGKEFSSWVGSSLFSNMAVVRLEKCNNCLSLPPLGQLPHLKELYIQGMNAVESVGAEFYGXCILPFPLLETLQFVDLKHWKKWLPVQPDHESGVFPCLKRLSIRKCSKLEGKLPKNLDLLAELEIVKCKELVVSITNYKQLRQINIDGCKTLVYTAXKVEFELLESLCVSNISELMFXQTGELCRKGLTKVRELXINGCKELKSSLKNKAGLLXQLTSLDRLKIEGNSPLVEELGKEAEELLQLQILECKLECLELNKCENLLKLPKGLNQLSSXQELRIHECSSLVSFPDVGLPPSLKVIEITDCHSLIYLAKHQIPQNLRRIEISDCKXLLSLVDEEAVGSSPLSSSYSCLEYLKIDGCESLTSLSLSGQLLRTLKHLQIIDCDRLELITEDGFFRDNTNYCLEYIKIWKCQNLKSLPDGLCHLSNLQTLIIRLCGSLVSFSRLSGGKRPSNLREISIRDCDKLEALPEDMHNLNSLEKLKIDYREGLTFPPNLTFLSIKKVKSCKSYWELEWGLHRLPSLRNLWISGEDPDTVSFPPDMVRMETLLPKSLXDLTIEGFPNLKKLSSKGFQFLTSLQSLKLYNCPKLASIPVEGLPPSLEQLLITGCPVLKERCQPGKGRYWHKISHIPXIELNLTDFGVSLFQYGMLHGFGIAVSDAVGLVELSEQDSFVEEYDFLALEAEDWANWESDLAPLVPVIGQRXVLGLSGNVINNIGFVFAAGXLYRYSETLFALFSVGGLYHLITGKDIIAVLWFALSGLSRSHGVLSAGYFCFQTMHQTYDAVFSRKCPFLALQAVVGGALPCICIFAPFVAFQAYGYNNICLGHLPSNMRPWCKARVPLLYNYIQKNHNLKARNQVNKDGAALVSEEHKLSAKRGYLSVAVLPCILHLGFMAATAFFVTHVQFSNNLAFASDKSASGPRGGQQLFDPFSPTAANQQRGGFSETGLSGLVKIMLGESPVGNTPNTGERVAHLYYKSMLPGENRVRKTQLERRKLGLEIAIVVVKESLPKQDRTSPTASDTAIPKP
>Mdomestica_MDP0000288587 pacid=22628057 transcript=MDP0000288587 locus=MDP0000288587 ID=MDP0000288587.GDRv1.0.196 annot-version=v1.0
MDNWRKLVTLSIMVLVCGCLESYHFAVLVFLLFSIGLVFRQMNISVPDEASSSSSSTSLSSSSSFSFSKGSLYEVFISFRGEDTRKNFTGHLHEALTKAGINTFIDDEELRRGEDITTELVRAIQGSRISIIVFSKRCITILVFLLNLTNARNEAKFIGMITNEVSTKLNNTYLNVAQYQVGIESRVKDISNYLGVGDSNDVRMIGISGMGGIGKTTIAKAIYNLFYDRFEGKSFLENMRGKNLVNLQNQLLSDILQTKTKVSSIAKGTALVGKRFRCLRVLVILDDVDDVKQLDELVVNRHSFGPGSRIIITTRNEHVLNEFAVDVIYRSQGMEREEALELFSWHAFRSSCCPRKYLNLAREVVDYCGGLPLALQVLGSTLFKGSIGEWKSTLDKLKKIPLGKIQEQLKISYDGLNDDYEREIFCDISCFFIGMDKNDVMYILDGCGFSATAGIKVLLERCLVTVNRKNKLMMHDLLRDMGREIVRAENPKYPGKQSRLWCPEVVKDLLIDKSVSTLPIELYVKYGTEEIEGLALNLPSLDEEASFSSEAFTNMKRLRLLQLKYVRLTGGYQYLSKKLKWLCWRGFPLEFISKDLCQPNIVAIDMRYSSLRQVLCEESGMLDKLKILNLSHSHDLTRSPDFSKLPNLEKLILKGCKRLCNVHESIGDLKSLALVNLEGCEMLNDLPRSFYKLKTIEILVLKGCSRFQILSEDLGEMASLRTLLADETAILKVPSSIVRLEKLEYLSLCNLRWSLKLPPLLMGMHALRELDLSGCNLKEIPSDIRNLSSLEEVNLDRNGFHSLPSFSGLSKLQALSLDFCINLVEITDDLPPNLGYLSMNICIALERMPNLPGRPEVGWTGCGYISLLGKHIPTWFNHVNNNGDRVCFQVPQEIGCNLKALAVCIGSRHYELNPFLRNYFFVVNHTKCTCIFASIIDFYTPVRFKDYLWMGHLPNVIFNLEGGDCVHVIVQIQVQDSETELIRVTKTGVRLVADKLISFESSLLFTGSIPYDEAIYXFYFNYDDDDSASDDDDSGSNVVVFLHGFPEIWYSWRLQMIAAANVGFRAIAPDYHGYGLSDPPSQSEKTSYRDLASDILGILDSLAIPKVFLIAKDFGVGVTTLFSLLHAERVLGVVTMGAPIMSPGPRRIDKSLREGLYISRWQEPGRAEADFGRLDVKTVVRNVYILFSRSEIPIAAEDQEIMNLVDPSMTLPPWFLQHMELCMRNQVSELRCKFHTDEFAVSDPVVKAPALLIRGGKDYSSKFPGIEVYISSGKVKEFAPNLEIVFLPEGTHFVQEQSPDEVYRQLNLIKFYEKFLKKFTTITSTTRLLPLYANRSNAITPPIRLPSTTFLFSPTRRAPESRLHKSSSTLGNSPVDWLSNRVKKPEQLGPACADDGARAGQRERPGRSCQLESPEGHLFADVDLDASDADIPKTEGKLLADARGDLSVLEGLGAREAPLLLWSHRDHRERERTSIGDNIKFLLVLSLDINCTLNPNQVGNAGPLRQRGDPFAFQRNAREHVIVELKKWRGVVVAEARVCESIRAKLEEWMKLQRSGLLQEAILKLAGVESYHFAVLVFLLFSIGLVFRQMNISVPDEASSSSSSTSSSSSSSSISVPDETSSSSSXTSLSSSSSVSFSKGSLYDVFISFRGEDTRKVFTGHLYEALTKAGVNAFIDDEELKRGENITTALGRAIQGSKISLIVFSRRYADSSWCLEELVHIMECRTTLGQIVIPIFYKVDPSHVRKQTGSFAQSFLKHTDKKKVARWRAALTEAASLAGFVATWAGFVHDSGSEARFISEIASEVIRVLNKTYLDVAPYQVGIDSRVQDISKYVVVGDSNDVRVIGISGMGGIGKTTIAKAVYNKFYDKFERKSFLEKVREKAVEKLQKQLLSDILQTTKTKVNSVAAGTALVGERFRRLKVLVIFDDVDDVKQLRELAGNRHSFGPGSRIIITTRNEHMLQEFAVDKTYPAKGMEQEEALELLSWHAFESKRCPSEYLELARKVVDYCGGLPLALQVLGSTLFKRSIGVWKSTLDKLDKIPPEKIHEQLKISYDGLNDDYEREIFRDISCFFIGMDKTDVMQILDGCGFSATAGIEVLHERCLVTVNRKNKLMMHDLLRDMGREIVRAENPKYPEKRSRVWRPEDVKALLIDNSGTQEIEGLSLNLPSLDEETSFSTEAFTNMKRLRLLQLKYIQLIGGYQCLSKKLKWLCWRGFPLKFIPKDLCQPNIVAIDMRYSSLRQVLCEESGLLYKLKILNLSHSHDLTRSPDFSKLPNLEKLILKGCKRLSNVHESIGDLKSLALVNLEGCELLKELPRTFYKLKSAKILVLKGCSRFKNLSEDLGKMSSLTTLVADETAITEVPSSIGLLEKLESLSLRNMRSSLKLPPSLMGMHALRELDLSGGNLKEIPNDISSLSSLVSLLLDRNGFHSLPSFSSLSRLQRLSLNGCEDLVEITDDLPPNLSLLSMNDCTALERMANLSGWPRVVALDGSSNLIEFQGLDRALNTGMILGMRAHNRISEFLFKDSTLQGWTGTGYIYLRANHIPTWFNNVNKKGDRVCFQLPHEIGYNLKALAVCFSCRPYELNSPLTYSISVINHTKCTCIHADVSDFYPPARLEEYLWMGHFSNKDFKLEGGDSVHVIVQARDTETGFIGVEKTGVRLVSDKRINFSFSSIDYGSIPYGEAINKFSINDDDDHADHADHEDDDVDDHADHDDGDDKDEADDYLS
>Mdomestica_MDP0000142854 pacid=22638286 transcript=MDP0000142854 locus=MDP0000142854 ID=MDP0000142854.GDRv1.0.196 annot-version=v1.0
MCLILNLHTLNTKETEYVPPSVTIDMNVLLRGLKRFLLNEEVSAVVLTGPGGSGKTTLAKFFCEDXEVKNIFKNNVFFVHVSENPNLSLMVQTLYQQMGFQIPALQNESIALHWLHQFLMETALHPSVLVLDDVWPGSESLLDKFDEFKTPNYKIMVTSRFEFPAFGFPYYLKPLNAEDEMTLSHHSRAHNIELLDDEDLICVSPPPITFDDEDPITHFPDSSASYLGDGSSHVSTAIRPMDQFHDSSASTLGDKSSYVPKDAGTMFEPDNPVKSKQTYMQQKLELKVSASDKAMKKVMKAVHAIKGVHSTSWDAENQRLTVMGQLDPALIATRLRKIASKTEHFRSSICPSGXGDARQPCQEESRACRETNQPNVKGLVLASSADLKSKLRESGNFDPHLQAKXLKVVDVSYGGEDGFNQAVKLSAEFLSNVKFIQEHNLLGRHLEEVNHGRR
>Mdomestica_MDP0000230932 pacid=22673642 transcript=MDP0000230932 locus=MDP0000230932 ID=MDP0000230932.GDRv1.0.196 annot-version=v1.0
MALGEGFLAAFLKVLLNRLTSREILNYIGNFRGVRKKLDKWRAVLTAIGAVLSDAEEKQLTEDAVKLWLDDLRDLAYDVEDMLDKFDTQMLKRMIEGRDQARTSNKVRTSLFKIKFNRDMNSEMKKITERLQDISERKEKFGLKDTGTSAKESRSLPSSDVLDEKLVVGRDGDKGEIIELLSRKYEHEGAVNFGVVAIVGMPGVGKMTLAQLVFNHKDDAMKEFEPKVWVSVSDDFNVVRVTKAILESITSRPVQMEEFSKIQHDLYDIWNKGDYDLHDLWTRLKSPFGVGAGGSKIIVTTRDVHVARTMGATGVHNLECMADDDCLEIFERHAFGEVNSVKPVNYELIRTKIVEKCCGLPLAARTLGGLLLCKEKDEWGEILDNKLWNLADNSSLLPVLKLSYHYLPSHLKRCFAYCSILPNDYEFWEKRLVLLWMAEGLIQQKPDDNKQMEDLGRDYFRELLARSLFQESSKTNSRYVMHDLVNDLAXWAAGEICFRLEDKQGDNLQSTCFQRARXSSFIADITCLPKSTSTLYXLQTLILEGCSKLKSLPTNMSNLINLRHLNNSGSDQXGVREIGPLLHLRGTLCLSRLENVTDVEDARRANLICKERLDSLVLKWSHSSDTRKTETVVLDMLQPHTKLKEFTLKSYAGKEFSSWVXGSFFSNMVLVRLEECNNCLSLPPLGQLPRLKELYIREMNAVESVGAEFYGECVLPFPLLEILEFVDMRHWKVWLPFQLDQGSSVFPCLKRLSIKGCSKLEGXLPEKLDLLAELEIVKCEELVVSIANCKQLRQINIDSCKVLVHTDAKVEFELLESLCLSNISEVMSLQTGELFRKGLSKARDLKINGCEKLTSSLKNEGRLLQQLTCLGRLEIEDNSPLVEELGEEAEELLQLQILELKKCENLLKLPKGLNELSSLQELRIHKCSRLVSFPEVGLPPSLKNIEIRECHSLIYFAKFQIPQFLRRIEISNCRSLKSLVEPNGLFSDNTNHCLEYIRIWNCQNLESLPDGLCHLSNLQTLIIGNCGSLVSIPRLSAERRPSNLRDIMINECEKLEAFPEDMHNLNSLEGLKIDYRKGLTFPPNLTSLEIWKVKSCKSLWELEWGLHRLTSLRKLGISGKNTRTVSFPPDIVRMEPLLPKSLTELRIEGFPNLKRLSSKGFQFLNSLQSLQLSRCPKLAFIPEEGLPPSLGQLIIYKCPVLKVRCQPGKGLYWHKISNIPKIEIHEANGPVGLARHCLMFKFDKQYFIKFLILQEKGRGLPKFGEWDVNDPASAEGFTVIFNKARDEKKTGGKPESPGKVDPNIRHGGGVDPGTSRPSKNGFAAFINHRQSFDNVVLLTREVKFEAMVSSLPKEIVHDILLRLPPKALIRCTSVSKPWNSMIKSPSFIRTHLSLTIDFNQFGTHQLLLHCVRGDNPVEQNYYLHYDNHAFDEYCKLEYPSVPKRNRFLRVAFVNGAVHWLAWRCLNDGRYQNFILAIDVDGDGNSIAMFTTTRGRNCPEDFLDIWVMKEYGIEDSWAKLITLHRIRKQGCPTSPYVLGTVVKWCPDFITCSRKKRRMYWDFLRDAL
>Mdomestica_MDP0000279719 pacid=22624365 transcript=MDP0000279719 locus=MDP0000279719 ID=MDP0000279719.GDRv1.0.196 annot-version=v1.0
HEAKFIRMITEEVTSKLNNTYLDVAPYQVGIDSRVQDISNYLCIGDSDDVRVIGILGMGGIGKTTLAKAVYNQFSDRRCEAATXIARNRHSFGXGSRIIITTRNEHVLKEFAXNMVYPKYPSQYLELAREVVNYCGGVSLDLQVLGSNLFNRSIGDWKSTLDKLKEIHLDNIQEHLKISYERLNDDYEREIFRDISCFFIGMDKNDVMQILDGCGFYTTSRIKVLLDRDIMRAENSKFPRERSRLWRHEDVKAVLIDKSYVRFTGGYRCLSKKLGWLCYRGFPLEFIPKDLCQPNIVAIDMRCSSLKQVLCEDSGLLDKLKILNLSHSHDLTQSPDFSRLPNFEKLILKDCKRLTKTESLKVLLRSFYKSKSVKTLVLHGCSRFQILSEHLGKMASLITLLVDGTAIKXXPPSIVRLEKLXRLSLSCLKCFLQLPSLRGLXSLTELNLEKSNFMEVPXDFGSGLPCLVNLNLSCNDFHSLPSLSGISKLGQLLLNGCRNLVEIPDLPQSLYLLDIYKCPVVERMPDFSGMSAHMVLSSPKLIEFPGLDSALNSGLILHMPVHNNLTDYLLKDSTLQGWTGRGHITLAGGQIPTWFNHVNEGAQVSFEVPKEIGRNPKALAVCMAYXSFIDVDSVFFGSCFICVINHTKRTSFFVDLMSPPACGGXYLWLGHIPLWEDKFNFEEGDLVLVIAKILRSDQFMVKKTGVRLRSEFMVKKTGVRLVCDKTFEGRLYYRYYPIPYGRALEEIPTENDEDFHEDYENDDEDDSEDDDDDDTNDEGDDNQDDDDDHDDHQIQHKYITVQGLKLHVADIGTGSXVVVFLHGFPEIWYSWRHQMVAAANAGFRXIAPDYRGYGLSDPPPQSEKTSYRDLASDILGILDSLAIPKVFLIAKDFGVGVATLFSLLHPERVVGVVTMGLPIMPPGPRXTGNYLPEGFYISRWQEPGRAEADFGRLDAKTVVRNVYILFSRSEIPIAAEDQEIMDLVDPSTPLPPWFXEEDLAAYGALYEXSGFXTALQVPYRAIREESXVADPIVKAPALFIMGGKDYVNKFPGIEDYINSGKIKEFVPDLEIVFLPEGTHFVQEQSPEEVNQLILTFLGKHI
>Mdomestica_MDP0000525273 pacid=22625905 transcript=MDP0000525273 locus=MDP0000525273 ID=MDP0000525273.GDRv1.0.196 annot-version=v1.0
MAASSSSSDHRWKYDVFINFRGEDTRRGFVSHLYKALRQKPINTFIDAEDLGKGDRLSELLTAIRESRLSLVVFSKNYAYSTWCLKELVEILECHHTKNHIVLPIFYEVDPSDIRKLKRSFEEAFAKHDNDSSAEIEEVRSWRSALTTATSFSGWDSRNYENDIKLIEKIVEDVYKKLIHISSSSSKDNPLIEMDSHMHEMHLLLHPPGVETNDVRVIGIWGMGGLGKTTIARAVYDEIACQFEASCFLENVKEGFIKHGKLHMQTQLLSSLSNNKVGSSHILDKGFQVMLNSLAQRKILIVIDDVDKLEQIEALLGEQHSSFGGGSRIIITTRDLQLLSGTDAIYKPKIFSDPGAVELFRRYAFRTNQPTRDYDVLTRRAVNYAQGLPLALKVLGASLYNKTILEWKGVLEKLKEVPQRRINDVLRTSFDELDRTEKNIFLDIACFFKGMKKDYATEILDGCGFHPHAGIGVLIDRALITVSVYGKLGMHDLLEEMGREIVRQESIEEPGRRSRLWSYEDVYRTTKAVESIILDLSNSDEACVNAEAFVSMTQLRLLKIVAYGNKHLIGNLRFLSHELRCLLWNRFPLKSLPSNRQFKNLVDLDMQYSLIDRLWEGTQTLEKLKFINLSSCQYLKETPDFTKMPNLKNLILRSCIRLVEVHPSISTHANLVLLNLSGCKELKSLPSSIRMKSLTTLDLCDCSSLEMFPEIPEVIEGLEELDLSGSKIKELPSSINNLTGLSYLILEDCKELINLPSIIRMKCLQVLDLFGCSSLEMFPEIPEVIEGLEKLDLFGSKIKELPSSINNLTSLKTLDLSGCSNLEMFPEIQEVIERLEELDLSGSKIKELPSSINNLTGLFYLGLQDCKELINLPSSICQLKSLYHLYLSGCTKFEVFPSIVENMEGLRELHLDGTSIKELSPSIERLQSLEYLNLRNCKSLVHLPDTLCNLAHLDALNLCGCPNLSQLPVNLEDLGRLWDNASPGGPPDDPYILSSLSNSLSRRSQLQCRRSAPFFVNKVGLLNNPSDPNHAVDVTEDIDIDVEFTYSVNWKATSTQFQNRMDKYSKASLMPVRQKIHWLSFIIIIIVLLMGLLALLIVRRLKNEMKKFSNSDEEEDKEVGWKYIHGDVFRYPPNMSLFCAVLGVGTQLLAIPRVQEGQVGQVVKDAGAIGLILAFTAANAERMSVLTLQTTVADVGSAVSNYHTIVSQSRGAYVKVEPQTFNFTRANEKLSHKITLP*
>Mdomestica_MDP0000442914 pacid=22652795 transcript=MDP0000442914 locus=MDP0000442914 ID=MDP0000442914.GDRv1.0.196 annot-version=v1.0
MAHKIKNINASLAVLKSEASFIGLVARREDQTLPAMGNRETVSSFRQDEKIIGREKTVSDIIATLIESKNQENNLSVMAVVGLGGLGKTTLAKSIFNDDAIGGHFQEKMWVCVSNPFYVNSILNRMLESLKLAGCTSREAXLNNLKERLKGKRYMLILDDVWNEAEDLWSSFTDCLSMLNSAPGSITIVTTRSEKVALITGTMPKCDLGLLSNEDCWSILRGEALRNGNARSLDXDQEGIGRAIAEKCAGVPLVAKESIVNLEGENSQVAPSNFLNAEVNTNQRLCSVLLNELNYLPWSRXVSLALGGRGKLGFINGSVEIPDSSXQTYGAWLCKDQLGLPHTTDPTILLKRVEENKIYQLLASLSSEYEDLWSHILMSVELPSFKTVCXTVQREEXRIRVMNVEPNLKLXEAQGYVANHRNHDAKMYRGKTPHLKCKYCNAYGHTXERCWELHPELKPKXKDNRMMVPRSSSVAPLKA*
>Mdomestica_MDP0000312842 pacid=22629326 transcript=MDP0000312842 locus=MDP0000312842 ID=MDP0000312842.GDRv1.0.196 annot-version=v1.0
MVMELEELQVLLQKKLDGKRYLLVLDDVWNENRNNWLQSNDLLSGGAKGXKIVVTTRSTKDTSVMDVDSPKGKEEENLMLVPIGRRIADKCQGIPIAIRTLESLTRYKISESESTRTKEEERVWAIGKGSDLGLGTDFTLCVCLDSDDGSKETKDRSFSMSRPDMELTDQMNALGLPVSFNTNKEKRNRKTEGRRKGMRLKQTDSSLDVVRGAMEPSKVSEGETVSPMIFNGSTSSSLCCLPXMGQSESSSSDVAAGAVEFQCPSVEGDNPENSTEITGDAVEEQDRDGILAVVCNDXQGCDPLXSGHLLNDIMRIAVSSTDLDAGRCPESCSADAAVGNDETESGEILTEHDHLECSLVASHEAELTKTCEDYIPEPXGVSESISYSMCSEVLDPDGTDCQDNGDSGDWMVYWDSYYMRNYFYNIKTHTSTWYPPPGMEYLASIDAICKPNDVISEVMEIDVSTDSKXTDLCGVSKTDSFQESITQDVSQGQPYHEISGGIELXVDTSMXETTLSTVTVSRCPVHSDEIDENNNTCNDGNASCFSSDVQDHISSGLQPILAEQIDEQSTIELNNEPIEPNFCEETLKDCEDFDAFQILNTSSLSHTYXDEVSEDXNMYSGNEVLATNQLEIQLDPAVQKRKKKVRRKKIQXKLSNENKVTSFLMTNPHIAELLFEELFKXFSADMGKYWCQRYLLFSKYDDGIKMDEEGWFSVTPELLARHHAERCGSDVIIDCFTGVGGNSIQXAQISKHVIAIDIDPTKIDYAQRNAAIYGVDDRIDFITGDFFXLAPKLKADTVFLSPPWGGPGYAKVETYDMKTMLKPHDGYFLFNIAKEVASRIVMFLPRNVDINQLAEIALSGSRPWSLEVEKNFLNGKLKGITAYFSDMASR
>Mdomestica_MDP0000230552 pacid=22622216 transcript=MDP0000230552 locus=MDP0000230552 ID=MDP0000230552.GDRv1.0.196 annot-version=v1.0
MAAXAFLGAFLRVLICKLADREVIRYFGRVKGIDKNLKKWSDTLSAIEAVLNDAEERQLMAESTALKLWLDNLRDLAFDAEDVLDKCHTKMLKRLIQHAHSSTTSKAWKSIPNRVSNFKTTSKAWKSIPNRVSNFKMNSEIQKITKRLQVISEXKDQLGLKIDTGTLTKRARQLISPSSSLPDGPVIGREEDKRKIVELLLKQEHRAANFYVVAIVGMPGVGKTTLAGQVLKDMVATQMFQPAVWVCVSDDFNLERVTKQILESITSQQCTTKDYNKVQNDLHKKLAGKKFLIVLDDVWKTCSHGDWKKLQSPFIDGAHGSKIIVTTRDKDVSKMMGAAMLVHNLKPMEDDVCLQVFEQHAFLNANDRPPNYELLRXKIVARCRGSPLAARTLGGVLLCKEIXDWEETLXNKLWSLSKEHDILRVXRLSYFYLPSHLKRCFAYCSILPNDYEFGEMQMILLWMAEGLIHHQPEDNKQIEDLGADYFRELVSRSLFQKSTKNTSKYVMHDLIGDLARWAAGDVCFRLEDKQNXDGVQPICFSKARHSSYLMGEYEVVKRFEAISEVKCLRTFLPLRKGSPYNYLGRQVTFDLLPKLQYLRVLSFNGYRITELPNSIGDLRYLRYLDLSYTAITSLPKSTSTLYNLQTLILEGCSDLKSLPADMSNLANLRHLNNSDVSSLEGMPPKLGRLVNLQSLPNFVVSAGSDQSGIREIGPLSHLQGTLCISRLENVTDVEDAQWANLKYKVRLDSLVLKWSHSSDTREMESTVLDMLEPHREIKELTIKSYAGKKFSSWVGXHLFSNMGLVRLEECNNCLXLPPLXQLPQLKELYIRGMNAVERVGAEFYGERNLPFRGKLPENLNSLAKLEIVKCEELVVSIANYKQLRQLNIDGCKVLVHTAGKVEFELLESLWLSNISEVMXLETGELFKKGLTKVSDLMINGCEEVTSSXKNEGRLLQQLTSLXSLEIEDNYRLVEELGKEAEELQILEXXLEYLKXKKCENLXKLPKGLNQLSSLQELRIHECSRLVSFPDVGLPPSLENXEIRECHSLIYFAKFQIPQNLXRIEIRKCKSLKSLVDEEAVGSSWSSSSHXCLEYLKIEXCESLTSLSLSGQLLRTXKHLEILGCEQLELIAEDGFFHDNTNYCLEYXNLWKCQNLKSLPDGLCHLSNLRKLYIQDCGSLVSFPRLSGGRLPSNLREIQITSCEKLEALPEDMHNLNSLEELRIEYREGLTFPXNLTFLEIWKIFGVSXVAALGDLHLAHTXELVSSLAFLATLVYLEPMGSQIELXEQDSFVEFEYDXLAWGQRTGKTGNLMMNQLALLEREIALTSEDSHSCSRKKLYDIGQAFXGRQREXEERKEKERKRMXVEARRQRREHEDKLPAEKLEKEMKNHSTDGRSPGGKKFKMDKERGFDNSXNXLETEPSTSRISISNAXRENIIHEKFHEASSSYGXKAEVPSNLDREMENSLGITSQVQYYDISAYKESDDENDDDDNVIPNSKFIPSWLSKNCLAFAVSSQNRADPKTIFRPPPPPQKAFAASLKRDANQEKDKNGAGENEAVGAAEKKKKKKRGRKKKLIWDQRRDKGKGKKGRRRKEKECVLKPIDSRENMNTSYLLKKDGRGPGGKKSKDETENKKMEAERGFDNSRNFSETEPSTSRISISNAGRETIVHEEFHEASSNYGYKAEVXSDLDKEMENSIGITGQEQSYDISPYKESDDENDDDDNVIPNRKFIPSWSSKNCLAFAVSCQNRADPATIFPPESFCCISEX
>Mdomestica_MDP0000290212 pacid=22679005 transcript=MDP0000290212 locus=MDP0000290212 ID=MDP0000290212.GDRv1.0.196 annot-version=v1.0
MGQILLPIFYDVDPSEVRHQTGSFATAFGKHEECFDGDMVQRWRSAFTLAANLAGGNLRNTDGYEGKFIRKVVDDITRRLKSLNNTYPDVPTNQIGIDSRVQLISNELDVGGSNNVHIIGILGMVGTGKTTVAKAIFRRFHQMFEGSCFLSKVREEDMVKLQIKLLSDILKLANVEVSSVDQGTKEIKRRLGRMRVLVIIDEXDCVKQLHELAINRDTFGPGSRIIIITRDKHLLKILEVDKTCTAQIMNKEEALELFCCHAFTESYPADEEYLELSSKVVNYCGEIGIGELCDRGLVTVDEGNNLVMHDLLRDMGRQIVRAKSPNILGKRCRLWDQEDVKDVLRSKSGTEFVEGLVLDLQEPDKASFSTEAFKEMQRLRLLKLKGVKFKGNCEHLSKRLRWLCWPEFPQGVIPKDFTKYLVDVNLSHSKIQVWNDSNMRLEKLKFLNLGYCHHLKRSPNFSKLPNLEKLLLNDCQSFSEVHPSIVQLKNLKYLSLANCDLTDDALPKDLGGLSSLDVLDLSGNCFYGLPNLSGLSKLHTLQLNNCTNLRVIPDLPKKLEILEADECIALEKMPDFSDLSSMRELHLNHCPKLTEIPGLDKLSNIMTRIHMEGCTNLTAACSATGGDRLIWPWKVNGIHSCSSALMAERAAVIKGLDLAASLGFTKVMVESASIKCLKGDIEKGAWEIYPLLLEIRSKKINFEDLHWKWSTHEANGAAHHVALLALRIVERQSWVDRPPISLVFAQGRPSLSSKLILGILAALLDNPLLVAFGKLSCFCLGYDLAEAYAPRDLHWKKLKMEKQERAKLGTAESKVESQLWLQRXVTWVSAAQARIIIANTVTVLRILPPYESANGEKCDSFXLSVEVFDFDELGELSVAFNGVLYFPGDNDELLYLGFGPFNDHSSTLAVIMMILLLITNFL
>Mdomestica_MDP0000265855 pacid=22625348 transcript=MDP0000265855 locus=MDP0000265855 ID=MDP0000265855.GDRv1.0.196 annot-version=v1.0
MAMDILTAIIPTIIDYTIGPVARQVGYIIFYKSNLEDLKSKLENFDSVKQRMXHEVDEVGRKVXQKVEADVQKWQSDAXKTTLEAXALLHDEGAKTKCXIICPNLISYHQRSRKATKLMKKIEEHENKKKEFSXVSYKAPVEDISAIASDEYMAFESRISMVKDIXTELKKPDINRIGVYGLGGVGKTTLAKEVYREAVKEKLFDDVDMGKRANLLRAKVKDGKTLVILDDVLERIDLEAVGLVGVPNCKLLLTSRERQVLFHDMRTQKIFELGFLREKESWSLFEKMAGDVVKDHRILKEATQLAKKCGGLPVLVVAVASALRDSSLEEWKDALRSFKRFDKKEMNEKAFLALRWSYEQLEDEELKQLFLLCGSSGNCLIDLFKYSMGLGLIKNVEKVEEARTSLNDSYDEETVRMHELVRDVAVRIASDDQKAFSSCYEDEVKEWPTEDLFKKYTTISLRYCKIPRFPEIPWECPELKFLLLAYDSIGDSQEIPSKFFEGMEELKVLDVTGFHIPSLPLSFXSLKHLHTLYLAFSELVDITLVGQLTNLKIFSLLKSKIKELPKEXGQLTRLQLLELTGCSELVLIPPDVISSLTRLEDLRMGIKSFKQWEGKGLIDGRRSNASVSELEHLSHLSALDIHVPDANLLPTNLFSEKLERYTILIGDCWEYPDISETFSNMLKLKLTRRNQFDRGIKLLVKRCEQLYLDGKESVNIISYLFDSEAAKQLKHLHVQNNDEVTYLINSISWSCSHNAFPNLESLFLEDLVRLESVCYGQLEGEPFQKLKSLTMRNLPKLIGFSSKDKQLTADTEADEIVLEDEVGGPPKLFSNEKVMMPNLTTLTVYQCDSLRFLFSSSMAKSLRQLKNLKISNCQIMEEIVGNEENTNYMFDKLSRLELQHLPSLSRFSSGSYIKFPSLVFLDLDDCTKLETFIFDAKSENITTNKEERDIELFDEKVEFPSLEILWIQDLPKLKTIFHNQLHSDSFGKLRIMDVSRCHNLINIFGPSIMGRLNALESLYIKQCQSLQVVYDSSSTXQLNXFDCPNLNLVEISSCESLKNLFPVSVAKNLKQLXKFKVENCGLMEEIVTMEEGPKRTHEEFRFPKVEIVIFENLPRLQSFYHGLHVSNWPLLNELNFEQCSSVEIFASEFSTYQDKLDLSHPRPMKQPFFLIEKGKSFLNLEKLMLDKNTEIWYEPYGPLLAELLSKVKSIYFATSHPKSDVFFENLQNIEXLRVLSAPWKELFVHDHQGSGSREIHEVETLPRVKTLWLIDMPELIHLGMENSQAGGRVFPNLEVLCVNNCGRLENLASSLISFRNLTTFTIGDCHGLQYLIPYSVAKNLQQLKNLEVESCQRMVEIVASKEDDPENEITFSCLQHLKLSGLPSLQGFCTGNCIFKVPSLENLIVEDCQLIDIKISSDGLLQSDLTPERLHVTEETDDVLMLSYSRETDRDQTEQPMIADSHVDVKIVGLSSKEESSSFAWRVNVFRLMSLENSGTFQTPKLLLPLXQEGDKGVGGGVFHHIADFVHKLRRRSVGGVDHRCRVFDSRASMGITPNVAYVRFENLPEHRSFSPVLHVSKWLLLKQLNFIECGNIEIFASEISRFHEKLDQLSLYTPVKLPFYFVDRQVRXAPXGDDQQRCTPDHAGLSRKLHPQQPLSSAISGEGLXFLIAPDMTIPVTXHGQYLGLTDATTDGDIPXHSPIDRCWRDLMVAINGLHXLQTGGCLGVSLLRVPGHRRRQWLXPPRALFVLLKKEXLRFRCQQQQQC
>Mdomestica_MDP0000287433 pacid=22641396 transcript=MDP0000287433 locus=MDP0000287433 ID=MDP0000287433.GDRv1.0.196 annot-version=v1.0
MAEFLTFAAEGILKRVALLAEQEFSLLWGFKKELTRLRDSLSKIQAMLRDAQQSHVRGETVEMWAKDLEDIALDADNVLDEYEYEVLRHKVELQNHMKKKVLNFFSHNNPVAFRLKMAHKIKNIIASLANLKNEAASXGLVARSTFVDATSDDMGVLDRETVSGFDRDEKYIVGREEVVSEIVTTLINSSKNKENYLSVMAIVGLGGLGKTTLAKSIYHEYEIDRHFDKRIWICVSTPFKVKSILKGILEYLKPEKAAIQHKAAICENLQEDLRGKRYLLILDDVWNEDPQQWDNLMSCLLNVRDTQGSIIVVTTRSVNVASVVQTLPRHDLGKLSDEECWLVLKDKAFADRSASITEDQERIGREIAKKCAGRNIHTPTPYKQTKAKQKEGTRARREYKPDSDSDSETRVQCRRELIDADAVRNESGPCCVKDLVTRTKRVERFGNPFATSLTFGFDSVPNADFSLSVTFPQSEMAQFQNDELEYVDXYYDVVDFDDTDAFADNQLPGGHDADSDFDXDDFDESKAKTDTSAMEARNGKDIQGIPWXRLNFTXAIGTECLPVETGKTFYDFHYNTRIVKSTIVHFQVLHKYVLSFMKDILIYLSSMKDILIYDCRYVLNHSLEGTSQLDLFLPRQLRNLLWXTSKHDVYVMQNFSVMHWSSLLRRGKEVLNVAKPVVPTEKRPGLVVRPLSRVQXSTMAVKENLLVAGGFQGELICKHINQPGVAFCSKLTTDDNAITNAVDIFQNPAGSMRVMTANNDAQVRVFDVQNFTCLNCFSFDWSVNNTSVSPDGKLVAVLGDSTDCLIADAQSGKVSCIVAVRRIHFVIYASHKQRSDGLPTYLAQAVGSLKGHLDYCFSSAWHPNRQILATGNQDTTCRLWDIRNLSESVAVLKGRMGAIRAIKFTSDGRFMAMAEPADFVHILDTHCGYVKEQEIDLFGEIAGISFSPDTEALFVGIADRTYGSVLELDKRHRNQYLEAVF
>Mdomestica_MDP0000309999 pacid=22655106 transcript=MDP0000309999 locus=MDP0000309999 ID=MDP0000309999.GDRv1.0.196 annot-version=v1.0
MGSGNGVYSVGDFDLDAKYKNQNVAVKNVHXGETPEQIAKREARFAREVAMMSKVQHKNLVKLRRGENIQXELDQEIEGSRIAVIVFSKRYAESRWCLRELSKIMRCLKNQEGKIVCPIFYDVDPSQVRKQKDSFGEAFQKHEKDEDPNVVKQWREDLKASAYLAGWNLKTTADGREGVFIEKITGDIKGILKPIDLKAKHSVGIALRXQEFSTEYLDXGGSPDVQIIGIWGTGGIGKTTLAKAICSKYGHSFSSQCYLEEVRSNKKNMVSLQEQLLXDILKRPDIKVSNVAEGTKEIEKRLGSMKGVFLDISNFFIGVSISVVXTILDGCSXFXVEAEITTLCDRCLLYIDKGGALRMHDLIRDMGREIVRAESPVELGKRSRLWHMEDAKSVLWNESGTEAVEGLELFLPEHSDDEQSFSTEAFKKMWRLRILWLGNVKLTGSYKHLSKELRLLYWIGFPLEAIPADFDQRNLVYMEXWSSKIVRVWEDSDLATHSQWSFSALEFMSKSLHKPSGNPRFAQQFMCXGSELLHCTGNXVRLFRDVENETLATERLPQTQRYSKLGELIGLHGFNLYGRKNAFGGIFLSRNDIPKRLAYVAREDETVKFKVPPSIDYIGGLALGIVYSSDNSNSSGFLTIDVVNRTQQTNFRIWPIEATVTASHEYYLWLGNLSNKKLNLKGGDMVLVQAQFYGLDNTIITVNKTGVDIVKWDLSDDRTNWDNYETMSYESDEDTTVSYESDEDTDDDTLSYYRHVFLCYKTLEAWPWCIKGYESDPLPKIFASALKARKNDITFKTLLTVIEGREGTEFSDGDVLIFPQMIKYRPWASXVQEXLTXPHVFALXFVYTHMSXEEWNRDSARVRIDKLKEEFEXRGLTNQVFVTACFHLEGHNYAGIFTTYDPDGSMTYHWYPFVSPGYVPXLLXEHIGKGEIIERXWRGQMGASSDEVEEINDLELPNGEENKKIEDKPQENGNQIHQEKGNQTENNENFSGCCQGANSDGFTYCKEVSLEEDGGSEDKKPKETTKSCARKDALRKLSSLIGNWEQSDVLAAAAVVGAVATVVVAYSFYRRSG
>Mdomestica_MDP0000123760 pacid=22665804 transcript=MDP0000123760 locus=MDP0000123760 ID=MDP0000123760.GDRv1.0.196 annot-version=v1.0
MQLATNAAAVSSSSPARQWKYEVFLXFRGEDTRKSFVSHMYTALHNKGILTFKDDERLEHGKSISTALLKAIEESKLALVILSPNYANSSWCLNELVKIMQCRKDMGQEVVPIFHNVDPSEVRHQTGRFLLAVRNVTEHEEVXSEDRNNINRVEAELVESVATWVLNRSLYASSTVDEGLVGMESRIDKILQDHICGWMTDCVRIIGIHGMRGIGKTTVAXAVYDQICHHYERSCFLSNVRXETSKNGLVSLQEKLLSKXLVEKIGNIEXEHIGAAMXKKRXAFLKVLLVVDDVDQLAQLEKLAGGXDWFGXGSRIIITSTDEHLLKVHGVDGIYKVTGLDHDEALKLLSSKAFKKGDHREDYLSLCSDIVQYAGGLPLAIIVVGSFLCGRSTLEWKSAIDRLRNTSDRSIMDVLHISFDGLRETEKEIFLHIACFFKGKDRVRVTEILNYCRLYPEIGLTILSEKSLVTFSGNKLEMHGLLQEMGWQIVSRESATDPGKRSRLWSHEDIHNVLTKNKGTNVVQGIVMELPKLEVAHWNPEAFSNLSQLRFLQVHNVHPSQGLTCLPESLRLLEWTGYPLRSLPQYFQPDELIELNLCHSNLDQLWKGIKRFPKLKFIKIXHSHXISETPDFTGVQELESLDLEGXLKLXETAIETIPESIEHLSGLVTLDXSNCKDLVCLPSTINRLKSLKNLNLSGCLKLGEEQESXXEVECLEKXDDSXTAETEVPNFGVMQKVKKEPVTFWSPSFGLCXLTDLNLSNCXLXEGAFLNGLGVLSSLVALNLSGNNFLEXINXENCKRLTELSGLPSNSKLDVRADGCSSLEIFNTSELNGTSSARETFQIAIPGSEIPKWFSHQXXVGSSLTXDLXPLWNXIEEDVXXXIXDNVTHTSSDMTLHQREWQLVHSNGFSHSVGINEDXTKRASSDSFLQWTQWQLLDSILPTGGFTHSFGLEAAIQAXVVSSPXDLQTFIIRLLENTGSLLLPFVYSTTISPNLETTRKLDKMLDAMRXELMRVAAAVYXEIPSVXSTMEACLXSGDVSFHHAHAFGXICGLLGLDSTTTQRAYMFITMRDVISAATRLNLVGPLGAAVLQHKIASGAAEAILNRWKDRPVEEASQAXSLPQI
>Mdomestica_MDP0000281804 pacid=22660487 transcript=MDP0000281804 locus=MDP0000281804 ID=MDP0000281804.GDRv1.0.196 annot-version=v1.0
MVMQLLLKLTLSNSEISMELQEKAAKMVRNQISNSQFSSKSNIGDILFRNWVKNDHFGQFSCTFNQGMSGAGGLIGGAALGTAFNVLYDVLNELITKNVIFKPLLKDIKSRLDSLAPLLKDIEKSNKKXDLSDKELGNLKVHLEEGVKVVQKCKKVXWWSLYKRYKYANKLIEWDESLQRLLEILNVQGIRDMKDSSLSVRNIENVLSRIESNMVIPKQPDSEAWCAVPQLPPLVVGLDFPLKELKMKLXKDKNVSMVVLTAPGGCGKTTLATKFCQDKDIKDTFKDNIFFVTVSKKPKLENIVQDLYQRKGFPASTFENEVSAVMLLQRFLKEEGQNPFLIVLDDVWSGSESLVEKFDQFKTENHKXLVTSRSEFRGYGFPCHLQSLDHDNAMKLFHHSASLGDKSSHIPKDLPEKIVERCKGFPLAITVVGKSLCGKPIEIWQKRVIEWSKGFSILDSETELLLCLERSLDALDKEMVGIKECFLDLGSFPEDQRIPAAALIDIWAELYDVDTDIKCIANLYELTTRSLANLVVTSCYFADEXFSTKWHDMQMPEVEVLVLNFQTKNYALPESVVNMDELKVVIVTNYGFLPAELSNFQLLSXLPNLRRIRLERISIPSITKNLIQLASLKKISLFMCNIGQAFNNCSNQISSAFPNLEEMNIDYCSDLIELPAEELPXSVVDLEQLEEVVCDEETKYLWESFLSCLNNWXLXKLDXAIFRIKAAGQEEKPEAITLLRYQSALRNXTDKVSFPVIVAVXHARTKMVPATRKAQQFLPFFRKNVXNWHRRMVEVFSSRLSRHSISARRHKDTEVPESDLYKKSRNLLVKNVLGTTCLHVDTEVPKSDLYRKGGXGGARKLTSLHYDICTLTPGPAQAQCRWQTIPKGNNNRIIMRKLIFFLSTVGLVEDGNXSVVLNFRSPPXSVVANRRSLPPXLGEGEGLDLGESADSRDAEAEVEGDDGLQDLTQDMHTEVVPVLDRMVEMSCNXCRVLRKGCSDTCILRSCLYWIDSPEAQGNXTLFLAKFFSHNDLLSFVXVVPENQRPVSAVRSVRPHGEPGERSGGASVEWELARVPVGGRYGAVQRRFEAITGFYYACLRRVFERV
>Mdomestica_MDP0000286805 pacid=22672051 transcript=MDP0000286805 locus=MDP0000286805 ID=MDP0000286805.GDRv1.0.196 annot-version=v1.0
MFLSYCMVFGMSLKDAPSWRMMLGVLSIPSLVYFGLTLFYLXESPRWLVSKGRMAEAKKXLQRLRGREDVSGEMALLFEGLGVGGEASLEEYIIGPANEGGEXQEMXSDKDQIRLYGPEDGRASMIAKSVTGQANLGLMSRQGSLLNPNVPYVDPLVNLFGSVHEKLLPENTGSMRSLLNLPNMGSVLNVALPGRQDKTENWDLEGNGNAADFEDNVRRPLLSGQKSARSVWKDLLEPGVKRALFVGVAIQILQQFSGINGVLYYTPQILEQARVAILLSDLGLSSTSSSILISALXTLLMLPSIGIAMRLMDTSGRRSLLLTTLPVLTGTLLVLIFGQLVHLGAVVNATISTISVVVYFCTFVLGFGPIPNILCSEIFPTRVRGLCIAICALTFWIGDIIVTYTLPIMLTSIGLAGVFAIYAVVCTISWVFVFLKVPETKGMPLEVISEFFSVGAKHTENDEKLTSPPSWSFDVFLSFRGEDTRTNFTDHLYKALVDKEIDTFIDRQLRRGEEISTALLEAIEESRISIVIFSKNYASSRWCLDELVKILQCRESKQQIVLPIFYKVDPSHVRNQTSSFGDAFTYHESKFKDNKEKVLIWRRALREAANLSGHTIKEGEYEATFVNTIVKEILVDVLHRTYLNVAKYPVGIKSCVQEVKELLDVGGNDRRVIGIWGTSGIGKTTIAKAVCNAIAHKFEGSCFLADVRETSTSREGVIQLQNTLLSEINRGLNWKIVNAHRGNSLIEKLLRRKKILLILDDVDKLEQLNNLVEVDWFGEGSRVIITTKDRGLLESYGVDFIYEVQKLEDDKALELLSLNAFGIKEPSDDYLRLAQRAIAYAQGLPLALNLIGSHMRNKSIDRCQAILDSYDSYDGEPYRSIQRILRKSYDAWDYVVQQVFLDIACFFKAEDKDKVLQILKSLKLNRIVREESPTEPGKRSRLWHHEDVYHVLTENTGTKKIRGIVVKLPKPDVMPLNAKRFLRMVNLEIFINRNAHFSGCVDYLPNDLRWIQLGGDLVFVASNIRKHTVVFNLPSNYHPRHLVRFDMPYSGIRQLNGFKNLVKLRSMNLSGCEFLEKIPDLSGIPNIEYLNLSGCKSLVEVDDSIGFLDKLVELNLSWCFKLKKFASRLGLRSLEMLLLGGCSRLESFPEIEDNMKSLRLLEVAKSGIRALPSSIAYLTGLKILEANGCENLTNISICGRPKLITTDLDTSDKNCITLSLPNLDTLNLNGCNISESDFLVPLDCWFTLTELDLSRNNFVSLPDCISKFVSLRELRLTGCKRLREIPQVLPPQLIFXISDGIAHHWEKIPKPHPMLWFLNLTNCFGLSGVEVAKLENNWLNEESLRCSELNVILPGSEIPKWISYTSHHSTTIEHLLEDEFCFEIPLHIQGKRLLGLALFVVLEPPTYGPDAYTCTLINGIKKSTYIFWNGNDMKAAHVRVKLVNLDKQEQQGDICQVIFQFPKYSSIKSCGVHRLLRNQDERLHLSLGSTSSLGMRPRPRGSSDIMEYDQQQQWPSLSLQSPDGHPKRGPIDLNVPFDVEQWRGPKAKLGGGAFRPYKRN
>Mdomestica_MDP0000270025 pacid=22682295 transcript=MDP0000270025 locus=MDP0000270025 ID=MDP0000270025.GDRv1.0.196 annot-version=v1.0
MERNNIFTIALVCLLVTGVGRQALSSVPTNSSATPAATPPATTPAAAPKPKSPFPVATPKSSPTPASALPKSVAAPTLSKSKKPKHKSPAPTPDVASSPAPEGPHASSSDAVFATVSLHSLQEEGEGVPDLKDNQGQSRSRRQAFKSFGVHLLSKNDDVVEESDVVIFSVKPQVVKDVVLQLRSLLSRKKLLVSIAADLSVQQIQKVSKKTSMAPLVQSSQPWVEKYRPRQVKDVAHQDEVVRVFTNTLETSNYPHMLFYGPMGIGLGSLASRQQWGWDCLLRGVKKKKKRYENNGEKSRQEVENVVDYCGGLPLALKVVGRLLATKKSKSIWKSTLDKLRNLPHGKIHETLRLSYDGLSDDHVKGVFLDISHFFINWDETDVVAILDSCSRFCVESEIRTLQDRCLLDFGTIDSAIFSMHDLIRDMGREIVRAECAMEPGKRSRLWHHEDVTSVLRDESISTFPNPNKKMYKLNGTEAIRGLTLDLPENSDEHPFRTKAFKKMWHLKFLELNYVKLTGSYHHLSKELRSLCWHGFPLEVIPEDFDLRNLVLIDLSYSKLVRVWEDSDLLPKKLKVLTLDHSRNLTQLPDFSKLPHIQELSLSGCKGVSGGYHLFAQLKMLQYLGLEDCNITDDAILESLRSLSSLRFLRLDGNGFNRLPILSGLSQLISLYLNHCTNLQAIPDLPTSLHVLVANYCTEPEIMPDLPEMSKMKELQLKDCRKLKDIPNLDNFLCNIYTLHMEGCASLTATFKENILLKWKGEVIGGLSLSVNDIPRRLPYVAREDETVEIEVPPTFDYIGGLVVCIIYSSDNSDCTGSLCIRVVNRTQRTRFHIWPMLQGPRGSARTATNMNRTSWK
>Mdomestica_MDP0000304705 pacid=22660268 transcript=MDP0000304705 locus=MDP0000304705 ID=MDP0000304705.GDRv1.0.196 annot-version=v1.0
MAAEAVLTFAAEGILEKVLSLAEKEFSLAWGFKAELRKLKESFTTIELLLNDVAYKPQAPAIEEWVKKLKGVAEDAEDVLDEFKYEVDRRKVEIQNHMKRKVLNFFSLSNPLAFRLQMAHKIQKINASLVDLERKASPLGLVSRNTDATRQGITWDRRTDSLIGKDEITVGRKDDVSNIVKTLTDSKSNQENLAVMAIVGMGGLGKTTLAKSVYNENSIQKFFDKRIWICVSNPFDVNLILLHMLEHLNPAKAPSKDNKNALLEFLNEELKDKRYLLVLDDVWNEDLKIWDNLMECLSKLNSTGGSKIIVTTRSGKVASILKKLLLQYELGELSVDECWSIMKDKAFPINGVPEFNSNASTFETIGKEIAKNCGGVPLVAKVLGGILRTKKSIEEWSSFKNSRIWNNHSKEEDRIMSILRLSFDNLESPSLKQCFAYCSMFEKDAEIQRDNLIQLWMAQGLLRSWPNGIKDMEDIGNEYFDILLQSSLFQDATMSDNGIVSECKMHDLVHDLAEHLFKSEGLTGDLCGIDNTLEIRHVARVSTSTLEKFPERSAGKLRSLFSDDGEVTTNILPRFKALRVLNLSEANIEELPDSIGRLKHLRYLDISKTRFKALPKSIGKLYNLQTLRGTQCALKEFPKELLNLINLRHIYFYASTKFPQGIGRLTYLRTLCYFSVGNEIGRRIEELAGLNQLRGELIICDLEHVENGEEAEKAKLEEKTKVRHLXFNWTXDRSTTDNNEEEGVLEGLRPHLELESLSIENFMGNKFPPWMMSGSLLNNLKKIKLLGCHKCEGVPPLSLWASLQNLSIENCNGLSGPLSLGASLVEVILRNCNGLSGPLSVWASLVELHIEDCNNLTSIEMKGSGSLTASLQKLRIFGCRELTSIPSLPQQCPSLQELTIWGCPKLYGSLSVWASLVELRIEDCNNLTSIEMKGSGSLTVSLQILTIRDCRELTSIPALPQQCPSLQELWINNCPKLSWVGVKSSRVEKEEKCISLQSTSDLRTMTSLRQLEIRECERLERWVSSLQFPLSLETLVIQDIPNLKILPSLDNLNSLHRLEIGGFWKKLDSFPFPDFEVGSLMHLTRKDAGGTAAQIGPRFLTFQISQYSPETILGLKLRNWNDVVQAFFVHRTHYALAVAGYAVEDVKFYRIGKENARGELLLAVGTKLDHVISQMSREDAEKNTMPTNSDSTVHPSADYPSFHWPRLRLGGPQGMNMEWQVAPASPSSYIVKRILRLDIPVDSFPNDESQDXYKREQLRELAMLKSNLREESPQPYGSVSPFTSSGMKRAKTACKGRLRKLGSTYFHMYIKNLDKEEHPRKGKXEGGTLKAPTRMNSIQNGIEGMAAEXVLTFAAEGILKXVLSLAXKEFKFAWGFKAELEKLKESFTKIELXLNSVADKPQDPPIEAWVKKLKDVAHDAEDVLDELEYEGYRRKVEIQNHMKKKVLNFFSLSNPLAFRLQMAPKFQKINASLVDLKSEASLLGLVSKNKDATXQGIRWDRQTXAFFXKDEIPVGRKADVSKIVTTLTDSKYNKENLAVXAIVGMGGLGKTTLAKSVYNEDSIDKFFEKKIWICVSDTFDVXIILLQILESLNSAKAPSKDNQNAILTNLQVELKDKRYLLVLDDVWNEDKGKWEHLVDCLSKLNSXGGSKIIVTTRNGNVASIAEKLLQRHELGKLSVDECWSIMKDRAFPSSSAHIAPEFQKIGREIAENCGGVPLVAKILGGILHTKNSVEEWSLFKNSRIWNNLPKGEDGIMPVLKLSFDNLELPSLKQCFAYCSMFEKDFQIQRDNLIQLWMAQGLLHSSHSENKDMEDIGNEYFDILLQSSLFQDATMDYQGIITTCKMHDRVHDLAELVSKSESLMGDLCGIDNTLEIRHVARVSTSTLKNIPARSAGKLRSLFFVDGEVPTNILPRFKVLXVLNLSNANIEGFPVSVGRLKHLRYLDISETXFKALPKSIGKLYNLQTLRAVNCALEEFPKELLNLINLRHIYFEDIKFPKGIGRLTCLRTLPYFSVGNEIGXRIEELASLKQLKGELIVCNLEHIKNGEEAKKAKLEDKTKVRHLSFNWTEDRSTTDNNMEEDVLEGLRPHLELESLSIENFMGDKFPTWMMSGSLMPNQLKKIELLGCEKCEGVPPLGHLPNLTELXISKMANLKCVGAEFYGYDLVHNVATTSKEIITLFPXLKVLYISMCGDLNEWMQAPTTSRKKVVVFPCLEMLTVKNCSKLRNAPSHFPFLQKLEISSCDSRTAIEEISSGLTTLTTLKIXGIKELTCLPQGILKKNNNLSSLDIXYCNDLTCITQDVIGSCGSLERLCVWSCKKLRHLPNGLDTLPLLEELGIKRCDSLELIPITRGMASLRELEIEDCGRLSRLPSGLKNCTCLHKLNIWGCNGLSGPLSLWPNLVEVSIQYCNGLSGPLSVWASLLELFITDCNNLTSIEMKGSVSLTASLQKLRILDCRELSSIPALPQQCPSLQELQIWGCPKLSWFGVKSRRVEEEEKECVSLGQLWIWSCPKLASFCAQSSRIDEEECISVQSTSDLRTMTSLRDLRIRNCERLESWVSSLQFPLSLEYLEIRDIPNLEILPSXDSLNSLRDLTIGGFWEELDSFPDFEVGSLMHLTSLKLKGWPKLKSLPQQIQHLTSLTSLDINSFEGVETLPEWLGSLASLTELTIWYFKNLMNLPSVQAMQRLTKLQTLNIYGCHPLLEERCRRDSGTDWPKISHIPEIHSKF
>Mdomestica_MDP0000264975 pacid=22655103 transcript=MDP0000264975 locus=MDP0000264975 ID=MDP0000264975.GDRv1.0.196 annot-version=v1.0
MGSLVDGVNSLPKFRYSAPPEVGKNPPSTTGTPRPSQPSSPKQSRSEGVSSPSCVTAHTYSVKTDSYSNGSVNNQKNPNKATNHNMQQEEFLHMGKHYHNSNKGTLEHGGPNDVLNKSAKTSYLNKVSVLEAKSSVKHPVNDCDSSRYMESRNHGLVPYKGVAGQTNSHLISHCASPQNSLYSASLYCEAKQSFTNTEVSECINSVEKSVESSEVTNSXDLIESRTTSIYRGSTGSDVSDESSSSSLSNAMYKPHKANXISWEAVQAARSHHDGTLGKEHFKLXRTLGCGDIGSVYLAELIGTKTYFAMKVMDKALLASRKKLLRAQTEREILQSLDHPFLPTLYTHFETEKPDCITPTCFGPRXFKGKPKKDKKIKVKNDNDVYNQVSPLPELVAEPTSARSMSFVGTHEYLAPEIIKGEGHGSAVDWWTFGIFLYELLFGRTPFKGHGNRATLFNVVGQPLRFPESPSVSFAARDLIRGLLVKEPQHRLAYRRGATEVKQHPFFQSVNWALIRCTTPPQVPKHYILETPDTPKEPMNGKMPGVDLKPSVPPNLPPKNPPAAGNHKIRXVHYRVXXTYALVPHFPGAESGPPPFVGPSIFACTNDLXASLQYDRKYQKEKLAGTVNAYDRHVFLCYKTPEAWPSRVEGSESDPLPKFFASALKARKNDIAVKTLLTVIEGREGTEFSDGDVLIFPQMIKYSRDKRCGVCGPVLIDKFKEEAELRGLTNQVFVTACSHIGGHKYAGNLIIYSPGSDGSITGHWYGYVTPDDVPELLDQHIGKGEIIERLWRGQMGVSSDEAEKMNDMKLSNGGESKKIQEKPQENGNQIQKNENFSGCCQGANSNGFTCCKEVSLEQNGGSEKKKLKETRESCARKDALGKLSSLIGNWEQSDVLAAAAMVGAVATVAVAYSFYRSPQIVSHIPAVSLSTVFDEETMSSSSAIAFSTSWLDFSKPWIIWNNENTKPEETAAYTGESWERVDFGYLKAKLHFYRLQWIPPAPPMELALPPLRLPRRAQTAGNHLFIALRNAGIKTFIDNQLTRGENIQSELDQEIEGSRIAVIIFSKRYAESRWCLRELSKIMRCLKDQEGKIVCPIFYDVDPSQVRKQKDSFGEAFQKHEKDEDPNEVKQWREDLKASADLGGWNLKTTADGREGVFIKKIVGDVKGLLKTTDFKEAKHSVGMTFRVQKFSTNYLDVGDVRSKKKEMVSLQEQLLRDILKQPDIKVSSVAEGTEEIKKRLGSMKKEALELLSWHAFGNPCPDEEYIELARDVVDYCGRLPLALKVVGRLLATKKSKTMWQNTLDKLRNIPDGKIYETLKLSYDGLRDDHVKGVFLDISCFFDGVSISDVTTILDGSSRFSVEAEITTLCDRCLLYIDEATNLRMHDLIRDMGREIGTEAVEGLRLLLPEHSDDEQSFSTKAFKNMRRLKFLALKHVKLTGSYKHLSKELSSLLWIGFPFEAIPADFDPRNLVYLGLWDSKLVRIWEDSNLLPKKLKRLTLGNCHNLTELPDFSKLPHLRNLTIKGCKGLCGGYHFLAQLKMIERLILRDCNITDGAVLESLGRLSSLTELDLGGNGFNRLPILSGLSHLQVLYLRHCTNLQAIPDLPNSLQTLKASYCTALEIMSDFSKMSKMRKLELKDCRNLKDIPNLENSLDNMYSIHMEGCTSLTDTFKENLRTXNAFGGIFLSGNDIPNWLAYVXGEDKTVKFXVPPSXDYIGGLALGIVYSSDNSDSTGYLYIDVVNRTQRTNFRIRTIKATITAFHKNYLWLGNLSNKKLNLKGGDIVLVKAEFYGGYNRIKVNKTGVDIVKWNLSNGLTNWEDYETISYKSNEDIDDDTKLSYRHVFLCYKTPEAWPWHIEGSESNPLPKFFASALKARKNDITVKTLLTIIEGREGTEFSNGNVLIFPQMIKYR
>Mdomestica_MDP0000769222 pacid=22653933 transcript=MDP0000769222 locus=MDP0000769222 ID=MDP0000769222.GDRv1.0.196 annot-version=v1.0
MTAHEASYSSSSTSKLWKYDVFLSFRGEDTRYGFTSHLHAALKARGYHVFIDDDDLPRGEEIKEKLFCAIEESRISIIVFSRRYADSSWCLDELVKIMECRDKLGRHVLPIFYHXDPSHVRKQDGDLAEAFQKHEKDIREEKDDKKREAKQERVNQWREALTKAANLSGHHLQSANNRREAEFIKKIINENICEWLTSTNELRVAKHIVGIDSRVQDIITYLSSGGSNDVLMVGIWGMGGLVKTTVAKAIYNQIHPKFEFKSFLAGIRDATSKHDXVDLQKKLIFDILKKKPEISCVDEGIDLIKQQFRHRKILVIVDNIDKEEQLNAIVGSHDWFGPGSRIIITTRVERLLQDRISNLQDRISNLPHEILVLIVSLLPLKEAAATSILSRPWRHVWAFTTTLSFDAVNFEVGDTLHRFLDLEEQVRDRESRLYVNWVDHVLDQHRGQCIDRFRVCFFLQRDFAGSIDKWIQFAMEKRVQILELELLTDSIVFLDDNYTFPHKLLLGPEEQKGLFSNLPSLHPGGYSIAPFESLRVVRFQHVGVTGETLEFLLSNCPVLERLSLSFAKDLVKLRVTGTSMALKYLEVKYCLELSIIEISGANIVSFIYCGRLIDLRLNNVPLLVEVSIYKWGTFAEFXRLALSQLSCCLSHLETLKLDIRGAVSILIPCYLVEIKYCRVPXSVVVGFQVYNQNHAFPALSNLKHLELLVDADYSLSLGRLASFMEAAPYLLNLVLGLGFSTSNEDMEIPEKVSKQPHHFLKLVEIAGYRGXECCVEHVRYLVENAVALEKIIINPVRFWCRPTGIESNALLENEEENARDHAIQHLKKKVPSSVEFVCL*
>Mdomestica_MDP0000289234 pacid=22645381 transcript=MDP0000289234 locus=MDP0000289234 ID=MDP0000289234.GDRv1.0.196 annot-version=v1.0
MDLSKERASVSDPAPPRWKYDVFLSFRGKDTRKTFTDHLYNNLVRQAIRTFRDNSGIERGTNISSTLSTAVEESQFAIIVLSPNYASSTWCLDELVHILKCMEVRNAIIPIFSGVEPSLVREQKGTFEAAFDEHERNFSEDMRKVQEWRRALEKVSVIAGMKSDDYSYETELINQIVKIVSNRVHPTFKLLGSAKKMAGIDFRLKKLHLLLDLEANDVRFIGICGKAGIGKTFTARQFYDEFSHYFEVSCFLADVGKVSATYGLLHLQNQLLSSVLKTNTQVVDDHAGTVMTKKCFNNKKVLLVLDGVDQLGQLARVAGNKNWFGLGSRIIVTTSDERLLEEHDHELYDEFAEGLPESLNLDSRPPCVNNDGFRACAGCNRNIERGRYLQCIGAFWHPECFVCITCKLPITDHEFSASEDSPYHTSCYKAQHYPNCDVCKTFIPIRKSDGLIEYRKHPFWLQKYCPSHERDGTPRCRSCERMEPWATKYFLLPDGRKQCSECSDSEIMDDHKCNSLFLQVQAFFEDLDMKFEQQIQVILVGRRTLNKYTEVQRLGHHNLSETRAVISLSAEPIVTSIRRMLKGHRSILARMMMHAWLRLNGYRNLSPEVEYGICQVLAHMWLESETSSGSSSTMSNEEKKLGEFFKRSIETDTKNYGQGFRTGNQAVLKHGLRRTLDHIRTTGAFPIDL
>Mdomestica_MDP0000223738 pacid=22663834 transcript=MDP0000223738 locus=MDP0000223738 ID=MDP0000223738.GDRv1.0.196 annot-version=v1.0
MKIEESGIIQYDPLVELPSGDGGESSGSGAETTPHEQNGENGGQQMAPXGGGVGAAALGAALARDVRESLVSVSNIEAVINQIEXSGVVKLQNEQNEAKGSCEVPAAMAKSAVGLNALSVEGTRDLTETLDPEANIKVGWQNVEESWVAQGKTEHPSCTVGLDAMNMQVGARSMEETSVSDVEAGLKQIQGKEVSEPDAPFRELKEDVLKDEEXEELDEQVEDHHDRKKKGAESVTGASGDGMAICKADGCAVDLSDAKVYNRRHRVCELHSKAPLVIVSGLKRRFCHKCSRFHDLSEFDDTKQSCRRHLPYIGTQVKDXSGIDTVIGRIEWSVVEATPPAVGLNVXSVKGXRDXKETXQTSASNTEAGLXQIXXKDVLXFXPPYAEYKETEYIASSVTVGLDVLLRGLKRSLLNDEVSAVVLTGPQGSGKTTLAKYFCADEEVKNIFKXNIFFVLVSKNPSLSLMVQTLYQQIEPKGFQIPALQDESIALHWLRQFFMETALHPSVLVLDDVWPGSESLLDKFDEFKTPNYKIMVTSRSEFPAFGFPYYLKSLNDEDEMTLSRQSHTDIESLDEFLSWVSLPSSVTFDDESPIDHFPDSSASDLGGRSSDVSTASRPMDQFQDSSASTLGDKSSCIPKDAGAKYGSGAYPTLTWSLSFNFPLDNPVKSTQKYMRQKVLIKVSLKEYEKKKAMKVVSAVKGTLIFLA
>Mdomestica_MDP0000267389 pacid=22676300 transcript=MDP0000267389 locus=MDP0000267389 ID=MDP0000267389.GDRv1.0.196 annot-version=v1.0
GGLGLMMGLLLGALDNPIMQDEMTGKQQFIYQAKSMGRRSWSSAKAFAVMGFVFSAAECVVEKARAKHDTTNTVVAGCVTGGALSAKADRETGTILHFLXIHTSLPDFFFXSALNXFSKFRTLKMVDVLVSTLLEKLASTTYQYVADEVKLVLNVKKEVEEFTSNLEAIESVLEDAEHRQIKEANVQNWLDNLKEISYQMVDVLDEWNTEILRQQVEKQEREGVTRIAXQRKQTSSFVDVSEIFGREKEKESLIRKLVSDTSEXGRGLLIIPIVGMGGMXKTTLAHLAYNDVNVKAHFHERIWVCVSEPFDVIMIAKAISGDAXPSSNELDRVLQSMSKSIRGKSFFLCWMMCGLKTVKNGTS
>Mdomestica_MDP0000180046 pacid=22659741 transcript=MDP0000180046 locus=MDP0000180046 ID=MDP0000180046.GDRv1.0.196 annot-version=v1.0
MSDWIDLTYTLVIVDGFELSPLKTGDRQWFFFSPRDXKYXXGXRSSRATRHGFWKTTGXDRTIVXYSRGERTDWVMHEYTLNEEELKRCENVQQYYALYKVFQKSGPGPKNGEQYGAPFSEEDWVDDESPVIKTAADRQISVKQAVDVPIDNVRVNWDAHYALNDIEESMTQIADGSVLSEMDWFDDTAPQISNSICSDKKSLEQQLMASSSKNDRVYDVFLSFGGEDTRWTFTDHLYCTLEDHQFNVFMYGDEYDYKLEKSNGAIPEHLIQEIERSKVAVVVFSRGYPESMWCLEELVKIMKCRRSLGQIFFPIFYDIDPLDVLNQSGSFAQAFQKHELKIKEEKVRLWRNALKEAGLLAGLNIRETDGHEGNFIRNVISQITGKLSITTCLEVPTSLVGIDSRMREISKHLDIGGSNDVRIIGILGMCGLGKTTVAKAVFNKHLHSFDSASFVQSTREKNLVDLQEQLLSDILKPAYIVICPLPAMNEREALELLSWHALRKNYPNEEYVELSRKAVGYCGGLPLALEVLGSYLHTKSTSEWETVFDKWKRSQPYREIHRRLEISYDGLTDDDVKAIFLDISCFFTGMNKDYVMTVLDGCQFYPEIGIQELQDQCLVTVDKEGNLMMHDLIQGMGREIVRAESPDNPGKRSRLWHTEDITDVLMKESGTEDVGGLAFDTQEFDARSFSSESFRNMRSLRLLKLNNIKLTGSYHNLSKELRWLCWHGFXLKVIPDDFNQPNLVAIDFTNSKLIRVWEDTDVIHPSIGYLERLSLVNLEDCRMLEYFPVDFYKSKSVKTLILNGCLRFRILIDNLGQMVSLTTLKANHTMISQGPSSIVRLKNLVSLFLWGLRGSPSSNLLRPSLTFLGLGNCYLTDDSIPKDLGSLFSLEILELDGNWFYSLPSLSGLSKLKMLDLSYCTALLEIPDLPRSLEILRANHCISLAKLPNFSEMSSMAELHLNHSPKLTEILGLHKHGDIFLNGIYDIPEWFQFVAIHEPNDVHFKVPQIIGRNFRGLTVCCIFKTYCPGFTVTNITKGKALHIWEESTCWVADSVLRLQSVLSNDVLHLQSGDEVSISAVTEAHGRGIVMKTGVNLVWADGDGGDAYSSIDEIGAVPSNTTSDETLPSPSVHTDGCPPMASDLKKREKEAFIYDPLELAVASVKPKYRHEFYQKPEEVVVTIFAEGIPANDVKVDFGEQILGVSIDVAGEDAYYFRPRLFGKIIPEKCRFDVLSTKVEIRLAKAEPLHWTSLEISKDKGLLAQRANSTDFWAEGQNTMKDSEPFVFFG
>Mdomestica_MDP0000865612 pacid=22620069 transcript=MDP0000865612 locus=MDP0000865612 ID=MDP0000865612.GDRv1.0.196 annot-version=v1.0
MKVDKTYQLKAMNEEEALELFRWHAFGNGWPDEGYLVLLKMFVSYCGGLPLALEVLGSSMIGKTRTEWKSELEKLKKFPDWKSKLEKLKKNPDEGIMKSPRASEEALTHTEGDNKILPFLNRLFDGGINGRRIGKLVISSTEISKGSSGTIVLEGVYEGRFVAVKRLVLAHHEMAFKEIQNLIASDRHPNIVRWYGVDYDKDFVYISLERCICNLDDLIKIFPNSSQNPVAGEEDAKRARIENEVRLKSLKNIMSDVXLWEPDGXPXLQLLXLMRDVVSGLVHLHEIGIIHRDLKPQNVLLIKERNLCAKLSDMGISKRLIGDMSSLGCGSSGWQAPEQLXHGRQTRAVDMFSLGCLLFYCITGGRHPFGDQLERDINIVRNQKDLSLVEHIPEAIDLISCLLDPKPDKRPKASEVRLHPLLWDSETRLSFLCCFSDKVELDKVANSGVLTALESIAPKAFDGTWDKEMELAFLTEIGYKRYKFHSVRDLLRVIRNKSNHYIELPEQIQELVGPFPEGFDFYFARRFPRLLFEVYKFVCQNYREEKCFGKYFKSNAD*
>Mdomestica_MDP0000168665 pacid=22656698 transcript=MDP0000168665 locus=MDP0000168665 ID=MDP0000168665.GDRv1.0.196 annot-version=v1.0
MDDRDLEGGTSIHLELPSAIKESHIAIVVLSPNYAFSKWCLNELTAILQCMESRNSILPVFYETDPSDVGNQRGRFAEAFAKHEENSSSTEDKRKVVQWKADLKRVSKICGWHSKEYKSESEIIQQLVKSVWRKVQATFPLLDSSQELVGVNSGLEQLSSLLAHDVNDVRYIGITGMVHCFLENVREASKADPTLIRLQKTLLSPMLKEKILTQQWGINYTKRCLWNKKVLLVLDDVDHINQLQVLAGKEDWFGMGSIILITTRNERLLVEHGITLCHSVKVLNDDEALALFSLHAFKKNLPDDGFLELSKYFINYAGGLPLALKTLGSTLFKRGLHDWNSVRDNLSKVPNPTIFDKLKISYDGLEEMEKSFFLDVACLHKGKHREEIIEILDNSFGISSCYRINVLIERSLLYQDHNKCIRMHDLIQEMAWTIIGHYSXEPGQHSRLWLYNDICHIFTTNTGTGAIEAISLRLPQVEEALQWNCEAFFKMDGLRFLEFDNLIFSSGPKFLPCSLRIINWSFYPSSFLPTSFHPRFLAQLKMRESNLVRLWEGKVDLPYLKCIDLTDSNKLKSTPNFSGLPNLVDLILRNCKNLVEIHPSIAILKRLKHLFLSGCESIKSLPSEVEMDSLQSLDLVGCSNVKKIPEFGEQMKNLFTLDLSETAIEKIPSSIGHLVGLRELHVRNCKNLLNLPRAICNLKSLKHLQYGIDYDAAPCGSDGKASERWGXLLRLLGLEKSRPDPLPWWSSVLSSLNRFCSLTHLQLKKRNIQEGDIPDDIGCLSSLEELDLCGNNFISLPESIRRLSKLRKLILVRCKSLQQLPPLPSQSESEFDYDWTWNLFVHVDICTSLRRFSDPSNLYGVWVTCLNCIALVPDEGWIKTILSGVPFGPMNAVIPGSEIPEWFNNQNVGHSINVEVPPGDDLLELVICAVFQDPSQNLANPAALRHYDNFEIMCFGNPPIGTNGVKYGIGSLVSEHLWIFSCLCPLREDCHQKLLSFETFFDGKLKADWHVVKKCGARLCEREEDKDCYEVLKQEANVNGRPGAEFGAEDRYVRLTLLRTQDDXDLLLQRLNSSSRVSIRGIICYRETLQKYSRALLVLPYVRL
>Mdomestica_MDP0000267866 pacid=22661139 transcript=MDP0000267866 locus=MDP0000267866 ID=MDP0000267866.GDRv1.0.196 annot-version=v1.0
MAELAFPLAAKLIERLSSIASEEICLAWGVQADXQKLGRTVSIIKDVLVDAQEKQARNGDLRSWLQQLKDVFLDAEDLLDEFECEALRRQVVRGSGTTRKVRRFFSRSNPVAFRLRVGHGIKDIRERLHDLKEDKNFADLRTTLVDAQEKQARNGDLRSWLQQLKDVFLDAEDLLDEFECEALRRQVVRGSGTTRKVRRFFSRSNPVAFRLRVGHGIKDIRERLHDLKEDKNFADLRTVHHHPHLGDHVRENMNTTHSFVRASEVIGRDTEKNKIVDLLMQQGDDHQGGDNGTVCVIPIVGFGGLGKTTLAQSVYNDPRVEGSFDLRMWQHVSVDFDVNRLAKEILGSALGTEINERLSLDQLQAQLRDALKDKKFLLVLDDVWNEDRTKWIGLRNLLIERAKVGTKILVTTRNISVASVMGPVVTYINLEVLSFEDCMKLFVKWAFDEGQERKHPSLYEIGEDIVWLAVEEGWEPPTIEETKGKRESSVSISKLKPRKEWSNDERSFSTFNQRALNALFTAVSPEQFNYITIEESKDLNTYKLEQLIGSLQTYEIELPNSKKMKSIALKAVKEEESDGSIEDLSEDELVELTMQIRMFLTSQNSKGREQRTNSGSNSKNFRSLDVSHDKASRSSRTREHRSSNNKVQCHECQGYGHIASECANTIKRKEKKNRAMKVTWSDSDSGDASTSESENDTIAFIGTVDGYDTEGSFVEEPDLEEVLRKYSDLYDISVQVKKDNSNLKKKLAFVESEKKEAEVEHQSQLDNGEKLRESLLEKIHILQTIINTLSSDKKALEDEVVEMRRKVQELSIGSGKIDKMLSYGKSFGDKEGLGFESTKTTSSSSVTRFVKASDIPSLKVGDDKCLGLTPETSTIFAHVSNPVKTSINLNKPKQSRKFIPICHLCGIPGHIRPKCNKLRKKNSSQEKVSRNFEKXNLKEQFVTYLKEINRIARIISVPSXVVPKVRQVWRRKENQSGVLVNXSPPSSCLY
>Mdomestica_MDP0000307150 pacid=22664984 transcript=MDP0000307150 locus=MDP0000307150 ID=MDP0000307150.GDRv1.0.196 annot-version=v1.0
SKGLEWDIVFIIKVNESEIRCCMNSMALQKKMGPPLRCVEERRLLYVAMTRARKKLFILYVTMDSSWQMLQPSRFLKEIPNHLREVQADVSTEGLQSKHHDXSKETTPSTDDLKPNLLPSEIGFVIDERIRAKNYKHKDGLRSLKSCLKDEDAFHYAQYVLRWQKIXADQRAHLMREKQEHFQKLRIENSMGSSKPTPKQAELLSSISNNRVGSSDVSNKGFQVMLNSLGRRKVLIVVDDVEELEXIEALLGEPHSFGGGSRIIITTRDSQLLSIAGEIYNPQILSDSGALELFRRYAFRKNQPTRDYDDLSRRAVKYARGLPLALKVLGAFLYNKNVRQWENELEKIKKIPQKGIHDVLKTSFDGLDDMEKDIFLDIACYFKGMREDCATEVLHSCGFYPDIGIKVLIDRALGTETVESIILDSWNSDEGCLMVEAFDRMTKLRLLKISAHGIQHLTGPLKFVSNCKELKSLPGCIRMKCLKTLNLHGCSSLEMFPSMSKGIEGLEKLDLRCSKIKELPPSINNLTGLSHLNLLYCKKLKSLPSSIRMKSLKSFDLYGCSSLEMFPEITEVIEGLEFLNLSGSKIKELPWSINNLTGLTYLKLNDCEELKSLPSSICQLKSLVRLSVSGCTKFEVFPSIEENMEGLRYLILDKTSIKELPPWIERLTGLQYLSLPDTLYNLA
>Mdomestica_MDP0000240942 pacid=22638874 transcript=MDP0000240942 locus=MDP0000240942 ID=MDP0000240942.GDRv1.0.196 annot-version=v1.0
DLGISSISKTLTHLTASPNKTQHRVSKPKARNACLDIEPRRSSRQRNSVQTYRDDVDIDLPPLRKRSRSSSSFCGSYLARPMEEVRLCSYEERQAALKAAEKLLENLQTDNPSFVKTMVRSHVYSCFWLDAVYIGSRTGLSGGWRAFALEHKLDDGDALVFELTEPTRFKIYIVKVSSMSSIKSIVDKEDIPSAENTSKTAVKRDSESTQKRRTKRGSVSEIDDSQPSPGSESDQRRRSKRGIVPPTDDAKAATDLESNQIRRSKRGAAPVADDSKTNFNSESNQLRRSKRGAAPVADDSKMNFNSESNQLRRSRRGTVPVADDSKTNFNSESNQLRRSRRGTVPAMDDTKASPDLGSDQKRRSKRGVVPEMDDLEASPKLPTENPKGCETEQEACAMKVDEVAPKQVRKKAKANRVCFTESPEGCEVKPEETEEKPEVPEKKPKVEEKNARAKVENECVAKKPRKKXKPEKLLNVDRTPACAYGSFTWNAITILVHIHIVYLGSLFLMMFTHHCLNTLVIYREFSVREDVKEVITVLLSRKXKLQTTRSSEFMGFRDEVSRNATPESDIVVVVIGSGIWPKSKSFKTNVLVLLPKGGKVASLAAQELSLAWGFKAELKRLRESLLTIQDFLGAVSGAVSDQPQDRVKAVEEWVMKLKGIAQDAEDVMDEFDYEVVRRKVELQNHMKKKVLNFFSLSNPLAFRLKMAHKIQKINQSLLYLKRDASFIGLVSKSKDAIPQESRWDRQTNSLIGRDEITVGREEVVSEIVATLTDSQSNQENLAVMPIVGMGGLGKTTLAKSVYNEDSILKFFEKRIWVCVSDTFEVNLILLKMLEQLKPANAPSSKDNQEALLKFLKDELKDKRYLLVLDDVWNEDPIKWENLMECFSKLHSAGGSKIIVTTRSSKVASISEKLLQRHELGKLSVDECWSIMKNRAFPNSNAHIAPEFHTVGKEIAKNCGGVPLVAKPPPRGSPSDVSSPPLLSRSFVDNLVWSQRLINQLSWPLHSSINRCKMLREPSFRTNETAAGQSGCCG
>Mdomestica_MDP0000299682 pacid=22666122 transcript=MDP0000299682 locus=MDP0000299682 ID=MDP0000299682.GDRv1.0.196 annot-version=v1.0
MNMRYAAEKMNKEEALELFSWHTFENNCPKEEYLELSKKVVSYCGGLPLALKVLGSSLFGRPTREWQSYLEKLKRIPEGEIIEKLKISFDGLDYNQKTIFLDISCCFLGLEKDHVTKILDECGFYATSEISVLRERCLITVESGKLKMHDLIQEMGKAIISEKSPTQPGRWSRLWNSEAITDVLTNKSGTEEIEALSLDLPSSKKKASFSTKAFVNMKKLRLLRLNNVTLTGSFKHFPKELRWLRWHGFPSKYMPEHLLNQPKLVALDLRFSNLRKGWKNSKPLENLKILDLHRSWKLKKSPHFSGLPNLEELNFSHCYSLSKIHPSIGQLKKLTRVDFALCVKLSYLPAKFCKLNSVETLCLLDCCALRELPEGLGEMVSLRKLNATGTAIKQFPNDLGRLISLQELIVRDCRNLRAIPDLPTNLEVLEASGCPALETMPNFSQMSNMRKLYLINSPEVTEVPGLGLGKSLNSMAELHMYRCTNLTAEFRNNILQEWTSCGAGGIILSGIYGIPKWFDFVADGNKVSFDVPQCKCRNFKGLTLCWIGWQYYSLSVAFTVVNCTKHTTSRVSMPSWGAWGVTVDHFQQEVEKDIGYFDWFTRKFIRTYVHTHILTTKSGGDMRAPIFNGINYDFSSIKMKTIFKSHDLWNLVDKGFETVETEDNSSDEDQQSVRKIAMKVNETRDAKALGIIQGAVSDEIFPRISNFETSKTAWDVLQQEFGGDKKEVIGTLKGYEQRLNMHSENFAEKAFTSLSVTERDSSYRAQGNNSNQKKFWKGKGKKWDNNHTPPSKSETSSDSTKTKCKICDKLHYGVCWFKGKPKCTKCDIFGHLAKDCNPRRNQAVNYAHRAEEEERGIWYIDSGCSNHMTIYESLLINIDRSFNCRVKMGNGQLVKATGKGTLVLETKGGRRFIKDVILVPGLDENLLSVGQMISHGYFLLFGDNMVVIFDDRSLQNSITQVGMTENKSFPLMLDYNDSIALKASVAENSWLWHKRFGHLNFHSLKRLKKLQMKYIIPNKLTHRNLSIFAPRSLHMADGQDVFAHCALVFYLAIFINTNLLRHANVDTFVMVRSCAPLXXALADTAFRKLPIPSKLTFVSLLIILGRAIGYVATDLGFSSTAYSIVSWCKKHEDGDGRVTAKFENLSPLTCSEGDGNDGDDDDGDYDFAPAA
>Mdomestica_MDP0000194411 pacid=22635416 transcript=MDP0000194411 locus=MDP0000194411 ID=MDP0000194411.GDRv1.0.196 annot-version=v1.0
MYHMYGDGLTFSICERKATTXHDSXHICSSKLEISEFTEQKKQEEMASPPTGFLIGKIVSFVESKVSLLEGVHDELEDLGLELXTMKAFLADAERKGEALSEVEKTWVANVRATMQAIPLDFSNMSYVHLVEALVDYLEPKRYLIVLDDVWDINLWRQINVALPNGTHGSRVMLTTRNEGIASFSFRVGSRMHHVQPLTDDEASGFELLRVLDVKDAPISRLPHEMSSLASQAAQDKEKARTTWIKQLNEPLEAVDSEIADIIELEKARQWKGLELIPSENFTSLSVMQAVGSVMTNKYSEGYPGARYYGGNEYIDMAESLCQKRALEAFQLDPAKWGGXIKAACYFKLSYFLQDFEFEM
>Mdomestica_MDP0000257606 pacid=22645914 transcript=MDP0000257606 locus=MDP0000257606 ID=MDP0000257606.GDRv1.0.196 annot-version=v1.0
MVVPVFYQVDPSDVRKAKRSFEEAFAEHEGHSNTDMEEVRRWRDDVKLIEEIVKDIFQKLIRTSSSKDDDLVEMDSHMHEMDLLLHPAPQMDDEEFSXCGAVHMQEKFLSRIXNEKVQSLGTLDRGYRMILKRXQXKKVLIVLDDVDDXFQIETLLGKQHSFGGGSRIIITTRDKLVLSXADAIYSPKVLSGXGALELFSQYAFXTKQPKRDYDHLSSRAVRYAQGLPLALKVLGAFLYNKSXQEWEEVLEKLKKIPQRGIHDVLRTSFDGLDDSEKDIFLDIACFFKGAEKDNATKATEAVESIILDPSFSKPEVVYLSSEAFVKMTKLRLLKIHCDSGYSCENLKFLPHELRSLIWKHFPLKSLPSNFIAKNLVELDMQNSLIEHLWEGAKPLENLKIINLTSSPHLKKTPDFTEAKNLEKVVFRSCTSLLEVHPSISSLENLVLLDFENCGNLKIFPSRIGMKSLRTLTLSGCENLEKFPEVSDVMQDLSVLYLNSAGIKELPSSISNLTGLLVLNINGCRNLEGFCRDHYPLTMPEMEETDEDDDSGNSSWDDDEDSDCVEVLDNIIGKAAVAIRRATAFKSDNPSFIVPMKRNINGYSVWLPSKLCIHMRRLGKHSGAVILRVLDGRTWSVEMKCEIATRPKLRLQYGWTEFVRGNNLEVGDVYVLVLIDDTKLVFEVVIFRATGTAHTFSPPDVDGEQTMSQTEETDEDDDSIEILDNFPRCSKTKKKSPTAPQPHKKNRTCSVSTAENRIKKFGGSSLTXKIMNRRTLQYLGAKFTKEHFLKRNYHQVILRVSDGRTWPVKLSKRQKNMVRLQNGWITFVQDSHLEIGDVCVFALINNIKGLMDVVIFHTTEAARCNVSQDGEKPMSQTEETDEDDDCVEILDDSPPCLKTKKNRVGSISTSETHMKKFGGSSWTKELVKRRPDQNLEAKFAXEHLLNRTHDNVILRVSGGRTWPVKLHQYSKTVLKFQSGWMTFVQDNGLEIGDSFSAVEKXLIAPFHXVSKFSVGCEFLSAPSVMRYVVFVLNLNLGGTGSXSPWTXEPLIQGNVTSLAHDLE
>Mdomestica_MDP0000726867 pacid=22683313 transcript=MDP0000726867 locus=MDP0000726867 ID=MDP0000726867.GDRv1.0.196 annot-version=v1.0
MIKDGVKATKLVVSLPYHGNKIKRVIVFLTGRYETKFINDIVEEISTQILNRTYLHVANYPVGIESCAKKVEELLRVGGNYRRVVGIWGTSGIGKTTIAKNVYNAIARKFEGSCFLADVSETSASREGLIQLQKTLLSKILGGAELNFVNAHEGISLIKNRLRQKKILLILDDVDKLERLKDWVDVDCFGEGSRVIITTKDRGLLESYGVQGIYEVHKLEYDKALELFSWNAFKRNRPPDDYLSLARRAILYAQGLPLALNIIGSHMRNKSIDRWQAVLNSYDSSSGEPYTDIQIIFQKTYDAWDCDLQQVFLDIACFFKGEDRDDMLQVLRSSTLNVRQHIIDVLVEKAIIAIEHNQILMHNLLEKMGKRIVYEESPTEPGKRSRLWHHDDVCDVLIDCRGTKKVRGIIVNLPEPYEIPLHPKSFLKMNLAKLTSMDLSGCKFLEKIPDLSGSPNIIKLDLRDCTSLVEVDDSVGFLDKLERLYLSGCSKLTRFATRLGLRSLKGLYLDGCTRLERFPEIEKDKMKSLSHLFIEDSGIRELPSSIAYLTGLKWLLASGCELRNVPDLSGSPNIEELELRDCKSLVEVHDSVGFLDKLEDLDLSGCSKLTRFATRLGSRSLFSLSFEGCRRLESFPEIEGKMESLYRLNIEKSGIRELPSIAYVPRLCSLNASGCELQNIQLLPFGKKVKFDEVSSWCINLHLEGCNLSESDFLVPLDCWSALTALNLSRNNFVTLPDCISEVVNLETLFLRGCKRLREIPVLPSKLKALELDDCTSLEKIPKLPLRLKKLSLCNCKRLQEIPVLPSELEELGLDNCTSWEKFPKLPPSLRKLSLDDCTSLEKIPKLPPSLEKLSLCNCSGLSGDEVAKNLLNEQMHAMDPHSELDTIYPGNEVPKWFSYTSNHPTTIQPLPGYEWDEYERKEEFVGGSEYRFEIPLKLLVGETLFGLALSFVLEPPTDGFDIYRIIINRKKLVIRDESTDIKETHVRVVIAQIWWQEQQGDICPVVFRFKKECAIKSCGVHRLLRNEDELRDLKEARRAQLQQREQQQFQQPMQPVSSIKRPYDGGVCARRLMQYLYHXRXRPADNSIAYWRKFVTEYYSPRAKKRWCLSLYDNVGHHALGVFPQAAMFLFMVTEATFEVLPRLNEIKFGSGVIDELLFLDLPREGRFPSGVMMLEYGKAVQESVYEQLRVVREGQLRIIFTQDLKVNQLVQVAQKCQSTIAESGSDGISQQDLQTNXNMAALMLIAFSRVLTAGRQLAKSLELQSLNDLGFSKRYVRCLQISEVVNSMKDLVDFCRENKVGPIEGLKVYPRHATAAKLQMQKMQEMEQLASAQGLPTDRNTLNKLMALHPGLNNQMNNHHQMVSRGAMSGSAQAAYQNLLLRQNSMNSNANSLQQEASSSFNNSNHSPXSTFQGAAALIPGSMQNLPGSALSSPHLPSRQPQQLQQRSLSSNSLLQQTHSTGSQGNQALQQQMIQQLXQEMXNNSGGGGQQSLPXPSANGSVGRNGVSFGGNNPAAAPSTSNVSGSHGPAPSRNNSFKATANSDNSTGGGGNNTYNQRAPDLPSNLHLQEDLVQDIAREFTENGFFNSSLDDNMYGWKA*
>Mdomestica_MDP0000671190 pacid=22655203 transcript=MDP0000671190 locus=MDP0000671190 ID=MDP0000671190.GDRv1.0.196 annot-version=v1.0
MVAELRRATKDFSPEMIIGGGSFDLVYRGLLSNGMSVAVKKCNAVGFPDVRAIRAEEETLGKVQHPHVIKLLGHCQWNSTHLLFYEYYANSDLYSWLHEESRRWAVSSWETRFRIVKGVADGLAYLHGLDNPIIHRDIKSKNVILDSNFEPHIAHFGLARWMEASHTHVTTEPDGSVGYMPPEYMAGSNRATTKGDVYSFGILMLEIATRRRPSKLTTFDAQEMDVVEWVKMMVANYIVDPTAGAFPASFVNSFQVRYHIGMAATLVGGAFLSASLQTLFGLLASREVVEFVRGKKLDSRLLSKLKVTLLSVNSVLSYAEDKQIIDSAVEEWLDELRDAVHDAEDMLDETNTDALQKKMEAEAESSSESLVRNFSCISLNAFDNELEHKIRVILERLEFIVSSKSVLGLKEGMKDGASRRSPTTSLVEESVYGRDEDKEAIIRLLLSNGDVCRNEICVIPVVGMGGIGKTTLAQLVYNDVRVQEYFDLRAWVCVSKEFDVVSITKTISETFTSVDCGINDLNLLQVKLKDQLMAKKFLIVLDDVWNEDYLDWAELRKPFMNGVNGSKVIVTTRSENVASIMGTIPSYSLKQLSDQDCWLLFAKHAFSNPESREQPNFQVMGREIVKKCKGLALAAKVLGGLLRSKQDPEDWNNILTSEIWDLSDDTRNILPALGLSYDYLPLHLKQCFSYCSIFPKGYKFRRDEVVLLWMAADLLPPPKGKKRMEHVGEECFHDLVSRSLFQQSGVDKSFFVMHDLVNDLAKCVSGKFCLRMDDVESDTLISKTRHLTFSRTMHDEKFKMFYDAKRLRTFLPLTCQSLHGQFHLSDKVTNDLLPRLPYLRALCLSHYNIMELPESIGNLKLLRYFDLSHTSIQRLPENVSTLYQLQTLILSCCSSLTGLPTSMRRLINLRHLDISHTKLKEMPRKMSKLKSLQTLTDFVVGETSECNIGELGELXNLRGKLSISKLQNVVHKDHASEAKMQEKKYLDMLVFSWAGHADDSHHERNVLERLQPHLSLKELTIENYGGTRFPDWLGDHSFTNMVTVHLEDCKGCFILPTLGTLPSLKELYISGFDGVRMVGSEFYGTCSSVNQPFRSLEILKFDGMSEWLGWSGFGGGDEGGAFPCLRELHLQRCPKLRGDLPNYLPSLTSVWIXECQQLVASLPRAPSIHGLKFGHCDMWQLKELPAELRWLRIEGCHVLESIPGNLKQATSCLQELFISNCSSLASFPRDSLPRTLKALEIEGCGQLDILSDCXYASLESLSIWRSCDSLESFPFDIFPKLNNLKIRSCKSLKSLSISGEPNHELQCLSLLEIWDCPSLVSFPDIGLPAPXLTQFKATDCMKLKWLPKGMNKLLSLQTLEISGCPELMSFPDGXLPLNLNCLYIWDCNKLIAQRLHWKLKALVSLKCLSIMGGKRSDVQCFPEEGMLPTSLTSLSICGFPNLTSLDKGLQQLTALEKLEISHCRKFQCLPKDGLKHLSYLCIRKCPMLKQCFRKEREDWPTVDHIPLVEIDNQRIS*
>Mdomestica_MDP0000281765 pacid=22644748 transcript=MDP0000281765 locus=MDP0000281765 ID=MDP0000281765.GDRv1.0.196 annot-version=v1.0
[truncated: 539,827 more chars]
