# Supplementary material for: Comparative analysis of plant immune receptor architectures uncovers host proteins likely targeted by pathogens
Source: BMC Biol. 2016 Feb 19;14:8. doi: 10.1186/s12915-016-0228-7 (PMC4759884; doi:10.1186/s12915-016-0228-7)
Supplement: Additional file 8: — Manual verification of domains predicted by high-throughput scripts with webservers for brassica, tomato, wheat and soybean. (XLSX 22 kb) [file 12915_2016_228_MOESM8_ESM.xlsx]

## Sheet: Sheet1
Brassicaceae NLRs	species	Locus number	Domain fusion
TIR	B. napus line Darmor-bzh	BnaC09g18980	C- NAM transcription factor domain
	B. rapa cv. Chiifu-401-42	LOC103839134	N- Flavodoxin-like
			C- AMN1 domain (Antagonist of mitotic exit network protein 1)
	B. napus line Darmor-bzh	BnaC02g07600D	C- UF
	B. napus line Darmor-bzh	BnaC03g08660D	C- STY Kc domain
	B. rapa cv. Chiifu-401-42	LOC103841080	C- UF (WRR11 pair Like)
	B. napus line Darmor-bzh	BnaA09g32080D	C- UF (WRR11 pair Like)
	B. napus line Darmor-bzh	BnaC08g22890D	LRR-FERONIA receptor like
	B. napus line Darmor-bzh	BnaA08g151860D (N-TM)	C- U-Box
	B. rapa cv. Chiifu-401-42	LOC103834983 (N-TM)	C- U-Box
	B. napus line Darmor-bzh	BnaC07g46000D (N-TM)	C- TIR
	B. rapa cv. Chiifu-401-42	LOC103870247 (N-TM)	C- TIR
	B. napus line Darmor-bzh	BnaA01g01460D (N-TM)	C- TIR
	B. rapa cv. Chiifu-401-42	LOC103853613	C- UF
	B. napus line Darmor-bzh	BnaC09g19000D (C-TM)	C- UF
	B. rapa cv. Chiifu-401-42	LOC103861055	N- B3 DNA binding;
			C- TFIIS (Med26)
	B. napus line Darmor-bzh	BnaA03g44090D	N- At RAV2 (weak homology)
			C- UF
	B. napus line Darmor-bzh	BnaC07g35900D	N- B3 DNA binding;
			C- Zf-CCCH (x2)
	B. napus line Darmor-bzh	BnaC03g63240D	N- B3 DNA binding
	B. rapa line FPsc	Brara.C00787.1.p	N- RNA-binding domain (x2)
	B. rapa line FPsc	Brara.C02691.1.p	N- Pfam VQ
	B. rapa line FPsc	Brara.K01765.1.p	N- B3 DNA binding
	B. rapa line FPsc	Brara.H01667.1.p	C- Ubox
	B. rapa line FPsc	Brara.H01012.1.p	N- Lipase 3; DUF640
	B. rapa line FPsc	Brara.H01667.1.p	C- Ubox
	B. rapa line FPsc	Brara.A01042.1.p	C- Zf-CCCH
	B. napus line Darmor-bzh	BnaA05g12020D	N- Calmodulin binding;
			C- STYKc
	B. rapa cv. Chiifu-401-42	LOC103857422	C- Zf-CCCH
	B. napus line Darmor-bzh	BnaA01g10040D	C- Zf-CCCH
	B. napus line Darmor-bzh	BnaC01g11830D	N- B3 DNA binding;
			C- Zf-CCCH
	B. napus line Darmor-bzh	BnaC01g11870D*	N- TCP; HMA
	B. rapa cv. Chiifu-401-42	LOC103839910	N- Calmodulin binding
	B. napus line Darmor-bzh	BnaA09g21200D	N- Calmodulin binding
	B. rapa subsp. pekinensis	ACP30626	N- B3 DNA binding;
			C- TFIIS (Med26)
	B. rapa subsp. pekinensis	ACP30609	C- domain aspartyl proteases from retroviruses; Integrase domain; Chromatin organization modifier domain
	B. rapa subsp. pekinensis	ACP30608 (N-TM)	C- TIR
	B. rapa subsp. pekinensis	ACP30588	N- B3 DNA binding;
			C- Zf-CCCH
	B. rapa subsp. pekinensis	ACP30634	N- Calmodulin binding
	B. rapa subsp. pekinensis	ACP30598	N- gag-polypeptide of LTR copia-type; ZnF_C2HC; GAG-pre-integrase domain; Integrase domain; Reverse transcriptase domain; PP2Cc domain
	B. rapa subsp. pekinensis	ACP30601	C- Sugar transporter
	B. rapa subsp. pekinensis	ACP30591	C- zinc-binding in reverse transcriptase; Reverse transcriptase-like
	B. rapa subsp. pekinensis	ACP30563	C- AAA - ATPases domain
	B. rapa subsp. pekinensis	ACP30616	C- AAA - ATPases domain
	B. rapa subsp. pekinensis	ACP30636	C- AAA - ATPases domain
	B. rapa subsp. pekinensis	ACP30575	C- U-Box
	B. rapa subsp. pekinensis	ACP30562.1	N- B3 DNA binding;
			Atypical R gene (TIR-NB)
	B. rapa subsp. pekinensis	ACP30608	N- transmembrane domain
			C- TIR
	A. thaliana	CAA16928	C- type III secretion protein GogB; Provisional; 2x TM domain
	A. thaliana	AT4g11170 (Ws-2)	C- Ribosomal protein S1-like RNA-binding domain
	A. thaliana	AT5G17890	C- LIM; DUF3633
	A. thaliana	AT4G19520	C- TIR
	A. thaliana	AT2G17050	C- TIR
	A. thaliana	RPP5 like (CAA16929)	C- TIR
	A. thaliana	AT4G12020	N- Epidermal growth factor-like domain; 2x WRKY; PAH domains
			C- STKc
	A. thaliana	AT5G18360	C- Dynein heavy chain and region D6 of dynein motor
	A. thaliana	AT3G51570	C- Structure of the leucine-rich repeat domain of the type III xcv3220 (xopl)
	A. thaliana	AT4g19050 (CAB78907)	C- Mob1/phocein family domain
	A. thaliana	HR-5 ecotype	N- TCP; B3 DNA binding
			C- Zf-CCCH
	A. thaliana	AT4G19500	N- DUF640 (x2) (46% positives with LSH4: LIGHT-DEPENDENT SHORT HYPOCOTYLS)
	A. thaliana Cvi-0	ABS82021	C- AMN1 domain (Antagonist of mitotic exit network protein 1)
	A. thaliana	AHN95337	C- AMN1 domain (Antagonist of mitotic exit network protein 1)
	Bla-1
	Camelina sativa	LOC104723096	N- CG-1, B3 DNA binding
	Camelina sativa DH55	LOC104706087	C- LIM, DUF3633
	Camelina sativa DH55	LOC104721160	C- S_TKs
	species	Locus number	Domain fusion
CC	B. rapa line FPsc	LOC103870022	UF
	B. napus line Darmor-bzh	BnaA05g24990D	C- H/ACA ribonucleoprotein complex subunit 1 (weak homology)
	B. napus line Darmor-bzh	BnaC05g39120D	N- His-Kinase A domain
	B. napus line Darmor-bzh	BnaC08g22370D	N- ATPase domain other than NB-ARC
	B. napus line Darmor-bzh	BnaA09g31620D	N- ATPase domain other than NB-ARC
	B. napus line Darmor-bzh	BnaA05g25000D	C- type III secretion protein GogB
	B. napus line Darmor-bzh	BnaA05g07880D	N- Galactose oxidase (x3), central domain
	B. napus line Darmor-bzh	BnaC04g20030D	N- PPR repeat domain (x5)
	B. napus line Darmor-bzh	BnaC01g24790D	N- Surface antigen and chloroplastic TOC75-3 (x2): envelope import apparatus protein
	A. thaliana	AC008007_13	C- F-box protein interaction domain
	A. thaliana	At1g58602	C- Ribosomal protein L37E domain
UF: Unknown function; C- : C- terminal; N- : N-terminal; TM: trans-membrane domain; *: Double TIR-NB-LRR.
Tomato NLRs	species	Locus Number	fusion
TIR	Sl	LOC101255639	C- TIR (E-value: 3.00e-06)
		Solyc01g102880.1.1
		Solyc01g102880.1.1	C- Cupin_1 domain
His-Kinase A	Sl	LOC100037731	N- His Kinase A (phosphoacceptor) domain
		Solyc01g090430.2.1
	Sl	LOC101247207	N- His Kinase A (phosphoacceptor) domain
		Solyc04g007060.2.1
	Sl	LOC101247515 Solyc04g007070.2.1	N- His Kinase A (phosphoacceptor) domain
	Sl	LOC101266221	N- DUF3542
		Solyc05g012910.2.1
	Sl	LOC101246620	N- DUF3542
		Solyc04g007490.2.1
	Sl	LOC101258147	N- His Kinase A (phosphoacceptor) domain
	Sl	LOC101257665	N- DUF3542
		Solyc05g007170.2.1
	Sl	LOC101251707	N- His Kinase A (phosphoacceptor) domain
		Solyc08g076000.2.1	C- type III secretion protein GogB; Provisional
	Sl	LOC101265641	N- DUF3542
		Solyc05g012740.1.1
	Sl	LOC101263413	N- DUF3542
		Solyc05g013280.2.1
	Sl	LOC101261816	N- DUF3542
		Solyc05g007630.2.1
	Sl	Solyc05g007350.1.1	N- DUF3542
	Sl	Solyc04g007490.2.1	N- DUF3542
	Sl	Solyc09g072940.1.1	N- F-box (atypical NLR, LRR only)
	Sl	Solyc05g013260.1.1	N- DUF3542 (atypical NLR, NB-ARC only)
	Sl	Solyc05g007640.2.1	N- DUF3542
	Sl	Solyc05g007170.2.1	N- DUF3542 (x2)
	Sl	Solyc05g005330.2.1	N- DUF3542
	Sl	Solyc05g013280.2.1	N- DUF3542
	Sl	Solyc05g012890.1.1	N- DUF3542
	Sl	Solyc05g007630.2.1	N- DUF3542
	Sl	Solyc05g012910.2.1	N- DUF3542
	Sl	Solyc05g008650.1.1	N- DUF3542 (atypical NLR, NB-ARC only)
	Sl	Solyc05g012740.1.1	N- DUF3542
	Sl	Solyc05g007610.2.1	N- DUF3542
	Sl	Solyc05g005130.1.1	N- DUF3542
Brachypodium	Locus number	N-terminus	C-terminus
NLRs
CC	LOC100833110	--	PKc; STKc
	LOC100842838	DNA-binding domain in plant proteins such as APETALA2 and EREBPs	--
	LOC100826241	His Kinase A (phosphoacceptor) domain	--
	LOC100846821	His Kinase A (phosphoacceptor) domain	--
	LOC100825929	His Kinase A (phosphoacceptor) domain	--
	LOC100846211	His Kinase A (phosphoacceptor) domain	--
	LOC100832131	His Kinase A (phosphoacceptor) domain	--
	LOC100825310	His Kinase A (phosphoacceptor) domain	--
	LOC100826920	His Kinase A (phosphoacceptor) domain	--
	LOC100831913	His Kinase A (phosphoacceptor) domain	--
	LOC100829898	His Kinase A (phosphoacceptor) domain	--
	LOC100830676	3x PPR motif;	--
		His Kinase A (phosphoacceptor) domain
	LOC100822850	His Kinase A (phosphoacceptor) domain	--
	LOC100829777	His Kinase A (phosphoacceptor) domain	--
	LOC100843275	--	Thioredoxin domain
	LOC100839850	His Kinase A (phosphoacceptor) domain	--
	LOC100832391	--	5'-3' exonuclease, N-terminal resolvase-like
	LOC100845263	Helitron helicase-like domain	--
	LOC100846489	--	type III secretion protein GogB
M. trancatula	species	Locus number	Domain fusion
NLRs
TIR	Medicago trancatula	MTR_3g020650	C- NAC domain
	Medicago trancatula	MTR_3g020640	C- Transcription factor Btf3
	Medicago trancatula	MTR_2g040350	C- Hsp70 chaperone
	Medicago trancatula	XP_003595270	C- Hsp70 chaperone (x4)
	Medicago trancatula	MTR_2g040260	C- Hsp70 chaperone; Transmembrane domain
	Medicago trancatula	MTR_2g040370	C- Hsp70 chaperone (x2)
	Medicago trancatula	MTR_2g040160	C- Hsp70 chaperone
	Medicago trancatula	MTR_2g040220	C- Hsp70 chaperone (x2)
	Medicago trancatula	MTR_3g012470	C- CC domain
	Medicago trancatula	MTR_6g076220	C- Reverse transcriptase-like domain
	Medicago trancatula	MTR_4g020850	C- TIR domain
	Medicago trancatula	MTR_1g044860	C- TIR domain
	Medicago trancatula	MTR_3g080470	C- TIR domain
	Medicago trancatula	MTR_7g090660	C- Reverse transcriptase-like domain
	Medicago trancatula	MTR_6g087170	C- Elongation factor TS
	Medicago trancatula	MTR_6g087200	C- Elongation factor TS (x2)
	Medicago trancatula	MTR_6g088250	C- PDB domain (EFU)
	Medicago trancatula	MtrDRAFT_AC158502g18v2	C- Reverse transcriptase-like domain
	Medicago trancatula	MTR_8g038940	C- DUF4283; zf-CCHC
	Species	Locus Number	Fusion Domain
	Triticum urartu	TRIUR3_13188	C- Protein kinase_Tyr
	Triticum urartu	TRIUR3_15734	C- glycine-tRNA ligase; DALR anticodon binding domain
	Triticum urartu	TRIUR3_06401	C- Thioredoxin
	Triticum urartu	TRIUR3_15661	C- Exo70 protein
	Triticum urartu	TRIUR3_29157	N- Protein kinase
	Triticum urartu	TRIUR3_07142	C- Protein similar to CwfJ C-terminus (x2)
	Triticum urartu	TRIUR3_08827	N- BED Zinc finger
	Triticum urartu	TRIUR3_13906	C- WRKY domain
	Triticum urartu	TRIUR3_23040	C- CG-1 domain; Glutathione S-transferase C-terminal domain
	Triticum urartu	TRIUR3_03493	C- Protein kinase_Tyr; MSP (Major sperm protein) domain
	Triticum urartu	TRIUR3_01726	N- ankyrin repeats (x8)
	Triticum urartu	TRIUR3_18237	N- Protein kinase domain
	Triticum urartu	TRIUR3_19806	N- Poly(ADP-ribose) polymerase catalytic domain; RCD1-SRO-TAF4 (RST) plant domain
	Triticum urartu	TRIUR3_03321	N- BED Zinc finger
	Triticum urartu		C- Gag-polypeptide of LTR copia-type
	Triticum urartu	TRIUR3_06557	C- XH (rice gene X homology) domain
CC	Triticum urartu
	Triticum urartu	TRIUR3_09846	N- Protein kinase
	Triticum urartu	TRIUR3_00402	C- Zinc finger_C2HC
	Triticum urartu	TRIUR3_06598	C- B3 DNA binding domain
	Triticum urartu	TRIUR3_19521	C- Reverse transcriptase-like domain
	Triticum urartu	TRIUR3_09775	C- Kelch motif (x2)
	Triticum urartu	TRIUR3_25229	C- BTB/POZ domain; DUF3420; Ankyrin repeats (x3); NPR1/NIM1 like domain
	Triticum urartu	TRIUR3_06600	N- Protein kinase
	Triticum urartu	TRIUR3_01332	N- Protein kinase
	Triticum urartu	TRIUR3_07344	N- HisKA
	Triticum urartu		C- GAG-pre-integrase domain; Integrase core domain
	Triticum urartu	TRIUR3_02413	C- Protein Tyr kinase
	Triticum urartu	TRIUR3_26801	C- Zinc finger_C2HC
	Triticum urartu	TRIUR3_01885	C- Protein phosphatase 2C
	Triticum urartu	TRIUR3_31472	C- Protein kinase domain; C2 domain of PTEN tumour-suppressor protein
	Triticum urartu	TRIUR3_28246	C- WRKY domain
	Triticum urartu	TRIUR3_14679	C- Zinc-binding in reverse transcriptase; DUF4218; DUF4216
	Triticum urartu		(Atypical protein, no NB-ARC domain)
	Triticum urartu	TRIUR3_20899	C- Protein kinase
	Triticum urartu	TRIUR3_12781	C- Aldo/keto reductase family
	Triticum urartu	TRIUR3_24281	C- Protein Tyr kinase
	Triticum urartu	TRIUR3_13785	N- HisKA
	Triticum urartu		C- Reverse transcriptase-like
	Triticum urartu	TRIUR3_18758	N- Exo70 exocyst complex subunit
	Triticum urartu		(Atypical protein, no LRR domain)
	Triticum urartu	TRIUR3_01846	C- Broad-Complex, Tramtrack and Bric a brac
	Triticum urartu		(Atypical protein, no NB-ARC domain)
	Triticum urartu	TRIUR3_06382	C- Protein kinase; EF-hand domain pair (x4)
	Triticum urartu	TRIUR3_06601	C- Protein kinase; HisKA
	Triticum urartu	TRIUR3_02411	C- Protein kinase
	Triticum urartu	TRIUR3_14902	N- BED Zinc finger
	Triticum urartu		(Atypical protein, no NB-ARC domain)
	Triticum urartu	TRIUR3_19065	N- Zinc-binding in reverse transcriptase
	Triticum urartu	TRIUR3_13462	C- DUF295
