# Supplementary material for: Comparative analysis of plant immune receptor architectures uncovers host proteins likely targeted by pathogens
Source: BMC Biol. 2016 Feb 19;14:8. doi: 10.1186/s12915-016-0228-7 (PMC4759884; doi:10.1186/s12915-016-0228-7)
Supplement: Additional file 10: — B. rapa fusion validation by RNA-seq. Summary of manual validation of B. rapa NLR-IDs using RNA-seq data. (XLSX 36 kb) [file 12915_2016_228_MOESM10_ESM.xlsx]

## Sheet: Sheet1
Outcome of the B. rapa subsp. pekinensis cv. Chiifu RNASeq datafor confirming R protein fusions
RNASeq data used was obtained from leaves
Mapping of RNA-Seq reads was carried out using TopHat
Gene	Fusion Prediction	Expression	Real Fusion	Note
Bra018448	NB-ARC(start=166, stop=452, evalue=1e-88)~LRR_4(start=602, stop=632, evalue=0.82)~DUF239(start=800, stop=965, evalue=1e-43)	Yes	No
Bra036791	TIR(start=4, stop=104, evalue=7.7e-12)~NB-ARC(start=176, stop=426, evalue=2.1e-32)~LRR_3(start=566, stop=585, evalue=1.6e-06)~LRR_8(start=590, stop=644, evalue=0.27)~LRR_4(start=655, stop=723, evalue=0.57)~LRR_4(start=724, stop=760, evalue=1.6e-05)~LRR_4(start=794, stop=827, evalue=4.3e-05)~LRR_4(start=920, stop=961, evalue=0.00014)~Malectin_like(start=1138, stop=1507, evalue=8.5e-60)~SKG6(start=…	Yes	No	Reads only covering Fer but not TIR_NB_LRR
Bra012540	B3(start=5, stop=109, evalue=1e-13)~TIR(start=163, stop=262, evalue=6.5e-15)~NB-ARC(start=325, stop=582, evalue=2.9e-27)~LRR_8(start=768, stop=825, evalue=0.052)~LRR_4(start=836, stop=874, evalue=1.4e-07)~Med26(start=997, stop=1047, evalue=1.6e-09)~zf-CCCH(start=1109, stop=1133, evalue=0.5)	Yes	Yes
Bra029432	Calmodulin_bind(start=7, stop=142, evalue=1.6e-38)~VQ(start=212, stop=234, evalue=3.4e-06)~VQ(start=271, stop=280, evalue=0.53)~NB-ARC(start=470, stop=733, evalue=3.1e-27)~LRR_3(start=877, stop=896, evalue=3e-06)~LRR_8(start=923, stop=979, evalue=0.00044)~LRR_8(start=990, stop=1047, evalue=3.7e-06)~LRR_4(start=1062, stop=1088, evalue=0.00078)	Yes	Yes
Bra016026	TIR(start=16, stop=146, evalue=9.1e-31)~NB-ARC(start=205, stop=354, evalue=4.5e-08)~RHD3(start=401, stop=1128, evalue=0)	No	ND
Bra005270	Kelch_3(start=2, stop=51, evalue=9.1e-05)~Kelch_3(start=56, stop=104, evalue=1.5e-09)~Kelch_3(start=108, stop=153, evalue=3.3e-07)~Kelch_4(start=183, stop=212, evalue=0.0021)~NB-ARC(start=221, stop=331, evalue=9.9e-34)~LRR_8(start=484, stop=536, evalue=0.062)~LRR_4(start=736, stop=768, evalue=0.006)	Yes	No	There are reads mapping to first 7 exons that code for Kelch but not to NB_LRR
Bra010551	DUF761(start=78, stop=96, evalue=0.009)~TIR(start=152, stop=223, evalue=1.9e-10)~NB-ARC(start=275, stop=531, evalue=3.8e-33)~LRR_3(start=685, stop=704, evalue=1.1e-06)~LRR_4(start=732, stop=770, evalue=0.023)~LRR_4(start=841, stop=881, evalue=0.46)~LRR_4(start=884, stop=905, evalue=0.82)~U-box(start=1488, stop=1556, evalue=1.1e-15)	Yes	Yes
Bra003867	TIR(start=3, stop=99, evalue=1e-19)~NB-ARC(start=154, stop=403, evalue=3.7e-33)~LRR_3(start=557, stop=575, evalue=2.6e-05)~LRR_8(start=579, stop=636, evalue=0.25)~LRR_8(start=751, stop=808, evalue=3.1e-09)~LRR_4(start=866, stop=909, evalue=0.015)~CBFB_NFYA(start=1166, stop=1221, evalue=5.1e-29)	Yes	No
Bra005271	Kelch_4(start=19, stop=58, evalue=8e-09)~Kelch_3(start=87, stop=135, evalue=3.1e-10)~NB-ARC(start=405, stop=692, evalue=1.8e-94)~HECA(start=714, stop=754, evalue=0.1)~LRR_8(start=848, stop=901, evalue=0.1)~LRR_4(start=1087, stop=1119, evalue=0.0013)	Yes	No	Reads covering the Kelch motif region only (similar to Bra005270)
Bra013400	TIR(start=192, stop=316, evalue=5e-14)~NB-ARC(start=367, stop=629, evalue=3e-26)~LRR_3(start=771, stop=790, evalue=1.4e-07)~LRR_4(start=793, stop=826, evalue=0.18)~LRR_4(start=841, stop=880, evalue=0.18)~LRR_4(start=885, stop=917, evalue=0.00032)~LRR_4(start=1077, stop=1116, evalue=2.7e-05)~zf-CCCH(start=1401, stop=1424, evalue=3e-05)	Yes	Yes
Bra000758	Calmodulin_bind(start=68, stop=357, evalue=9.5e-77)~NB-ARC(start=561, stop=771, evalue=1e-19)~LRR_3(start=965, stop=984, evalue=0.002)~LRR_8(start=1014, stop=1070, evalue=3.9e-05)~LRR_4(start=1104, stop=1138, evalue=0.00043)~LRR_4(start=1176, stop=1214, evalue=4.8e-05)	Yes	Yes
Bra023646	TIR(start=45, stop=174, evalue=2.5e-39)~NB-ARC(start=217, stop=464, evalue=1.2e-24)~MIF4G(start=830, stop=1024, evalue=7.6e-13)~MA3(start=1113, stop=1213, evalue=3e-21)	Yes	No
Bra027791	TIR(start=18, stop=148, evalue=6e-39)~NB-ARC(start=195, stop=456, evalue=1.7e-32)~LRR_3(start=608, stop=627, evalue=3e-07)~WD40(start=636, stop=670, evalue=3.1e-10)	Yes	Yes (Looks like it)	There are couple of reads connecting last two exons
Bra004192	TIR(start=16, stop=145, evalue=2.8e-39)~NB-ARC(start=192, stop=454, evalue=9.1e-26)~LRR_3(start=612, stop=629, evalue=2.7e-06)~LRR_8(start=656, stop=713, evalue=3.9e-05)~LRR_8(start=777, stop=834, evalue=6.9e-05)~LRR_4(start=845, stop=877, evalue=0.34)~WEMBL(start=1206, stop=1293, evalue=2.2e-07)~WEMBL(start=1302, stop=1689, evalue=5.4e-34)	Yes	No
Bra002153	TIR(start=13, stop=142, evalue=3.2e-42)~NB-ARC(start=188, stop=364, evalue=2.1e-12)~NB-ARC(start=445, stop=527, evalue=1.3e-09)~LRR_3(start=678, stop=697, evalue=8.8e-07)~LRR_4(start=723, stop=787, evalue=0.021)~LRR_8(start=793, stop=849, evalue=3.6e-05)~U-box(start=984, stop=1052, evalue=3.4e-15)	Yes	No
Bra036019	LpxK(start=29, stop=368, evalue=3e-74)~NB-ARC(start=490, stop=741, evalue=2.5e-36)~LRR_8(start=831, stop=869, evalue=0.078)~LRR_3(start=886, stop=905, evalue=5.2e-06)~LRR_8(start=932, stop=988, evalue=0.0052)~LRR_8(start=1024, stop=1076, evalue=0.036)	Yes	No
Bra037448	RPW8(start=5, stop=87, evalue=0.03)~NB-ARC(start=153, stop=391, evalue=4e-68)~FAM165(start=569, stop=598, evalue=0.1)~Pkinase(start=653, stop=780, evalue=9.2e-12)	Yes	Yes (Partial)	reads only for RPW8 region and FAM1g5 but not Pkinase
Bra001175	TIR(start=19, stop=145, evalue=2.5e-33)~NB-ARC(start=191, stop=454, evalue=4.3e-23)~LRR_3(start=613, stop=631, evalue=2.5e-05)~LRR_8(start=658, stop=714, evalue=0.0012)~LRR_8(start=784, stop=841, evalue=4.4e-05)~LRR_4(start=852, stop=900, evalue=0.0064)~Sugar_tr(start=1186, stop=1335, evalue=8.5e-30)	Yes	Yes
Bra003863	TIR(start=37, stop=167, evalue=1.8e-31)~NB-ARC(start=206, stop=364, evalue=2.6e-12)~RHD3(start=465, stop=1187, evalue=2.6e-301)	No	ND
Bra023648	TIR(start=18, stop=147, evalue=2.6e-41)~NB-ARC(start=190, stop=444, evalue=3.9e-20)~C1_2(start=525, stop=553, evalue=0.0029)~C1_3(start=609, stop=638, evalue=7.6e-09)~C1_2(start=670, stop=701, evalue=0.00076)~C1_2(start=784, stop=813, evalue=7.6e-07)	No	ND
Bra026094	NB-ARC(start=129, stop=407, evalue=5e-88)~LRR_4(start=484, stop=518, evalue=1.7e-05)~LRR_8(start=527, stop=583, evalue=1.9e-07)~zf-XS(start=1007, stop=1049, evalue=4.1e-21)~XS(start=1082, stop=1195, evalue=4.2e-35)~XH(start=1469, stop=1612, evalue=1.6e-51)	Yes	No
Bra006452	U-box(start=83, stop=153, evalue=1.2e-14)~HEAT_2(start=231, stop=316, evalue=0.64)~TIR(start=651, stop=780, evalue=1.8e-39)~NB-ARC(start=798, stop=1055, evalue=4.9e-29)~LRR_3(start=1175, stop=1193, evalue=6.2e-06)~LRR_8(start=1219, stop=1282, evalue=0.0001)~LRR_4(start=1322, stop=1364, evalue=0.0056)	Yes	No
Bra023631	PGAP1(start=111, stop=160, evalue=2e-05)~TIR(start=279, stop=407, evalue=2e-36)~NB-ARC(start=455, stop=704, evalue=2.8e-44)~LRR_3(start=856, stop=875, evalue=0.43)~LRR_4(start=901, stop=942, evalue=1.1e-05)~LRR_8(start=972, stop=1028, evalue=1.3e-06)~LRR_8(start=1085, stop=1146, evalue=2.9e-09)~LRR_4(start=1210, stop=1248, evalue=5.9e-05)	Yes	No	Reads for PGAP1 but not for TIR_NB_LRR
		Yes (This means there are RNA_Seq reads mapping to predicted R gene or the fusion or both)	ND(Not Determined)
		No(this means there is no RNA-Seq reads mapping to the predicted R gene and the fusion	No(This means there are no reads spanning the predicted fusion and the R protein)
		0.35
