# Supplementary material for: Comparative analysis of plant immune receptor architectures uncovers host proteins likely targeted by pathogens
Source: BMC Biol. 2016 Feb 19;14:8. doi: 10.1186/s12915-016-0228-7 (PMC4759884; doi:10.1186/s12915-016-0228-7)
Supplement: Additional file 12: — T. aestivum fusion validation by RNA-seq. Summary of manual validation of T. aestivum NLR-IDs using RNA-seq data. (XLSX 60 kb) [file 12915_2016_228_MOESM12_ESM.xlsx]

## Sheet: STableX_Taestivum_RNAseq_fusion
Gene_ID	Domains	Fusion	Expression	Fusion Support	Note
Traes_1BL_767DB8729.2	NB-ARC(start=185, stop=464, evalue=1.4e-69)~LRR_8(start=582, stop=637, evalue=0.32)~LRR_8(start=877, stop=926, evalue=0.036)~DDE_4(start=1203, stop=1351, evalue=3.1e-22)	DDE_4	YES	YES	transposase
Traes_1BS_8BD3F7097.2	Pkinase(start=33, stop=298, evalue=9.9e-45)~Motile_Sperm(start=344, stop=424, evalue=3e-12)~DUF1664(start=528, stop=588, evalue=0.14)~NB-ARC(start=719, stop=782, evalue=2.5e-10)	Kinase	NO	NA	only 3 reads
Traes_1DS_D11C94C4A.2	NB-ARC(start=3, stop=285, evalue=8.9e-55)~Exo70(start=1072, stop=1426, evalue=1.3e-111)	Exo70	YES	NO	gap in read coverage
Traes_2AL_F5E021100.1	NB-ARC(start=2, stop=191, evalue=4.5e-36)~LRR_4(start=361, stop=387, evalue=0.37)~Jacalin(start=665, stop=793, evalue=2.9e-25)	Jacalin	YES	YES
Traes_2DL_21E93225F.2	NB-ARC(start=166, stop=431, evalue=8.8e-57)~LRR_4(start=599, stop=625, evalue=0.69)~Pkinase(start=1009, stop=1295, evalue=2.6e-47)~Pkinase(start=1444, stop=1727, evalue=1.4e-43)	Kinase	NO	NA	no reads mapping to the locus
Traes_2DL_59C23B50A.2	NB-ARC(start=1, stop=154, evalue=3.8e-24)~LRR_4(start=324, stop=350, evalue=0.35)~Jacalin(start=625, stop=756, evalue=5.7e-26)	Jacalin	YES	YES	verified by PCR
Traes_3AL_5CC7A7B68.4	Pkinase(start=41, stop=301, evalue=1.9e-49)~NB-ARC(start=368, stop=437, evalue=5.8e-10)	Kinase	YES	NO	no support by RNAseq reads
Traes_3AS_BA74468D1.1	NB-ARC(start=24, stop=301, evalue=6.8e-37)~zf-CCHC_4(start=348, stop=380, evalue=0.22)~LRR_8(start=472, stop=509, evalue=0.048)~Thioredoxin(start=840, stop=932, evalue=1.2e-17)	Thioredoxin	YES	YES
Traes_3B_1B523D215.1	NB-ARC(start=157, stop=435, evalue=8.4e-36)~zf-ribbon_3(start=509, stop=525, evalue=0.072)~LRR_8(start=578, stop=634, evalue=0.29)~Thioredoxin(start=973, stop=1063, evalue=3.5e-17)	Thioredoxin	YES	YES
Traes_3B_706A56165.1	Ceramidase(start=60, stop=150, evalue=1.2e-05)~NB-ARC(start=301, stop=522, evalue=4.7e-30)	Ceramidase	YES	YES
Traes_3DS_5F928C27D.1	NB-ARC(start=6, stop=195, evalue=4.7e-24)~LRR_8(start=343, stop=398, evalue=0.012)~Thioredoxin(start=735, stop=828, evalue=1.8e-15)	Thioredoxin	YES	YES
Traes_4AL_4C396387E.1	NB-ARC(start=187, stop=455, evalue=6e-51)~Pkinase(start=1120, stop=1382, evalue=3.5e-67)~EF_hand_5(start=1439, stop=1527, evalue=0.08)	Ca-dependent kinase	YES	YES	strong links between NB-ARC and kinase domains while there is a gap in coverage within the kinase domain
Traes_4AL_69D61737F.1	NB-ARC(start=83, stop=364, evalue=1.6e-57)~LRR_8(start=508, stop=562, evalue=0.091)~Pkinase(start=1026, stop=1151, evalue=2.5e-24)	Kinase	NO	NA	only few reads
Traes_4AL_7A31A5392.2	NB-ARC(start=247, stop=526, evalue=2e-56)~Kelch_6(start=1100, stop=1118, evalue=0.15)~Kelch_1(start=1164, stop=1210, evalue=2.7e-12)~Kelch_1(start=1212, stop=1257, evalue=0.0038)	Kelch	NO	NA
Traes_4AL_7AFBA6334.2	NB-ARC(start=109, stop=394, evalue=9.6e-54)~Kelch_6(start=962, stop=981, evalue=0.73)~Kelch_1(start=1027, stop=1073, evalue=9.1e-13)~Kelch_1(start=1075, stop=1117, evalue=3.3e-05)	Kelch	NO	NA
Traes_4AL_FEFC21AAB.1	Pkinase(start=42, stop=297, evalue=5.4e-48)~NB-ARC(start=539, stop=705, evalue=1.6e-37)	Kinase	LOW	NA	only 4 reads
Traes_4AS_145927471.3	Pkinase(start=21, stop=297, evalue=1.2e-49)~NB-ARC(start=377, stop=657, evalue=3.2e-53)~LRR_8(start=743, stop=795, evalue=0.00012)~LRR_8(start=861, stop=916, evalue=2.1e-07)~LRR_4(start=940, stop=971, evalue=0.01)	Kinase	YES	YES
Traes_4BS_B45729F4D.1	NB-ARC(start=189, stop=471, evalue=2.2e-58)~Pkinase(start=1142, stop=1292, evalue=4.5e-41)	Kinase	YES	YES
Traes_4DS_5B29EE3DD.1	NB-ARC(start=189, stop=471, evalue=1e-54)~Pkinase(start=1141, stop=1291, evalue=1.1e-39)	Kinase	YES	YES	next to a pair NLR: Traes_4DS_DBE824AE7
Traes_5AL_B4E8A3115.2	Ank_2(start=2, stop=62, evalue=1.8e-05)~Ank_2(start=81, stop=167, evalue=4.3e-13)~Ank_2(start=183, stop=269, evalue=2.5e-08)~NB-ARC(start=504, stop=784, evalue=4.4e-57)~LRR_8(start=927, stop=979, evalue=0.011)~LRR_4(start=997, stop=1026, evalue=0.12)~WRKY(start=1333, stop=1392, evalue=7.3e-24)	Ank repeats	YES	YES
Traes_5AL_C18926980.2	NB-ARC(start=99, stop=390, evalue=2.9e-46)~LRR_4(start=513, stop=544, evalue=1.2e-06)~LRR_4(start=559, stop=593, evalue=1.6e-08)~LRR_8(start=631, stop=687, evalue=5.6e-06)~LRR_8(start=702, stop=757, evalue=1.4e-05)~LRR_8(start=796, stop=831, evalue=0.0021)~LRR_4(start=978, stop=1005, evalue=0.061)~Pkinase_Tyr(start=1306, stop=1484, evalue=1e-21)	Tyrosine kinase	YES	YES
Traes_5BL_0D0ED345E.2	Pkinase(start=42, stop=292, evalue=4.8e-45)~NB-ARC(start=511, stop=790, evalue=2.2e-54)~LRR_4(start=1029, stop=1069, evalue=0.86)	Kinase	YES	YES
Traes_5BL_1E751EF1F.1	NB-ARC(start=330, stop=610, evalue=7.4e-55)~GRAS(start=1083, stop=1454, evalue=4.7e-123)	GRAS	NO	NA
Traes_5BL_6B03EF1AC.2	NB-ARC(start=192, stop=478, evalue=2.4e-49)~LRR_8(start=615, stop=667, evalue=0.054)~Pkinase(start=1110, stop=1380, evalue=4.1e-40)	Kinase	YES	YES
Traes_5BL_7F0FD1538.2	VQ(start=46, stop=62, evalue=0.00026)~NB-ARC(start=428, stop=709, evalue=7.8e-58)~AP2(start=1288, stop=1337, evalue=1.6e-13)	AP2	YES	YES
Traes_5BL_8255E0C66.2	NB-ARC(start=4, stop=133, evalue=9.8e-22)~LRR_8(start=269, stop=320, evalue=0.038)~LRR_8(start=419, stop=455, evalue=0.64)~PP2C(start=709, stop=935, evalue=8.9e-40)	PP2C	LOW	NO
Traes_5BL_A7C4DAE11.2	NB-ARC(start=332, stop=614, evalue=5.7e-54)~GRAS(start=1085, stop=1453, evalue=2.9e-129)	GRAS	YES	NO	there is a break in coverage at fusion point, PCR validation is needed
Traes_5BL_BCF1D2649.2	Pkinase(start=5, stop=191, evalue=9.2e-38)~NB-ARC(start=338, stop=620, evalue=3.1e-60)~LRR_8(start=750, stop=809, evalue=1.6e-12)	Kinase	NO	NA
Traes_5BL_BF6BA47D7.2	Pkinase(start=23, stop=295, evalue=2.7e-48)~NB-ARC(start=631, stop=898, evalue=8.2e-60)~Ribosomal_L28e(start=941, stop=1008, evalue=0.24)~LRR_4(start=1037, stop=1075, evalue=0.58)~LRR_5(start=1346, stop=1415, evalue=0.098)	Kinase	NO	NA
Traes_5DL_1733FB4DA.1	NB-ARC(start=14, stop=216, evalue=5.9e-43)~LRR_8(start=358, stop=410, evalue=0.078)~LRR_4(start=429, stop=457, evalue=1)~WRKY(start=802, stop=862, evalue=1.6e-21)~WRKY(start=917, stop=977, evalue=1.7e-23)	WRKY	YES	YES
Traes_5DL_9CF510366.2	NB-ARC(start=4, stop=63, evalue=1.4e-05)~NB-ARC(start=65, stop=162, evalue=9.2e-18)~LRR_8(start=300, stop=351, evalue=0.0097)~LRR_8(start=450, stop=488, evalue=0.18)~PP2C(start=917, stop=1164, evalue=3.1e-33)	PP2C	YES	YES
Traes_5DL_B89CD8432.1	NB-ARC(start=336, stop=618, evalue=1.9e-54)~GRAS(start=1092, stop=1461, evalue=1.2e-130)	GRAS	LOW	NO	there is a break in coverage at fusion point, PCR validation is needed
Traes_6AS_A64807DD2.2	NB-ARC(start=183, stop=461, evalue=8.4e-62)~LRR_4(start=604, stop=637, evalue=0.00041)~LRR_4(start=651, stop=678, evalue=0.044)~DDE_4(start=1207, stop=1351, evalue=7e-14)	DDE_4	NO	NA	transposase
Traes_6BS_3898FE3CB.2	NB-ARC(start=169, stop=447, evalue=8.5e-63)~Serine_rich(start=468, stop=517, evalue=0.74)~LRR_4(start=590, stop=623, evalue=1.2e-05)~LRR_4(start=638, stop=664, evalue=0.087)~LRR_8(start=869, stop=922, evalue=0.02)~DDE_4_2(start=1090, stop=1130, evalue=0.014)~DDE_4(start=1185, stop=1328, evalue=9.4e-18)	DDE_4	LOW	NA	transposase
Traes_6BS_678D90F4F.2	NB-ARC(start=179, stop=462, evalue=3.8e-62)~LRR_4(start=605, stop=638, evalue=1.7e-05)~LRR_4(start=653, stop=679, evalue=0.88)~DDE_4_2(start=1112, stop=1148, evalue=0.037)~DDE_4(start=1203, stop=1353, evalue=5e-19)	DDE_4	LOW	NA	transposase
Traes_6BS_C4EF90366.3	NB-ARC(start=191, stop=473, evalue=1.7e-61)~LRR_8(start=616, stop=674, evalue=3.9e-05)~DDE_4(start=1213, stop=1361, evalue=1.1e-18)	DDE_4	YES	YES	transposase
Traes_6DL_A4387A27F.2	zf-BED(start=140, stop=185, evalue=2.4e-05)~NB-ARC(start=306, stop=584, evalue=4.2e-62)~LRR_8(start=950, stop=986, evalue=0.036)~LRR_4(start=1341, stop=1379, evalue=0.24)	zf-BED	NO	NA
Traes_7AL_E31C941C3.2	NB-ARC(start=1, stop=176, evalue=6.2e-38)~LRR_4(start=318, stop=356, evalue=0.00016)~MEF2_binding(start=461, stop=475, evalue=0.27)~LRR_4(start=590, stop=633, evalue=0.0023)~LRR_4(start=647, stop=677, evalue=0.012)~DDE_4(start=921, stop=1059, evalue=2.7e-19)	DDE_4	LOW	NA	transposase
Traes_7AS_72C627AB6.2	NB-ARC(start=231, stop=510, evalue=1.3e-53)~GKAP(start=961, stop=1059, evalue=0.093)~zf-RING_2(start=1150, stop=1186, evalue=2.9e-10)	zf-RING_2	YES	YES
Traes_7AS_E34187924.2	NB-ARC(start=208, stop=493, evalue=8.6e-57)~YozD(start=498, stop=517, evalue=0.25)~Kelch_6(start=1086, stop=1122, evalue=0.013)~Kelch_1(start=1124, stop=1167, evalue=1.9e-11)~Kelch_1(start=1169, stop=1215, evalue=4.8e-06)	Kelch	NO	NA
Traes_7DL_1F618CE86.2	NB-ARC(start=188, stop=464, evalue=1e-60)~LRR_8(start=571, stop=615, evalue=0.28)~LRR_8(start=630, stop=681, evalue=0.25)~LRR_8(start=876, stop=911, evalue=0.026)~DDE_4(start=1209, stop=1347, evalue=5.1e-16)	DDE_4	NO	NA	transposase
Traes_7DL_58184284F.2	NB-ARC(start=187, stop=464, evalue=2.7e-62)~LRR_8(start=582, stop=638, evalue=0.044)~LRR_8(start=879, stop=932, evalue=0.03)~DDE_4(start=1205, stop=1336, evalue=3.8e-17)	DDE_4	NO	NA	transposase
Traes_7DS_D4DFDF981.1	NB-ARC(start=216, stop=495, evalue=1.9e-53)~Kelch_6(start=1063, stop=1081, evalue=0.17)~Kelch_1(start=1126, stop=1172, evalue=1.8e-09)~Kelch_1(start=1174, stop=1220, evalue=3.6e-05)	Kelch	NO	NA
			25	20	80
