# Supplementary material for: Comparative analysis of plant immune receptor architectures uncovers host proteins likely targeted by pathogens
Source: BMC Biol. 2016 Feb 19;14:8. doi: 10.1186/s12915-016-0228-7 (PMC4759884; doi:10.1186/s12915-016-0228-7)
Supplement: Additional file 13: — Cloned T. aestivum and T. urartu fusions. Summary of T. aestivum and T. urartu fusions confirmed by sub-cloning from cDNA. (XLSX 23 kb) [file 12915_2016_228_MOESM13_ESM.xlsx]

## Sheet: Sheet1
NLR-SD	Gene ID	PCR verification	notes
NLR-Exo70	Traes_1DS_D11C94C4A	yes	sequence verifies annotation but stop codon is observed between domains.
NLR-Exo70	TRIUR3_15661	yes	sequence verifies annotation no stop codon observed
NLR-Jacalin	Traes_2DL_59C23B50A	yes	sequence verifies annotation no stop codon observed
NLR-NPR1	TRIUR3_25229	yes	sequence verifies annotation no stop codon observed
