# Supplementary material for: Comparative analysis of plant immune receptor architectures uncovers host proteins likely targeted by pathogens
Source: BMC Biol. 2016 Feb 19;14:8. doi: 10.1186/s12915-016-0228-7 (PMC4759884; doi:10.1186/s12915-016-0228-7)
Supplement: Additional file 14: — Enrichment analyses of NLR-IDs. Summary of hypergeometric tests for each domain present in NLR-IDs in each plant species. (XLSX 84 kb) [file 12915_2016_228_MOESM14_ESM.xlsx]

## Sheet: STable3_nlrsd_domains-09232015.
Family	Species	Domain	All_proteins	All_fusions	Proteins+domain-fusion	Proteins-domain-fusion	Proteins+domain+fusion	Proteins-domain+fusion	Fisher_Right
Brassicaceae	Athaliana_167_TAIR10	AIG1	31210	16	34	31160	1	15	0.0177971
Brassicaceae	Bnapus.annotation_v5	AIRS	81789	31	7	81751	1	30	0.0030283
Poaceae	Osativa_204_v7.0	ALAD	36523	22	3	36498	1	21	0.00240736
Poaceae	Bdistachyon_283_v2.1	AP2	35494	27	187	35280	1	26	0.13363
Poaceae	Triticum_aestivum.IWGSP1.22.pep.all	AP2	80886	43	218	80625	1	42	0.110069
Myrtaceae	Egrandis_201_v1.1	APG17	39451	15	1	39435	2	13	4.04706e-07
Brassicaceae	Bnapus.annotation_v5	ATP-synt_C	81789	31	15	81743	1	30	0.00604773
Poaceae	Hvulgare_HighConf23MAr12	AUX_IAA	23013	25	40	22948	1	24	0.043623
Rosaceae	Mdomestica_196_v1.0	Aa_trans	50229	93	105	50031	1	92	0.178521
Rosaceae	Mdomestica_196_v1.0	Abhydro_lipase	50229	93	17	50119	1	92	0.0328135
Fabaceae	Mtruncatula_285_Mt4.0v1	Abhydrolase_1	47800	48	21	47731	1	47	0.0218654
Rosaceae	Mdomestica_196_v1.0	Abhydrolase_6	50229	93	190	49946	2	91	0.0495747
Poaceae	Zmays_284_6a	Abhydrolase_6	55859	12	178	55669	1	11	0.0377871
Rosaceae	Mdomestica_196_v1.0	AlaDh_PNT_C	50229	93	4	50132	1	92	0.00922375
Rosaceae	Mdomestica_196_v1.0	AlaDh_PNT_N	50229	93	3	50133	1	92	0.00738576
Poaceae	Turartu_000347455.1.21.ensembl	Aldo_ket_red	25815	44	45	25726	1	43	0.0755344
Rosaceae	Mdomestica_196_v1.0	Alliinase_C	50229	93	16	50120	2	91	0.000508947
Linaceae	Lusitatissimum_200_v1.0	Aminotran_3	37604	9	15	37580	1	8	0.00382327
Poaceae	Triticum_aestivum.IWGSP1.22.pep.all	Ank_2	80886	43	337	80506	1	42	0.16482
Poaceae	Turartu_000347455.1.21.ensembl	Ank_2	25815	44	136	25635	2	42	0.023181
Brassicaceae	Bnapus.annotation_v5	Anticodon_1	81789	31	31	81727	1	30	0.0120601
Brassicaceae	Brapa_v1.2	Anticodon_1	35818	25	16	35777	1	24	0.0118021
Poaceae	Sbicolor_255_v2.1	Apolipoprotein	31323	34	2	31287	4	30	1.73205e-11
Malvaceae	Graimondii_221_v2.1	Arch_ATPase	69318	7	0	69311	1	6	0.000100984
Rosaceae	Fvesca_226_v1.1	Arm	24388	20	37	24331	1	19	0.0307177
Poaceae	Hvulgare_HighConf23MAr12	AvrRpt-cleavage	23013	25	8	22980	1	24	0.00973639
Rosaceae	Mdomestica_196_v1.0	AvrRpt-cleavage	50229	93	17	50119	2	91	0.000568137
Poaceae	Osativa_204_v7.0	AvrRpt-cleavage	36523	22	15	36486	1	21	0.00959631
Brassicaceae	Bnapus.annotation_v5	B3	81789	31	322	81436	3	28	0.00025729
Brassicaceae	Brapa_v1.2	B3	35818	25	181	35612	1	24	0.119617
Rosaceae	Fvesca_226_v1.1	B3	24388	20	114	24254	1	19	0.0902347
Poaceae	Hvulgare_HighConf23MAr12	B3	23013	25	79	22909	1	24	0.0834185
Rosaceae	Mdomestica_196_v1.0	B3	50229	93	132	50004	2	91	0.0258012
Poaceae	Osativa_204_v7.0	B3	36523	22	122	36379	1	21	0.0715481
Malvaceae	Tcacao_233_v1.1	B3	37327	25	176	37126	1	24	0.112074
Poaceae	Turartu_000347455.1.21.ensembl	B3	25815	44	107	25664	1	43	0.168579
Brassicaceae	Bnapus.annotation_v5	B56	81789	31	36	81722	1	30	0.0139317
Brassicaceae	Alyrata_107_v1.0	BRX	26905	10	12	26883	2	8	1.12876e-05
Brassicaceae	Athaliana_167_TAIR10	BRX	31210	16	17	31177	5	11	4.59632e-13
Fabaceae	Gmax_275_Wm82.a2.v1	BSP	77427	25	6	77396	2	23	2.79907e-06
Poaceae	Turartu_000347455.1.21.ensembl	BTB	25815	44	141	25630	2	42	0.0247648
Fabaceae	Gmax_275_Wm82.a2.v1	B_lectin	77427	25	265	77137	1	24	0.0824503
Vitaceae	Vvinifera_145_Genoscope.12X	B_lectin	21057	12	61	20984	1	11	0.034775
Brassicaceae	Bnapus.annotation_v5	Bac_surface_Ag	81789	31	16	81742	1	30	0.00642454
Brassicaceae	Brapa_v1.2	Bac_surface_Ag	35818	25	9	35784	1	24	0.00695872
Brassicaceae	Brapa_v1.2	C1_2	35818	25	42	35751	1	24	0.0295942
Poaceae	Osativa_204_v7.0	C1_2	36523	22	2	36499	2	20	2.07661e-06
Malvaceae	Tcacao_233_v1.1	C1_2	37327	25	32	37270	1	24	0.021876
Brassicaceae	Brapa_v1.2	C1_3	35818	25	45	35748	1	24	0.0316272
Malvaceae	Tcacao_233_v1.1	C1_3	37327	25	73	37229	1	24	0.0484158
Phrymaceae	Mguttatus_256_v2.0	C2	29723	12	133	29578	4	8	2.07761e-07
Brassicaceae	Bnapus.annotation_v5	CBFB_NFYA	81789	31	38	81720	1	30	0.0146794
Brassicaceae	Brapa_v1.2	CBFB_NFYA	35818	25	18	35775	1	24	0.0131818
Linaceae	Lusitatissimum_200_v1.0	CBFB_NFYA	37604	9	10	37585	1	8	0.0026299
Selaginellaceae	Smoellendorffii_91_v1.0	CCT_2	18420	1	7	18412	1	0	0.000434311
Poaceae	Hvulgare_HighConf23MAr12	CG-1	23013	25	4	22984	1	24	0.00542039
Poaceae	Turartu_000347455.1.21.ensembl	CG-1	25815	44	4	25767	1	43	0.00849383
Rosaceae	Mdomestica_196_v1.0	CRS1_YhbY	50229	93	21	50115	1	92	0.0399594
Rosaceae	Mdomestica_196_v1.0	CS	50229	93	24	50112	2	91	0.00107072
Rosaceae	Ppersica_139_v1.0	CYTH	25224	13	4	25207	1	12	0.00257446
Brassicaceae	Bnapus.annotation_v5	Calmodulin_bind	81789	31	27	81731	3	28	1.98759e-07
Brassicaceae	Brapa_v1.2	Calmodulin_bind	35818	25	14	35779	2	23	5.57878e-05
Brassicaceae	Esalsugineum_173_v1.0	Calmodulin_bind	26461	2	9	26450	1	1	0.000755701
Poaceae	Triticum_aestivum.IWGSP1.22.pep.all	Ceramidase	80886	43	6	80837	1	42	0.00371549
Poaceae	Osativa_204_v7.0	Chlorophyllase	36523	22	0	36501	1	21	0.00060236
Solanaceae	Slycopersicum_225_iTAGv2.3	Cupin_1	27355	21	53	27281	1	20	0.0406613
Poaceae	Turartu_000347455.1.21.ensembl	CwfJ_C_1	25815	44	1	25770	1	43	0.00340603
Poaceae	Turartu_000347455.1.21.ensembl	CwfJ_C_2	25815	44	1	25770	1	43	0.00340603
Myrtaceae	Egrandis_201_v1.1	Cyclin_C	39451	15	30	39406	1	14	0.0117242
Fabaceae	Mtruncatula_285_Mt4.0v1	Cyclin_C	47800	48	50	47702	1	47	0.049974
Myrtaceae	Egrandis_201_v1.1	Cyclin_N	39451	15	38	39398	1	14	0.0147289
Fabaceae	Mtruncatula_285_Mt4.0v1	Cyclin_N	47800	48	79	47673	1	47	0.0772912
Vitaceae	Vvinifera_145_Genoscope.12X	Cystatin	21057	12	3	21042	1	11	0.00227774
Rosaceae	Fvesca_226_v1.1	DAGK_cat	24388	20	9	24359	1	19	0.00817206
Rosaceae	Mdomestica_196_v1.0	DAGK_cat	50229	93	18	50118	1	92	0.0346049
Poaceae	Bdistachyon_283_v2.1	DDE_4	35494	27	10	35457	7	20	4.44089e-16
Poaceae	Hvulgare_HighConf23MAr12	DDE_4	23013	25	25	22963	2	23	0.000391109
Poaceae	Triticum_aestivum.IWGSP1.22.pep.all	DDE_4	80886	43	161	80682	8	35	7.23865e-14
Fabaceae	Mtruncatula_285_Mt4.0v1	DEAD	47800	48	186	47566	1	47	0.171587
Fabaceae	Mtruncatula_285_Mt4.0v1	DTW	47800	48	2	47750	1	47	0.00300959
Brassicaceae	Brapa_v1.2	DUF239	35818	25	70	35723	1	24	0.0484109
Rosaceae	Mdomestica_196_v1.0	DUF247	50229	93	105	50031	1	92	0.178521
Poaceae	Zmays_284_6a	DUF247	55859	12	37	55810	1	11	0.00813373
Rosaceae	Mdomestica_196_v1.0	DUF260	50229	93	79	50057	1	92	0.137893
Poaceae	Turartu_000347455.1.21.ensembl	DUF295	25815	44	143	25628	1	43	0.218337
Poaceae	Osativa_204_v7.0	DUF296	36523	22	34	36467	1	21	0.0208778
Solanaceae	Stuberosum_206_v3.4	DUF313	39146	46	6	39094	1	45	0.0081973
Poaceae	Turartu_000347455.1.21.ensembl	DUF3420	25815	44	3	25768	1	43	0.00680072
Linaceae	Lusitatissimum_200_v1.0	DUF3542	37604	9	1	37594	1	8	0.000478622
Rosaceae	Mdomestica_196_v1.0	DUF3542	50229	93	0	50136	1	92	0.00185152
Euphorbiaceae	Mesculenta_147_v4.1	DUF3542	30464	3	0	30461	2	1	6.46534e-09
Phrymaceae	Mguttatus_256_v2.0	DUF3542	29723	12	0	29711	5	7	4.09816e-18
Poaceae	Osativa_204_v7.0	DUF3542	36523	22	0	36501	1	21	0.00060236
Rosaceae	Ppersica_139_v1.0	DUF3542	25224	13	0	25211	7	6	1.33233e-24
Salicaceae	Ptrichocarpa_210_v3.0	DUF3542	63306	26	0	63280	1	25	0.000410704
Poaceae	Sitalica_164_v2.1	DUF3542	31745	12	0	31733	1	11	0.000378012
Solanaceae	Slycopersicum_225_iTAGv2.3	DUF3542	27355	21	2	27332	19	2	2.6822e-63
Solanaceae	Stuberosum_206_v3.4	DUF3542	39146	46	4	39096	32	14	4.06647e-96
Vitaceae	Vvinifera_145_Genoscope.12X	DUF3542	21057	12	0	21045	1	11	0.000569882
Brassicaceae	Athaliana_167_TAIR10	DUF3633	31210	16	8	31186	2	14	1.10614e-05
Brassicaceae	Bnapus.annotation_v5	DUF3633	81789	31	20	81738	1	30	0.00793038
Rosaceae	Mdomestica_196_v1.0	DUF3633	50229	93	11	50125	3	90	2.20371e-06
Rosaceae	Ppersica_139_v1.0	DUF3633	25224	13	6	25205	4	9	8.87679e-12
Poaceae	Turartu_000347455.1.21.ensembl	DUF4216	25815	44	6	25765	1	43	0.0118716
Poaceae	Turartu_000347455.1.21.ensembl	DUF4218	25815	44	1	25770	1	43	0.00340603
Fabaceae	Gmax_275_Wm82.a2.v1	DUF4219	77427	25	17	77385	1	24	0.00579664
Rosaceae	Mdomestica_196_v1.0	DUF4219	50229	93	29	50107	1	92	0.054095
Vitaceae	Vvinifera_145_Genoscope.12X	DUF4219	21057	12	9	21036	1	11	0.00568544
Rosaceae	Fvesca_226_v1.1	DUF4283	24388	20	181	24187	1	19	0.139182
Rosaceae	Mdomestica_196_v1.0	DUF4283	50229	93	30	50106	1	92	0.0558474
Fabaceae	Mtruncatula_285_Mt4.0v1	DUF4283	47800	48	148	47604	1	47	0.139233
Poaceae	Osativa_204_v7.0	DUF4371	36523	22	26	36475	1	21	0.0161427
Linaceae	Lusitatissimum_200_v1.0	DUF4408	37604	9	17	37578	1	8	0.00430027
Poaceae	Hvulgare_HighConf23MAr12	DUF581	23013	25	23	22965	1	24	0.0257618
Fabaceae	Mtruncatula_285_Mt4.0v1	DUF599	47800	48	12	47740	1	47	0.0129776
Brassicaceae	Alyrata_107_v1.0	DUF640	26905	10	13	26882	1	9	0.00519219
Brassicaceae	Athaliana_167_TAIR10	DUF640	31210	16	11	31183	2	14	1.91559e-05
Brassicaceae	Bnapus.annotation_v5	DUF640	81789	31	54	81704	1	30	0.0206412
Brassicaceae	Crubella_183_v1.0	DUF640	25693	6	12	25675	1	5	0.0030323
Brassicaceae	Esalsugineum_173_v1.0	DUF640	26461	2	11	26448	1	1	0.000906807
Fabaceae	Mtruncatula_285_Mt4.0v1	DUF707	47800	48	30	47722	3	45	5.07593e-06
Rosaceae	Mdomestica_196_v1.0	DUF740	50229	93	23	50113	2	91	0.00098955
Brassicaceae	Crubella_183_v1.0	DUF761	25693	6	36	25651	1	5	0.00861027
Cucurbitaceae	Csativus_122_v1.0	DUF761	26890	1	25	26864	1	0	0.000966902
Linaceae	Lusitatissimum_200_v1.0	DUF761	37604	9	52	37543	1	8	0.0126149
Poaceae	Osativa_204_v7.0	DUF761	36523	22	36	36465	1	21	0.0220581
Rosaceae	Mdomestica_196_v1.0	DYW_deaminase	50229	93	171	49965	1	92	0.273343
Poaceae	Sbicolor_255_v2.1	DnaJ_C	31323	34	22	31267	1	33	0.0246784
Fabaceae	Gmax_275_Wm82.a2.v1	EFG_C	77427	25	36	77366	1	24	0.0118803
Fabaceae	Mtruncatula_285_Mt4.0v1	EF_TS	47800	48	11	47741	3	45	3.43216e-07
Rosaceae	Mdomestica_196_v1.0	EF_hand_5	50229	93	216	49920	1	92	0.331701
Salicaceae	Ptrichocarpa_210_v3.0	EF_hand_5	63306	26	288	62992	1	25	0.112182
Poaceae	Turartu_000347455.1.21.ensembl	EF_hand_5	25815	44	91	25680	1	43	0.145483
Linaceae	Lusitatissimum_200_v1.0	ELYS	37604	9	2	37593	1	8	0.000717856
Rosaceae	Mdomestica_196_v1.0	EMP70	50229	93	32	50104	1	92	0.0593426
Rosaceae	Mdomestica_196_v1.0	Epimerase	50229	93	148	49988	1	92	0.241597
Poaceae	Hvulgare_HighConf23MAr12	Exo70	23013	25	29	22959	1	24	0.032102
Poaceae	Triticum_aestivum.IWGSP1.22.pep.all	Exo70	80886	43	68	80775	1	42	0.0360409
Poaceae	Turartu_000347455.1.21.ensembl	Exo70	25815	44	43	25728	2	42	0.00268291
Rosaceae	Mdomestica_196_v1.0	F-box	50229	93	309	49827	1	92	0.438015
Solanaceae	Slycopersicum_225_iTAGv2.3	F-box	27355	21	158	27176	1	20	0.115261
Solanaceae	Stuberosum_206_v3.4	F-box	39146	46	312	38788	2	44	0.052685
Rosaceae	Mdomestica_196_v1.0	F-box-like	50229	93	203	49933	1	92	0.315336
Rosaceae	Mdomestica_196_v1.0	F420_oxidored	50229	93	5	50131	1	92	0.0110584
Brassicaceae	Bnapus.annotation_v5	FBD	81789	31	306	81452	1	30	0.11006
Rosaceae	Mdomestica_196_v1.0	FBD	50229	93	84	50052	1	92	0.145857
Vitaceae	Vvinifera_145_Genoscope.12X	FHA	21057	12	13	21032	1	11	0.0079513
Poaceae	Hvulgare_HighConf23MAr12	FNIP	23013	25	0	22988	1	24	0.00108634
Fabaceae	Mtruncatula_285_Mt4.0v1	FNIP	47800	48	2	47750	7	41	2.34059e-20
Poaceae	Sbicolor_255_v2.1	FNIP	31323	34	0	31289	2	32	1.14362e-06
Poaceae	Sitalica_164_v2.1	FNIP	31745	12	0	31733	2	10	1.3099e-07
Brassicaceae	Alyrata_107_v1.0	FYVE	26905	10	14	26881	1	9	0.00556213
Rosaceae	Mdomestica_196_v1.0	GAT	50229	93	9	50127	2	91	0.000184507
Malvaceae	Tcacao_233_v1.1	GIY-YIG	37327	25	4	37298	1	24	0.00334448
Brassicaceae	Alyrata_107_v1.0	GLTP	26905	10	8	26887	1	9	0.00334063
Fabaceae	Mtruncatula_285_Mt4.0v1	GPI2	47800	48	2	47750	1	47	0.00300959
Poaceae	Triticum_aestivum.IWGSP1.22.pep.all	GRAS	80886	43	110	80733	3	40	3.14527e-05
Fabaceae	Gmax_275_Wm82.a2.v1	GTP_EFTU	77427	25	92	77310	1	24	0.029604
Malvaceae	Tcacao_233_v1.1	Gal_Lectin	37327	25	18	37284	1	24	0.012652
Poaceae	Hvulgare_HighConf23MAr12	Glutaredoxin	23013	25	37	22951	1	24	0.040494
Poaceae	Sbicolor_255_v2.1	Glutaredoxin	31323	34	48	31241	1	33	0.0518641
Solanaceae	Stuberosum_206_v3.4	Glutaredoxin	39146	46	70	39030	1	45	0.0801596
Malvaceae	Tcacao_233_v1.1	Glyco_hydro_32N	37327	25	16	37286	1	24	0.0113275
Malvaceae	Tcacao_233_v1.1	Glyco_hydro_35	37327	25	35	37267	1	24	0.0238418
Rosaceae	Fvesca_226_v1.1	Glyco_transf_8	24388	20	33	24335	1	19	0.0275269
Solanaceae	Stuberosum_206_v3.4	Glycolytic	39146	46	16	39084	1	45	0.0197938
Fabaceae	Mtruncatula_285_Mt4.0v1	Glycos_transf_1	47800	48	56	47696	3	45	2.96947e-05
Fabaceae	Mtruncatula_285_Mt4.0v1	HA2	47800	48	42	47710	1	47	0.0422999
Poaceae	Sbicolor_255_v2.1	HLH	31323	34	165	31124	1	33	0.165366
Brassicaceae	Bnapus.annotation_v5	HMA	81789	31	200	81558	1	30	0.073454
Rosaceae	Mdomestica_196_v1.0	HMA	50229	93	127	50009	3	90	0.00185457
Fabaceae	Mtruncatula_285_Mt4.0v1	HMA	47800	48	107	47645	2	46	0.0054274
Fabaceae	Mtruncatula_285_Mt4.0v1	HSP70	47800	48	108	47644	7	41	2.63376e-11
Fabaceae	Mtruncatula_285_Mt4.0v1	Helicase_C	47800	48	275	47477	1	47	0.242775
Solanaceae	Stuberosum_206_v3.4	Homoserine_dh	39146	46	5	39095	1	45	0.0070303
Rosaceae	Mdomestica_196_v1.0	INCENP_ARK-bind	50229	93	1	50135	1	92	0.00369965
Linaceae	Lusitatissimum_200_v1.0	IPK	37604	9	3	37592	1	8	0.000957039
Fabaceae	Mtruncatula_285_Mt4.0v1	Inhibitor_I29	47800	48	50	47702	1	47	0.049974
Rosaceae	Fvesca_226_v1.1	Ion_trans	24388	20	17	24351	1	19	0.014664
Poaceae	Bdistachyon_283_v2.1	Jacalin	35494	27	28	35439	1	26	0.0218353
Myrtaceae	Egrandis_201_v1.1	Jacalin	39451	15	15	39421	8	7	2.16451e-23
Poaceae	Hvulgare_HighConf23MAr12	Jacalin	23013	25	22	22966	2	23	0.000308154
Poaceae	Osativa_204_v7.0	Jacalin	36523	22	31	36470	5	17	1.81539e-11
Poaceae	Sbicolor_255_v2.1	Jacalin	31323	34	22	31267	2	32	0.000310945
Poaceae	Sitalica_164_v2.1	Jacalin	31745	12	22	31711	1	11	0.00866122
Poaceae	Triticum_aestivum.IWGSP1.22.pep.all	Jacalin	80886	43	29	80814	2	41	0.000127108
Brassicaceae	Bnapus.annotation_v5	Kelch_1	81789	31	287	81471	1	30	0.103603
Poaceae	Hvulgare_HighConf23MAr12	Kelch_1	23013	25	33	22955	2	23	0.00065947
Poaceae	Triticum_aestivum.IWGSP1.22.pep.all	Kelch_1	80886	43	81	80762	4	39	1.35803e-07
Poaceae	Turartu_000347455.1.21.ensembl	Kelch_1	25815	44	15	25756	1	43	0.0269328
Brassicaceae	Bnapus.annotation_v5	Kelch_3	81789	31	39	81719	1	30	0.015053
Brassicaceae	Brapa_v1.2	Kelch_3	35818	25	16	35777	2	23	7.10685e-05
Brassicaceae	Bnapus.annotation_v5	Kelch_4	81789	31	62	81696	2	29	0.000276202
Brassicaceae	Brapa_v1.2	Kelch_4	35818	25	32	35761	1	24	0.0227878
Rosaceae	Mdomestica_196_v1.0	Ketoacyl-synt_C	50229	93	16	50120	1	92	0.0310188
Salicaceae	Ptrichocarpa_210_v3.0	Kinesin	63306	26	203	63077	2	24	0.00322214
Brassicaceae	Athaliana_167_TAIR10	LIM	31210	16	19	31175	1	15	0.0102064
Brassicaceae	Bnapus.annotation_v5	LIM	81789	31	49	81709	1	30	0.0187819
Rosaceae	Mdomestica_196_v1.0	LIM	50229	93	22	50114	1	92	0.0417377
Fabaceae	Mtruncatula_285_Mt4.0v1	LIM	47800	48	21	47731	1	47	0.0218654
Rosaceae	Ppersica_139_v1.0	LIM	25224	13	11	25200	4	9	5.76791e-11
Rosaceae	Mdomestica_196_v1.0	LIM_bind	50229	93	4	50132	3	90	2.13898e-07
Rosaceae	Mdomestica_196_v1.0	Lectin_legB	50229	93	105	50031	1	92	0.178521
Fabaceae	Gmax_275_Wm82.a2.v1	LepA_C	77427	25	10	77392	1	24	0.00354623
Brassicaceae	Brapa_v1.2	LpxK	35818	25	0	35793	1	24	0.000697973
Brassicaceae	Bnapus.annotation_v5	MA3	81789	31	34	81724	1	30	0.0131834
Brassicaceae	Brapa_v1.2	MA3	35818	25	18	35775	1	24	0.0131818
Brassicaceae	Bnapus.annotation_v5	MIF4G	81789	31	31	81727	1	30	0.0120601
Brassicaceae	Brapa_v1.2	MIF4G	35818	25	12	35781	1	24	0.00903726
Euphorbiaceae	Rcommunis_119_v0.1	MMR_HSR1	23676	3	32	23641	1	2	0.0041758
Rosaceae	Mdomestica_196_v1.0	MULE	50229	93	122	50014	1	92	0.204055
Brassicaceae	Brapa_v1.2	Malectin_like	35818	25	83	35710	1	24	0.0570276
Rosaceae	Mdomestica_196_v1.0	Mannosyl_trans2	50229	93	5	50131	1	92	0.0110584
Brassicaceae	Brapa_v1.2	Med26	35818	25	10	35783	1	24	0.00765203
Solanaceae	Stuberosum_206_v3.4	Metallophos	39146	46	79	39021	1	45	0.0898605
Solanaceae	Stuberosum_206_v3.4	Metallophos_C	39146	46	27	39073	1	45	0.0323968
Brassicaceae	Bnapus.annotation_v5	Methyltransf_11	81789	31	87	81671	1	30	0.0328273
Rosaceae	Mdomestica_196_v1.0	Methyltransf_15	50229	93	3	50133	2	91	3.37906e-05
Solanaceae	Stuberosum_206_v3.4	Methyltransf_26	39146	46	7	39093	1	45	0.00936297
Malvaceae	Tcacao_233_v1.1	Methyltransf_PK	37327	25	4	37298	1	24	0.00334448
Rosaceae	Mdomestica_196_v1.0	Mito_carr	50229	93	158	49978	1	92	0.255565
Rosaceae	Mdomestica_196_v1.0	Mlo	50229	93	52	50084	2	91	0.00455839
Brassicaceae	Alyrata_107_v1.0	Mob1_phocein	26905	10	2	26893	1	9	0.00111466
Poaceae	Triticum_aestivum.IWGSP1.22.pep.all	Motile_Sperm	80886	43	64	80779	1	42	0.0339867
Poaceae	Turartu_000347455.1.21.ensembl	Motile_Sperm	25815	44	23	25748	1	43	0.0401321
Malvaceae	Tcacao_233_v1.1	Mur_ligase_M	37327	25	14	37288	1	24	0.0100013
Rosaceae	Fvesca_226_v1.1	Myb_DNA-bind_3	24388	20	32	24336	1	19	0.0267277
Poaceae	Zmays_284_6a	Myb_DNA-bind_3	55859	12	98	55749	1	11	0.0210638
Fabaceae	Mtruncatula_285_Mt4.0v1	Myb_DNA-bind_6	47800	48	53	47699	1	47	0.0528363
Poaceae	Bdistachyon_283_v2.1	Myb_DNA-binding	35494	27	317	35150	4	23	9.7767e-05
Myrtaceae	Egrandis_201_v1.1	Myb_DNA-binding	39451	15	314	39122	1	14	0.11332
Euphorbiaceae	Rcommunis_119_v0.1	Myb_DNA-binding	23676	3	188	23485	1	2	0.0237586
Fabaceae	Mtruncatula_285_Mt4.0v1	NAC	47800	48	6	47746	3	45	7.94839e-08
Salicaceae	Ptrichocarpa_210_v3.0	NACHT	63306	26	0	63280	1	25	0.000410704
Poaceae	Zmays_284_6a	NAD_binding_2	55859	12	19	55828	1	11	0.0042885
Brassicaceae	Bnapus.annotation_v5	NAM	81789	31	410	81348	1	30	0.144612
Rosaceae	Mdomestica_196_v1.0	NAM	50229	93	252	49884	1	92	0.375029
Salicaceae	Ptrichocarpa_210_v3.0	NAM	63306	26	288	62992	1	25	0.112182
Poaceae	Sbicolor_255_v2.1	NAM	31323	34	141	31148	2	32	0.010552
Poaceae	Sitalica_164_v2.1	NAM	31745	12	147	31586	1	11	0.0545425
Poaceae	Zmays_284_6a	NAM-associated	55859	12	69	55778	1	11	0.0149361
Rosaceae	Fvesca_226_v1.1	NAP	24388	20	21	24347	1	19	0.0178948
Phrymaceae	Mguttatus_256_v2.0	NDK	29723	12	6	29705	1	11	0.00282296
Poaceae	Turartu_000347455.1.21.ensembl	NPR1_like_C	25815	44	4	25767	1	43	0.00849383
Rosaceae	Fvesca_226_v1.1	Nop52	24388	20	2	24366	1	19	0.00245831
Fabaceae	Mtruncatula_285_Mt4.0v1	OB_NTP_bind	47800	48	38	47714	1	47	0.0384401
Vitaceae	Vvinifera_145_Genoscope.12X	Oxidored_q1	21057	12	6	21039	1	11	0.00398293
Rosaceae	Mdomestica_196_v1.0	PA	50229	93	28	50108	1	92	0.0523394
Vitaceae	Vvinifera_145_Genoscope.12X	PA	21057	12	16	21029	1	11	0.0096476
Brassicaceae	Athaliana_167_TAIR10	PAH	31210	16	30	31164	3	13	5.97451e-07
Poaceae	Zmays_284_6a	PAH	55859	12	16	55831	2	10	6.46037e-06
Fabaceae	Gmax_275_Wm82.a2.v1	PAN_2	77427	25	217	77185	1	24	0.0680714
Brassicaceae	Alyrata_107_v1.0	PARP	26905	10	8	26887	1	9	0.00334063
Poaceae	Turartu_000347455.1.21.ensembl	PARP	25815	44	4	25767	1	43	0.00849383
Poaceae	Turartu_000347455.1.21.ensembl	PEX-1N	25815	44	0	25771	1	43	0.00170444
Brassicaceae	Brapa_v1.2	PGAP1	35818	25	3	35790	1	24	0.00278909
Rosaceae	Mdomestica_196_v1.0	PMR5N	50229	93	83	50053	1	92	0.14427
Fabaceae	Mtruncatula_285_Mt4.0v1	PP1_inhibitor	47800	48	0	47752	4	44	8.94648e-13
Poaceae	Sbicolor_255_v2.1	PP2	31323	34	20	31269	1	33	0.0225561
Malvaceae	Tcacao_233_v1.1	PP2	37327	25	30	37272	1	24	0.0205634
Poaceae	Zmays_284_6a	PP2	55859	12	27	55820	1	11	0.00599918
Rosaceae	Fvesca_226_v1.1	PP2C	24388	20	58	24310	1	19	0.0473064
Poaceae	Hvulgare_HighConf23MAr12	PP2C	23013	25	72	22916	1	24	0.0763948
Poaceae	Triticum_aestivum.IWGSP1.22.pep.all	PP2C	80886	43	220	80623	2	41	0.00628805
Poaceae	Turartu_000347455.1.21.ensembl	PP2C	25815	44	76	25695	1	43	0.123262
Rosaceae	Mdomestica_196_v1.0	PPDK_N	50229	93	9	50127	1	92	0.0183633
Rosaceae	Fvesca_226_v1.1	PPR	24388	20	197	24171	1	19	0.150495
Brassicaceae	Bnapus.annotation_v5	PPR_1	81789	31	396	81362	1	30	0.140038
Rosaceae	Mdomestica_196_v1.0	PPR_1	50229	93	366	49770	1	92	0.494714
Brassicaceae	Bnapus.annotation_v5	PPR_2	81789	31	1014	80744	1	30	0.321037
Rosaceae	Fvesca_226_v1.1	PPR_2	24388	20	526	23842	3	17	0.0087895
Rosaceae	Mdomestica_196_v1.0	PPR_2	50229	93	1125	49011	3	90	0.347545
Malvaceae	Graimondii_221_v2.1	PRK	69318	7	55	69256	3	4	1.94091e-08
Rosaceae	Ppersica_139_v1.0	PRK	25224	13	9	25202	1	12	0.0051428
Malvaceae	Tcacao_233_v1.1	PRK	37327	25	15	37287	1	24	0.0106646
Myrtaceae	Egrandis_201_v1.1	PTEN_C2	39451	15	9	39427	1	14	0.00379612
Poaceae	Turartu_000347455.1.21.ensembl	PTEN_C2	25815	44	9	25762	1	43	0.0169171
Rosaceae	Mdomestica_196_v1.0	PTR2	50229	93	144	49992	1	92	0.235937
Fabaceae	Mtruncatula_285_Mt4.0v1	Peptidase_C1	47800	48	65	47687	1	47	0.064201
Rosaceae	Fvesca_226_v1.1	Peptidase_C48	24388	20	78	24290	1	19	0.0628542
Fabaceae	Gmax_275_Wm82.a2.v1	Peptidase_C48	77427	25	45	77357	5	20	4.76208e-12
Poaceae	Zmays_284_6a	Peptidase_C48	55859	12	139	55708	1	11	0.0296675
Rosaceae	Mdomestica_196_v1.0	Peptidase_S8	50229	93	142	49994	1	92	0.233092
Solanaceae	Stuberosum_206_v3.4	Phage_GPO	39146	46	0	39100	6	40	1.87485e-18
Coccomyxaceae	CsubellipsoideaC169_227_v2.0	PhyH	7747	1	5	7741	1	0	0.000774493
Rosaceae	Mdomestica_196_v1.0	Phytochelatin	50229	93	5	50131	1	92	0.0110584
Brassicaceae	Athaliana_167_TAIR10	Pkinase	31210	16	922	30272	3	13	0.0108897
Poaceae	Bdistachyon_283_v2.1	Pkinase	35494	27	1374	34093	4	23	0.0194712
Brassicaceae	Bnapus.annotation_v5	Pkinase	81789	31	2332	79426	1	30	0.592326
Brassicaceae	Brapa_v1.2	Pkinase	35818	25	1126	34667	1	24	0.550459
Rosaceae	Fvesca_226_v1.1	Pkinase	24388	20	684	23684	2	18	0.107624
Poaceae	Hvulgare_HighConf23MAr12	Pkinase	23013	25	858	22130	6	19	0.000264101
Rosaceae	Mdomestica_196_v1.0	Pkinase	50229	93	1907	48229	7	86	0.0647479
Phrymaceae	Mguttatus_256_v2.0	Pkinase	29723	12	1003	28708	1	11	0.337957
Fabaceae	Mtruncatula_285_Mt4.0v1	Pkinase	47800	48	1515	46237	1	47	0.78728
Poaceae	Osativa_204_v7.0	Pkinase	36523	22	1448	35053	1	21	0.5897
Funariaceae	Ppatens_251_v3.0	Pkinase	34169	21	806	33342	16	5	1.98302e-22
Poaceae	Sbicolor_255_v2.1	Pkinase	31323	34	1103	30186	6	28	0.00111689
Poaceae	Sitalica_164_v2.1	Pkinase	31745	12	1107	30626	3	9	0.00740266
Malvaceae	Tcacao_233_v1.1	Pkinase	37327	25	1152	36150	3	22	0.0409613
Poaceae	Triticum_aestivum.IWGSP1.22.pep.all	Pkinase	80886	43	2896	77947	13	30	2.18188e-09
Poaceae	Turartu_000347455.1.21.ensembl	Pkinase	25815	44	1055	24716	13	31	1.52103e-08
Vitaceae	Vvinifera_145_Genoscope.12X	Pkinase	21057	12	693	20352	1	11	0.331199
Poaceae	Zmays_284_6a	Pkinase	55859	12	1768	54079	1	11	0.320375
Poaceae	Bdistachyon_283_v2.1	Pkinase_Tyr	35494	27	562	34905	4	23	0.000839014
Brassicaceae	Bnapus.annotation_v5	Pkinase_Tyr	81789	31	1180	80578	1	30	0.362993
Brassicaceae	Brapa_v1.2	Pkinase_Tyr	35818	25	546	35247	1	24	0.319459
Rosaceae	Fvesca_226_v1.1	Pkinase_Tyr	24388	20	328	24040	1	19	0.237954
Fabaceae	Gmax_275_Wm82.a2.v1	Pkinase_Tyr	77427	25	1362	76040	4	21	0.000907738
Poaceae	Hvulgare_HighConf23MAr12	Pkinase_Tyr	23013	25	329	22659	1	24	0.303215
Rosaceae	Mdomestica_196_v1.0	Pkinase_Tyr	50229	93	907	49229	3	90	0.237939
Poaceae	Osativa_204_v7.0	Pkinase_Tyr	36523	22	536	35965	1	21	0.278168
Funariaceae	Ppatens_251_v3.0	Pkinase_Tyr	34169	21	321	33827	3	18	0.000989763
Poaceae	Sbicolor_255_v2.1	Pkinase_Tyr	31323	34	464	30825	1	33	0.39878
Malvaceae	Tcacao_233_v1.1	Pkinase_Tyr	37327	25	582	36720	1	24	0.325428
Poaceae	Triticum_aestivum.IWGSP1.22.pep.all	Pkinase_Tyr	80886	43	1292	79551	1	42	0.499981
Poaceae	Turartu_000347455.1.21.ensembl	Pkinase_Tyr	25815	44	403	25368	2	42	0.151481
Vitaceae	Vvinifera_145_Genoscope.12X	Pkinase_Tyr	21057	12	386	20659	1	11	0.199609
Rosaceae	Mdomestica_196_v1.0	Porin_3	50229	93	17	50119	1	92	0.0328135
Salicaceae	Ptrichocarpa_210_v3.0	Proteasome	63306	26	75	63205	1	25	0.0307555
Rosaceae	Mdomestica_196_v1.0	Proteasome_A_N	50229	93	21	50115	1	92	0.0399594
Salicaceae	Ptrichocarpa_210_v3.0	Proteasome_A_N	63306	26	20	63260	1	25	0.0085908
Brassicaceae	Alyrata_107_v1.0	RCC1	26905	10	24	26871	1	9	0.00925474
Brassicaceae	Bnapus.annotation_v5	RHD3	81789	31	11	81747	2	29	1.08159e-05
Brassicaceae	Brapa_v1.2	RHD3	35818	25	3	35790	2	23	4.67092e-06
Brassicaceae	Crubella_183_v1.0	RHD3	25693	6	2	25685	1	5	0.000700444
Malvaceae	Tcacao_233_v1.1	RIP	37327	25	3	37299	1	24	0.00267644
Rosaceae	Mdomestica_196_v1.0	RNA_pol_L	50229	93	12	50124	1	92	0.023807
Vitaceae	Vvinifera_145_Genoscope.12X	RNA_pol_Rpb5_C	21057	12	2	21043	1	11	0.00170875
Vitaceae	Vvinifera_145_Genoscope.12X	RNA_pol_Rpb5_N	21057	12	2	21043	1	11	0.00170875
Phrymaceae	Mguttatus_256_v2.0	RRM_1	29723	12	316	29395	1	11	0.120756
Poaceae	Turartu_000347455.1.21.ensembl	RST	25815	44	4	25767	1	43	0.00849383
Malvaceae	Tcacao_233_v1.1	RTC	37327	25	0	37302	1	24	0.000669756
Fabaceae	Gmax_275_Wm82.a2.v1	RVT_2	77427	25	2	77400	1	24	0.000968354
Malvaceae	Tcacao_233_v1.1	RVT_2	37327	25	237	37065	1	24	0.147826
Rosaceae	Fvesca_226_v1.1	RVT_3	24388	20	432	23936	1	19	0.301223
Fabaceae	Gmax_275_Wm82.a2.v1	RVT_3	77427	25	140	77262	1	24	0.0445524
Rosaceae	Mdomestica_196_v1.0	RVT_3	50229	93	146	49990	2	91	0.0309782
Euphorbiaceae	Mesculenta_147_v4.1	RVT_3	30464	3	66	30395	1	2	0.00658367
Fabaceae	Pvulgaris_218_v1.0	RVT_3	28197	4	19	28174	1	3	0.00283431
Malvaceae	Tcacao_233_v1.1	RVT_3	37327	25	268	37034	2	23	0.0140147
Poaceae	Turartu_000347455.1.21.ensembl	RVT_3	25815	44	88	25683	2	42	0.0103398
Rosaceae	Mdomestica_196_v1.0	Radical_SAM	50229	93	36	50100	1	92	0.0662946
Fabaceae	Mtruncatula_285_Mt4.0v1	Reticulon	47800	48	29	47723	1	47	0.0296998
Salicaceae	Ptrichocarpa_210_v3.0	Retrotrans_gag	63306	26	2	63278	1	25	0.00123162
Rosaceae	Mdomestica_196_v1.0	Ribonuc_2-5A	50229	93	6	50130	1	92	0.0128896
Rosaceae	Mdomestica_196_v1.0	Ribosomal_L11	50229	93	13	50123	1	92	0.0256149
Rosaceae	Fvesca_226_v1.1	Ribosomal_L18e	24388	20	4	24364	1	19	0.00409399
Poaceae	Zmays_284_6a	Ribosomal_L23	55859	12	19	55828	1	11	0.0042885
Poaceae	Zmays_284_6a	Ribosomal_L23eN	55859	12	9	55838	1	11	0.00214636
Vitaceae	Vvinifera_145_Genoscope.12X	Ribosomal_S18	21057	12	1	21044	1	11	0.00113947
Rosaceae	Mdomestica_196_v1.0	SAM_2	50229	93	8	50128	1	92	0.0165421
Rosaceae	Mdomestica_196_v1.0	SBP	50229	93	39	50097	3	90	6.69377e-05
Rosaceae	Ppersica_139_v1.0	SEFIR	25224	13	0	25211	1	12	0.000515382
Rosaceae	Mdomestica_196_v1.0	SHMT	50229	93	31	50105	1	92	0.0575966
Fabaceae	Gmax_275_Wm82.a2.v1	S_locus_glycop	77427	25	232	77170	1	24	0.0725879
Vitaceae	Vvinifera_145_Genoscope.12X	S_locus_glycop	21057	12	70	20975	1	11	0.0397298
Rosaceae	Fvesca_226_v1.1	Sec1	24388	20	10	24358	1	19	0.00898577
Linaceae	Lusitatissimum_200_v1.0	Sec7_N	37604	9	14	37581	1	8	0.0035847
Poaceae	Sbicolor_255_v2.1	SelP_N	31323	34	0	31289	1	33	0.00108546
Malvaceae	Tcacao_233_v1.1	Seryl_tRNA_N	37327	25	5	37297	1	24	0.00401208
Rosaceae	Mdomestica_196_v1.0	Skp1	50229	93	28	50108	1	92	0.0523394
Rosaceae	Mdomestica_196_v1.0	Skp1_POZ	50229	93	35	50101	1	92	0.0645614
Rosaceae	Mdomestica_196_v1.0	Suc_Fer-like	50229	93	22	50114	6	87	1.2558e-11
Fabaceae	Mtruncatula_285_Mt4.0v1	Sucrose_synth	47800	48	18	47734	1	47	0.0189116
Brassicaceae	Brapa_v1.2	Sugar_tr	35818	25	138	35655	1	24	0.0926615
Rosaceae	Mdomestica_196_v1.0	Sugar_tr	50229	93	205	49931	1	92	0.317879
Brassicaceae	Bnapus.annotation_v5	Surf_Ag_VNR	81789	31	13	81745	1	30	0.0052937
Brassicaceae	Brapa_v1.2	Surf_Ag_VNR	35818	25	7	35786	1	24	0.00557071
Brassicaceae	Bnapus.annotation_v5	TCP	81789	31	75	81683	1	30	0.028413
Vitaceae	Vvinifera_145_Genoscope.12X	TIM-br_sig_trns	21057	12	1	21044	1	11	0.00113947
Coccomyxaceae	CsubellipsoideaC169_227_v2.0	TPR_10	7747	1	2	7744	1	0	0.000387247
Funariaceae	Ppatens_251_v3.0	TPR_11	34169	21	204	33944	1	20	0.118745
Malvaceae	Tcacao_233_v1.1	TPR_11	37327	25	206	37096	1	24	0.129833
Coccomyxaceae	CsubellipsoideaC169_227_v2.0	TPR_12	7747	1	11	7735	1	0	0.00154899
Volvocaceae	Vcarteri_199_v2.0	TPR_12	10106	2	29	10075	2	0	9.10683e-06
Funariaceae	Ppatens_251_v3.0	TPR_9	34169	21	14	34134	1	20	0.0091812
Poaceae	Bdistachyon_283_v2.1	Thioredoxin	35494	27	97	35370	1	26	0.071958
Malvaceae	Graimondii_221_v2.1	Thioredoxin	69318	7	183	69128	1	6	0.0184345
Poaceae	Hvulgare_HighConf23MAr12	Thioredoxin	23013	25	55	22933	1	24	0.0591214
Poaceae	Osativa_204_v7.0	Thioredoxin	36523	22	91	36410	1	21	0.0539908
Poaceae	Sbicolor_255_v2.1	Thioredoxin	31323	34	73	31216	2	32	0.00301988
Poaceae	Sitalica_164_v2.1	Thioredoxin	31745	12	77	31656	1	11	0.0290947
Poaceae	Triticum_aestivum.IWGSP1.22.pep.all	Thioredoxin	80886	43	149	80694	3	40	7.59765e-05
Poaceae	Turartu_000347455.1.21.ensembl	Thioredoxin	25815	44	43	25728	1	43	0.0723695
Vitaceae	Vvinifera_145_Genoscope.12X	Thioredoxin	21057	12	53	20992	1	11	0.0303511
Rosaceae	Mdomestica_196_v1.0	Tim17	50229	93	37	50099	1	92	0.0680247
Brassicaceae	Alyrata_107_v1.0	Transaldolase	26905	10	1	26894	1	9	0.000743232
Euphorbiaceae	Rcommunis_119_v0.1	Transferrin	23676	3	0	23673	1	2	0.000126711
Poaceae	Zmays_284_6a	Transpos_assoc	55859	12	22	55825	1	11	0.00493032
Poaceae	Zmays_284_6a	Transposase_24	55859	12	99	55748	1	11	0.0212745
Rosaceae	Fvesca_226_v1.1	Trehalose_PPase	24388	20	16	24352	1	19	0.0138547
Brassicaceae	Bnapus.annotation_v5	U-box	81789	31	191	81567	2	29	0.00246238
Brassicaceae	Brapa_v1.2	U-box	35818	25	98	35695	3	22	4.78424e-05
Rosaceae	Fvesca_226_v1.1	U-box	24388	20	52	24316	1	19	0.0425945
Rosaceae	Mdomestica_196_v1.0	UAA	50229	93	26	50110	1	92	0.0488185
Rosaceae	Mdomestica_196_v1.0	UBN2	50229	93	82	50054	2	91	0.0107127
Malvaceae	Tcacao_233_v1.1	UBN2	37327	25	122	37180	1	24	0.0792278
Poaceae	Turartu_000347455.1.21.ensembl	UBN2	25815	44	14	25757	1	43	0.0252705
Vitaceae	Vvinifera_145_Genoscope.12X	UBN2	21057	12	13	21032	1	11	0.0079513
Rosaceae	Mdomestica_196_v1.0	UBN2_2	50229	93	39	50097	1	92	0.0714753
Rosaceae	Mdomestica_196_v1.0	UBN2_3	50229	93	78	50058	4	89	1.72432e-05
Poaceae	Turartu_000347455.1.21.ensembl	UBN2_3	25815	44	5	25766	1	43	0.0101841
Poaceae	Zmays_284_6a	UBN2_3	55859	12	4	55843	1	11	0.00107371
Linaceae	Lusitatissimum_200_v1.0	UPF0114	37604	9	6	37589	1	8	0.00167428
Fabaceae	Mtruncatula_285_Mt4.0v1	UPF0114	47800	48	8	47744	1	47	0.00900219
Rosaceae	Mdomestica_196_v1.0	UreF	50229	93	2	50134	1	92	0.00554439
Rosaceae	Mdomestica_196_v1.0	UvrD_C	50229	93	1	50135	1	92	0.00369965
Brassicaceae	Bnapus.annotation_v5	VQ	81789	31	110	81648	4	27	1.09392e-07
Brassicaceae	Brapa_v1.2	VQ	35818	25	54	35739	1	24	0.0377018
Brassicaceae	Cgrandiflora_266_v1.1	VQ	23897	3	31	23863	1	2	0.00401203
Brassicaceae	Crubella_183_v1.0	VQ	25693	6	31	25656	1	5	0.00745035
Brassicaceae	Esalsugineum_173_v1.0	VQ	26461	2	32	26427	1	1	0.00249273
Rosaceae	Fvesca_226_v1.1	VQ	24388	20	22	24346	1	19	0.0187009
Rosaceae	Mdomestica_196_v1.0	VQ	50229	93	43	50093	1	92	0.0783386
Poaceae	Osativa_204_v7.0	VQ	36523	22	36	36465	1	21	0.0220581
Poaceae	Triticum_aestivum.IWGSP1.22.pep.all	VQ	80886	43	25	80818	1	42	0.0137326
Brassicaceae	Brapa_v1.2	WD40	35818	25	308	35485	1	24	0.194814
Rosaceae	Mdomestica_196_v1.0	WD40	50229	93	466	49670	2	91	0.21501
Fabaceae	Mtruncatula_285_Mt4.0v1	WD40	47800	48	354	47398	1	47	0.300922
Poaceae	Osativa_204_v7.0	WD40	36523	22	285	36216	1	21	0.158865
Poaceae	Sbicolor_255_v2.1	WD40	31323	34	234	31055	8	26	1.726e-10
Malvaceae	Tcacao_233_v1.1	WD40	37327	25	437	36865	4	21	0.000199707
Brassicaceae	Brapa_v1.2	WEMBL	35818	25	26	35767	1	24	0.018682
Linaceae	Lusitatissimum_200_v1.0	WI12	37604	9	4	37591	1	8	0.00119617
Brassicaceae	Alyrata_107_v1.0	WRKY	26905	10	77	26818	3	7	2.99234e-06
Brassicaceae	Athaliana_167_TAIR10	WRKY	31210	16	85	31109	6	10	4.06797e-12
Poaceae	Bdistachyon_283_v2.1	WRKY	35494	27	117	35350	2	25	0.0037036
Brassicaceae	Cgrandiflora_266_v1.1	WRKY	23897	3	71	23823	3	0	2.85044e-08
Brassicaceae	Crubella_183_v1.0	WRKY	25693	6	76	25611	2	4	0.000135405
Fabaceae	Gmax_275_Wm82.a2.v1	WRKY	77427	25	292	77110	4	21	2.48517e-06
Poaceae	Hvulgare_HighConf23MAr12	WRKY	23013	25	73	22915	1	24	0.0774013
Rosaceae	Mdomestica_196_v1.0	WRKY	50229	93	139	49997	1	92	0.228804
Poaceae	Sbicolor_255_v2.1	WRKY	31323	34	103	31186	5	29	1.14041e-07
Poaceae	Sitalica_164_v2.1	WRKY	31745	12	111	31622	1	11	0.0415325
Malvaceae	Tcacao_233_v1.1	WRKY	37327	25	77	37225	3	22	2.10728e-05
Poaceae	Triticum_aestivum.IWGSP1.22.pep.all	WRKY	80886	43	167	80676	2	41	0.00370422
Poaceae	Turartu_000347455.1.21.ensembl	WRKY	25815	44	83	25688	2	42	0.00926645
Brassicaceae	Brapa_v1.2	XH	35818	25	14	35779	1	24	0.0104206
Poaceae	Turartu_000347455.1.21.ensembl	XH	25815	44	20	25751	1	43	0.035203
Brassicaceae	Brapa_v1.2	XS	35818	25	10	35783	1	24	0.00765203
Myrtaceae	Egrandis_201_v1.1	Ycf1	39451	15	2	39434	1	14	0.00114025
Vitaceae	Vvinifera_145_Genoscope.12X	cEGF	21057	12	3	21042	1	11	0.00227774
Rosaceae	Fvesca_226_v1.1	cNMP_binding	24388	20	58	24310	1	19	0.0473064
Rosaceae	Mdomestica_196_v1.0	eRF1_2	50229	93	8	50128	3	90	1.00297e-06
Rosaceae	Mdomestica_196_v1.0	gag_pre-integrs	50229	93	28	50108	3	90	2.65991e-05
Poaceae	Turartu_000347455.1.21.ensembl	gag_pre-integrs	25815	44	9	25762	1	43	0.0169171
Vitaceae	Vvinifera_145_Genoscope.12X	gag_pre-integrs	21057	12	7	21038	2	10	1.0694e-05
Malvaceae	Tcacao_233_v1.1	p450	37327	25	354	36948	1	24	0.212568
Malvaceae	Tcacao_233_v1.1	potato_inhibit	37327	25	12	37290	1	24	0.00867332
Malvaceae	Tcacao_233_v1.1	rve	37327	25	173	37129	1	24	0.110279
Poaceae	Turartu_000347455.1.21.ensembl	rve	25815	44	12	25759	1	43	0.0219375
Vitaceae	Vvinifera_145_Genoscope.12X	rve	21057	12	6	21039	1	11	0.00398293
Brassicaceae	Bnapus.annotation_v5	tRNA-synt_1	81789	31	34	81724	1	30	0.0131834
Brassicaceae	Brapa_v1.2	tRNA-synt_1	35818	25	14	35779	1	24	0.0104206
Poaceae	Turartu_000347455.1.21.ensembl	tRNA_synt_2f	25815	44	1	25770	1	43	0.00340603
Selaginellaceae	Smoellendorffii_91_v1.0	tify	18420	1	11	18408	1	0	0.000651466
Poaceae	Bdistachyon_283_v2.1	zf-BED	35494	27	35	35432	3	24	3.25294e-06
Myrtaceae	Egrandis_201_v1.1	zf-BED	39451	15	30	39406	1	14	0.0117242
Fabaceae	Gmax_275_Wm82.a2.v1	zf-BED	77427	25	152	77250	6	19	1.12136e-11
Poaceae	Hvulgare_HighConf23MAr12	zf-BED	23013	25	22	22966	1	24	0.0247012
Fabaceae	Mtruncatula_285_Mt4.0v1	zf-BED	47800	48	0	47752	2	46	9.87398e-07
Poaceae	Osativa_204_v7.0	zf-BED	36523	22	12	36489	2	20	3.13805e-05
Salicaceae	Ptrichocarpa_210_v3.0	zf-BED	63306	26	86	63194	18	8	2.47069e-45
Fabaceae	Pvulgaris_218_v1.0	zf-BED	28197	4	44	28149	2	2	1.55893e-05
Poaceae	Sitalica_164_v2.1	zf-BED	31745	12	14	31719	2	10	1.56726e-05
Poaceae	Triticum_aestivum.IWGSP1.22.pep.all	zf-BED	80886	43	61	80782	1	42	0.0324432
Poaceae	Turartu_000347455.1.21.ensembl	zf-BED	25815	44	17	25754	3	41	5.16074e-06
Brassicaceae	Bnapus.annotation_v5	zf-CCCH	81789	31	158	81600	3	28	3.23142e-05
Brassicaceae	Brapa_v1.2	zf-CCCH	35818	25	87	35706	1	24	0.0596638
Poaceae	Turartu_000347455.1.21.ensembl	zf-CCHC	25815	44	48	25723	1	43	0.080262
Rosaceae	Fvesca_226_v1.1	zf-CCHC_4	24388	20	92	24276	1	19	0.073594
Poaceae	Turartu_000347455.1.21.ensembl	zf-CCHC_4	25815	44	4	25767	1	43	0.00849383
Poaceae	Hvulgare_HighConf23MAr12	zf-LSD1	23013	25	8	22980	1	24	0.00973639
Rosaceae	Fvesca_226_v1.1	zf-RING_2	24388	20	267	24101	1	19	0.19835
Poaceae	Triticum_aestivum.IWGSP1.22.pep.all	zf-RING_2	80886	43	501	80342	1	42	0.234917
Fabaceae	Gmax_275_Wm82.a2.v1	zf-RVT	77427	25	25	77377	2	23	3.49566e-05
Malvaceae	Graimondii_221_v2.1	zf-RVT	69318	7	9	69302	2	5	4.8055e-07
Poaceae	Osativa_204_v7.0	zf-RVT	36523	22	19	36482	1	21	0.0119816
Fabaceae	Pvulgaris_218_v1.0	zf-RVT	28197	4	8	28185	1	3	0.00127619
Poaceae	Turartu_000347455.1.21.ensembl	zf-RVT	25815	44	38	25733	2	42	0.00212526
Brassicaceae	Bnapus.annotation_v5	zf-U11-48K	81789	31	5	81753	1	30	0.00227206
Brassicaceae	Brapa_v1.2	zf-XS	35818	25	8	35785	1	24	0.00626495
