# Supplementary material for: Comparative analysis of plant immune receptor architectures uncovers host proteins likely targeted by pathogens
Source: BMC Biol. 2016 Feb 19;14:8. doi: 10.1186/s12915-016-0228-7 (PMC4759884; doi:10.1186/s12915-016-0228-7)
Supplement: Additional file 16: — Maximum likelihood phylogenetic tree of WRKY transcription factors in fusion with NLRs in all plants together with all other Arabidopsis WRKY proteins. (TXT 4 kb) [file 12915_2016_228_MOESM16_ESM.txt]

(((((((((((((((((((((AT2G38470.1/363-419:0.000001,AT1G55600.1/308-364:0.365567)
0.059000:0.032097,AT2G30250.1/329-385:0.299298)0.731000:0.032328,
((Cagra.22718s0002.1.p/249-305:0.491480,AT4G26640.1/310-366:0.036885)
0.306000:0.016557,((AT5G56270.1/488-544:0.000001,AT4G26440.1/373-429:0.177235)
0.797000:0.028928,AT5G07100.2/142-198:0.150124)0.720000:0.025727)
0.189000:0.014948)0.757000:0.022295,(AT3G01080.1/307-363:0.065179,
(AT2G03340.1/416-472:0.017675,AT1G13960.2/383-439:0.000001)0.803000:0.055627)
0.784000:0.028806)0.803000:0.035496,(AT2G37260.2/268-324:0.230071,
AT4G30935.1/332-388:0.308439)0.000000:0.000001)0.922000:0.113392,
AT2G04880.1/308-364:0.101734)0.853000:0.104703,((AT5G49520.1/222-278:0.070882,
(AT1G69310.2/148-204:0.110737,((((AT5G46350.1/184-240:0.031377,
AT4G18170.1/173-229:0.000001)0.899000:0.031171,AT1G29860.1/137-193:0.016105)
0.000000:0.000001,(AT3G62340.1/119-175:0.166684,AT2G47260.1/175-231:0.055424)
0.915000:0.099723)0.793000:0.037663,((AT4G39410.1/224-280:0.096863,
AT2G44745.1/146-202:0.113788)0.928000:0.161748,(((AT3G01970.1/66-122:0.304220,
AT5G13080.1/68-124:0.043640)0.899000:0.186099,(AT5G41570.1/99-155:0.015680,
AT1G64000.1/115-171:0.000001)0.651000:0.027797)0.849000:0.115477,
AT2G46130.1/31-87:0.098471)0.921000:0.142962)0.789000:0.072511)0.595000:0.024387)
0.758000:0.027749)0.103000:0.021777,((AT5G64810.1/111-167:0.264425,
AT5G26170.1/114-170:0.093853)0.745000:0.094453,AT2G21900.1/110-166:0.452615)
0.816000:0.180963)0.845000:0.088593)0.000000:0.000001,
(((AT1G69810.1/204-262:0.298256,(((AT4G04450.1/293-350:0.000001,
AT4G01720.1/240-297:0.034438)0.919000:0.032972,AT1G62300.1/313-370:0.000001)
0.000000:0.000002,AT4G22070.1/298-355:0.017479)0.000000:0.000001)
0.857000:0.084922,((AT5G15130.1/228-285:0.052197,AT1G68150.1/236-293:0.036286)
0.000000:0.000001,AT1G18860.1/192-249:0.082785)0.000000:0.009868)
0.889000:0.124326,((AT4G31800.2/176-233:0.037896,AT2G25000.1/147-204:0.078945)
0.000000:0.011937,AT1G80840.1/147-204:0.140543)0.969000:0.220934)
0.968000:0.241920)0.886000:0.101099,((Bradi4g09886.1.p/1222-1276:0.088022,
Bradi4g09886.1.p/1076-1131:0.019806)0.851000:0.118509,
AT4G12020.1/469-524:0.310172)0.976000:0.383106)0.619000:0.040231,
AT5G43290.1/115-171:0.455004)0.659000:0.057424,((AT1G29280.1/75-132:0.045205,
(AT3G58710.1/72-129:0.113641,(((AT2G34830.1/216-273:0.000001,
AT1G30650.1/218-275:0.015701)0.000000:0.000001,((AT5G45050.1/1181-1238:0.086184,
(n884150/1171-1228:0.031137,n884135/1147-1204:0.015630)0.869000:0.042944)
0.697000:0.019591,(Carubv10025744m/1207-1262:0.016039,
Cagra.1562s0042.1.p/1208-1263:0.015999)0.985000:0.109807)0.819000:0.033678)
0.000000:0.012218,((AT4G23550.1/135-192:0.212374,AT4G01250.1/129-186:0.048936)
0.626000:0.053998,AT5G52830.1/166-223:0.123461)0.842000:0.066267)
0.844000:0.062459)0.704000:0.032117)0.893000:0.130868,
(((AT5G28650.1/263-320:0.031325,AT3G04670.1/263-320:0.000001)0.843000:0.046545,
((AT2G23320.1/241-298:0.036591,AT4G24240.1/282-338:0.055513)0.696000:0.014160,
(AT4G31550.1/247-304:0.031992,AT2G24570.1/244-301:0.022911)0.951000:0.086682)
0.718000:0.022453)0.878000:0.085323,AT2G30590.1/314-371:0.060090)
0.926000:0.140295)0.676000:0.115782)0.976000:0.316160,
(Carubv10025742m/1216-1275:0.098971,(n884073/1174-1233:0.090640,
(AT5G45260.1/1209-1268:0.085663,Sobic.002G104400.1.p/1511-1569:1.026007)
0.000000:0.012938)0.815000:0.055605)0.908000:0.160026)0.892000:0.155230,
((AT5G24110.1/114-173:0.221683,(AT4G23810.1/159-218:0.039778,
AT4G11070.2/110-169:0.054653)0.935000:0.126577)0.719000:0.039985,
((Thecc1EG006103t1/360-418:0.192865,(Thecc1EG006109t1/297-355:0.170342,
Thecc1EG006116t1/215-273:0.287420)0.000000:0.015081)0.819000:0.092012,
(AT3G56400.1/121-180:0.127413,AT2G40750.1/153-212:0.167661)0.966000:0.207398)
0.778000:0.059293)0.778000:0.050943)0.000000:0.000001,
(((((Sobic.006G051700.1.p/144-202:0.129509,
(Traes_5DL_1733FB4DA.1/803-861:0.080572,MLOC_74974.5/1078-1136:0.126202)
0.949000:0.181117)0.888000:0.090193,(((MDP0000578301/1071-1129:0.646761,
AT2G46400.1/105-164:0.173605)0.709000:0.132646,Si028710m/1031-1090:0.177259)
0.896000:0.122951,Sobic.002G168300.2.p/1355-1412:0.498064)0.000000:0.000001)
0.400000:0.037871,Traes_5AL_B4E8A3115.2/1334-1392:0.189073)0.000000:0.003600,
(Si028710m/1146-1204:0.326406,((Traes_5DL_1733FB4DA.1/918-976:0.037147,
MLOC_74974.5/1193-1251:0.083392)0.772000:0.088445,
Sobic.002G168300.2.p/1488-1547:0.460853)0.451000:0.062555)0.418000:0.022959)
0.769000:0.069388,(TRIUR3_28246-P1/903-961:0.315731,
Sobic.008G174100.1.p/1025-1084:0.781069)0.510000:0.231350)0.588000:0.079782)
0.883000:0.211927,AT2G40740.1/174-233:0.266992)0.624000:0.084204,
Glyma.05G165800.1.p/1277-1335:0.534040)0.990000:0.626263,
AT5G22570.1/111-170:0.155295)0.651000:0.051485,AT5G01900.1/111-170:0.156925)
0.973000:0.154130,AT1G80590.1/86-145:0.093996)0.792000:0.051672,
AT1G66600.1/104-163:0.048695)0.195000:0.047832,AT1G66550.2/104-163:0.092191,
AT1G66560.1/104-163:0.016700);
